# Supplementary material for: Determination of Quantitative Trait Loci (QTL) for Early Maturation in Rainbow Trout (Oncorhynchus mykiss)
Source: Mar Biotechnol (NY). 2008 May 20;10(5):579–92. doi: 10.1007/s10126-008-9098-5 (PMC2516301; doi:10.1007/s10126-008-9098-5)
Supplement: Supplementary file 16 [file 10126_2008_9098_MOESM16_ESM.xls]

## Sheet: Copy of Dr8
Strand	Gene Start (bp)	Chromosome Name	Ensembl Gene ID	Gene End (bp)	Ensembl Transcript ID	GO ID	GO description	Description	External Gene ID
Suggestive candidate genes for regulating early maturation
Putative homology locations to the rainbow trout genome on linkage group RT21
Strand	Start	Chrom	Ensembl Gene ID	End	Ensembl Transcript ID	GO ID	GO description	Gene description	External ID
OMM5179	9052390
1	9261302	8	ENSDARG00000053424	9277725	ENSDART00000101080	GO:0005509	calcium ion binding	myosin, light polypeptide 2, regulatory, cardiac, slow [Source:RefSeq_peptide;Acc:NP_001035134]	myl2
1	9261302	8	ENSDARG00000053424	9277725	ENSDART00000101080	GO:0005575	cellular_component	myosin, light polypeptide 2, regulatory, cardiac, slow [Source:RefSeq_peptide;Acc:NP_001035134]	myl2
1	9261302	8	ENSDARG00000053424	9277725	ENSDART00000101080	GO:0008150	biological_process	myosin, light polypeptide 2, regulatory, cardiac, slow [Source:RefSeq_peptide;Acc:NP_001035134]	myl2
1	9286790	8	ENSDARG00000011122	9317032	ENSDART00000015214	GO:0003824	catalytic activity	PTC7 protein phosphatase homolog [Source:RefSeq_peptide;Acc:NP_001007379]	pptc7
1	9286790	8	ENSDARG00000011122	9317032	ENSDART00000015214	GO:0004721	phosphoprotein phosphatase activity	PTC7 protein phosphatase homolog [Source:RefSeq_peptide;Acc:NP_001007379]	pptc7
1	9286790	8	ENSDARG00000011122	9317032	ENSDART00000015214	GO:0005575	cellular_component	PTC7 protein phosphatase homolog [Source:RefSeq_peptide;Acc:NP_001007379]	pptc7
1	9286790	8	ENSDARG00000011122	9317032	ENSDART00000015214	GO:0008150	biological_process	PTC7 protein phosphatase homolog [Source:RefSeq_peptide;Acc:NP_001007379]	pptc7
1	9354171	8	ENSDARG00000059028	9362823	ENSDART00000082025	GO:0003674	molecular_function	hypothetical protein LOC751717 [Source:RefSeq_peptide;Acc:NP_001038892]	zgc:153763
1	9354171	8	ENSDARG00000059028	9362823	ENSDART00000082025	GO:0005575	cellular_component	hypothetical protein LOC751717 [Source:RefSeq_peptide;Acc:NP_001038892]	zgc:153763
1	9354171	8	ENSDARG00000059028	9362823	ENSDART00000082025	GO:0008150	biological_process	hypothetical protein LOC751717 [Source:RefSeq_peptide;Acc:NP_001038892]	zgc:153763
1	9354171	8	ENSDARG00000059028	9362823	ENSDART00000101065			hypothetical protein LOC751717 [Source:RefSeq_peptide;Acc:NP_001038892]	zgc:153763
-1	9367149	8	ENSDARG00000069434	9416944	ENSDART00000101061
-1	9439990	8	ENSDARG00000062612	9496829	ENSDART00000090731	GO:0003674	molecular_function	hypothetical protein LOC100009635 [Source:RefSeq_peptide;Acc:NP_001076473]	dhx37
-1	9439990	8	ENSDARG00000062612	9496829	ENSDART00000090731	GO:0005575	cellular_component	hypothetical protein LOC100009635 [Source:RefSeq_peptide;Acc:NP_001076473]	dhx37
-1	9439990	8	ENSDARG00000062612	9496829	ENSDART00000090731	GO:0008150	biological_process	hypothetical protein LOC100009635 [Source:RefSeq_peptide;Acc:NP_001076473]	dhx37
-1	9515998	8	ENSDARG00000013843	9537655	ENSDART00000025535	GO:0000166	nucleotide binding	hypothetical protein LOC335925 [Source:RefSeq_peptide;Acc:NP_956282]	zgc:73218
-1	9515998	8	ENSDARG00000013843	9537655	ENSDART00000025535	GO:0005525	GTP binding	hypothetical protein LOC335925 [Source:RefSeq_peptide;Acc:NP_956282]	zgc:73218
-1	9515998	8	ENSDARG00000013843	9537655	ENSDART00000025535	GO:0005575	cellular_component	hypothetical protein LOC335925 [Source:RefSeq_peptide;Acc:NP_956282]	zgc:73218
-1	9515998	8	ENSDARG00000013843	9537655	ENSDART00000025535	GO:0007049	cell cycle	hypothetical protein LOC335925 [Source:RefSeq_peptide;Acc:NP_956282]	zgc:73218
-1	9515998	8	ENSDARG00000013843	9537655	ENSDART00000076633			hypothetical protein LOC335925 [Source:RefSeq_peptide;Acc:NP_956282]	zgc:73218
1	9542218	8	ENSDARG00000043571	9565711	ENSDART00000063976	GO:0003674	molecular_function	hypothetical protein LOC447926 [Source:RefSeq_peptide;Acc:NP_001004664]	zgc:103670
1	9542218	8	ENSDARG00000043571	9565711	ENSDART00000063976	GO:0005575	cellular_component	hypothetical protein LOC447926 [Source:RefSeq_peptide;Acc:NP_001004664]	zgc:103670
1	9542218	8	ENSDARG00000043571	9565711	ENSDART00000063976	GO:0008150	biological_process	hypothetical protein LOC447926 [Source:RefSeq_peptide;Acc:NP_001004664]	zgc:103670
1	9542218	8	ENSDARG00000043571	9565711	ENSDART00000085377			hypothetical protein LOC447926 [Source:RefSeq_peptide;Acc:NP_001004664]	zgc:103670
1	9571799	8	ENSDARG00000058716	9586013	ENSDART00000081601				LOC560225
1	9571799	8	ENSDARG00000058716	9586013	ENSDART00000081593				LOC560225
1	9592751	8	ENSDARG00000043569	9605925	ENSDART00000063973				LOC792944
1	9592751	8	ENSDARG00000043569	9605925	ENSDART00000081581				LOC792944
-1	9606158	8	ENSDARG00000058666	9626745	ENSDART00000081576	GO:0003674	molecular_function	hypothetical protein LOC768151 [Source:RefSeq_peptide;Acc:NP_001070762]	zgc:153628
-1	9606158	8	ENSDARG00000058666	9626745	ENSDART00000081576	GO:0005575	cellular_component	hypothetical protein LOC768151 [Source:RefSeq_peptide;Acc:NP_001070762]	zgc:153628
-1	9606158	8	ENSDARG00000058666	9626745	ENSDART00000081576	GO:0008150	biological_process	hypothetical protein LOC768151 [Source:RefSeq_peptide;Acc:NP_001070762]	zgc:153628
-1	9654856	8	ENSDARG00000058280	9681821	ENSDART00000081071			Hypothetical protein (Fragment). [Source:Uniprot/SPTREMBL;Acc:A2RV20]	A2RV20_DANRE
-1	9654856	8	ENSDARG00000058280	9681821	ENSDART00000081048			Hypothetical protein (Fragment). [Source:Uniprot/SPTREMBL;Acc:A2RV20]	A2RV20_DANRE
-1	9654856	8	ENSDARG00000058280	9681821	ENSDART00000101016			Hypothetical protein (Fragment). [Source:Uniprot/SPTREMBL;Acc:A2RV20]	A2RV20_DANRE
-1	9654856	8	ENSDARG00000058280	9681821	ENSDART00000081045			Hypothetical protein (Fragment). [Source:Uniprot/SPTREMBL;Acc:A2RV20]	A2RV20_DANRE
-1	9654856	8	ENSDARG00000058280	9681821	ENSDART00000101013			Hypothetical protein (Fragment). [Source:Uniprot/SPTREMBL;Acc:A2RV20]	A2RV20_DANRE
1	9682291	8	ENSDARG00000031261	9712976	ENSDART00000058057	GO:0003674	molecular_function	hypothetical protein LOC321738 [Source:RefSeq_peptide;Acc:NP_955859]	zgc:55340
1	9682291	8	ENSDARG00000031261	9712976	ENSDART00000058057	GO:0005575	cellular_component	hypothetical protein LOC321738 [Source:RefSeq_peptide;Acc:NP_955859]	zgc:55340
1	9682291	8	ENSDARG00000031261	9712976	ENSDART00000058057	GO:0008150	biological_process	hypothetical protein LOC321738 [Source:RefSeq_peptide;Acc:NP_955859]	zgc:55340
1	9682291	8	ENSDARG00000031261	9712976	ENSDART00000039878			hypothetical protein LOC321738 [Source:RefSeq_peptide;Acc:NP_955859]	zgc:55340
1	9722791	8	ENSDARG00000028507	9772346	ENSDART00000029308	GO:0003674	molecular_function	integrin, beta 4 [Source:RefSeq_peptide;Acc:NP_001019557]	itgb4
1	9722791	8	ENSDARG00000028507	9772346	ENSDART00000029308	GO:0007154	cell communication	integrin, beta 4 [Source:RefSeq_peptide;Acc:NP_001019557]	itgb4
1	9722791	8	ENSDARG00000028507	9772346	ENSDART00000029308	GO:0007155	cell adhesion	integrin, beta 4 [Source:RefSeq_peptide;Acc:NP_001019557]	itgb4
1	9722791	8	ENSDARG00000028507	9772346	ENSDART00000029308	GO:0007160	cell-matrix adhesion	integrin, beta 4 [Source:RefSeq_peptide;Acc:NP_001019557]	itgb4
1	9722791	8	ENSDARG00000028507	9772346	ENSDART00000029308	GO:0007229	integrin-mediated signaling pathway	integrin, beta 4 [Source:RefSeq_peptide;Acc:NP_001019557]	itgb4
1	9722791	8	ENSDARG00000028507	9772346	ENSDART00000029308	GO:0007275	multicellular organismal development	integrin, beta 4 [Source:RefSeq_peptide;Acc:NP_001019557]	itgb4
1	9722791	8	ENSDARG00000028507	9772346	ENSDART00000029308	GO:0008305	integrin complex	integrin, beta 4 [Source:RefSeq_peptide;Acc:NP_001019557]	itgb4
1	9722791	8	ENSDARG00000028507	9772346	ENSDART00000029308	GO:0016021	integral to membrane	integrin, beta 4 [Source:RefSeq_peptide;Acc:NP_001019557]	itgb4
-1	9776874	8	ENSDARG00000069407	9777401	ENSDART00000100992				LOC568410
-1	9805511	8	ENSDARG00000057826	9826449	ENSDART00000090541
-1	9859201	8	ENSDARG00000023546	9908965	ENSDART00000033922	GO:0005516	calmodulin binding	hypothetical protein LOC570401 [Source:RefSeq_peptide;Acc:NP_001038664]	si:ch211-200a16.1
-1	9859201	8	ENSDARG00000023546	9908965	ENSDART00000033922	GO:0006813	potassium ion transport	hypothetical protein LOC570401 [Source:RefSeq_peptide;Acc:NP_001038664]	si:ch211-200a16.1
-1	9859201	8	ENSDARG00000023546	9908965	ENSDART00000033922	GO:0015269	calcium-activated potassium channel activity	hypothetical protein LOC570401 [Source:RefSeq_peptide;Acc:NP_001038664]	si:ch211-200a16.1
-1	9859201	8	ENSDARG00000023546	9908965	ENSDART00000033922	GO:0016020	membrane	hypothetical protein LOC570401 [Source:RefSeq_peptide;Acc:NP_001038664]	si:ch211-200a16.1
-1	9859201	8	ENSDARG00000023546	9908965	ENSDART00000033922	GO:0016021	integral to membrane	hypothetical protein LOC570401 [Source:RefSeq_peptide;Acc:NP_001038664]	si:ch211-200a16.1
-1	9859201	8	ENSDARG00000023546	9908965	ENSDART00000033922	GO:0016286	small conductance calcium-activated potassium channel activity	hypothetical protein LOC570401 [Source:RefSeq_peptide;Acc:NP_001038664]	si:ch211-200a16.1
-1	9966478	8	ENSDARG00000043502	9979659	ENSDART00000063863	GO:0008150	biological_process	Coiled-coil domain-containing protein 124. [Source:Uniprot/SWISSPROT;Acc:Q6PHE8]	ccdc124
1	9979730	8	ENSDARG00000005392	9997134	ENSDART00000023971	GO:0005215	transporter activity	solute carrier family 5 (sodium iodide symporter), member 5 [Source:RefSeq_peptide;Acc:NP_001082860]	slc5a5
1	9979730	8	ENSDARG00000005392	9997134	ENSDART00000023971	GO:0006810	transport	solute carrier family 5 (sodium iodide symporter), member 5 [Source:RefSeq_peptide;Acc:NP_001082860]	slc5a5
1	9979730	8	ENSDARG00000005392	9997134	ENSDART00000023971	GO:0016020	membrane	solute carrier family 5 (sodium iodide symporter), member 5 [Source:RefSeq_peptide;Acc:NP_001082860]	slc5a5
1	10003919	8	ENSDARG00000010252	10027267	ENSDART00000049469			similar to janus kinase 3 (LOC561370), mRNA [Source:RefSeq_dna;Acc:XR_029704]	XR_029704.1
1	10003919	8	ENSDARG00000010252	10027267	ENSDART00000039884			similar to janus kinase 3 (LOC561370), mRNA [Source:RefSeq_dna;Acc:XR_029704]	XR_029704.1
-1	10033023	8	ENSDARG00000069396	10034195	ENSDART00000100959
-1	10033023	8	ENSDARG00000069396	10034195	ENSDART00000100957
-1	10042715	8	ENSDARG00000069392	10043887	ENSDART00000100953
-1	10042715	8	ENSDARG00000069392	10043887	ENSDART00000100951
-1	10056715	8	ENSDARG00000069391	10058020	ENSDART00000100950
-1	10056715	8	ENSDARG00000069391	10058020	ENSDART00000080952
-1	10056715	8	ENSDARG00000069391	10058020	ENSDART00000100945
-1	10067916	8	ENSDARG00000069389	10069534	ENSDART00000100940
-1	10067916	8	ENSDARG00000069389	10069534	ENSDART00000100938
-1	10067916	8	ENSDARG00000069389	10069534	ENSDART00000076952
-1	10067916	8	ENSDARG00000069389	10069534	ENSDART00000100933
-1	10085683	8	ENSDARG00000058124	10087109	ENSDART00000080931				LOC560963
-1	10085683	8	ENSDARG00000058124	10087109	ENSDART00000080928				LOC560963
-1	10085683	8	ENSDARG00000058124	10087109	ENSDART00000080924				LOC560963
-1	10085683	8	ENSDARG00000058124	10087109	ENSDART00000100919				LOC560963
-1	10100242	8	ENSDARG00000054905	10101444	ENSDART00000100917
-1	10100242	8	ENSDARG00000054905	10101444	ENSDART00000100915
1	10118271	8	ENSDARG00000028098	10120266	ENSDART00000034740	GO:0006486	protein amino acid glycosylation	hypothetical protein LOC503885 [Source:RefSeq_peptide;Acc:NP_001070714]	zgc:162337
1	10118271	8	ENSDARG00000028098	10120266	ENSDART00000034740	GO:0008417	fucosyltransferase activity	hypothetical protein LOC503885 [Source:RefSeq_peptide;Acc:NP_001070714]	zgc:162337
1	10118271	8	ENSDARG00000028098	10120266	ENSDART00000034740	GO:0016020	membrane	hypothetical protein LOC503885 [Source:RefSeq_peptide;Acc:NP_001070714]	zgc:162337
1	10118271	8	ENSDARG00000028098	10120266	ENSDART00000034740	GO:0016021	integral to membrane	hypothetical protein LOC503885 [Source:RefSeq_peptide;Acc:NP_001070714]	zgc:162337
1	10118271	8	ENSDARG00000028098	10120266	ENSDART00000034740	GO:0016740	transferase activity	hypothetical protein LOC503885 [Source:RefSeq_peptide;Acc:NP_001070714]	zgc:162337
1	10118271	8	ENSDARG00000028098	10120266	ENSDART00000034740	GO:0016757	transferase activity, transferring glycosyl groups	hypothetical protein LOC503885 [Source:RefSeq_peptide;Acc:NP_001070714]	zgc:162337
-1	10149163	8	ENSDARG00000043482	10156294	ENSDART00000063834	GO:0006486	protein amino acid glycosylation	beta-3-galactosyltransferase [Source:RefSeq_peptide;Acc:NP_998004]	zgc:86586
-1	10149163	8	ENSDARG00000043482	10156294	ENSDART00000063834	GO:0008378	galactosyltransferase activity	beta-3-galactosyltransferase [Source:RefSeq_peptide;Acc:NP_998004]	zgc:86586
-1	10149163	8	ENSDARG00000043482	10156294	ENSDART00000063834	GO:0016020	membrane	beta-3-galactosyltransferase [Source:RefSeq_peptide;Acc:NP_998004]	zgc:86586
-1	10149163	8	ENSDARG00000043482	10156294	ENSDART00000063834	GO:0016740	transferase activity	beta-3-galactosyltransferase [Source:RefSeq_peptide;Acc:NP_998004]	zgc:86586
-1	10149163	8	ENSDARG00000043482	10156294	ENSDART00000063834	GO:0016757	transferase activity, transferring glycosyl groups	beta-3-galactosyltransferase [Source:RefSeq_peptide;Acc:NP_998004]	zgc:86586
-1	10186834	8	ENSDARG00000054373	10188474	ENSDART00000076561				LOC100002020
-1	10212290	8	ENSDARG00000058100	10215114	ENSDART00000080912
-1	10247153	8	ENSDARG00000058066	10248432	ENSDART00000080875				LOC100001483
-1	10247153	8	ENSDARG00000058066	10248432	ENSDART00000080872				LOC100001483
1	10311318	8	ENSDARG00000056748	10313572	ENSDART00000079266				LOC100002381
1	10311318	8	ENSDARG00000056748	10313572	ENSDART00000080881				LOC100002381
1	10311318	8	ENSDARG00000056748	10313572	ENSDART00000080879				LOC100002381
1	10311318	8	ENSDARG00000056748	10313572	ENSDART00000079273				LOC100002381
1	10311318	8	ENSDARG00000056748	10313572	ENSDART00000079270				LOC100002381
1	10311318	8	ENSDARG00000056748	10313572	ENSDART00000079261				LOC100002381
-1	10410229	8	ENSDARG00000008866	10418014	ENSDART00000017495			Calcium-binding protein 4 (CaBP4). [Source:Uniprot/SWISSPROT;Acc:P57796]	CABP4
-1	10571511	8	ENSDARG00000058053	10583519	ENSDART00000080858				LOC567801
-1	10571511	8	ENSDARG00000058053	10583519	ENSDART00000080862				LOC567801
-1	10571511	8	ENSDARG00000058053	10583519	ENSDART00000080860				LOC567801
-1	10591061	8	ENSDARG00000058058	10593821	ENSDART00000062995				LOC561569
-1	10613155	8	ENSDARG00000043474	10660489	ENSDART00000045917	GO:0005388	calcium-transporting ATPase activity	ATPase, Ca++ transporting, plasma membrane 3 [Source:RefSeq_peptide;Acc:NP_001002472]	atp2b3
-1	10613155	8	ENSDARG00000043474	10660489	ENSDART00000045917	GO:0005509	calcium ion binding	ATPase, Ca++ transporting, plasma membrane 3 [Source:RefSeq_peptide;Acc:NP_001002472]	atp2b3
-1	10613155	8	ENSDARG00000043474	10660489	ENSDART00000045917	GO:0005524	ATP binding	ATPase, Ca++ transporting, plasma membrane 3 [Source:RefSeq_peptide;Acc:NP_001002472]	atp2b3
-1	10613155	8	ENSDARG00000043474	10660489	ENSDART00000045917	GO:0006810	transport	ATPase, Ca++ transporting, plasma membrane 3 [Source:RefSeq_peptide;Acc:NP_001002472]	atp2b3
-1	10613155	8	ENSDARG00000043474	10660489	ENSDART00000045917	GO:0006812	cation transport	ATPase, Ca++ transporting, plasma membrane 3 [Source:RefSeq_peptide;Acc:NP_001002472]	atp2b3
-1	10613155	8	ENSDARG00000043474	10660489	ENSDART00000045917	GO:0006816	calcium ion transport	ATPase, Ca++ transporting, plasma membrane 3 [Source:RefSeq_peptide;Acc:NP_001002472]	atp2b3
-1	10613155	8	ENSDARG00000043474	10660489	ENSDART00000045917	GO:0015085	calcium ion transporter activity	ATPase, Ca++ transporting, plasma membrane 3 [Source:RefSeq_peptide;Acc:NP_001002472]	atp2b3
-1	10613155	8	ENSDARG00000043474	10660489	ENSDART00000045917	GO:0015662	ATPase activity, coupled to transmembrane movement of ions, phosphorylative mechanism	ATPase, Ca++ transporting, plasma membrane 3 [Source:RefSeq_peptide;Acc:NP_001002472]	atp2b3
-1	10613155	8	ENSDARG00000043474	10660489	ENSDART00000045917	GO:0016020	membrane	ATPase, Ca++ transporting, plasma membrane 3 [Source:RefSeq_peptide;Acc:NP_001002472]	atp2b3
-1	10613155	8	ENSDARG00000043474	10660489	ENSDART00000045917	GO:0016820	hydrolase activity, acting on acid anhydrides, catalyzing transmembrane movement of substances	ATPase, Ca++ transporting, plasma membrane 3 [Source:RefSeq_peptide;Acc:NP_001002472]	atp2b3
-1	10613155	8	ENSDARG00000043474	10660489	ENSDART00000090252			ATPase, Ca++ transporting, plasma membrane 3 [Source:RefSeq_peptide;Acc:NP_001002472]	atp2b3
1	10669391	8	ENSDARG00000058048	10671290	ENSDART00000080852				LOC100002993
-1	10675344	8	ENSDARG00000029783	10691229	ENSDART00000042867	GO:0005515	protein binding	hypothetical protein LOC436912 [Source:RefSeq_peptide;Acc:NP_001002639]	zgc:92202
-1	10675344	8	ENSDARG00000029783	10691229	ENSDART00000042867	GO:0005575	cellular_component	hypothetical protein LOC436912 [Source:RefSeq_peptide;Acc:NP_001002639]	zgc:92202
-1	10675344	8	ENSDARG00000029783	10691229	ENSDART00000042867	GO:0042981	regulation of apoptosis	hypothetical protein LOC436912 [Source:RefSeq_peptide;Acc:NP_001002639]	zgc:92202
-1	10703800	8	ENSDARG00000017884	10733041	ENSDART00000027225	GO:0005515	protein binding	biglycan [Source:RefSeq_peptide;Acc:NP_001002227]	bgn
-1	10703800	8	ENSDARG00000017884	10733041	ENSDART00000027225	GO:0008150	biological_process	biglycan [Source:RefSeq_peptide;Acc:NP_001002227]	bgn
-1	10741065	8	ENSDARG00000062487	10755481	ENSDART00000090427			Novel protein similar to vertebrate extracellular matrix protein 2, female organ and adipocyte specific (ECM2) (Fragment). [Source:Uniprot/SPTREMBL;Acc:Q1LYN3]	Q1LYN3_DANRE
1	10768808	8	ENSDARG00000058032	10781529	ENSDART00000080832	GO:0005575	cellular_component	hypothetical protein LOC751683 [Source:RefSeq_peptide;Acc:NP_001038862]	si:dkey-6n6.2
1	10768808	8	ENSDARG00000058032	10781529	ENSDART00000080832	GO:0008150	biological_process	hypothetical protein LOC751683 [Source:RefSeq_peptide;Acc:NP_001038862]	si:dkey-6n6.2
1	10768808	8	ENSDARG00000058032	10781529	ENSDART00000080832	GO:0016787	hydrolase activity	hypothetical protein LOC751683 [Source:RefSeq_peptide;Acc:NP_001038862]	si:dkey-6n6.2
-1	10781345	8	ENSDARG00000026845	10790572	ENSDART00000040645	GO:0000166	nucleotide binding	ras homolog gene family, member A [Source:RefSeq_peptide;Acc:NP_998302]	rhoaa
-1	10781345	8	ENSDARG00000026845	10790572	ENSDART00000040645	GO:0005525	GTP binding	ras homolog gene family, member A [Source:RefSeq_peptide;Acc:NP_998302]	rhoaa
-1	10781345	8	ENSDARG00000026845	10790572	ENSDART00000040645	GO:0005579	membrane attack complex	ras homolog gene family, member A [Source:RefSeq_peptide;Acc:NP_998302]	rhoaa
-1	10781345	8	ENSDARG00000026845	10790572	ENSDART00000040645	GO:0005622	intracellular	ras homolog gene family, member A [Source:RefSeq_peptide;Acc:NP_998302]	rhoaa
-1	10781345	8	ENSDARG00000026845	10790572	ENSDART00000040645	GO:0007264	small GTPase mediated signal transduction	ras homolog gene family, member A [Source:RefSeq_peptide;Acc:NP_998302]	rhoaa
-1	10781345	8	ENSDARG00000026845	10790572	ENSDART00000040645	GO:0016020	membrane	ras homolog gene family, member A [Source:RefSeq_peptide;Acc:NP_998302]	rhoaa
-1	10790836	8	ENSDARG00000043467	10795144	ENSDART00000063817			hypothetical protein LOC562219 [Source:RefSeq_peptide;Acc:NP_001038446]	NP_001038446.1
-1	10796065	8	ENSDARG00000012247	10820625	ENSDART00000005359	GO:0005509	calcium ion binding	hypothetical protein LOC394015 [Source:RefSeq_peptide;Acc:NP_957334]	zgc:63721
-1	10796065	8	ENSDARG00000012247	10820625	ENSDART00000005359	GO:0005575	cellular_component	hypothetical protein LOC394015 [Source:RefSeq_peptide;Acc:NP_957334]	zgc:63721
-1	10796065	8	ENSDARG00000012247	10820625	ENSDART00000005359	GO:0008150	biological_process	hypothetical protein LOC394015 [Source:RefSeq_peptide;Acc:NP_957334]	zgc:63721
-1	10796065	8	ENSDARG00000012247	10820625	ENSDART00000100863			hypothetical protein LOC394015 [Source:RefSeq_peptide;Acc:NP_957334]	zgc:63721
-1	10823321	8	ENSDARG00000062472	10849484	ENSDART00000090371			hypothetical protein LOC560837 [Source:RefSeq_peptide;Acc:NP_001038410]	NP_001038410.1
-1	10855250	8	ENSDARG00000062449	10899582	ENSDART00000090306			Novel protein similar to vertebrate xenotropic and polytropic retrovirus receptor (XPR1) (Fragment). [Source:Uniprot/SPTREMBL;Acc:Q1LYM7]	Q1LYM7_DANRE
1	10991369	8	ENSDARG00000039456	11051909	ENSDART00000057642	GO:0000062	acyl-CoA binding	Acyl-CoA-binding domain-containing protein 6. [Source:Uniprot/SWISSPROT;Acc:Q4V8X4]	acbd6
-1	11065314	8	ENSDARG00000039458	11094685	ENSDART00000057644			Hypothetical protein (Fragment). [Source:Uniprot/SPTREMBL;Acc:A1L270]	A1L270_DANRE
-1	11065314	8	ENSDARG00000039458	11094685	ENSDART00000100840			Hypothetical protein (Fragment). [Source:Uniprot/SPTREMBL;Acc:A1L270]	A1L270_DANRE
-1	11113409	8	ENSDARG00000039459	11166650	ENSDART00000080656				LOC564042
-1	11113409	8	ENSDARG00000039459	11166650	ENSDART00000080491				LOC564042
-1	11113409	8	ENSDARG00000039459	11166650	ENSDART00000080743				LOC564042
-1	11113409	8	ENSDARG00000039459	11166650	ENSDART00000080714				LOC564042
-1	11113409	8	ENSDARG00000039459	11166650	ENSDART00000057645				LOC564042
-1	11113409	8	ENSDARG00000039459	11166650	ENSDART00000080694				LOC564042
-1	11113409	8	ENSDARG00000039459	11166650	ENSDART00000080645				LOC564042
-1	11176223	8	ENSDARG00000058000	11206484	ENSDART00000090254
-1	11176223	8	ENSDARG00000058000	11206484	ENSDART00000080785
-1	11210815	8	ENSDARG00000058001	11214691	ENSDART00000080796
1	11463558	8	ENSDARG00000002295	11492836	ENSDART00000028648
1	11503116	8	ENSDARG00000062297	11519276	ENSDART00000089870				LOC564424
1	11503116	8	ENSDARG00000062297	11519276	ENSDART00000089871				LOC564424
1	11577431	8	ENSDARG00000013841	11583317	ENSDART00000041697				LOC570636
1	11652452	8	ENSDARG00000020131	11687984	ENSDART00000045038	GO:0005764	lysosome	formin binding protein 1-like [Source:RefSeq_peptide;Acc:NP_001003634]	fnbp1l
1	11652452	8	ENSDARG00000020131	11687984	ENSDART00000045038	GO:0006897	endocytosis	formin binding protein 1-like [Source:RefSeq_peptide;Acc:NP_001003634]	fnbp1l
1	11652452	8	ENSDARG00000020131	11687984	ENSDART00000045038	GO:0008289	lipid binding	formin binding protein 1-like [Source:RefSeq_peptide;Acc:NP_001003634]	fnbp1l
1	11652452	8	ENSDARG00000020131	11687984	ENSDART00000100787			formin binding protein 1-like [Source:RefSeq_peptide;Acc:NP_001003634]	fnbp1l
-1	11693828	8	ENSDARG00000016981	11718348	ENSDART00000010747			Breast cancer anti-estrogen resistance protein 3 (SH2 domain- containing protein 3B) (Novel SH2-containing protein 2). [Source:Uniprot/SWISSPROT;Acc:O75815]	BCAR3
1	11849225	8	ENSDARG00000043403	11861471	ENSDART00000063718			similar to Polyamine oxidase (exo-N4-amino) (LOC100005296), mRNA [Source:RefSeq_dna;Acc:XR_029949]	XR_029949.1
1	11861533	8	ENSDARG00000043402	11863242	ENSDART00000063717				LOC564733
1	11864030	8	ENSDARG00000005518	11878160	ENSDART00000024433			hypothetical protein LOC795164 (LOC795164), partial mRNA [Source:RefSeq_dna;Acc:XR_029198]	XR_029198.1
1	11878865	8	ENSDARG00000018953	11886694	ENSDART00000020386	GO:0016491	oxidoreductase activity	glutamate-cysteine ligase, modifier subunit [Source:RefSeq_peptide;Acc:NP_956139]	gclm
1	11878865	8	ENSDARG00000018953	11886694	ENSDART00000020386	GO:0016874	ligase activity	glutamate-cysteine ligase, modifier subunit [Source:RefSeq_peptide;Acc:NP_956139]	gclm
1	11891861	8	ENSDARG00000057648	11895755	ENSDART00000050651			LOC564961 protein (Fragment). [Source:Uniprot/SPTREMBL;Acc:A1L2E3]	A1L2E3_DANRE
-1	11896866	8	ENSDARG00000021115	11914970	ENSDART00000023751	GO:0003674	molecular_function	hypothetical protein LOC550512 [Source:RefSeq_peptide;Acc:NP_001017814]	zgc:110309
-1	11896866	8	ENSDARG00000021115	11914970	ENSDART00000023751	GO:0005575	cellular_component	hypothetical protein LOC550512 [Source:RefSeq_peptide;Acc:NP_001017814]	zgc:110309
-1	11896866	8	ENSDARG00000021115	11914970	ENSDART00000023751	GO:0008150	biological_process	hypothetical protein LOC550512 [Source:RefSeq_peptide;Acc:NP_001017814]	zgc:110309
-1	11962672	8	ENSDARG00000043397	12020875	ENSDART00000063707			Cytosolic carboxypeptidase 6 (EC 3.4.17.-) (ATP/GTP-binding protein- like 4). [Source:Uniprot/SWISSPROT;Acc:Q5VU57]	AGBL4
-1	12186467	8	ENSDARG00000034352	12232912	ENSDART00000089564				LOC564197
-1	12186467	8	ENSDARG00000034352	12232912	ENSDART00000089567				LOC564197
-1	12305687	8	ENSDARG00000069315	12340638	ENSDART00000100762				LOC792527
1	12645047	8	ENSDARG00000039587	12645940	ENSDART00000057837
1	12730550	8	ENSDARG00000056197	12733815	ENSDART00000080259
1	12730550	8	ENSDARG00000056197	12733815	ENSDART00000100754
-1	12861076	8	ENSDARG00000057560	12862748	ENSDART00000080254				LOC794599
1	13105662	8	ENSDARG00000069304	13106582	ENSDART00000100750
-1	13201833	8	ENSDARG00000069303	13202660	ENSDART00000100748
1	13331200	8	ENSDARG00000053964	13334160	ENSDART00000076075
1	13331200	8	ENSDARG00000053964	13334160	ENSDART00000100745
1	13363430	8	ENSDARG00000057534	13364366	ENSDART00000080223
1	13462178	8	ENSDARG00000057526	13464058	ENSDART00000080221
1	13462178	8	ENSDARG00000057526	13464058	ENSDART00000080220
-1	13596731	8	ENSDARG00000065514	13596892	ENSDART00000095177			U1 spliceosomal RNA [Source: RFAM 8.0]	U1
-1	13607068	8	ENSDARG00000066949	13607216	ENSDART00000096585			U1 spliceosomal RNA [Source: RFAM 8.0]	U1
-1	13608606	8	ENSDARG00000065910	13608769	ENSDART00000095566			U1 spliceosomal RNA [Source: RFAM 8.0]	U1
-1	13750398	8	ENSDARG00000039412	13752241	ENSDART00000057590	GO:0003677	DNA binding	doublesex and mab-3 related transcription factor like family A2 [Source:RefSeq_peptide;Acc:NP_001007065]	dmrta2
-1	13750398	8	ENSDARG00000039412	13752241	ENSDART00000057590	GO:0003700	transcription factor activity	doublesex and mab-3 related transcription factor like family A2 [Source:RefSeq_peptide;Acc:NP_001007065]	dmrta2
-1	13750398	8	ENSDARG00000039412	13752241	ENSDART00000057590	GO:0005634	nucleus	doublesex and mab-3 related transcription factor like family A2 [Source:RefSeq_peptide;Acc:NP_001007065]	dmrta2
-1	13750398	8	ENSDARG00000039412	13752241	ENSDART00000057590	GO:0006355	regulation of transcription, DNA-dependent	doublesex and mab-3 related transcription factor like family A2 [Source:RefSeq_peptide;Acc:NP_001007065]	dmrta2
-1	13750398	8	ENSDARG00000039412	13752241	ENSDART00000057590	GO:0007548	sex differentiation	doublesex and mab-3 related transcription factor like family A2 [Source:RefSeq_peptide;Acc:NP_001007065]	dmrta2
-1	13768070	8	ENSDARG00000022418	13901318	ENSDART00000034004	GO:0006464	protein modification process	Fas associated factor 1 [Source:RefSeq_peptide;Acc:NP_998138]	faf1
1	13902779	8	ENSDARG00000057610	13907007	ENSDART00000080315				LOC555797
-1	13920405	8	ENSDARG00000053742	13958916	ENSDART00000075836	GO:0005515	protein binding	hypothetical protein LOC619251 [Source:RefSeq_peptide;Acc:NP_001028905]	zgc:114095
-1	13920405	8	ENSDARG00000053742	13958916	ENSDART00000075836	GO:0006829	zinc ion transport	hypothetical protein LOC619251 [Source:RefSeq_peptide;Acc:NP_001028905]	zgc:114095
-1	13920405	8	ENSDARG00000053742	13958916	ENSDART00000075836	GO:0008270	zinc ion binding	hypothetical protein LOC619251 [Source:RefSeq_peptide;Acc:NP_001028905]	zgc:114095
-1	13920405	8	ENSDARG00000053742	13958916	ENSDART00000075836	GO:0046872	metal ion binding	hypothetical protein LOC619251 [Source:RefSeq_peptide;Acc:NP_001028905]	zgc:114095
-1	13967723	8	ENSDARG00000024973	13976620	ENSDART00000048316	GO:0005262	calcium channel activity	calreticulin, like 2 [Source:RefSeq_peptide;Acc:NP_956007]	calrl2
-1	13967723	8	ENSDARG00000024973	13976620	ENSDART00000048316	GO:0005509	calcium ion binding	calreticulin, like 2 [Source:RefSeq_peptide;Acc:NP_956007]	calrl2
-1	13967723	8	ENSDARG00000024973	13976620	ENSDART00000048316	GO:0005529	sugar binding	calreticulin, like 2 [Source:RefSeq_peptide;Acc:NP_956007]	calrl2
-1	13967723	8	ENSDARG00000024973	13976620	ENSDART00000048316	GO:0005783	endoplasmic reticulum	calreticulin, like 2 [Source:RefSeq_peptide;Acc:NP_956007]	calrl2
-1	13967723	8	ENSDARG00000024973	13976620	ENSDART00000048316	GO:0006457	protein folding	calreticulin, like 2 [Source:RefSeq_peptide;Acc:NP_956007]	calrl2
-1	13967723	8	ENSDARG00000024973	13976620	ENSDART00000048316	GO:0006816	calcium ion transport	calreticulin, like 2 [Source:RefSeq_peptide;Acc:NP_956007]	calrl2
-1	13967723	8	ENSDARG00000024973	13976620	ENSDART00000048316	GO:0006829	zinc ion transport	calreticulin, like 2 [Source:RefSeq_peptide;Acc:NP_956007]	calrl2
-1	13967723	8	ENSDARG00000024973	13976620	ENSDART00000048316	GO:0008270	zinc ion binding	calreticulin, like 2 [Source:RefSeq_peptide;Acc:NP_956007]	calrl2
-1	13967723	8	ENSDARG00000024973	13976620	ENSDART00000048316	GO:0019855	calcium channel inhibitor activity	calreticulin, like 2 [Source:RefSeq_peptide;Acc:NP_956007]	calrl2
-1	13967723	8	ENSDARG00000024973	13976620	ENSDART00000048316	GO:0046872	metal ion binding	calreticulin, like 2 [Source:RefSeq_peptide;Acc:NP_956007]	calrl2
-1	13967723	8	ENSDARG00000024973	13976620	ENSDART00000048316	GO:0051082	unfolded protein binding	calreticulin, like 2 [Source:RefSeq_peptide;Acc:NP_956007]	calrl2
-1	13994194	8	ENSDARG00000065888	13994264	ENSDART00000095544			Small nucleolar RNA SNORD47 [Source: RFAM 8.0]	SNORD47
-1	13994452	8	ENSDARG00000064176	13994523	ENSDART00000093872			Small nucleolar RNA SNORD47 [Source: RFAM 8.0]	SNORD47
-1	13995317	8	ENSDARG00000065918	13995401	ENSDART00000095574			Small nucleolar RNA snR60/Z15/Z230/Z193/J17 [Source: RFAM 8.0]	snosnR60_Z15
-1	13995531	8	ENSDARG00000067289	13995615	ENSDART00000072866			Small nucleolar RNA snR60/Z15/Z230/Z193/J17 [Source: RFAM 8.0]	snosnR60_Z15
-1	13996383	8	ENSDARG00000066694	13996460	ENSDART00000096337			Small nucleolar RNA SNORD24 [Source: RFAM 8.0]	SNORD24
-1	13997233	8	ENSDARG00000065652	13997313	ENSDART00000095313			Z18 small nucleolar RNA [Source: RFAM 8.0]	snoZ18
-1	14000002	8	ENSDARG00000069298	14058808	ENSDART00000100727	GO:0003674	molecular_function	hypothetical protein LOC777767 [Source:RefSeq_peptide;Acc:NP_001071273]	zgc:154069
-1	14000002	8	ENSDARG00000069298	14058808	ENSDART00000100727	GO:0005575	cellular_component	hypothetical protein LOC777767 [Source:RefSeq_peptide;Acc:NP_001071273]	zgc:154069
-1	14000002	8	ENSDARG00000069298	14058808	ENSDART00000100727	GO:0008150	biological_process	hypothetical protein LOC777767 [Source:RefSeq_peptide;Acc:NP_001071273]	zgc:154069
1	14064076	8	ENSDARG00000054400	14072758	ENSDART00000076586				LOC100004018
-1	14072604	8	ENSDARG00000054420	14082146	ENSDART00000076600			hypothetical protein LOC791719 [Source:RefSeq_peptide;Acc:NP_001082902]	zgc:110538
-1	14072604	8	ENSDARG00000054420	14082146	ENSDART00000076542	GO:0003674	molecular_function	hypothetical protein LOC791719 [Source:RefSeq_peptide;Acc:NP_001082902]	zgc:110538
-1	14072604	8	ENSDARG00000054420	14082146	ENSDART00000076542	GO:0005575	cellular_component	hypothetical protein LOC791719 [Source:RefSeq_peptide;Acc:NP_001082902]	zgc:110538
-1	14072604	8	ENSDARG00000054420	14082146	ENSDART00000076542	GO:0008150	biological_process	hypothetical protein LOC791719 [Source:RefSeq_peptide;Acc:NP_001082902]	zgc:110538
-1	14086379	8	ENSDARG00000009695	14096466	ENSDART00000038725			retinal pigment epithelium 65b [Source:RefSeq_peptide;Acc:NP_001025146]	NP_001025146.1
-1	14097503	8	ENSDARG00000018165	14109811	ENSDART00000049676	GO:0005622	intracellular	DEP domain-containing protein 1A. [Source:Uniprot/SWISSPROT;Acc:Q803Q4]	depdc1a
-1	14097503	8	ENSDARG00000018165	14109811	ENSDART00000049676	GO:0007165	signal transduction	DEP domain-containing protein 1A. [Source:Uniprot/SWISSPROT;Acc:Q803Q4]	depdc1a
-1	14097503	8	ENSDARG00000018165	14109811	ENSDART00000049676	GO:0007242	intracellular signaling cascade	DEP domain-containing protein 1A. [Source:Uniprot/SWISSPROT;Acc:Q803Q4]	depdc1a
1	14110699	8	ENSDARG00000042101	14114606	ENSDART00000061708			Hypothetical protein. [Source:Uniprot/SPTREMBL;Acc:A3KNM5]	zgc:162244
-1	14118010	8	ENSDARG00000069286	14122428	ENSDART00000100706	GO:0003674	molecular_function	NADH dehydrogenase (ubiquinone) 1 alpha subcomplex 12, like [Source:RefSeq_peptide;Acc:NP_001003770]	ndufa12l
-1	14118010	8	ENSDARG00000069286	14122428	ENSDART00000100706	GO:0005575	cellular_component	NADH dehydrogenase (ubiquinone) 1 alpha subcomplex 12, like [Source:RefSeq_peptide;Acc:NP_001003770]	ndufa12l
-1	14118010	8	ENSDARG00000069286	14122428	ENSDART00000100706	GO:0006744	ubiquinone biosynthetic process	NADH dehydrogenase (ubiquinone) 1 alpha subcomplex 12, like [Source:RefSeq_peptide;Acc:NP_001003770]	ndufa12l
1	14122559	8	ENSDARG00000069283	14141275	ENSDART00000100698	GO:0003674	molecular_function	excision repair cross-complementing rodent repair deficiency, complementation group 8 [Source:RefSeq_peptide;Acc:NP_001005984]	ercc8
1	14122559	8	ENSDARG00000069283	14141275	ENSDART00000100698	GO:0005575	cellular_component	excision repair cross-complementing rodent repair deficiency, complementation group 8 [Source:RefSeq_peptide;Acc:NP_001005984]	ercc8
1	14142552	8	ENSDARG00000069279	14154045	ENSDART00000100692	GO:0003674	molecular_function	hypothetical protein LOC334217 [Source:RefSeq_peptide;Acc:NP_956169]	zgc:55879
1	14142552	8	ENSDARG00000069279	14154045	ENSDART00000100692	GO:0008150	biological_process	hypothetical protein LOC334217 [Source:RefSeq_peptide;Acc:NP_956169]	zgc:55879
1	14142552	8	ENSDARG00000069279	14154045	ENSDART00000100692	GO:0016021	integral to membrane	hypothetical protein LOC334217 [Source:RefSeq_peptide;Acc:NP_956169]	zgc:55879
1	14490403	8	ENSDARG00000032761	14526001	ENSDART00000018934				LOC566998
-1	14536826	8	ENSDARG00000014462	14548861	ENSDART00000020493	GO:0000166	nucleotide binding	hypothetical protein LOC436803 [Source:RefSeq_peptide;Acc:NP_001002530]	zgc:92916
-1	14536826	8	ENSDARG00000014462	14548861	ENSDART00000020493	GO:0005525	GTP binding	hypothetical protein LOC436803 [Source:RefSeq_peptide;Acc:NP_001002530]	zgc:92916
-1	14536826	8	ENSDARG00000014462	14548861	ENSDART00000020493	GO:0005579	membrane attack complex	hypothetical protein LOC436803 [Source:RefSeq_peptide;Acc:NP_001002530]	zgc:92916
-1	14536826	8	ENSDARG00000014462	14548861	ENSDART00000020493	GO:0007264	small GTPase mediated signal transduction	hypothetical protein LOC436803 [Source:RefSeq_peptide;Acc:NP_001002530]	zgc:92916
-1	14536826	8	ENSDARG00000014462	14548861	ENSDART00000020493	GO:0015031	protein transport	hypothetical protein LOC436803 [Source:RefSeq_peptide;Acc:NP_001002530]	zgc:92916
-1	14536826	8	ENSDARG00000014462	14548861	ENSDART00000020493	GO:0016020	membrane	hypothetical protein LOC436803 [Source:RefSeq_peptide;Acc:NP_001002530]	zgc:92916
1	14552767	8	ENSDARG00000025914	14556696	ENSDART00000035433				LOC567059
1	14560346	8	ENSDARG00000019130	14567318	ENSDART00000023206				MGC165644
1	14625034	8	ENSDARG00000021288	14638619	ENSDART00000061758	GO:0003674	molecular_function	zgc:162295 (zgc:162295), mRNA [Source:RefSeq_dna;Acc:NM_001083560]	zgc:162295
1	14625034	8	ENSDARG00000021288	14638619	ENSDART00000061758	GO:0005575	cellular_component	zgc:162295 (zgc:162295), mRNA [Source:RefSeq_dna;Acc:NM_001083560]	zgc:162295
1	14625034	8	ENSDARG00000021288	14638619	ENSDART00000061758	GO:0008150	biological_process	zgc:162295 (zgc:162295), mRNA [Source:RefSeq_dna;Acc:NM_001083560]	zgc:162295
-1	14656328	8	ENSDARG00000015070	14666015	ENSDART00000025803	GO:0003677	DNA binding	polymerase (DNA-directed), alpha (70kD) [Source:RefSeq_peptide;Acc:NP_955875]	pola2
-1	14656328	8	ENSDARG00000015070	14666015	ENSDART00000025803	GO:0003887	DNA-directed DNA polymerase activity	polymerase (DNA-directed), alpha (70kD) [Source:RefSeq_peptide;Acc:NP_955875]	pola2
-1	14656328	8	ENSDARG00000015070	14666015	ENSDART00000025803	GO:0005634	nucleus	polymerase (DNA-directed), alpha (70kD) [Source:RefSeq_peptide;Acc:NP_955875]	pola2
-1	14656328	8	ENSDARG00000015070	14666015	ENSDART00000025803	GO:0006260	DNA replication	polymerase (DNA-directed), alpha (70kD) [Source:RefSeq_peptide;Acc:NP_955875]	pola2
1	14666145	8	ENSDARG00000005057	14673826	ENSDART00000050228	GO:0000154	rRNA modification	hypothetical protein LOC445162 [Source:RefSeq_peptide;Acc:NP_001003556]	zgc:101122
1	14666145	8	ENSDARG00000005057	14673826	ENSDART00000050228	GO:0000179	rRNA (adenine-N6,N6-)-dimethyltransferase activity	hypothetical protein LOC445162 [Source:RefSeq_peptide;Acc:NP_001003556]	zgc:101122
1	14666145	8	ENSDARG00000005057	14673826	ENSDART00000050228	GO:0005575	cellular_component	hypothetical protein LOC445162 [Source:RefSeq_peptide;Acc:NP_001003556]	zgc:101122
1	14666145	8	ENSDARG00000005057	14673826	ENSDART00000050228	GO:0006364	rRNA processing	hypothetical protein LOC445162 [Source:RefSeq_peptide;Acc:NP_001003556]	zgc:101122
1	14666145	8	ENSDARG00000005057	14673826	ENSDART00000050228	GO:0008649	rRNA methyltransferase activity	hypothetical protein LOC445162 [Source:RefSeq_peptide;Acc:NP_001003556]	zgc:101122
1	14666145	8	ENSDARG00000005057	14673826	ENSDART00000050228	GO:0016433	rRNA (adenine) methyltransferase activity	hypothetical protein LOC445162 [Source:RefSeq_peptide;Acc:NP_001003556]	zgc:101122
-1	14877466	8	ENSDARG00000042151	14997504	ENSDART00000100667	GO:0005634	nucleus	nuclear oncoprotein skia [Source:RefSeq_peptide;Acc:NP_571010]	skia
-1	14877466	8	ENSDARG00000042151	14997504	ENSDART00000061782			nuclear oncoprotein skia [Source:RefSeq_peptide;Acc:NP_571010]	skia
-1	15037466	8	ENSDARG00000043332	15282696	ENSDART00000063592	GO:0060042	retina morphogenesis in camera-type eye	protein kinase C, zeta [Source:RefSeq_peptide;Acc:NP_001025262]	prkcz
-1	15298807	8	ENSDARG00000069267	15301275	ENSDART00000100659				LOC558029
-1	15311321	8	ENSDARG00000057433	15333184	ENSDART00000063587	GO:0006486	protein amino acid glycosylation	sialyltransferase 7E [Source:RefSeq_peptide;Acc:NP_001006663]	st6galnac5
-1	15311321	8	ENSDARG00000057433	15333184	ENSDART00000063587	GO:0008373	sialyltransferase activity	sialyltransferase 7E [Source:RefSeq_peptide;Acc:NP_001006663]	st6galnac5
-1	15311321	8	ENSDARG00000057433	15333184	ENSDART00000063587	GO:0016740	transferase activity	sialyltransferase 7E [Source:RefSeq_peptide;Acc:NP_001006663]	st6galnac5
-1	15311321	8	ENSDARG00000057433	15333184	ENSDART00000063587	GO:0016757	transferase activity, transferring glycosyl groups	sialyltransferase 7E [Source:RefSeq_peptide;Acc:NP_001006663]	st6galnac5
-1	15311321	8	ENSDARG00000057433	15333184	ENSDART00000063587	GO:0030173	integral to Golgi membrane	sialyltransferase 7E [Source:RefSeq_peptide;Acc:NP_001006663]	st6galnac5
-1	15311321	8	ENSDARG00000057433	15333184	ENSDART00000020358			sialyltransferase 7E [Source:RefSeq_peptide;Acc:NP_001006663]	st6galnac5
1	15395508	8	ENSDARG00000057419	15422556	ENSDART00000080079				LOC558142
-1	15430861	8	ENSDARG00000042145	15437744	ENSDART00000061776				LOC799481
1	15444416	8	ENSDARG00000069262	15463564	ENSDART00000100651	GO:0003674	molecular_function	hypothetical protein LOC100009649 [Source:RefSeq_peptide;Acc:NP_001076487]	zgc:158613
1	15444416	8	ENSDARG00000069262	15463564	ENSDART00000100651	GO:0005575	cellular_component	hypothetical protein LOC100009649 [Source:RefSeq_peptide;Acc:NP_001076487]	zgc:158613
1	15444416	8	ENSDARG00000069262	15463564	ENSDART00000100651	GO:0008150	biological_process	hypothetical protein LOC100009649 [Source:RefSeq_peptide;Acc:NP_001076487]	zgc:158613
1	15444416	8	ENSDARG00000069262	15463564	ENSDART00000100649			hypothetical protein LOC100009649 [Source:RefSeq_peptide;Acc:NP_001076487]	zgc:158613
-1	15494310	8	ENSDARG00000042139	15498306	ENSDART00000061747	GO:0003674	molecular_function	hypothetical protein LOC553792 [Source:RefSeq_peptide;Acc:NP_001018590]	zgc:110694
-1	15494310	8	ENSDARG00000042139	15498306	ENSDART00000061747	GO:0005575	cellular_component	hypothetical protein LOC553792 [Source:RefSeq_peptide;Acc:NP_001018590]	zgc:110694
-1	15494310	8	ENSDARG00000042139	15498306	ENSDART00000061747	GO:0008150	biological_process	hypothetical protein LOC553792 [Source:RefSeq_peptide;Acc:NP_001018590]	zgc:110694
-1	15504756	8	ENSDARG00000042122	15521697	ENSDART00000061731	GO:0003824	catalytic activity	hypothetical protein LOC641574 [Source:RefSeq_peptide;Acc:NP_001032661]	im:6899804
-1	15504756	8	ENSDARG00000042122	15521697	ENSDART00000061731	GO:0005575	cellular_component	hypothetical protein LOC641574 [Source:RefSeq_peptide;Acc:NP_001032661]	im:6899804
-1	15504756	8	ENSDARG00000042122	15521697	ENSDART00000061731	GO:0008150	biological_process	hypothetical protein LOC641574 [Source:RefSeq_peptide;Acc:NP_001032661]	im:6899804
-1	15504756	8	ENSDARG00000042122	15521697	ENSDART00000080026	GO:0003824	catalytic activity	hypothetical protein LOC641574 [Source:RefSeq_peptide;Acc:NP_001032661]	im:6899804
-1	15504756	8	ENSDARG00000042122	15521697	ENSDART00000080026	GO:0005575	cellular_component	hypothetical protein LOC641574 [Source:RefSeq_peptide;Acc:NP_001032661]	im:6899804
-1	15504756	8	ENSDARG00000042122	15521697	ENSDART00000080026	GO:0008150	biological_process	hypothetical protein LOC641574 [Source:RefSeq_peptide;Acc:NP_001032661]	im:6899804
1	15521940	8	ENSDARG00000030155	15547601	ENSDART00000039887	GO:0003677	DNA binding	hypothetical protein LOC406759 [Source:RefSeq_peptide;Acc:NP_998615]	zgc:63791
1	15521940	8	ENSDARG00000030155	15547601	ENSDART00000039887	GO:0003697	single-stranded DNA binding	hypothetical protein LOC406759 [Source:RefSeq_peptide;Acc:NP_998615]	zgc:63791
1	15521940	8	ENSDARG00000030155	15547601	ENSDART00000039887	GO:0005634	nucleus	hypothetical protein LOC406759 [Source:RefSeq_peptide;Acc:NP_998615]	zgc:63791
1	15521940	8	ENSDARG00000030155	15547601	ENSDART00000039887	GO:0030528	transcription regulator activity	hypothetical protein LOC406759 [Source:RefSeq_peptide;Acc:NP_998615]	zgc:63791
-1	15550530	8	ENSDARG00000042112	15552977	ENSDART00000040114	GO:0004800	thyroxine 5'-deiodinase activity	deiodinase, iodothyronine, type I (dio1), mRNA [Source:RefSeq_dna;Acc:NM_001007283]	dio1
-1	15550530	8	ENSDARG00000042112	15552977	ENSDART00000040114	GO:0008430	selenium binding	deiodinase, iodothyronine, type I (dio1), mRNA [Source:RefSeq_dna;Acc:NM_001007283]	dio1
1	15612730	8	ENSDARG00000027933	15663384	ENSDART00000029255				LOC794528
-1	15704668	8	ENSDARG00000057368	15710432	ENSDART00000080014	GO:0003674	molecular_function	Zgc:112361. [Source:Uniprot/SPTREMBL;Acc:Q4VBI4]	zgc:112361
-1	15704668	8	ENSDARG00000057368	15710432	ENSDART00000080014	GO:0005622	intracellular	Zgc:112361. [Source:Uniprot/SPTREMBL;Acc:Q4VBI4]	zgc:112361
-1	15704668	8	ENSDARG00000057368	15710432	ENSDART00000080014	GO:0008150	biological_process	Zgc:112361. [Source:Uniprot/SPTREMBL;Acc:Q4VBI4]	zgc:112361
-1	15711300	8	ENSDARG00000057365	15714152	ENSDART00000080006	GO:0003674	molecular_function	hypothetical protein LOC554145 [Source:RefSeq_peptide;Acc:NP_001019609]	zgc:112263
-1	15711300	8	ENSDARG00000057365	15714152	ENSDART00000080006	GO:0008150	biological_process	hypothetical protein LOC554145 [Source:RefSeq_peptide;Acc:NP_001019609]	zgc:112263
-1	15711300	8	ENSDARG00000057365	15714152	ENSDART00000080006	GO:0016021	integral to membrane	hypothetical protein LOC554145 [Source:RefSeq_peptide;Acc:NP_001019609]	zgc:112263
-1	15726740	8	ENSDARG00000029859	15734292	ENSDART00000047960				LOC100000984
-1	15736448	8	ENSDARG00000005776	15745033	ENSDART00000022959	GO:0005524	ATP binding	guanylate kinase 1 [Source:RefSeq_peptide;Acc:NP_957018]	guk1
-1	15736448	8	ENSDARG00000005776	15745033	ENSDART00000022959	GO:0005622	intracellular	guanylate kinase 1 [Source:RefSeq_peptide;Acc:NP_957018]	guk1
-1	15736448	8	ENSDARG00000005776	15745033	ENSDART00000022959	GO:0006810	transport	guanylate kinase 1 [Source:RefSeq_peptide;Acc:NP_957018]	guk1
-1	15736448	8	ENSDARG00000005776	15745033	ENSDART00000022959	GO:0016301	kinase activity	guanylate kinase 1 [Source:RefSeq_peptide;Acc:NP_957018]	guk1
-1	15736448	8	ENSDARG00000005776	15745033	ENSDART00000079989			guanylate kinase 1 [Source:RefSeq_peptide;Acc:NP_957018]	guk1
-1	15750682	8	ENSDARG00000060479	15775733	ENSDART00000085255
-1	15868061	8	ENSDARG00000042087	15879432	ENSDART00000061679			DNA methyltransferase 1 associated protein 1 [Source:RefSeq_peptide;Acc:NP_956549]	dmap1
-1	15868061	8	ENSDARG00000042087	15879432	ENSDART00000100615	GO:0003677	DNA binding	DNA methyltransferase 1 associated protein 1 [Source:RefSeq_peptide;Acc:NP_956549]	dmap1
-1	15868061	8	ENSDARG00000042087	15879432	ENSDART00000100615	GO:0005634	nucleus	DNA methyltransferase 1 associated protein 1 [Source:RefSeq_peptide;Acc:NP_956549]	dmap1
-1	15868061	8	ENSDARG00000042087	15879432	ENSDART00000100615	GO:0008168	methyltransferase activity	DNA methyltransferase 1 associated protein 1 [Source:RefSeq_peptide;Acc:NP_956549]	dmap1
-1	15868061	8	ENSDARG00000042087	15879432	ENSDART00000100615	GO:0016481	negative regulation of transcription	DNA methyltransferase 1 associated protein 1 [Source:RefSeq_peptide;Acc:NP_956549]	dmap1
-1	15868061	8	ENSDARG00000042087	15879432	ENSDART00000100615	GO:0016740	transferase activity	DNA methyltransferase 1 associated protein 1 [Source:RefSeq_peptide;Acc:NP_956549]	dmap1
-1	15881184	8	ENSDARG00000043309	15910482	ENSDART00000063577	GO:0000166	nucleotide binding	Obscurin-MLCK (Fragment). [Source:Uniprot/SPTREMBL;Acc:Q695L3]	obscn
-1	15881184	8	ENSDARG00000043309	15910482	ENSDART00000063577	GO:0004672	protein kinase activity	Obscurin-MLCK (Fragment). [Source:Uniprot/SPTREMBL;Acc:Q695L3]	obscn
-1	15881184	8	ENSDARG00000043309	15910482	ENSDART00000063577	GO:0004674	protein serine/threonine kinase activity	Obscurin-MLCK (Fragment). [Source:Uniprot/SPTREMBL;Acc:Q695L3]	obscn
-1	15881184	8	ENSDARG00000043309	15910482	ENSDART00000063577	GO:0005089	Rho guanyl-nucleotide exchange factor activity	Obscurin-MLCK (Fragment). [Source:Uniprot/SPTREMBL;Acc:Q695L3]	obscn
-1	15881184	8	ENSDARG00000043309	15910482	ENSDART00000063577	GO:0005524	ATP binding	Obscurin-MLCK (Fragment). [Source:Uniprot/SPTREMBL;Acc:Q695L3]	obscn
-1	15881184	8	ENSDARG00000043309	15910482	ENSDART00000063577	GO:0005622	intracellular	Obscurin-MLCK (Fragment). [Source:Uniprot/SPTREMBL;Acc:Q695L3]	obscn
-1	15881184	8	ENSDARG00000043309	15910482	ENSDART00000063577	GO:0005634	nucleus	Obscurin-MLCK (Fragment). [Source:Uniprot/SPTREMBL;Acc:Q695L3]	obscn
-1	15881184	8	ENSDARG00000043309	15910482	ENSDART00000063577	GO:0006468	protein amino acid phosphorylation	Obscurin-MLCK (Fragment). [Source:Uniprot/SPTREMBL;Acc:Q695L3]	obscn
-1	15881184	8	ENSDARG00000043309	15910482	ENSDART00000063577	GO:0007517	muscle development	Obscurin-MLCK (Fragment). [Source:Uniprot/SPTREMBL;Acc:Q695L3]	obscn
-1	15881184	8	ENSDARG00000043309	15910482	ENSDART00000063577	GO:0009897	external side of plasma membrane	Obscurin-MLCK (Fragment). [Source:Uniprot/SPTREMBL;Acc:Q695L3]	obscn
-1	15881184	8	ENSDARG00000043309	15910482	ENSDART00000063577	GO:0016301	kinase activity	Obscurin-MLCK (Fragment). [Source:Uniprot/SPTREMBL;Acc:Q695L3]	obscn
-1	15881184	8	ENSDARG00000043309	15910482	ENSDART00000063577	GO:0016740	transferase activity	Obscurin-MLCK (Fragment). [Source:Uniprot/SPTREMBL;Acc:Q695L3]	obscn
-1	15881184	8	ENSDARG00000043309	15910482	ENSDART00000063577	GO:0030018	Z disc	Obscurin-MLCK (Fragment). [Source:Uniprot/SPTREMBL;Acc:Q695L3]	obscn
-1	15881184	8	ENSDARG00000043309	15910482	ENSDART00000063577	GO:0035023	regulation of Rho protein signal transduction	Obscurin-MLCK (Fragment). [Source:Uniprot/SPTREMBL;Acc:Q695L3]	obscn
-1	15919074	8	ENSDARG00000069235	15989729	ENSDART00000100593
-1	15919074	8	ENSDARG00000069235	15989729	ENSDART00000100584
-1	16003537	8	ENSDARG00000069230	16014325	ENSDART00000100578	GO:0003674	molecular_function	hypothetical protein LOC558115 [Source:RefSeq_peptide;Acc:NP_001073437]	zgc:153738
-1	16003537	8	ENSDARG00000069230	16014325	ENSDART00000100578	GO:0005575	cellular_component	hypothetical protein LOC558115 [Source:RefSeq_peptide;Acc:NP_001073437]	zgc:153738
-1	16003537	8	ENSDARG00000069230	16014325	ENSDART00000100578	GO:0008150	biological_process	hypothetical protein LOC558115 [Source:RefSeq_peptide;Acc:NP_001073437]	zgc:153738
-1	16003537	8	ENSDARG00000069230	16014325	ENSDART00000100576	GO:0003674	molecular_function	hypothetical protein LOC558115 [Source:RefSeq_peptide;Acc:NP_001073437]	zgc:153738
-1	16003537	8	ENSDARG00000069230	16014325	ENSDART00000100576	GO:0005575	cellular_component	hypothetical protein LOC558115 [Source:RefSeq_peptide;Acc:NP_001073437]	zgc:153738
-1	16003537	8	ENSDARG00000069230	16014325	ENSDART00000100576	GO:0008150	biological_process	hypothetical protein LOC558115 [Source:RefSeq_peptide;Acc:NP_001073437]	zgc:153738
-1	16069896	8	ENSDARG00000062051	16070821	ENSDART00000089225			Novel protein (Fragment). [Source:Uniprot/SPTREMBL;Acc:Q1LY00]	si:ch211-232d19.10
-1	16072977	8	ENSDARG00000057317	16091980	ENSDART00000079936			hypothetical protein LOC573301 [Source:RefSeq_peptide;Acc:NP_001077324]	zgc:103442
-1	16072977	8	ENSDARG00000057317	16091980	ENSDART00000100562			hypothetical protein LOC573301 [Source:RefSeq_peptide;Acc:NP_001077324]	zgc:103442
-1	16072977	8	ENSDARG00000057317	16091980	ENSDART00000100558			hypothetical protein LOC573301 [Source:RefSeq_peptide;Acc:NP_001077324]	zgc:103442
-1	16072977	8	ENSDARG00000057317	16091980	ENSDART00000079950	GO:0003674	molecular_function	hypothetical protein LOC573301 [Source:RefSeq_peptide;Acc:NP_001077324]	zgc:103442
-1	16072977	8	ENSDARG00000057317	16091980	ENSDART00000079950	GO:0005575	cellular_component	hypothetical protein LOC573301 [Source:RefSeq_peptide;Acc:NP_001077324]	zgc:103442
-1	16072977	8	ENSDARG00000057317	16091980	ENSDART00000079950	GO:0008150	biological_process	hypothetical protein LOC573301 [Source:RefSeq_peptide;Acc:NP_001077324]	zgc:103442
1	16099338	8	ENSDARG00000062063	16115030	ENSDART00000089274	GO:0005622	intracellular	hypothetical protein LOC566547 [Source:RefSeq_peptide;Acc:NP_001038570]	si:ch211-232d19.8
1	16099338	8	ENSDARG00000062063	16115030	ENSDART00000089274	GO:0008270	zinc ion binding	hypothetical protein LOC566547 [Source:RefSeq_peptide;Acc:NP_001038570]	si:ch211-232d19.8
-1	16121405	8	ENSDARG00000057322	16134208	ENSDART00000063518	GO:0003674	molecular_function	Transmembrane protein 47 (Transmembrane 4 superfamily member 10). [Source:Uniprot/SWISSPROT;Acc:Q6PFT6]	zgc:63990
-1	16121405	8	ENSDARG00000057322	16134208	ENSDART00000063518	GO:0005579	membrane attack complex	Transmembrane protein 47 (Transmembrane 4 superfamily member 10). [Source:Uniprot/SWISSPROT;Acc:Q6PFT6]	zgc:63990
-1	16121405	8	ENSDARG00000057322	16134208	ENSDART00000063518	GO:0008150	biological_process	Transmembrane protein 47 (Transmembrane 4 superfamily member 10). [Source:Uniprot/SWISSPROT;Acc:Q6PFT6]	zgc:63990
-1	16121405	8	ENSDARG00000057322	16134208	ENSDART00000063518	GO:0016020	membrane	Transmembrane protein 47 (Transmembrane 4 superfamily member 10). [Source:Uniprot/SWISSPROT;Acc:Q6PFT6]	zgc:63990
-1	16121405	8	ENSDARG00000057322	16134208	ENSDART00000063518	GO:0016021	integral to membrane	Transmembrane protein 47 (Transmembrane 4 superfamily member 10). [Source:Uniprot/SWISSPROT;Acc:Q6PFT6]	zgc:63990
1	16143897	8	ENSDARG00000043283	16148856	ENSDART00000063539	GO:0005509	calcium ion binding	hypothetical protein LOC449775 [Source:RefSeq_peptide;Acc:NP_001005948]	zgc:103657
1	16143897	8	ENSDARG00000043283	16148856	ENSDART00000063539	GO:0005576	extracellular region	hypothetical protein LOC449775 [Source:RefSeq_peptide;Acc:NP_001005948]	zgc:103657
-1	16156669	8	ENSDARG00000062025	16168965	ENSDART00000089172	GO:0004109	coproporphyrinogen oxidase activity	coproporphyrinogen oxidase [Source:RefSeq_peptide;Acc:NP_001035183]	cpox
-1	16156669	8	ENSDARG00000062025	16168965	ENSDART00000089172	GO:0006779	porphyrin biosynthetic process	coproporphyrinogen oxidase [Source:RefSeq_peptide;Acc:NP_001035183]	cpox
-1	16156669	8	ENSDARG00000062025	16168965	ENSDART00000089172	GO:0042541	hemoglobin biosynthetic process	coproporphyrinogen oxidase [Source:RefSeq_peptide;Acc:NP_001035183]	cpox
1	16173852	8	ENSDARG00000062021	16178032	ENSDART00000089161			Novel protein (Fragment). [Source:Uniprot/SPTREMBL;Acc:Q1LY09]	si:ch211-232d19.4
1	16179697	8	ENSDARG00000062017	16201766	ENSDART00000089141	GO:0005622	intracellular	fibronectin type III and SPRY domain containing 1 [Source:RefSeq_peptide;Acc:NP_001038582]	fsd1
-1	16205385	8	ENSDARG00000043281	16226667	ENSDART00000063534	GO:0003674	molecular_function	hypothetical protein LOC406601 [Source:RefSeq_peptide;Acc:NP_998474]	zgc:77021
-1	16205385	8	ENSDARG00000043281	16226667	ENSDART00000063534	GO:0005575	cellular_component	hypothetical protein LOC406601 [Source:RefSeq_peptide;Acc:NP_998474]	zgc:77021
-1	16205385	8	ENSDARG00000043281	16226667	ENSDART00000063534	GO:0007242	intracellular signaling cascade	hypothetical protein LOC406601 [Source:RefSeq_peptide;Acc:NP_998474]	zgc:77021
-1	16205385	8	ENSDARG00000043281	16226667	ENSDART00000100516			hypothetical protein LOC406601 [Source:RefSeq_peptide;Acc:NP_998474]	zgc:77021
1	16239189	8	ENSDARG00000028526	16242820	ENSDART00000063246				LOC100001535
1	16239189	8	ENSDARG00000028526	16242820	ENSDART00000039140				LOC100001535
1	16239189	8	ENSDARG00000028526	16242820	ENSDART00000079894				LOC100001535
1	16315395	8	ENSDARG00000043075	16316748	ENSDART00000100506
1	16342130	8	ENSDARG00000061989	16349188	ENSDART00000089079				LOC100007861
1	16342130	8	ENSDARG00000061989	16349188	ENSDART00000089073				LOC100007861
-1	16351522	8	ENSDARG00000002642	16389028	ENSDART00000100491	GO:0005515	protein binding	SH3-domain GRB2-like 1a [Source:RefSeq_peptide;Acc:NP_958905]	sh3gl1
-1	16351522	8	ENSDARG00000002642	16389028	ENSDART00000100491	GO:0005737	cytoplasm	SH3-domain GRB2-like 1a [Source:RefSeq_peptide;Acc:NP_958905]	sh3gl1
-1	16351522	8	ENSDARG00000002642	16389028	ENSDART00000026374			SH3-domain GRB2-like 1a [Source:RefSeq_peptide;Acc:NP_958905]	sh3gl1
-1	16394665	8	ENSDARG00000057231	16402476	ENSDART00000079840	GO:0003677	DNA binding	RORgamma-A [Source:RefSeq_peptide;Acc:NP_001076288]	rorg
-1	16394665	8	ENSDARG00000057231	16402476	ENSDART00000079840	GO:0003700	transcription factor activity	RORgamma-A [Source:RefSeq_peptide;Acc:NP_001076288]	rorg
-1	16394665	8	ENSDARG00000057231	16402476	ENSDART00000079840	GO:0004872	receptor activity	RORgamma-A [Source:RefSeq_peptide;Acc:NP_001076288]	rorg
-1	16394665	8	ENSDARG00000057231	16402476	ENSDART00000079840	GO:0005634	nucleus	RORgamma-A [Source:RefSeq_peptide;Acc:NP_001076288]	rorg
-1	16394665	8	ENSDARG00000057231	16402476	ENSDART00000079840	GO:0006350	transcription	RORgamma-A [Source:RefSeq_peptide;Acc:NP_001076288]	rorg
-1	16394665	8	ENSDARG00000057231	16402476	ENSDART00000079840	GO:0006353	transcription termination	RORgamma-A [Source:RefSeq_peptide;Acc:NP_001076288]	rorg
-1	16394665	8	ENSDARG00000057231	16402476	ENSDART00000079840	GO:0006355	regulation of transcription, DNA-dependent	RORgamma-A [Source:RefSeq_peptide;Acc:NP_001076288]	rorg
-1	16394665	8	ENSDARG00000057231	16402476	ENSDART00000079840	GO:0006829	zinc ion transport	RORgamma-A [Source:RefSeq_peptide;Acc:NP_001076288]	rorg
-1	16394665	8	ENSDARG00000057231	16402476	ENSDART00000079840	GO:0008270	zinc ion binding	RORgamma-A [Source:RefSeq_peptide;Acc:NP_001076288]	rorg
-1	16394665	8	ENSDARG00000057231	16402476	ENSDART00000079840	GO:0031564	transcription antitermination	RORgamma-A [Source:RefSeq_peptide;Acc:NP_001076288]	rorg
-1	16394665	8	ENSDARG00000057231	16402476	ENSDART00000079840	GO:0043565	sequence-specific DNA binding	RORgamma-A [Source:RefSeq_peptide;Acc:NP_001076288]	rorg
-1	16394665	8	ENSDARG00000057231	16402476	ENSDART00000079840	GO:0046872	metal ion binding	RORgamma-A [Source:RefSeq_peptide;Acc:NP_001076288]	rorg
-1	16394665	8	ENSDARG00000057231	16402476	ENSDART00000100484	GO:0003677	DNA binding	RORgamma-A [Source:RefSeq_peptide;Acc:NP_001076288]	rorg
-1	16394665	8	ENSDARG00000057231	16402476	ENSDART00000100484	GO:0003700	transcription factor activity	RORgamma-A [Source:RefSeq_peptide;Acc:NP_001076288]	rorg
-1	16394665	8	ENSDARG00000057231	16402476	ENSDART00000100484	GO:0004872	receptor activity	RORgamma-A [Source:RefSeq_peptide;Acc:NP_001076288]	rorg
-1	16394665	8	ENSDARG00000057231	16402476	ENSDART00000100484	GO:0005634	nucleus	RORgamma-A [Source:RefSeq_peptide;Acc:NP_001076288]	rorg
-1	16394665	8	ENSDARG00000057231	16402476	ENSDART00000100484	GO:0006350	transcription	RORgamma-A [Source:RefSeq_peptide;Acc:NP_001076288]	rorg
-1	16394665	8	ENSDARG00000057231	16402476	ENSDART00000100484	GO:0006353	transcription termination	RORgamma-A [Source:RefSeq_peptide;Acc:NP_001076288]	rorg
-1	16394665	8	ENSDARG00000057231	16402476	ENSDART00000100484	GO:0006355	regulation of transcription, DNA-dependent	RORgamma-A [Source:RefSeq_peptide;Acc:NP_001076288]	rorg
-1	16394665	8	ENSDARG00000057231	16402476	ENSDART00000100484	GO:0006829	zinc ion transport	RORgamma-A [Source:RefSeq_peptide;Acc:NP_001076288]	rorg
-1	16394665	8	ENSDARG00000057231	16402476	ENSDART00000100484	GO:0008270	zinc ion binding	RORgamma-A [Source:RefSeq_peptide;Acc:NP_001076288]	rorg
-1	16394665	8	ENSDARG00000057231	16402476	ENSDART00000100484	GO:0031564	transcription antitermination	RORgamma-A [Source:RefSeq_peptide;Acc:NP_001076288]	rorg
-1	16394665	8	ENSDARG00000057231	16402476	ENSDART00000100484	GO:0043565	sequence-specific DNA binding	RORgamma-A [Source:RefSeq_peptide;Acc:NP_001076288]	rorg
-1	16394665	8	ENSDARG00000057231	16402476	ENSDART00000100484	GO:0046872	metal ion binding	RORgamma-A [Source:RefSeq_peptide;Acc:NP_001076288]	rorg
-1	16394665	8	ENSDARG00000057231	16402476	ENSDART00000063255	GO:0003677	DNA binding	RORgamma-A [Source:RefSeq_peptide;Acc:NP_001076288]	rorg
-1	16394665	8	ENSDARG00000057231	16402476	ENSDART00000063255	GO:0003700	transcription factor activity	RORgamma-A [Source:RefSeq_peptide;Acc:NP_001076288]	rorg
-1	16394665	8	ENSDARG00000057231	16402476	ENSDART00000063255	GO:0004872	receptor activity	RORgamma-A [Source:RefSeq_peptide;Acc:NP_001076288]	rorg
-1	16394665	8	ENSDARG00000057231	16402476	ENSDART00000063255	GO:0005634	nucleus	RORgamma-A [Source:RefSeq_peptide;Acc:NP_001076288]	rorg
-1	16394665	8	ENSDARG00000057231	16402476	ENSDART00000063255	GO:0006350	transcription	RORgamma-A [Source:RefSeq_peptide;Acc:NP_001076288]	rorg
-1	16394665	8	ENSDARG00000057231	16402476	ENSDART00000063255	GO:0006353	transcription termination	RORgamma-A [Source:RefSeq_peptide;Acc:NP_001076288]	rorg
-1	16394665	8	ENSDARG00000057231	16402476	ENSDART00000063255	GO:0006355	regulation of transcription, DNA-dependent	RORgamma-A [Source:RefSeq_peptide;Acc:NP_001076288]	rorg
-1	16394665	8	ENSDARG00000057231	16402476	ENSDART00000063255	GO:0006829	zinc ion transport	RORgamma-A [Source:RefSeq_peptide;Acc:NP_001076288]	rorg
-1	16394665	8	ENSDARG00000057231	16402476	ENSDART00000063255	GO:0008270	zinc ion binding	RORgamma-A [Source:RefSeq_peptide;Acc:NP_001076288]	rorg
-1	16394665	8	ENSDARG00000057231	16402476	ENSDART00000063255	GO:0031564	transcription antitermination	RORgamma-A [Source:RefSeq_peptide;Acc:NP_001076288]	rorg
-1	16394665	8	ENSDARG00000057231	16402476	ENSDART00000063255	GO:0043565	sequence-specific DNA binding	RORgamma-A [Source:RefSeq_peptide;Acc:NP_001076288]	rorg
-1	16394665	8	ENSDARG00000057231	16402476	ENSDART00000063255	GO:0046872	metal ion binding	RORgamma-A [Source:RefSeq_peptide;Acc:NP_001076288]	rorg
-1	16445351	8	ENSDARG00000061976	16816836	ENSDART00000089027				LOC559525
-1	16445351	8	ENSDARG00000061976	16816836	ENSDART00000089024				LOC559525
-1	16445351	8	ENSDARG00000061976	16816836	ENSDART00000089022				LOC559525
-1	16997383	8	ENSDARG00000043084	17008603	ENSDART00000063258				LOC100003419
-1	17021016	8	ENSDARG00000027832	17031305	ENSDART00000036148	GO:0003677	DNA binding	hypothetical protein LOC405808 [Source:RefSeq_peptide;Acc:NP_998037]	zgc:77486
-1	17021016	8	ENSDARG00000027832	17031305	ENSDART00000036148	GO:0005575	cellular_component	hypothetical protein LOC405808 [Source:RefSeq_peptide;Acc:NP_998037]	zgc:77486
-1	17021016	8	ENSDARG00000027832	17031305	ENSDART00000036148	GO:0008150	biological_process	hypothetical protein LOC405808 [Source:RefSeq_peptide;Acc:NP_998037]	zgc:77486
-1	17021016	8	ENSDARG00000027832	17031305	ENSDART00000036148	GO:0008270	zinc ion binding	hypothetical protein LOC405808 [Source:RefSeq_peptide;Acc:NP_998037]	zgc:77486
-1	17035841	8	ENSDARG00000013711	17045811	ENSDART00000100473			Wu:fl05f04 protein (Fragment). [Source:Uniprot/SPTREMBL;Acc:Q6PHE3]	wu:fl05f04
-1	17035841	8	ENSDARG00000013711	17045811	ENSDART00000050229			Wu:fl05f04 protein (Fragment). [Source:Uniprot/SPTREMBL;Acc:Q6PHE3]	wu:fl05f04
-1	17050188	8	ENSDARG00000005989	17106919	ENSDART00000010604	GO:0005085	guanyl-nucleotide exchange factor activity	ral guanine nucleotide dissociation stimulator-like 1 [Source:RefSeq_peptide;Acc:NP_991200]	rgl1
-1	17050188	8	ENSDARG00000005989	17106919	ENSDART00000010604	GO:0005622	intracellular	ral guanine nucleotide dissociation stimulator-like 1 [Source:RefSeq_peptide;Acc:NP_991200]	rgl1
-1	17050188	8	ENSDARG00000005989	17106919	ENSDART00000010604	GO:0007165	signal transduction	ral guanine nucleotide dissociation stimulator-like 1 [Source:RefSeq_peptide;Acc:NP_991200]	rgl1
-1	17050188	8	ENSDARG00000005989	17106919	ENSDART00000010604	GO:0007264	small GTPase mediated signal transduction	ral guanine nucleotide dissociation stimulator-like 1 [Source:RefSeq_peptide;Acc:NP_991200]	rgl1
-1	17050188	8	ENSDARG00000005989	17106919	ENSDART00000010604	GO:0051056	regulation of small GTPase mediated signal transduction	ral guanine nucleotide dissociation stimulator-like 1 [Source:RefSeq_peptide;Acc:NP_991200]	rgl1
1	17121032	8	ENSDARG00000043093	17124697	ENSDART00000063272	GO:0003674	molecular_function	hypothetical protein LOC553612 [Source:RefSeq_peptide;Acc:NP_001018422]	zgc:110354
1	17121032	8	ENSDARG00000043093	17124697	ENSDART00000063272	GO:0005575	cellular_component	hypothetical protein LOC553612 [Source:RefSeq_peptide;Acc:NP_001018422]	zgc:110354
1	17121032	8	ENSDARG00000043093	17124697	ENSDART00000063272	GO:0008150	biological_process	hypothetical protein LOC553612 [Source:RefSeq_peptide;Acc:NP_001018422]	zgc:110354
-1	17129508	8	ENSDARG00000014670	17159977	ENSDART00000014183				glt25d2
-1	17165981	8	ENSDARG00000043100	17231907	ENSDART00000063281	GO:0003674	molecular_function	hypothetical protein LOC447854 [Source:RefSeq_peptide;Acc:NP_001004593]	zgc:92140
-1	17165981	8	ENSDARG00000043100	17231907	ENSDART00000063281	GO:0005575	cellular_component	hypothetical protein LOC447854 [Source:RefSeq_peptide;Acc:NP_001004593]	zgc:92140
-1	17165981	8	ENSDARG00000043100	17231907	ENSDART00000063281	GO:0008150	biological_process	hypothetical protein LOC447854 [Source:RefSeq_peptide;Acc:NP_001004593]	zgc:92140
1	17254865	8	ENSDARG00000009390	17264959	ENSDART00000011258	GO:0003824	catalytic activity	N-acetylneuraminate lyase (EC 4.1.3.3) (NALase) (N-acetylneuraminic acid aldolase) (N-acetylneuraminate pyruvate-lyase) (Sialic acid lyase) (Sialate lyase) (Sialate-pyruvate lyase) (Sialic acid aldolase). [Source:Uniprot/SWISSPROT;Acc:Q6NYR8]	npl
1	17254865	8	ENSDARG00000009390	17264959	ENSDART00000011258	GO:0005575	cellular_component	N-acetylneuraminate lyase (EC 4.1.3.3) (NALase) (N-acetylneuraminic acid aldolase) (N-acetylneuraminate pyruvate-lyase) (Sialic acid lyase) (Sialate lyase) (Sialate-pyruvate lyase) (Sialic acid aldolase). [Source:Uniprot/SWISSPROT;Acc:Q6NYR8]	npl
1	17254865	8	ENSDARG00000009390	17264959	ENSDART00000011258	GO:0008152	metabolic process	N-acetylneuraminate lyase (EC 4.1.3.3) (NALase) (N-acetylneuraminic acid aldolase) (N-acetylneuraminate pyruvate-lyase) (Sialic acid lyase) (Sialate lyase) (Sialate-pyruvate lyase) (Sialic acid aldolase). [Source:Uniprot/SWISSPROT;Acc:Q6NYR8]	npl
1	17254865	8	ENSDARG00000009390	17264959	ENSDART00000011258	GO:0008747	N-acetylneuraminate lyase activity	N-acetylneuraminate lyase (EC 4.1.3.3) (NALase) (N-acetylneuraminic acid aldolase) (N-acetylneuraminate pyruvate-lyase) (Sialic acid lyase) (Sialate lyase) (Sialate-pyruvate lyase) (Sialic acid aldolase). [Source:Uniprot/SWISSPROT;Acc:Q6NYR8]	npl
1	17254865	8	ENSDARG00000009390	17264959	ENSDART00000011258	GO:0016829	lyase activity	N-acetylneuraminate lyase (EC 4.1.3.3) (NALase) (N-acetylneuraminic acid aldolase) (N-acetylneuraminate pyruvate-lyase) (Sialic acid lyase) (Sialate lyase) (Sialate-pyruvate lyase) (Sialic acid aldolase). [Source:Uniprot/SWISSPROT;Acc:Q6NYR8]	npl
1	17268951	8	ENSDARG00000005887	17277168	ENSDART00000003686	GO:0005579	membrane attack complex	Vesicle-trafficking protein SEC22b-B (SEC22 vesicle-trafficking protein homolog B-B). [Source:Uniprot/SWISSPROT;Acc:Q7SXP0]	sec22bb
1	17268951	8	ENSDARG00000005887	17277168	ENSDART00000003686	GO:0006810	transport	Vesicle-trafficking protein SEC22b-B (SEC22 vesicle-trafficking protein homolog B-B). [Source:Uniprot/SWISSPROT;Acc:Q7SXP0]	sec22bb
1	17268951	8	ENSDARG00000005887	17277168	ENSDART00000003686	GO:0016020	membrane	Vesicle-trafficking protein SEC22b-B (SEC22 vesicle-trafficking protein homolog B-B). [Source:Uniprot/SWISSPROT;Acc:Q7SXP0]	sec22bb
1	17268951	8	ENSDARG00000005887	17277168	ENSDART00000003686	GO:0016021	integral to membrane	Vesicle-trafficking protein SEC22b-B (SEC22 vesicle-trafficking protein homolog B-B). [Source:Uniprot/SWISSPROT;Acc:Q7SXP0]	sec22bb
1	17268951	8	ENSDARG00000005887	17277168	ENSDART00000003686	GO:0016192	vesicle-mediated transport	Vesicle-trafficking protein SEC22b-B (SEC22 vesicle-trafficking protein homolog B-B). [Source:Uniprot/SWISSPROT;Acc:Q7SXP0]	sec22bb
1	17354482	8	ENSDARG00000043130	17382276	ENSDART00000032967			Intercellular signalling molecule Notch6 (Fragment). [Source:Uniprot/SPTREMBL;Acc:Q90XX3]	notch2
1	17354482	8	ENSDARG00000043130	17382276	ENSDART00000003469	GO:0001889	liver development	Intercellular signalling molecule Notch6 (Fragment). [Source:Uniprot/SPTREMBL;Acc:Q90XX3]	notch2
1	17354482	8	ENSDARG00000043130	17382276	ENSDART00000003469	GO:0004872	receptor activity	Intercellular signalling molecule Notch6 (Fragment). [Source:Uniprot/SPTREMBL;Acc:Q90XX3]	notch2
1	17354482	8	ENSDARG00000043130	17382276	ENSDART00000003469	GO:0005509	calcium ion binding	Intercellular signalling molecule Notch6 (Fragment). [Source:Uniprot/SPTREMBL;Acc:Q90XX3]	notch2
1	17354482	8	ENSDARG00000043130	17382276	ENSDART00000003469	GO:0016020	membrane	Intercellular signalling molecule Notch6 (Fragment). [Source:Uniprot/SPTREMBL;Acc:Q90XX3]	notch2
1	17354482	8	ENSDARG00000043130	17382276	ENSDART00000003469	GO:0030154	cell differentiation	Intercellular signalling molecule Notch6 (Fragment). [Source:Uniprot/SPTREMBL;Acc:Q90XX3]	notch2
1	17354482	8	ENSDARG00000043130	17382276	ENSDART00000003469	GO:0042246	tissue regeneration	Intercellular signalling molecule Notch6 (Fragment). [Source:Uniprot/SPTREMBL;Acc:Q90XX3]	notch2
1	17389538	8	ENSDARG00000013222	17403261	ENSDART00000017128				LOC559707
1	17389538	8	ENSDARG00000013222	17403261	ENSDART00000100409				LOC559707
-1	17407205	8	ENSDARG00000062889	17414516	ENSDART00000091431				LOC796762
1	17433489	8	ENSDARG00000062892	17435140	ENSDART00000091436	GO:0001654	eye development	forkhead box E3 [Source:RefSeq_peptide;Acc:NP_001073150]	foxe3
1	17433489	8	ENSDARG00000062892	17435140	ENSDART00000091436	GO:0002088	lens development in camera-type eye	forkhead box E3 [Source:RefSeq_peptide;Acc:NP_001073150]	foxe3
1	17439624	8	ENSDARG00000058133	17440562	ENSDART00000080950
1	17802771	8	ENSDARG00000015356	17824651	ENSDART00000029175			FCH domain only protein 1. [Source:Uniprot/SWISSPROT;Acc:O14526]	FCHO1
-1	17838466	8	ENSDARG00000013575	17903457	ENSDART00000029939			hypothetical protein LOC503590 [Source:RefSeq_peptide;Acc:NP_001013296]	rfx2
-1	17838466	8	ENSDARG00000013575	17903457	ENSDART00000100388	GO:0003677	DNA binding	hypothetical protein LOC503590 [Source:RefSeq_peptide;Acc:NP_001013296]	rfx2
-1	17838466	8	ENSDARG00000013575	17903457	ENSDART00000100388	GO:0005634	nucleus	hypothetical protein LOC503590 [Source:RefSeq_peptide;Acc:NP_001013296]	rfx2
-1	17838466	8	ENSDARG00000013575	17903457	ENSDART00000100388	GO:0006350	transcription	hypothetical protein LOC503590 [Source:RefSeq_peptide;Acc:NP_001013296]	rfx2
-1	17838466	8	ENSDARG00000013575	17903457	ENSDART00000100388	GO:0006353	transcription termination	hypothetical protein LOC503590 [Source:RefSeq_peptide;Acc:NP_001013296]	rfx2
-1	17838466	8	ENSDARG00000013575	17903457	ENSDART00000100388	GO:0006355	regulation of transcription, DNA-dependent	hypothetical protein LOC503590 [Source:RefSeq_peptide;Acc:NP_001013296]	rfx2
-1	17838466	8	ENSDARG00000013575	17903457	ENSDART00000100388	GO:0030528	transcription regulator activity	hypothetical protein LOC503590 [Source:RefSeq_peptide;Acc:NP_001013296]	rfx2
-1	17838466	8	ENSDARG00000013575	17903457	ENSDART00000100388	GO:0031564	transcription antitermination	hypothetical protein LOC503590 [Source:RefSeq_peptide;Acc:NP_001013296]	rfx2
-1	17838466	8	ENSDARG00000013575	17903457	ENSDART00000100388	GO:0045449	regulation of transcription	hypothetical protein LOC503590 [Source:RefSeq_peptide;Acc:NP_001013296]	rfx2
-1	17838466	8	ENSDARG00000013575	17903457	ENSDART00000005646			hypothetical protein LOC503590 [Source:RefSeq_peptide;Acc:NP_001013296]	rfx2
1	17923257	8	ENSDARG00000004094	17953292	ENSDART00000012120	GO:0003824	catalytic activity	Hypothetical protein (Fragment). [Source:Uniprot/SPTREMBL;Acc:A0PJQ0]	wu:fk81d02
1	17923257	8	ENSDARG00000004094	17953292	ENSDART00000012120	GO:0008152	metabolic process	Hypothetical protein (Fragment). [Source:Uniprot/SPTREMBL;Acc:A0PJQ0]	wu:fk81d02
-1	17962672	8	ENSDARG00000043185	17987180	ENSDART00000063400				LOC565484
-1	17997822	8	ENSDARG00000010347	18011295	ENSDART00000023797	GO:0000139	Golgi membrane	Alkaline ceramidase 1 (EC 3.5.1.23) (Alkaline CDase-1) (AlkCDase 1) (Acylsphingosine deacylase 3) (N-acylsphingosine amidohydrolase 3). [Source:Uniprot/SWISSPROT;Acc:Q568I2]	zgc:110285
-1	17997822	8	ENSDARG00000010347	18011295	ENSDART00000023797	GO:0005579	membrane attack complex	Alkaline ceramidase 1 (EC 3.5.1.23) (Alkaline CDase-1) (AlkCDase 1) (Acylsphingosine deacylase 3) (N-acylsphingosine amidohydrolase 3). [Source:Uniprot/SWISSPROT;Acc:Q568I2]	zgc:110285
-1	17997822	8	ENSDARG00000010347	18011295	ENSDART00000023797	GO:0005789	endoplasmic reticulum membrane	Alkaline ceramidase 1 (EC 3.5.1.23) (Alkaline CDase-1) (AlkCDase 1) (Acylsphingosine deacylase 3) (N-acylsphingosine amidohydrolase 3). [Source:Uniprot/SWISSPROT;Acc:Q568I2]	zgc:110285
-1	17997822	8	ENSDARG00000010347	18011295	ENSDART00000023797	GO:0006672	ceramide metabolic process	Alkaline ceramidase 1 (EC 3.5.1.23) (Alkaline CDase-1) (AlkCDase 1) (Acylsphingosine deacylase 3) (N-acylsphingosine amidohydrolase 3). [Source:Uniprot/SWISSPROT;Acc:Q568I2]	zgc:110285
-1	17997822	8	ENSDARG00000010347	18011295	ENSDART00000023797	GO:0016020	membrane	Alkaline ceramidase 1 (EC 3.5.1.23) (Alkaline CDase-1) (AlkCDase 1) (Acylsphingosine deacylase 3) (N-acylsphingosine amidohydrolase 3). [Source:Uniprot/SWISSPROT;Acc:Q568I2]	zgc:110285
-1	17997822	8	ENSDARG00000010347	18011295	ENSDART00000023797	GO:0016021	integral to membrane	Alkaline ceramidase 1 (EC 3.5.1.23) (Alkaline CDase-1) (AlkCDase 1) (Acylsphingosine deacylase 3) (N-acylsphingosine amidohydrolase 3). [Source:Uniprot/SWISSPROT;Acc:Q568I2]	zgc:110285
-1	17997822	8	ENSDARG00000010347	18011295	ENSDART00000023797	GO:0016787	hydrolase activity	Alkaline ceramidase 1 (EC 3.5.1.23) (Alkaline CDase-1) (AlkCDase 1) (Acylsphingosine deacylase 3) (N-acylsphingosine amidohydrolase 3). [Source:Uniprot/SWISSPROT;Acc:Q568I2]	zgc:110285
-1	17997822	8	ENSDARG00000010347	18011295	ENSDART00000023797	GO:0016811	hydrolase activity, acting on carbon-nitrogen (but not peptide) bonds, in linear amides	Alkaline ceramidase 1 (EC 3.5.1.23) (Alkaline CDase-1) (AlkCDase 1) (Acylsphingosine deacylase 3) (N-acylsphingosine amidohydrolase 3). [Source:Uniprot/SWISSPROT;Acc:Q568I2]	zgc:110285
-1	17997822	8	ENSDARG00000010347	18011295	ENSDART00000023797	GO:0017040	ceramidase activity	Alkaline ceramidase 1 (EC 3.5.1.23) (Alkaline CDase-1) (AlkCDase 1) (Acylsphingosine deacylase 3) (N-acylsphingosine amidohydrolase 3). [Source:Uniprot/SWISSPROT;Acc:Q568I2]	zgc:110285
1	18158698	8	ENSDARG00000015752	18179768	ENSDART00000015038	GO:0004672	protein kinase activity	hypothetical protein LOC553615 [Source:RefSeq_peptide;Acc:NP_001018425]	zgc:110383
1	18158698	8	ENSDARG00000015752	18179768	ENSDART00000015038	GO:0004713	protein-tyrosine kinase activity	hypothetical protein LOC553615 [Source:RefSeq_peptide;Acc:NP_001018425]	zgc:110383
1	18158698	8	ENSDARG00000015752	18179768	ENSDART00000015038	GO:0005524	ATP binding	hypothetical protein LOC553615 [Source:RefSeq_peptide;Acc:NP_001018425]	zgc:110383
1	18158698	8	ENSDARG00000015752	18179768	ENSDART00000015038	GO:0005575	cellular_component	hypothetical protein LOC553615 [Source:RefSeq_peptide;Acc:NP_001018425]	zgc:110383
1	18158698	8	ENSDARG00000015752	18179768	ENSDART00000015038	GO:0006468	protein amino acid phosphorylation	hypothetical protein LOC553615 [Source:RefSeq_peptide;Acc:NP_001018425]	zgc:110383
1	18158698	8	ENSDARG00000015752	18179768	ENSDART00000015038	GO:0007242	intracellular signaling cascade	hypothetical protein LOC553615 [Source:RefSeq_peptide;Acc:NP_001018425]	zgc:110383
1	18158698	8	ENSDARG00000015752	18179768	ENSDART00000100357			hypothetical protein LOC553615 [Source:RefSeq_peptide;Acc:NP_001018425]	zgc:110383
1	18181680	8	ENSDARG00000019113	18192227	ENSDART00000009081	GO:0005575	cellular_component	hypothetical protein LOC325366 [Source:RefSeq_peptide;Acc:NP_956010]	zgc:77552
1	18181680	8	ENSDARG00000019113	18192227	ENSDART00000009081	GO:0016491	oxidoreductase activity	hypothetical protein LOC325366 [Source:RefSeq_peptide;Acc:NP_956010]	zgc:77552
1	18181680	8	ENSDARG00000019113	18192227	ENSDART00000009081	GO:0046914	transition metal ion binding	hypothetical protein LOC325366 [Source:RefSeq_peptide;Acc:NP_956010]	zgc:77552
1	18204292	8	ENSDARG00000015164	18214485	ENSDART00000016422	GO:0000166	nucleotide binding	MAP kinase-interacting serine/threonine kinase 2 [Source:RefSeq_peptide;Acc:NP_919383]	mknk2
1	18204292	8	ENSDARG00000015164	18214485	ENSDART00000016422	GO:0004672	protein kinase activity	MAP kinase-interacting serine/threonine kinase 2 [Source:RefSeq_peptide;Acc:NP_919383]	mknk2
1	18204292	8	ENSDARG00000015164	18214485	ENSDART00000016422	GO:0004674	protein serine/threonine kinase activity	MAP kinase-interacting serine/threonine kinase 2 [Source:RefSeq_peptide;Acc:NP_919383]	mknk2
1	18204292	8	ENSDARG00000015164	18214485	ENSDART00000016422	GO:0005524	ATP binding	MAP kinase-interacting serine/threonine kinase 2 [Source:RefSeq_peptide;Acc:NP_919383]	mknk2
1	18204292	8	ENSDARG00000015164	18214485	ENSDART00000016422	GO:0006468	protein amino acid phosphorylation	MAP kinase-interacting serine/threonine kinase 2 [Source:RefSeq_peptide;Acc:NP_919383]	mknk2
1	18204292	8	ENSDARG00000015164	18214485	ENSDART00000016422	GO:0016301	kinase activity	MAP kinase-interacting serine/threonine kinase 2 [Source:RefSeq_peptide;Acc:NP_919383]	mknk2
1	18204292	8	ENSDARG00000015164	18214485	ENSDART00000016422	GO:0016740	transferase activity	MAP kinase-interacting serine/threonine kinase 2 [Source:RefSeq_peptide;Acc:NP_919383]	mknk2
1	18204292	8	ENSDARG00000015164	18214485	ENSDART00000100350			MAP kinase-interacting serine/threonine kinase 2 [Source:RefSeq_peptide;Acc:NP_919383]	mknk2
1	18220555	8	ENSDARG00000026986	18236594	ENSDART00000079610			Hypothetical protein (Fragment). [Source:Uniprot/SPTREMBL;Acc:A3KPA4]	A3KPA4_DANRE
1	18220555	8	ENSDARG00000026986	18236594	ENSDART00000079618			Hypothetical protein (Fragment). [Source:Uniprot/SPTREMBL;Acc:A3KPA4]	A3KPA4_DANRE
1	18220555	8	ENSDARG00000026986	18236594	ENSDART00000079632			Hypothetical protein (Fragment). [Source:Uniprot/SPTREMBL;Acc:A3KPA4]	A3KPA4_DANRE
1	18220555	8	ENSDARG00000026986	18236594	ENSDART00000079603			Hypothetical protein (Fragment). [Source:Uniprot/SPTREMBL;Acc:A3KPA4]	A3KPA4_DANRE
1	18220555	8	ENSDARG00000026986	18236594	ENSDART00000039110			Hypothetical protein (Fragment). [Source:Uniprot/SPTREMBL;Acc:A3KPA4]	A3KPA4_DANRE
1	18253725	8	ENSDARG00000021959	18257182	ENSDART00000036630	GO:0003677	DNA binding	hypothetical protein LOC445169 [Source:RefSeq_peptide;Acc:NP_001003563]	zgc:101100
1	18253725	8	ENSDARG00000021959	18257182	ENSDART00000036630	GO:0003700	transcription factor activity	hypothetical protein LOC445169 [Source:RefSeq_peptide;Acc:NP_001003563]	zgc:101100
1	18253725	8	ENSDARG00000021959	18257182	ENSDART00000036630	GO:0005634	nucleus	hypothetical protein LOC445169 [Source:RefSeq_peptide;Acc:NP_001003563]	zgc:101100
1	18253725	8	ENSDARG00000021959	18257182	ENSDART00000036630	GO:0006350	transcription	hypothetical protein LOC445169 [Source:RefSeq_peptide;Acc:NP_001003563]	zgc:101100
1	18253725	8	ENSDARG00000021959	18257182	ENSDART00000036630	GO:0006353	transcription termination	hypothetical protein LOC445169 [Source:RefSeq_peptide;Acc:NP_001003563]	zgc:101100
1	18253725	8	ENSDARG00000021959	18257182	ENSDART00000036630	GO:0006355	regulation of transcription, DNA-dependent	hypothetical protein LOC445169 [Source:RefSeq_peptide;Acc:NP_001003563]	zgc:101100
1	18253725	8	ENSDARG00000021959	18257182	ENSDART00000036630	GO:0031564	transcription antitermination	hypothetical protein LOC445169 [Source:RefSeq_peptide;Acc:NP_001003563]	zgc:101100
1	18253725	8	ENSDARG00000021959	18257182	ENSDART00000036630	GO:0043565	sequence-specific DNA binding	hypothetical protein LOC445169 [Source:RefSeq_peptide;Acc:NP_001003563]	zgc:101100
1	18253725	8	ENSDARG00000021959	18257182	ENSDART00000036630	GO:0045449	regulation of transcription	hypothetical protein LOC445169 [Source:RefSeq_peptide;Acc:NP_001003563]	zgc:101100
1	18269245	8	ENSDARG00000034056	18324535	ENSDART00000100328	GO:0004672	protein kinase activity	hypothetical protein LOC561724 [Source:RefSeq_peptide;Acc:NP_001039315]	zgc:153415
1	18269245	8	ENSDARG00000034056	18324535	ENSDART00000100328	GO:0004674	protein serine/threonine kinase activity	hypothetical protein LOC561724 [Source:RefSeq_peptide;Acc:NP_001039315]	zgc:153415
1	18269245	8	ENSDARG00000034056	18324535	ENSDART00000100328	GO:0005524	ATP binding	hypothetical protein LOC561724 [Source:RefSeq_peptide;Acc:NP_001039315]	zgc:153415
1	18269245	8	ENSDARG00000034056	18324535	ENSDART00000100328	GO:0005575	cellular_component	hypothetical protein LOC561724 [Source:RefSeq_peptide;Acc:NP_001039315]	zgc:153415
1	18269245	8	ENSDARG00000034056	18324535	ENSDART00000100328	GO:0006468	protein amino acid phosphorylation	hypothetical protein LOC561724 [Source:RefSeq_peptide;Acc:NP_001039315]	zgc:153415
1	18269245	8	ENSDARG00000034056	18324535	ENSDART00000021683			hypothetical protein LOC561724 [Source:RefSeq_peptide;Acc:NP_001039315]	zgc:153415
1	18330441	8	ENSDARG00000032077	18345553	ENSDART00000002838			hypothetical LOC564425 (LOC564425), mRNA [Source:RefSeq_dna;Acc:XR_029950]	XR_029950.1
1	18389098	8	ENSDARG00000043210	18572161	ENSDART00000088668			Nuclear factor 1 C-type (Nuclear factor 1/C) (NF1-C) (NFI-C) (NF-I/C) (CCAAT-box-binding transcription factor) (CTF) (TGGCA-binding protein). [Source:Uniprot/SWISSPROT;Acc:P08651]	NFIC
1	18389098	8	ENSDARG00000043210	18572161	ENSDART00000063433			Nuclear factor 1 C-type (Nuclear factor 1/C) (NF1-C) (NFI-C) (NF-I/C) (CCAAT-box-binding transcription factor) (CTF) (TGGCA-binding protein). [Source:Uniprot/SWISSPROT;Acc:P08651]	NFIC
-1	18437428	8	ENSDARG00000007035	18438315	ENSDART00000027296
-1	18617356	8	ENSDARG00000003564	18623038	ENSDART00000018515	GO:0004497	monooxygenase activity	Deoxyhypusine hydroxylase (EC 1.14.99.29) (Deoxyhypusine monooxygenase). [Source:Uniprot/SWISSPROT;Acc:Q7ZUX6]	dohh
-1	18617356	8	ENSDARG00000003564	18623038	ENSDART00000018515	GO:0005488	binding	Deoxyhypusine hydroxylase (EC 1.14.99.29) (Deoxyhypusine monooxygenase). [Source:Uniprot/SWISSPROT;Acc:Q7ZUX6]	dohh
-1	18617356	8	ENSDARG00000003564	18623038	ENSDART00000018515	GO:0005506	iron ion binding	Deoxyhypusine hydroxylase (EC 1.14.99.29) (Deoxyhypusine monooxygenase). [Source:Uniprot/SWISSPROT;Acc:Q7ZUX6]	dohh
-1	18617356	8	ENSDARG00000003564	18623038	ENSDART00000018515	GO:0005575	cellular_component	Deoxyhypusine hydroxylase (EC 1.14.99.29) (Deoxyhypusine monooxygenase). [Source:Uniprot/SWISSPROT;Acc:Q7ZUX6]	dohh
-1	18617356	8	ENSDARG00000003564	18623038	ENSDART00000018515	GO:0006826	iron ion transport	Deoxyhypusine hydroxylase (EC 1.14.99.29) (Deoxyhypusine monooxygenase). [Source:Uniprot/SWISSPROT;Acc:Q7ZUX6]	dohh
-1	18617356	8	ENSDARG00000003564	18623038	ENSDART00000018515	GO:0006879	iron ion homeostasis	Deoxyhypusine hydroxylase (EC 1.14.99.29) (Deoxyhypusine monooxygenase). [Source:Uniprot/SWISSPROT;Acc:Q7ZUX6]	dohh
-1	18617356	8	ENSDARG00000003564	18623038	ENSDART00000018515	GO:0016491	oxidoreductase activity	Deoxyhypusine hydroxylase (EC 1.14.99.29) (Deoxyhypusine monooxygenase). [Source:Uniprot/SWISSPROT;Acc:Q7ZUX6]	dohh
-1	18617356	8	ENSDARG00000003564	18623038	ENSDART00000018515	GO:0019135	deoxyhypusine monooxygenase activity	Deoxyhypusine hydroxylase (EC 1.14.99.29) (Deoxyhypusine monooxygenase). [Source:Uniprot/SWISSPROT;Acc:Q7ZUX6]	dohh
-1	18617356	8	ENSDARG00000003564	18623038	ENSDART00000018515	GO:0046872	metal ion binding	Deoxyhypusine hydroxylase (EC 1.14.99.29) (Deoxyhypusine monooxygenase). [Source:Uniprot/SWISSPROT;Acc:Q7ZUX6]	dohh
-1	18624970	8	ENSDARG00000027676	18626267	ENSDART00000028842				LOC100005423
1	18627433	8	ENSDARG00000015254	18641401	ENSDART00000015891	GO:0007067	mitosis	fizzy/cell division cycle 20 related 1 [Source:RefSeq_peptide;Acc:NP_956547]	fzr1
-1	18666948	8	ENSDARG00000019156	18684485	ENSDART00000025356			hypothetical protein LOC492797 [Source:RefSeq_peptide;Acc:NP_001007439]	zgc:101661
-1	18666948	8	ENSDARG00000019156	18684485	ENSDART00000056629	GO:0003674	molecular_function	hypothetical protein LOC492797 [Source:RefSeq_peptide;Acc:NP_001007439]	zgc:101661
-1	18666948	8	ENSDARG00000019156	18684485	ENSDART00000056629	GO:0005575	cellular_component	hypothetical protein LOC492797 [Source:RefSeq_peptide;Acc:NP_001007439]	zgc:101661
-1	18666948	8	ENSDARG00000019156	18684485	ENSDART00000056629	GO:0008150	biological_process	hypothetical protein LOC492797 [Source:RefSeq_peptide;Acc:NP_001007439]	zgc:101661
1	18739373	8	ENSDARG00000069104	18739831	ENSDART00000100297
1	18784651	8	ENSDARG00000069103	18787191	ENSDART00000100295
-1	18824163	8	ENSDARG00000069102	18828902	ENSDART00000100288	GO:0003674	molecular_function	hypothetical protein LOC548348 [Source:RefSeq_peptide;Acc:NP_001017552]	zgc:112962
-1	18824163	8	ENSDARG00000069102	18828902	ENSDART00000100288	GO:0005575	cellular_component	hypothetical protein LOC548348 [Source:RefSeq_peptide;Acc:NP_001017552]	zgc:112962
-1	18824163	8	ENSDARG00000069102	18828902	ENSDART00000100288	GO:0008150	biological_process	hypothetical protein LOC548348 [Source:RefSeq_peptide;Acc:NP_001017552]	zgc:112962
-1	18854792	8	ENSDARG00000055331	18863628	ENSDART00000077671			similar to Aldehyde dehydrogenase 9 family, member A1 like 1 (LOC563910), mRNA [Source:RefSeq_dna;Acc:XR_029107]	XR_029107.1
-1	18866815	8	ENSDARG00000069100	18875273	ENSDART00000100283			aldehyde dehydrogenase 9 family, member A1 like 1 [Source:RefSeq_peptide;Acc:NP_958879]	aldh9a1l
-1	18866815	8	ENSDARG00000069100	18875273	ENSDART00000100281	GO:0008152	metabolic process	aldehyde dehydrogenase 9 family, member A1 like 1 [Source:RefSeq_peptide;Acc:NP_958879]	aldh9a1l
-1	18866815	8	ENSDARG00000069100	18875273	ENSDART00000100281	GO:0016491	oxidoreductase activity	aldehyde dehydrogenase 9 family, member A1 like 1 [Source:RefSeq_peptide;Acc:NP_958879]	aldh9a1l
-1	18876195	8	ENSDARG00000069099	18881904	ENSDART00000100276	GO:0003674	molecular_function	hypothetical protein LOC378980 [Source:RefSeq_peptide;Acc:NP_001002575]	zgc:110322
-1	18876195	8	ENSDARG00000069099	18881904	ENSDART00000100276	GO:0005575	cellular_component	hypothetical protein LOC378980 [Source:RefSeq_peptide;Acc:NP_001002575]	zgc:110322
-1	18876195	8	ENSDARG00000069099	18881904	ENSDART00000100276	GO:0008150	biological_process	hypothetical protein LOC378980 [Source:RefSeq_peptide;Acc:NP_001002575]	zgc:110322
1	18886028	8	ENSDARG00000006074	18902822	ENSDART00000002186	GO:0000166	nucleotide binding	uridine monophosphate kinase [Source:RefSeq_peptide;Acc:NP_956234]	umpk
1	18886028	8	ENSDARG00000006074	18902822	ENSDART00000002186	GO:0004849	uridine kinase activity	uridine monophosphate kinase [Source:RefSeq_peptide;Acc:NP_956234]	umpk
1	18886028	8	ENSDARG00000006074	18902822	ENSDART00000002186	GO:0005524	ATP binding	uridine monophosphate kinase [Source:RefSeq_peptide;Acc:NP_956234]	umpk
1	18886028	8	ENSDARG00000006074	18902822	ENSDART00000002186	GO:0009058	biosynthetic process	uridine monophosphate kinase [Source:RefSeq_peptide;Acc:NP_956234]	umpk
1	18886028	8	ENSDARG00000006074	18902822	ENSDART00000002186	GO:0016301	kinase activity	uridine monophosphate kinase [Source:RefSeq_peptide;Acc:NP_956234]	umpk
1	18886028	8	ENSDARG00000006074	18902822	ENSDART00000002186	GO:0016740	transferase activity	uridine monophosphate kinase [Source:RefSeq_peptide;Acc:NP_956234]	umpk
1	18905092	8	ENSDARG00000038635	18907422	ENSDART00000056405	GO:0003674	molecular_function	hypothetical protein LOC550395 [Source:RefSeq_peptide;Acc:NP_001017700]	magoh
1	18905092	8	ENSDARG00000038635	18907422	ENSDART00000056405	GO:0005634	nucleus	hypothetical protein LOC550395 [Source:RefSeq_peptide;Acc:NP_001017700]	magoh
-1	18909143	8	ENSDARG00000038618	19069396	ENSDART00000044873	GO:0005575	cellular_component	hypothetical protein LOC492806 [Source:RefSeq_peptide;Acc:NP_001007448]	cpt2
-1	18909143	8	ENSDARG00000038618	19069396	ENSDART00000044873	GO:0008150	biological_process	hypothetical protein LOC492806 [Source:RefSeq_peptide;Acc:NP_001007448]	cpt2
-1	18909143	8	ENSDARG00000038618	19069396	ENSDART00000044873	GO:0008415	acyltransferase activity	hypothetical protein LOC492806 [Source:RefSeq_peptide;Acc:NP_001007448]	cpt2
-1	18909143	8	ENSDARG00000038618	19069396	ENSDART00000044873	GO:0016740	transferase activity	hypothetical protein LOC492806 [Source:RefSeq_peptide;Acc:NP_001007448]	cpt2
1	18917952	8	ENSDARG00000052558	18927648	ENSDART00000045684				LOC563979
1	18930853	8	ENSDARG00000023309	18934440	ENSDART00000033491	GO:0003674	molecular_function	hypothetical protein LOC436750 [Source:RefSeq_peptide;Acc:NP_001002477]	zgc:92875
1	18930853	8	ENSDARG00000023309	18934440	ENSDART00000033491	GO:0005575	cellular_component	hypothetical protein LOC436750 [Source:RefSeq_peptide;Acc:NP_001002477]	zgc:92875
1	18930853	8	ENSDARG00000023309	18934440	ENSDART00000033491	GO:0008150	biological_process	hypothetical protein LOC436750 [Source:RefSeq_peptide;Acc:NP_001002477]	zgc:92875
-1	18937819	8	ENSDARG00000069095	18956099	ENSDART00000100266				LOC564214
1	18967219	8	ENSDARG00000069093	18990197	ENSDART00000074375	GO:0005201	extracellular matrix structural constituent	collagen type II, alpha-1 [Source:RefSeq_peptide;Acc:NP_571367]	col2a1a
1	18967219	8	ENSDARG00000069093	18990197	ENSDART00000074375	GO:0005581	collagen	collagen type II, alpha-1 [Source:RefSeq_peptide;Acc:NP_571367]	col2a1a
1	18967219	8	ENSDARG00000069093	18990197	ENSDART00000074375	GO:0005737	cytoplasm	collagen type II, alpha-1 [Source:RefSeq_peptide;Acc:NP_571367]	col2a1a
1	18967219	8	ENSDARG00000069093	18990197	ENSDART00000074375	GO:0006817	phosphate transport	collagen type II, alpha-1 [Source:RefSeq_peptide;Acc:NP_571367]	col2a1a
1	18967219	8	ENSDARG00000069093	18990197	ENSDART00000074375	GO:0030574	collagen catabolic process	collagen type II, alpha-1 [Source:RefSeq_peptide;Acc:NP_571367]	col2a1a
1	18967219	8	ENSDARG00000069093	18990197	ENSDART00000100234			collagen type II, alpha-1 [Source:RefSeq_peptide;Acc:NP_571367]	col2a1a
1	18996782	8	ENSDARG00000069074	19022048	ENSDART00000100222	GO:0003913	DNA photolyase activity	cryptochrome 2a [Source:RefSeq_peptide;Acc:NP_571866]	cry2a
1	18996782	8	ENSDARG00000069074	19022048	ENSDART00000100222	GO:0006281	DNA repair	cryptochrome 2a [Source:RefSeq_peptide;Acc:NP_571866]	cry2a
1	18996782	8	ENSDARG00000069074	19022048	ENSDART00000100222	GO:0009266	response to temperature stimulus	cryptochrome 2a [Source:RefSeq_peptide;Acc:NP_571866]	cry2a
1	18996782	8	ENSDARG00000069074	19022048	ENSDART00000100222	GO:0009416	response to light stimulus	cryptochrome 2a [Source:RefSeq_peptide;Acc:NP_571866]	cry2a
1	18996782	8	ENSDARG00000069074	19022048	ENSDART00000079331			cryptochrome 2a [Source:RefSeq_peptide;Acc:NP_571866]	cry2a
-1	19036315	8	ENSDARG00000056774	19039841	ENSDART00000056377				LOC567796
-1	19036315	8	ENSDARG00000056774	19039841	ENSDART00000067211				LOC567796
1	19052373	8	ENSDARG00000061741	19123831	ENSDART00000088191				LOC568010
1	19052373	8	ENSDARG00000061741	19123831	ENSDART00000088187				LOC568010
1	19052373	8	ENSDARG00000061741	19123831	ENSDART00000088185				LOC568010
1	19052373	8	ENSDARG00000061741	19123831	ENSDART00000088167				LOC568010
1	19052373	8	ENSDARG00000061741	19123831	ENSDART00000088158				LOC568010
1	19052373	8	ENSDARG00000061741	19123831	ENSDART00000088156				LOC568010
1	19052373	8	ENSDARG00000061741	19123831	ENSDART00000088153				LOC568010
1	19052373	8	ENSDARG00000061741	19123831	ENSDART00000088133				LOC568010
1	19052373	8	ENSDARG00000061741	19123831	ENSDART00000088125				LOC568010
1	19052373	8	ENSDARG00000061741	19123831	ENSDART00000088119				LOC568010
1	19125611	8	ENSDARG00000038643	19140720	ENSDART00000056420	GO:0003870	5-aminolevulinate synthase activity	5-aminolevulinate synthase, erythroid-specific, mitochondrial precursor (EC 2.3.1.37) (5-aminolevulinic acid synthase) (Delta- aminolevulinate synthase) (Delta-ALA synthetase) (ALAS-E). [Source:Uniprot/SWISSPROT;Acc:Q9YHT4]	alas2
1	19125611	8	ENSDARG00000038643	19140720	ENSDART00000056420	GO:0005739	mitochondrion	5-aminolevulinate synthase, erythroid-specific, mitochondrial precursor (EC 2.3.1.37) (5-aminolevulinic acid synthase) (Delta- aminolevulinate synthase) (Delta-ALA synthetase) (ALAS-E). [Source:Uniprot/SWISSPROT;Acc:Q9YHT4]	alas2
1	19125611	8	ENSDARG00000038643	19140720	ENSDART00000056420	GO:0006783	heme biosynthetic process	5-aminolevulinate synthase, erythroid-specific, mitochondrial precursor (EC 2.3.1.37) (5-aminolevulinic acid synthase) (Delta- aminolevulinate synthase) (Delta-ALA synthetase) (ALAS-E). [Source:Uniprot/SWISSPROT;Acc:Q9YHT4]	alas2
1	19125611	8	ENSDARG00000038643	19140720	ENSDART00000056420	GO:0008152	metabolic process	5-aminolevulinate synthase, erythroid-specific, mitochondrial precursor (EC 2.3.1.37) (5-aminolevulinic acid synthase) (Delta- aminolevulinate synthase) (Delta-ALA synthetase) (ALAS-E). [Source:Uniprot/SWISSPROT;Acc:Q9YHT4]	alas2
1	19125611	8	ENSDARG00000038643	19140720	ENSDART00000056420	GO:0008415	acyltransferase activity	5-aminolevulinate synthase, erythroid-specific, mitochondrial precursor (EC 2.3.1.37) (5-aminolevulinic acid synthase) (Delta- aminolevulinate synthase) (Delta-ALA synthetase) (ALAS-E). [Source:Uniprot/SWISSPROT;Acc:Q9YHT4]	alas2
1	19125611	8	ENSDARG00000038643	19140720	ENSDART00000056420	GO:0009058	biosynthetic process	5-aminolevulinate synthase, erythroid-specific, mitochondrial precursor (EC 2.3.1.37) (5-aminolevulinic acid synthase) (Delta- aminolevulinate synthase) (Delta-ALA synthetase) (ALAS-E). [Source:Uniprot/SWISSPROT;Acc:Q9YHT4]	alas2
1	19125611	8	ENSDARG00000038643	19140720	ENSDART00000056420	GO:0016740	transferase activity	5-aminolevulinate synthase, erythroid-specific, mitochondrial precursor (EC 2.3.1.37) (5-aminolevulinic acid synthase) (Delta- aminolevulinate synthase) (Delta-ALA synthetase) (ALAS-E). [Source:Uniprot/SWISSPROT;Acc:Q9YHT4]	alas2
1	19125611	8	ENSDARG00000038643	19140720	ENSDART00000056420	GO:0016769	transferase activity, transferring nitrogenous groups	5-aminolevulinate synthase, erythroid-specific, mitochondrial precursor (EC 2.3.1.37) (5-aminolevulinic acid synthase) (Delta- aminolevulinate synthase) (Delta-ALA synthetase) (ALAS-E). [Source:Uniprot/SWISSPROT;Acc:Q9YHT4]	alas2
1	19125611	8	ENSDARG00000038643	19140720	ENSDART00000056420	GO:0035162	embryonic hemopoiesis	5-aminolevulinate synthase, erythroid-specific, mitochondrial precursor (EC 2.3.1.37) (5-aminolevulinic acid synthase) (Delta- aminolevulinate synthase) (Delta-ALA synthetase) (ALAS-E). [Source:Uniprot/SWISSPROT;Acc:Q9YHT4]	alas2
-1	19139794	8	ENSDARG00000056765	19147288	ENSDART00000093419			chymotrypsin C (caldecrin) [Source:RefSeq_peptide;Acc:NP_956180]	ela2l
-1	19139794	8	ENSDARG00000056765	19147288	ENSDART00000093418			chymotrypsin C (caldecrin) [Source:RefSeq_peptide;Acc:NP_956180]	ela2l
-1	19139794	8	ENSDARG00000056765	19147288	ENSDART00000079293			chymotrypsin C (caldecrin) [Source:RefSeq_peptide;Acc:NP_956180]	ela2l
-1	19139794	8	ENSDARG00000056765	19147288	ENSDART00000093064			chymotrypsin C (caldecrin) [Source:RefSeq_peptide;Acc:NP_956180]	ela2l
-1	19139794	8	ENSDARG00000056765	19147288	ENSDART00000061481	GO:0004252	serine-type endopeptidase activity	chymotrypsin C (caldecrin) [Source:RefSeq_peptide;Acc:NP_956180]	ela2l
-1	19139794	8	ENSDARG00000056765	19147288	ENSDART00000061481	GO:0004866	endopeptidase inhibitor activity	chymotrypsin C (caldecrin) [Source:RefSeq_peptide;Acc:NP_956180]	ela2l
-1	19139794	8	ENSDARG00000056765	19147288	ENSDART00000061481	GO:0005575	cellular_component	chymotrypsin C (caldecrin) [Source:RefSeq_peptide;Acc:NP_956180]	ela2l
-1	19139794	8	ENSDARG00000056765	19147288	ENSDART00000061481	GO:0006508	proteolysis	chymotrypsin C (caldecrin) [Source:RefSeq_peptide;Acc:NP_956180]	ela2l
-1	19139794	8	ENSDARG00000056765	19147288	ENSDART00000061481	GO:0008233	peptidase activity	chymotrypsin C (caldecrin) [Source:RefSeq_peptide;Acc:NP_956180]	ela2l
-1	19139794	8	ENSDARG00000056765	19147288	ENSDART00000061481	GO:0016787	hydrolase activity	chymotrypsin C (caldecrin) [Source:RefSeq_peptide;Acc:NP_956180]	ela2l
1	19147875	8	ENSDARG00000056744	19153464	ENSDART00000079267			Ela2 protein (Novel protein similar to elastase 2) (Fragment). [Source:Uniprot/SPTREMBL;Acc:Q803Z4]	ela2
1	19147875	8	ENSDARG00000056744	19153464	ENSDART00000061491			Ela2 protein (Novel protein similar to elastase 2) (Fragment). [Source:Uniprot/SPTREMBL;Acc:Q803Z4]	ela2
1	19147875	8	ENSDARG00000056744	19153464	ENSDART00000100082	GO:0004252	serine-type endopeptidase activity	Ela2 protein (Novel protein similar to elastase 2) (Fragment). [Source:Uniprot/SPTREMBL;Acc:Q803Z4]	ela2
1	19147875	8	ENSDARG00000056744	19153464	ENSDART00000100082	GO:0006508	proteolysis	Ela2 protein (Novel protein similar to elastase 2) (Fragment). [Source:Uniprot/SPTREMBL;Acc:Q803Z4]	ela2
1	19147875	8	ENSDARG00000056744	19153464	ENSDART00000100077			Ela2 protein (Novel protein similar to elastase 2) (Fragment). [Source:Uniprot/SPTREMBL;Acc:Q803Z4]	ela2
1	19155043	8	ENSDARG00000056723	19165147	ENSDART00000079263			hypothetical protein LOC678637 [Source:RefSeq_peptide;Acc:NP_001035472]	si:dkey-24f17.5
1	19178568	8	ENSDARG00000041961	19188072	ENSDART00000061500			Novel protein (Fragment). [Source:Uniprot/SPTREMBL;Acc:Q5RIY9]	si:dkey-24f17.1
1	19400903	8	ENSDARG00000038655	19440043	ENSDART00000056435				LOC568291
1	19581379	8	ENSDARG00000041968	19627409	ENSDART00000061513	GO:0016021	integral to membrane	Novel protein similar to human transmembrane protein SHREW1 (SHREW1) (Fragment). [Source:Uniprot/SPTREMBL;Acc:Q5RJ96]	si:dkey-11c8.1
-1	19951443	8	ENSDARG00000069015	19951964	ENSDART00000100066				LOC796416
-1	20188205	8	ENSDARG00000069014	20304787	ENSDART00000100065			Novel protein (Fragment). [Source:Uniprot/SPTREMBL;Acc:Q1L9C5]	si:ch211-55k22.1
-1	20188205	8	ENSDARG00000069014	20304787	ENSDART00000100063			Novel protein (Fragment). [Source:Uniprot/SPTREMBL;Acc:Q1L9C5]	si:ch211-55k22.1
1	20308196	8	ENSDARG00000009748	20314105	ENSDART00000005989	GO:0005515	protein binding	DNA fragmentation factor, beta polypeptide (caspase-activated DNase) [Source:RefSeq_peptide;Acc:NP_919385]	dffb
1	20308196	8	ENSDARG00000009748	20314105	ENSDART00000005989	GO:0005622	intracellular	DNA fragmentation factor, beta polypeptide (caspase-activated DNase) [Source:RefSeq_peptide;Acc:NP_919385]	dffb
1	20308196	8	ENSDARG00000009748	20314105	ENSDART00000005989	GO:0006915	apoptosis	DNA fragmentation factor, beta polypeptide (caspase-activated DNase) [Source:RefSeq_peptide;Acc:NP_919385]	dffb
-1	20314560	8	ENSDARG00000069009	20318970	ENSDART00000100046			hypothetical protein LOC557677 [Source:RefSeq_peptide;Acc:NP_001038302]	si:ch211-147a11.3
-1	20314560	8	ENSDARG00000069009	20318970	ENSDART00000100042	GO:0003674	molecular_function	hypothetical protein LOC557677 [Source:RefSeq_peptide;Acc:NP_001038302]	si:ch211-147a11.3
-1	20314560	8	ENSDARG00000069009	20318970	ENSDART00000100042	GO:0005575	cellular_component	hypothetical protein LOC557677 [Source:RefSeq_peptide;Acc:NP_001038302]	si:ch211-147a11.3
-1	20314560	8	ENSDARG00000069009	20318970	ENSDART00000100042	GO:0008150	biological_process	hypothetical protein LOC557677 [Source:RefSeq_peptide;Acc:NP_001038302]	si:ch211-147a11.3
1	20320323	8	ENSDARG00000053133	20321879	ENSDART00000075126	GO:0006486	protein amino acid glycosylation	beta-3-galactosyltransferase [Source:RefSeq_peptide;Acc:NP_999942]	zgc:91787
1	20320323	8	ENSDARG00000053133	20321879	ENSDART00000075126	GO:0008378	galactosyltransferase activity	beta-3-galactosyltransferase [Source:RefSeq_peptide;Acc:NP_999942]	zgc:91787
1	20320323	8	ENSDARG00000053133	20321879	ENSDART00000075126	GO:0016020	membrane	beta-3-galactosyltransferase [Source:RefSeq_peptide;Acc:NP_999942]	zgc:91787
1	20320323	8	ENSDARG00000053133	20321879	ENSDART00000075126	GO:0016740	transferase activity	beta-3-galactosyltransferase [Source:RefSeq_peptide;Acc:NP_999942]	zgc:91787
1	20320323	8	ENSDARG00000053133	20321879	ENSDART00000075126	GO:0016757	transferase activity, transferring glycosyl groups	beta-3-galactosyltransferase [Source:RefSeq_peptide;Acc:NP_999942]	zgc:91787
-1	20329213	8	ENSDARG00000060167	20332931	ENSDART00000084483			Novel protein (Fragment). [Source:Uniprot/SPTREMBL;Acc:Q1L9D2]	si:ch211-147a11.5
-1	20334540	8	ENSDARG00000060361	20357694	ENSDART00000084965	GO:0003677	DNA binding	Novel protein (Fragment). [Source:Uniprot/SPTREMBL;Acc:Q1L9D3]	si:ch211-147a11.5
-1	20334540	8	ENSDARG00000060361	20357694	ENSDART00000084965	GO:0005634	nucleus	Novel protein (Fragment). [Source:Uniprot/SPTREMBL;Acc:Q1L9D3]	si:ch211-147a11.5
-1	20334540	8	ENSDARG00000060361	20357694	ENSDART00000084960			Novel protein (Fragment). [Source:Uniprot/SPTREMBL;Acc:Q1L9D3]	si:ch211-147a11.5
1	20358343	8	ENSDARG00000053138	20367514	ENSDART00000075129	GO:0005515	protein binding	Hypothetical protein (Fragment). [Source:Uniprot/SPTREMBL;Acc:A3KNI4]	si:ch211-147a11.7
1	20375483	8	ENSDARG00000007096	20378015	ENSDART00000010172	GO:0003674	molecular_function	hypothetical protein LOC550258 [Source:RefSeq_peptide;Acc:NP_001017595]	zgc:110299
1	20375483	8	ENSDARG00000007096	20378015	ENSDART00000010172	GO:0005575	cellular_component	hypothetical protein LOC550258 [Source:RefSeq_peptide;Acc:NP_001017595]	zgc:110299
1	20375483	8	ENSDARG00000007096	20378015	ENSDART00000010172	GO:0008150	biological_process	hypothetical protein LOC550258 [Source:RefSeq_peptide;Acc:NP_001017595]	zgc:110299
1	20385825	8	ENSDARG00000068993	20399355	ENSDART00000100014	GO:0004872	receptor activity	hypothetical protein LOC751714 [Source:RefSeq_peptide;Acc:NP_001038889]	zgc:153631
1	20385825	8	ENSDARG00000068993	20399355	ENSDART00000100014	GO:0005575	cellular_component	hypothetical protein LOC751714 [Source:RefSeq_peptide;Acc:NP_001038889]	zgc:153631
1	20385825	8	ENSDARG00000068993	20399355	ENSDART00000100014	GO:0008150	biological_process	hypothetical protein LOC751714 [Source:RefSeq_peptide;Acc:NP_001038889]	zgc:153631
-1	20424075	8	ENSDARG00000068991	20424791	ENSDART00000100012			Tumor necrosis factor receptor superfamily member 14 precursor (Herpesvirus entry mediator A) (Tumor necrosis factor receptor-like 2) (TR2). [Source:Uniprot/SWISSPROT;Acc:Q92956]	TNFRSF14 (2 of 2)
1	20480119	8	ENSDARG00000068990	20485322	ENSDART00000100007	GO:0004872	receptor activity	hypothetical protein LOC751655 [Source:RefSeq_peptide;Acc:NP_001038837]	zgc:153759
1	20480119	8	ENSDARG00000068990	20485322	ENSDART00000100007	GO:0005575	cellular_component	hypothetical protein LOC751655 [Source:RefSeq_peptide;Acc:NP_001038837]	zgc:153759
1	20480119	8	ENSDARG00000068990	20485322	ENSDART00000100007	GO:0008150	biological_process	hypothetical protein LOC751655 [Source:RefSeq_peptide;Acc:NP_001038837]	zgc:153759
1	20502848	8	ENSDARG00000057493	20506432	ENSDART00000080182				LOC797761
-1	20533501	8	ENSDARG00000068986	20535075	ENSDART00000099997			Uncharacterized protein C1orf103 (Receptor-interacting factor 1). [Source:Uniprot/SWISSPROT;Acc:Q5T3J3]	C1orf103 (1 of 2)
-1	20540827	8	ENSDARG00000008472	20544908	ENSDART00000021514	GO:0004518	nuclease activity	hypothetical protein LOC393115 [Source:RefSeq_peptide;Acc:NP_956440]	zgc:55889
-1	20540827	8	ENSDARG00000008472	20544908	ENSDART00000021514	GO:0004519	endonuclease activity	hypothetical protein LOC393115 [Source:RefSeq_peptide;Acc:NP_956440]	zgc:55889
-1	20540827	8	ENSDARG00000008472	20544908	ENSDART00000021514	GO:0005575	cellular_component	hypothetical protein LOC393115 [Source:RefSeq_peptide;Acc:NP_956440]	zgc:55889
-1	20540827	8	ENSDARG00000008472	20544908	ENSDART00000021514	GO:0006281	DNA repair	hypothetical protein LOC393115 [Source:RefSeq_peptide;Acc:NP_956440]	zgc:55889
-1	20540827	8	ENSDARG00000008472	20544908	ENSDART00000021514	GO:0008270	zinc ion binding	hypothetical protein LOC393115 [Source:RefSeq_peptide;Acc:NP_956440]	zgc:55889
-1	20574787	8	ENSDARG00000028819	20588594	ENSDART00000007249			zgc:55392 (zgc:55392), mRNA [Source:RefSeq_dna;Acc:NM_199849]	zgc:55392
-1	20651766	8	ENSDARG00000056175	20658214	ENSDART00000053782	GO:0003676	nucleic acid binding	scratch-a transcription factor [Source:RefSeq_peptide;Acc:NP_998802]	zgc:162551
-1	20651766	8	ENSDARG00000056175	20658214	ENSDART00000053782	GO:0005622	intracellular	scratch-a transcription factor [Source:RefSeq_peptide;Acc:NP_998802]	zgc:162551
-1	20651766	8	ENSDARG00000056175	20658214	ENSDART00000053782	GO:0006829	zinc ion transport	scratch-a transcription factor [Source:RefSeq_peptide;Acc:NP_998802]	zgc:162551
-1	20651766	8	ENSDARG00000056175	20658214	ENSDART00000053782	GO:0008270	zinc ion binding	scratch-a transcription factor [Source:RefSeq_peptide;Acc:NP_998802]	zgc:162551
-1	20651766	8	ENSDARG00000056175	20658214	ENSDART00000053782	GO:0046872	metal ion binding	scratch-a transcription factor [Source:RefSeq_peptide;Acc:NP_998802]	zgc:162551
-1	20651766	8	ENSDARG00000056175	20658214	ENSDART00000099982			scratch-a transcription factor [Source:RefSeq_peptide;Acc:NP_998802]	zgc:162551
1	20749449	8	ENSDARG00000042456	20751987	ENSDART00000062254			Mitotic spindle assembly checkpoint protein MAD2B (MAD2-like 2) (hREV7). [Source:Uniprot/SWISSPROT;Acc:Q9UI95]	MAD2L2 (1 of 2)
1	20766770	8	ENSDARG00000068972	20778935	ENSDART00000099975			zgc:153631 (zgc:153631), mRNA [Source:RefSeq_dna;Acc:NM_001045424]	zgc:153631
1	20809177	8	ENSDARG00000068969	20836515	ENSDART00000099972				LOC795858
1	20809177	8	ENSDARG00000068969	20836515	ENSDART00000074341				LOC795858
1	20809177	8	ENSDARG00000068969	20836515	ENSDART00000099965				LOC795858
1	20868614	8	ENSDARG00000068966	20871619	ENSDART00000099961				LOC797866
1	20868614	8	ENSDARG00000068966	20871619	ENSDART00000099960				LOC797866
1	20868614	8	ENSDARG00000068966	20871619	ENSDART00000099959				LOC797866
1	20868614	8	ENSDARG00000068966	20871619	ENSDART00000074322				LOC797866
1	20872399	8	ENSDARG00000068963	20876504	ENSDART00000099955	GO:0003674	molecular_function	hypothetical protein LOC100009628 [Source:RefSeq_peptide;Acc:NP_001076466]	zgc:158862
1	20872399	8	ENSDARG00000068963	20876504	ENSDART00000099955	GO:0005575	cellular_component	hypothetical protein LOC100009628 [Source:RefSeq_peptide;Acc:NP_001076466]	zgc:158862
1	20872399	8	ENSDARG00000068963	20876504	ENSDART00000099955	GO:0008150	biological_process	hypothetical protein LOC100009628 [Source:RefSeq_peptide;Acc:NP_001076466]	zgc:158862
-1	20882272	8	ENSDARG00000068962	20883849	ENSDART00000099954			Uncharacterized protein C1orf103 (Receptor-interacting factor 1). [Source:Uniprot/SWISSPROT;Acc:Q5T3J3]	C1orf103 (2 of 2)
-1	20889604	8	ENSDARG00000068961	20893015	ENSDART00000099953				LOC798146
-1	20901149	8	ENSDARG00000062157	20912413	ENSDART00000089532			GTPase NRas precursor (Transforming protein N-Ras). [Source:Uniprot/SWISSPROT;Acc:P01111]	NRAS
-1	20922717	8	ENSDARG00000052455	20935874	ENSDART00000074309	GO:0003674	molecular_function	porcupine homolog [Source:RefSeq_peptide;Acc:NP_956143]	zgc:55392
-1	20922717	8	ENSDARG00000052455	20935874	ENSDART00000074309	GO:0005575	cellular_component	porcupine homolog [Source:RefSeq_peptide;Acc:NP_956143]	zgc:55392
-1	20922717	8	ENSDARG00000052455	20935874	ENSDART00000074309	GO:0008150	biological_process	porcupine homolog [Source:RefSeq_peptide;Acc:NP_956143]	zgc:55392
1	20983088	8	ENSDARG00000060182	20992380	ENSDART00000084525			PDZ domain-containing protein 4 (PDZ domain-containing RING finger protein 4-like protein). [Source:Uniprot/SWISSPROT;Acc:Q76G19]	PDZD4
-1	21212642	8	ENSDARG00000025108	21251703	ENSDART00000064394
1	21284565	8	ENSDARG00000023683	21350929	ENSDART00000073924			Novel protein similar to vertebrate voltage-dependent calcium channel P/Q type alpha 1 subunit (CACNA1) (Fragment). [Source:Uniprot/SPTREMBL;Acc:Q6ZM73]	cacna1f
1	21284565	8	ENSDARG00000023683	21350929	ENSDART00000047679			Novel protein similar to vertebrate voltage-dependent calcium channel P/Q type alpha 1 subunit (CACNA1) (Fragment). [Source:Uniprot/SPTREMBL;Acc:Q6ZM73]	cacna1f
1	21284565	8	ENSDARG00000023683	21350929	ENSDART00000041564	GO:0005216	ion channel activity	Novel protein similar to vertebrate voltage-dependent calcium channel P/Q type alpha 1 subunit (CACNA1) (Fragment). [Source:Uniprot/SPTREMBL;Acc:Q6ZM73]	cacna1f
1	21284565	8	ENSDARG00000023683	21350929	ENSDART00000041564	GO:0005245	voltage-gated calcium channel activity	Novel protein similar to vertebrate voltage-dependent calcium channel P/Q type alpha 1 subunit (CACNA1) (Fragment). [Source:Uniprot/SPTREMBL;Acc:Q6ZM73]	cacna1f
1	21284565	8	ENSDARG00000023683	21350929	ENSDART00000041564	GO:0005262	calcium channel activity	Novel protein similar to vertebrate voltage-dependent calcium channel P/Q type alpha 1 subunit (CACNA1) (Fragment). [Source:Uniprot/SPTREMBL;Acc:Q6ZM73]	cacna1f
1	21284565	8	ENSDARG00000023683	21350929	ENSDART00000041564	GO:0005509	calcium ion binding	Novel protein similar to vertebrate voltage-dependent calcium channel P/Q type alpha 1 subunit (CACNA1) (Fragment). [Source:Uniprot/SPTREMBL;Acc:Q6ZM73]	cacna1f
1	21284565	8	ENSDARG00000023683	21350929	ENSDART00000041564	GO:0005891	voltage-gated calcium channel complex	Novel protein similar to vertebrate voltage-dependent calcium channel P/Q type alpha 1 subunit (CACNA1) (Fragment). [Source:Uniprot/SPTREMBL;Acc:Q6ZM73]	cacna1f
1	21284565	8	ENSDARG00000023683	21350929	ENSDART00000041564	GO:0006810	transport	Novel protein similar to vertebrate voltage-dependent calcium channel P/Q type alpha 1 subunit (CACNA1) (Fragment). [Source:Uniprot/SPTREMBL;Acc:Q6ZM73]	cacna1f
1	21284565	8	ENSDARG00000023683	21350929	ENSDART00000041564	GO:0006811	ion transport	Novel protein similar to vertebrate voltage-dependent calcium channel P/Q type alpha 1 subunit (CACNA1) (Fragment). [Source:Uniprot/SPTREMBL;Acc:Q6ZM73]	cacna1f
1	21284565	8	ENSDARG00000023683	21350929	ENSDART00000041564	GO:0006816	calcium ion transport	Novel protein similar to vertebrate voltage-dependent calcium channel P/Q type alpha 1 subunit (CACNA1) (Fragment). [Source:Uniprot/SPTREMBL;Acc:Q6ZM73]	cacna1f
1	21284565	8	ENSDARG00000023683	21350929	ENSDART00000041564	GO:0016020	membrane	Novel protein similar to vertebrate voltage-dependent calcium channel P/Q type alpha 1 subunit (CACNA1) (Fragment). [Source:Uniprot/SPTREMBL;Acc:Q6ZM73]	cacna1f
1	21284565	8	ENSDARG00000023683	21350929	ENSDART00000041564	GO:0016021	integral to membrane	Novel protein similar to vertebrate voltage-dependent calcium channel P/Q type alpha 1 subunit (CACNA1) (Fragment). [Source:Uniprot/SPTREMBL;Acc:Q6ZM73]	cacna1f
1	21284565	8	ENSDARG00000023683	21350929	ENSDART00000041564	GO:0019855	calcium channel inhibitor activity	Novel protein similar to vertebrate voltage-dependent calcium channel P/Q type alpha 1 subunit (CACNA1) (Fragment). [Source:Uniprot/SPTREMBL;Acc:Q6ZM73]	cacna1f
1	21356180	8	ENSDARG00000042974	21371964	ENSDART00000063096	GO:0005215	transporter activity	Novel protein similar to vertebrate synaptophysin (SYP) (Fragment). [Source:Uniprot/SPTREMBL;Acc:Q6ZM74]	sypa
1	21356180	8	ENSDARG00000042974	21371964	ENSDART00000063096	GO:0005524	ATP binding	Novel protein similar to vertebrate synaptophysin (SYP) (Fragment). [Source:Uniprot/SPTREMBL;Acc:Q6ZM74]	sypa
1	21356180	8	ENSDARG00000042974	21371964	ENSDART00000063096	GO:0006810	transport	Novel protein similar to vertebrate synaptophysin (SYP) (Fragment). [Source:Uniprot/SPTREMBL;Acc:Q6ZM74]	sypa
1	21356180	8	ENSDARG00000042974	21371964	ENSDART00000063096	GO:0008021	synaptic vesicle	Novel protein similar to vertebrate synaptophysin (SYP) (Fragment). [Source:Uniprot/SPTREMBL;Acc:Q6ZM74]	sypa
1	21356180	8	ENSDARG00000042974	21371964	ENSDART00000063096	GO:0016020	membrane	Novel protein similar to vertebrate synaptophysin (SYP) (Fragment). [Source:Uniprot/SPTREMBL;Acc:Q6ZM74]	sypa
1	21356180	8	ENSDARG00000042974	21371964	ENSDART00000063096	GO:0016887	ATPase activity	Novel protein similar to vertebrate synaptophysin (SYP) (Fragment). [Source:Uniprot/SPTREMBL;Acc:Q6ZM74]	sypa
1	21380185	8	ENSDARG00000042972	21386266	ENSDART00000063091			hypothetical protein LOC664695 [Source:RefSeq_peptide;Acc:NP_001034924]	zgc:136605
1	21380185	8	ENSDARG00000042972	21386266	ENSDART00000099911	GO:0003674	molecular_function	hypothetical protein LOC664695 [Source:RefSeq_peptide;Acc:NP_001034924]	zgc:136605
1	21380185	8	ENSDARG00000042972	21386266	ENSDART00000099911	GO:0005575	cellular_component	hypothetical protein LOC664695 [Source:RefSeq_peptide;Acc:NP_001034924]	zgc:136605
1	21380185	8	ENSDARG00000042972	21386266	ENSDART00000099911	GO:0008150	biological_process	hypothetical protein LOC664695 [Source:RefSeq_peptide;Acc:NP_001034924]	zgc:136605
1	21440514	8	ENSDARG00000001686	21452855	ENSDART00000099903			Novel protein similar to human and mouse uridine kinase-like 1 (URKL1) (Fragment). [Source:Uniprot/SPTREMBL;Acc:Q6ZM76]	si:dkey-70p6.2
1	21440514	8	ENSDARG00000001686	21452855	ENSDART00000081051			Novel protein similar to human and mouse uridine kinase-like 1 (URKL1) (Fragment). [Source:Uniprot/SPTREMBL;Acc:Q6ZM76]	si:dkey-70p6.2
1	21440514	8	ENSDARG00000001686	21452855	ENSDART00000030885	GO:0000166	nucleotide binding	Novel protein similar to human and mouse uridine kinase-like 1 (URKL1) (Fragment). [Source:Uniprot/SPTREMBL;Acc:Q6ZM76]	si:dkey-70p6.2
1	21440514	8	ENSDARG00000001686	21452855	ENSDART00000030885	GO:0004849	uridine kinase activity	Novel protein similar to human and mouse uridine kinase-like 1 (URKL1) (Fragment). [Source:Uniprot/SPTREMBL;Acc:Q6ZM76]	si:dkey-70p6.2
1	21440514	8	ENSDARG00000001686	21452855	ENSDART00000030885	GO:0005524	ATP binding	Novel protein similar to human and mouse uridine kinase-like 1 (URKL1) (Fragment). [Source:Uniprot/SPTREMBL;Acc:Q6ZM76]	si:dkey-70p6.2
1	21440514	8	ENSDARG00000001686	21452855	ENSDART00000030885	GO:0009058	biosynthetic process	Novel protein similar to human and mouse uridine kinase-like 1 (URKL1) (Fragment). [Source:Uniprot/SPTREMBL;Acc:Q6ZM76]	si:dkey-70p6.2
1	21440514	8	ENSDARG00000001686	21452855	ENSDART00000030885	GO:0016301	kinase activity	Novel protein similar to human and mouse uridine kinase-like 1 (URKL1) (Fragment). [Source:Uniprot/SPTREMBL;Acc:Q6ZM76]	si:dkey-70p6.2
1	21440514	8	ENSDARG00000001686	21452855	ENSDART00000030885	GO:0016740	transferase activity	Novel protein similar to human and mouse uridine kinase-like 1 (URKL1) (Fragment). [Source:Uniprot/SPTREMBL;Acc:Q6ZM76]	si:dkey-70p6.2
-1	21469624	8	ENSDARG00000030098	21506374	ENSDART00000048856			hypothetical protein LOC570575 [Source:RefSeq_peptide;Acc:NP_001038670]	si:dkey-70p6.1
1	21517860	8	ENSDARG00000042961	21528271	ENSDART00000063075	GO:0003674	molecular_function	hypothetical protein LOC445241 [Source:RefSeq_peptide;Acc:NP_001003635]	zgc:100920
1	21517860	8	ENSDARG00000042961	21528271	ENSDART00000063075	GO:0005575	cellular_component	hypothetical protein LOC445241 [Source:RefSeq_peptide;Acc:NP_001003635]	zgc:100920
1	21517860	8	ENSDARG00000042961	21528271	ENSDART00000063075	GO:0008150	biological_process	hypothetical protein LOC445241 [Source:RefSeq_peptide;Acc:NP_001003635]	zgc:100920
1	21529906	8	ENSDARG00000016447	21543119	ENSDART00000099887	GO:0003674	molecular_function	YTH domain family, member 1 [Source:RefSeq_peptide;Acc:NP_997878]	ythdf1
1	21529906	8	ENSDARG00000016447	21543119	ENSDART00000099887	GO:0005575	cellular_component	YTH domain family, member 1 [Source:RefSeq_peptide;Acc:NP_997878]	ythdf1
1	21529906	8	ENSDARG00000016447	21543119	ENSDART00000099887	GO:0008150	biological_process	YTH domain family, member 1 [Source:RefSeq_peptide;Acc:NP_997878]	ythdf1
1	21529906	8	ENSDARG00000016447	21543119	ENSDART00000025171			YTH domain family, member 1 [Source:RefSeq_peptide;Acc:NP_997878]	ythdf1
-1	21547469	8	ENSDARG00000048644	21547581	ENSDART00000070353			dre-mir-124-6 [Source:miRBase;Acc:MI0001971]	dre-mir-124-6
1	21571965	8	ENSDARG00000022768	21576691	ENSDART00000030920	GO:0003674	molecular_function	hypothetical protein LOC393685 [Source:RefSeq_peptide;Acc:NP_957006]	zgc:73100
1	21571965	8	ENSDARG00000022768	21576691	ENSDART00000030920	GO:0005575	cellular_component	hypothetical protein LOC393685 [Source:RefSeq_peptide;Acc:NP_957006]	zgc:73100
1	21571965	8	ENSDARG00000022768	21576691	ENSDART00000030920	GO:0008150	biological_process	hypothetical protein LOC393685 [Source:RefSeq_peptide;Acc:NP_957006]	zgc:73100
1	21579252	8	ENSDARG00000042954	21589040	ENSDART00000036801				LOC799506
1	21590456	8	ENSDARG00000042948	21604556	ENSDART00000063057	GO:0006457	protein folding	DnaJ (Hsp40) homolog, subfamily C, member 5 [Source:RefSeq_peptide;Acc:NP_001002464]	dnajc5
1	21590456	8	ENSDARG00000042948	21604556	ENSDART00000063057	GO:0031072	heat shock protein binding	DnaJ (Hsp40) homolog, subfamily C, member 5 [Source:RefSeq_peptide;Acc:NP_001002464]	dnajc5
1	21590456	8	ENSDARG00000042948	21604556	ENSDART00000063057	GO:0051082	unfolded protein binding	DnaJ (Hsp40) homolog, subfamily C, member 5 [Source:RefSeq_peptide;Acc:NP_001002464]	dnajc5
1	21618930	8	ENSDARG00000027154	21636333	ENSDART00000028946	GO:0003674	molecular_function	hypothetical protein LOC335107 [Source:RefSeq_peptide;Acc:NP_997898]	zgc:77795
1	21618930	8	ENSDARG00000027154	21636333	ENSDART00000028946	GO:0005575	cellular_component	hypothetical protein LOC335107 [Source:RefSeq_peptide;Acc:NP_997898]	zgc:77795
1	21618930	8	ENSDARG00000027154	21636333	ENSDART00000028946	GO:0008150	biological_process	hypothetical protein LOC335107 [Source:RefSeq_peptide;Acc:NP_997898]	zgc:77795
1	21638036	8	ENSDARG00000007682	21640742	ENSDART00000032996			hypothetical protein LOC338304 [Source:RefSeq_peptide;Acc:NP_956373]	c20orf149
-1	21652303	8	ENSDARG00000017947	21664672	ENSDART00000063047				LOC555232
-1	21652303	8	ENSDARG00000017947	21664672	ENSDART00000018583				LOC555232
1	21780971	8	ENSDARG00000052402	21805906	ENSDART00000046460	GO:0003677	DNA binding	DNA methyltransferase [Source:RefSeq_peptide;Acc:NP_001018312]	dnmt7
1	21780971	8	ENSDARG00000052402	21805906	ENSDART00000046460	GO:0005509	calcium ion binding	DNA methyltransferase [Source:RefSeq_peptide;Acc:NP_001018312]	dnmt7
1	21780971	8	ENSDARG00000052402	21805906	ENSDART00000046460	GO:0006306	DNA methylation	DNA methyltransferase [Source:RefSeq_peptide;Acc:NP_001018312]	dnmt7
1	21780971	8	ENSDARG00000052402	21805906	ENSDART00000046460	GO:0008168	methyltransferase activity	DNA methyltransferase [Source:RefSeq_peptide;Acc:NP_001018312]	dnmt7
1	21780971	8	ENSDARG00000052402	21805906	ENSDART00000046460	GO:0008270	zinc ion binding	DNA methyltransferase [Source:RefSeq_peptide;Acc:NP_001018312]	dnmt7
1	21780971	8	ENSDARG00000052402	21805906	ENSDART00000046460	GO:0016740	transferase activity	DNA methyltransferase [Source:RefSeq_peptide;Acc:NP_001018312]	dnmt7
1	21780971	8	ENSDARG00000052402	21805906	ENSDART00000085361			DNA methyltransferase [Source:RefSeq_peptide;Acc:NP_001018312]	dnmt7
1	21780971	8	ENSDARG00000052402	21805906	ENSDART00000099831			DNA methyltransferase [Source:RefSeq_peptide;Acc:NP_001018312]	dnmt7
1	21806679	8	ENSDARG00000042927	21814253	ENSDART00000074241			microtubule-associated protein, RP/EB family, member 1 [Source:RefSeq_peptide;Acc:NP_956158]	mapre1l
1	21806679	8	ENSDARG00000042927	21814253	ENSDART00000063010	GO:0008017	microtubule binding	microtubule-associated protein, RP/EB family, member 1 [Source:RefSeq_peptide;Acc:NP_956158]	mapre1l
1	21820213	8	ENSDARG00000026799	21829812	ENSDART00000038955	GO:0000785	chromatin	Histone-lysine N-methyltransferase SUV39H1 (EC 2.1.1.43) (Suppressor of variegation 3-9 homolog 1) (Su(var)3-9 homolog 1). [Source:Uniprot/SWISSPROT;Acc:Q6DGD3]	suv39h1
1	21820213	8	ENSDARG00000026799	21829812	ENSDART00000038955	GO:0003682	chromatin binding	Histone-lysine N-methyltransferase SUV39H1 (EC 2.1.1.43) (Suppressor of variegation 3-9 homolog 1) (Su(var)3-9 homolog 1). [Source:Uniprot/SWISSPROT;Acc:Q6DGD3]	suv39h1
1	21820213	8	ENSDARG00000026799	21829812	ENSDART00000038955	GO:0005634	nucleus	Histone-lysine N-methyltransferase SUV39H1 (EC 2.1.1.43) (Suppressor of variegation 3-9 homolog 1) (Su(var)3-9 homolog 1). [Source:Uniprot/SWISSPROT;Acc:Q6DGD3]	suv39h1
1	21820213	8	ENSDARG00000026799	21829812	ENSDART00000038955	GO:0006333	chromatin assembly or disassembly	Histone-lysine N-methyltransferase SUV39H1 (EC 2.1.1.43) (Suppressor of variegation 3-9 homolog 1) (Su(var)3-9 homolog 1). [Source:Uniprot/SWISSPROT;Acc:Q6DGD3]	suv39h1
1	21820213	8	ENSDARG00000026799	21829812	ENSDART00000038955	GO:0008270	zinc ion binding	Histone-lysine N-methyltransferase SUV39H1 (EC 2.1.1.43) (Suppressor of variegation 3-9 homolog 1) (Su(var)3-9 homolog 1). [Source:Uniprot/SWISSPROT;Acc:Q6DGD3]	suv39h1
1	21820213	8	ENSDARG00000026799	21829812	ENSDART00000038955	GO:0016568	chromatin modification	Histone-lysine N-methyltransferase SUV39H1 (EC 2.1.1.43) (Suppressor of variegation 3-9 homolog 1) (Su(var)3-9 homolog 1). [Source:Uniprot/SWISSPROT;Acc:Q6DGD3]	suv39h1
1	21820213	8	ENSDARG00000026799	21829812	ENSDART00000038955	GO:0018024	histone-lysine N-methyltransferase activity	Histone-lysine N-methyltransferase SUV39H1 (EC 2.1.1.43) (Suppressor of variegation 3-9 homolog 1) (Su(var)3-9 homolog 1). [Source:Uniprot/SWISSPROT;Acc:Q6DGD3]	suv39h1
1	21820213	8	ENSDARG00000026799	21829812	ENSDART00000038955	GO:0031017	exocrine pancreas development	Histone-lysine N-methyltransferase SUV39H1 (EC 2.1.1.43) (Suppressor of variegation 3-9 homolog 1) (Su(var)3-9 homolog 1). [Source:Uniprot/SWISSPROT;Acc:Q6DGD3]	suv39h1
1	21820213	8	ENSDARG00000026799	21829812	ENSDART00000038955	GO:0051567	histone H3-K9 methylation	Histone-lysine N-methyltransferase SUV39H1 (EC 2.1.1.43) (Suppressor of variegation 3-9 homolog 1) (Su(var)3-9 homolog 1). [Source:Uniprot/SWISSPROT;Acc:Q6DGD3]	suv39h1
1	21820213	8	ENSDARG00000026799	21829812	ENSDART00000038955	GO:0060042	retina morphogenesis in camera-type eye	Histone-lysine N-methyltransferase SUV39H1 (EC 2.1.1.43) (Suppressor of variegation 3-9 homolog 1) (Su(var)3-9 homolog 1). [Source:Uniprot/SWISSPROT;Acc:Q6DGD3]	suv39h1
-1	21839830	8	ENSDARG00000042922	21840993	ENSDART00000063005	GO:0001584	rhodopsin-like receptor activity	Probable G-protein coupled receptor 173 (Super conserved receptor expressed in brain 3). [Source:Uniprot/SWISSPROT;Acc:Q9I918]	gpr173
-1	21839830	8	ENSDARG00000042922	21840993	ENSDART00000063005	GO:0004871	signal transducer activity	Probable G-protein coupled receptor 173 (Super conserved receptor expressed in brain 3). [Source:Uniprot/SWISSPROT;Acc:Q9I918]	gpr173
-1	21839830	8	ENSDARG00000042922	21840993	ENSDART00000063005	GO:0004872	receptor activity	Probable G-protein coupled receptor 173 (Super conserved receptor expressed in brain 3). [Source:Uniprot/SWISSPROT;Acc:Q9I918]	gpr173
-1	21839830	8	ENSDARG00000042922	21840993	ENSDART00000063005	GO:0005579	membrane attack complex	Probable G-protein coupled receptor 173 (Super conserved receptor expressed in brain 3). [Source:Uniprot/SWISSPROT;Acc:Q9I918]	gpr173
-1	21839830	8	ENSDARG00000042922	21840993	ENSDART00000063005	GO:0007165	signal transduction	Probable G-protein coupled receptor 173 (Super conserved receptor expressed in brain 3). [Source:Uniprot/SWISSPROT;Acc:Q9I918]	gpr173
-1	21839830	8	ENSDARG00000042922	21840993	ENSDART00000063005	GO:0007186	G-protein coupled receptor protein signaling pathway	Probable G-protein coupled receptor 173 (Super conserved receptor expressed in brain 3). [Source:Uniprot/SWISSPROT;Acc:Q9I918]	gpr173
-1	21839830	8	ENSDARG00000042922	21840993	ENSDART00000063005	GO:0016020	membrane	Probable G-protein coupled receptor 173 (Super conserved receptor expressed in brain 3). [Source:Uniprot/SWISSPROT;Acc:Q9I918]	gpr173
-1	21839830	8	ENSDARG00000042922	21840993	ENSDART00000063005	GO:0016021	integral to membrane	Probable G-protein coupled receptor 173 (Super conserved receptor expressed in brain 3). [Source:Uniprot/SWISSPROT;Acc:Q9I918]	gpr173
1	21946713	8	ENSDARG00000013607	21978489	ENSDART00000026316	GO:0001755	neural crest cell migration	semaphorin 3gb [Source:RefSeq_peptide;Acc:NP_001014824]	sema3gb
1	21946713	8	ENSDARG00000013607	21978489	ENSDART00000026316	GO:0004872	receptor activity	semaphorin 3gb [Source:RefSeq_peptide;Acc:NP_001014824]	sema3gb
1	21946713	8	ENSDARG00000013607	21978489	ENSDART00000026316	GO:0005579	membrane attack complex	semaphorin 3gb [Source:RefSeq_peptide;Acc:NP_001014824]	sema3gb
1	21946713	8	ENSDARG00000013607	21978489	ENSDART00000026316	GO:0007275	multicellular organismal development	semaphorin 3gb [Source:RefSeq_peptide;Acc:NP_001014824]	sema3gb
1	21946713	8	ENSDARG00000013607	21978489	ENSDART00000026316	GO:0016020	membrane	semaphorin 3gb [Source:RefSeq_peptide;Acc:NP_001014824]	sema3gb
1	21946713	8	ENSDARG00000013607	21978489	ENSDART00000026316	GO:0016021	integral to membrane	semaphorin 3gb [Source:RefSeq_peptide;Acc:NP_001014824]	sema3gb
1	21946713	8	ENSDARG00000013607	21978489	ENSDART00000099807			semaphorin 3gb [Source:RefSeq_peptide;Acc:NP_001014824]	sema3gb
1	21946713	8	ENSDARG00000013607	21978489	ENSDART00000099805			semaphorin 3gb [Source:RefSeq_peptide;Acc:NP_001014824]	sema3gb
1	21946713	8	ENSDARG00000013607	21978489	ENSDART00000099804			semaphorin 3gb [Source:RefSeq_peptide;Acc:NP_001014824]	sema3gb
-1	21984889	8	ENSDARG00000026350	22003367	ENSDART00000039080			Wiskott-Aldrich syndrome (eczema-thrombocytopenia) [Source:RefSeq_peptide;Acc:NP_956232]	was
-1	21984889	8	ENSDARG00000026350	22003367	ENSDART00000099791			Wiskott-Aldrich syndrome (eczema-thrombocytopenia) [Source:RefSeq_peptide;Acc:NP_956232]	was
-1	22005547	8	ENSDARG00000014587	22037135	ENSDART00000025024			solute carrier family 38, member 3 [Source:RefSeq_peptide;Acc:NP_001002648]	slc38a3
1	22040188	8	ENSDARG00000052379	22060435	ENSDART00000074220	GO:0003674	molecular_function	hypothetical protein LOC556259 [Source:RefSeq_peptide;Acc:NP_001020656]	zgc:114058
1	22040188	8	ENSDARG00000052379	22060435	ENSDART00000074220	GO:0005575	cellular_component	hypothetical protein LOC556259 [Source:RefSeq_peptide;Acc:NP_001020656]	zgc:114058
1	22040188	8	ENSDARG00000052379	22060435	ENSDART00000074220	GO:0008150	biological_process	hypothetical protein LOC556259 [Source:RefSeq_peptide;Acc:NP_001020656]	zgc:114058
1	22040188	8	ENSDARG00000052379	22060435	ENSDART00000099769			hypothetical protein LOC556259 [Source:RefSeq_peptide;Acc:NP_001020656]	zgc:114058
1	22062762	8	ENSDARG00000059646	22080356	ENSDART00000083108	GO:0003674	molecular_function	hypothetical protein LOC556186 [Source:RefSeq_peptide;Acc:NP_001070611]	zgc:153357
1	22062762	8	ENSDARG00000059646	22080356	ENSDART00000083108	GO:0005575	cellular_component	hypothetical protein LOC556186 [Source:RefSeq_peptide;Acc:NP_001070611]	zgc:153357
1	22062762	8	ENSDARG00000059646	22080356	ENSDART00000083108	GO:0008150	biological_process	hypothetical protein LOC556186 [Source:RefSeq_peptide;Acc:NP_001070611]	zgc:153357
1	22137103	8	ENSDARG00000009473	22147059	ENSDART00000013214	GO:0003677	DNA binding	Peroxisome proliferator-activated receptor beta 2 (Fragment). [Source:Uniprot/SPTREMBL;Acc:Q90Z66]	pparb2
1	22137103	8	ENSDARG00000009473	22147059	ENSDART00000013214	GO:0003700	transcription factor activity	Peroxisome proliferator-activated receptor beta 2 (Fragment). [Source:Uniprot/SPTREMBL;Acc:Q90Z66]	pparb2
1	22137103	8	ENSDARG00000009473	22147059	ENSDART00000013214	GO:0003707	steroid hormone receptor activity	Peroxisome proliferator-activated receptor beta 2 (Fragment). [Source:Uniprot/SPTREMBL;Acc:Q90Z66]	pparb2
1	22137103	8	ENSDARG00000009473	22147059	ENSDART00000013214	GO:0004872	receptor activity	Peroxisome proliferator-activated receptor beta 2 (Fragment). [Source:Uniprot/SPTREMBL;Acc:Q90Z66]	pparb2
1	22137103	8	ENSDARG00000009473	22147059	ENSDART00000013214	GO:0004879	ligand-dependent nuclear receptor activity	Peroxisome proliferator-activated receptor beta 2 (Fragment). [Source:Uniprot/SPTREMBL;Acc:Q90Z66]	pparb2
1	22137103	8	ENSDARG00000009473	22147059	ENSDART00000013214	GO:0005634	nucleus	Peroxisome proliferator-activated receptor beta 2 (Fragment). [Source:Uniprot/SPTREMBL;Acc:Q90Z66]	pparb2
1	22137103	8	ENSDARG00000009473	22147059	ENSDART00000013214	GO:0006350	transcription	Peroxisome proliferator-activated receptor beta 2 (Fragment). [Source:Uniprot/SPTREMBL;Acc:Q90Z66]	pparb2
1	22137103	8	ENSDARG00000009473	22147059	ENSDART00000013214	GO:0006353	transcription termination	Peroxisome proliferator-activated receptor beta 2 (Fragment). [Source:Uniprot/SPTREMBL;Acc:Q90Z66]	pparb2
1	22137103	8	ENSDARG00000009473	22147059	ENSDART00000013214	GO:0006355	regulation of transcription, DNA-dependent	Peroxisome proliferator-activated receptor beta 2 (Fragment). [Source:Uniprot/SPTREMBL;Acc:Q90Z66]	pparb2
1	22137103	8	ENSDARG00000009473	22147059	ENSDART00000013214	GO:0006829	zinc ion transport	Peroxisome proliferator-activated receptor beta 2 (Fragment). [Source:Uniprot/SPTREMBL;Acc:Q90Z66]	pparb2
1	22137103	8	ENSDARG00000009473	22147059	ENSDART00000013214	GO:0008270	zinc ion binding	Peroxisome proliferator-activated receptor beta 2 (Fragment). [Source:Uniprot/SPTREMBL;Acc:Q90Z66]	pparb2
1	22137103	8	ENSDARG00000009473	22147059	ENSDART00000013214	GO:0031564	transcription antitermination	Peroxisome proliferator-activated receptor beta 2 (Fragment). [Source:Uniprot/SPTREMBL;Acc:Q90Z66]	pparb2
1	22137103	8	ENSDARG00000009473	22147059	ENSDART00000013214	GO:0043565	sequence-specific DNA binding	Peroxisome proliferator-activated receptor beta 2 (Fragment). [Source:Uniprot/SPTREMBL;Acc:Q90Z66]	pparb2
1	22137103	8	ENSDARG00000009473	22147059	ENSDART00000013214	GO:0046872	metal ion binding	Peroxisome proliferator-activated receptor beta 2 (Fragment). [Source:Uniprot/SPTREMBL;Acc:Q90Z66]	pparb2
1	22150401	8	ENSDARG00000028295	22153926	ENSDART00000034985
1	22155109	8	ENSDARG00000068870	22160791	ENSDART00000099751			Fanconi anemia, complementation group E [Source:RefSeq_peptide;Acc:NP_001035724]	fance
1	22161749	8	ENSDARG00000042905	22166611	ENSDART00000062983	GO:0003735	structural constituent of ribosome	60S ribosomal protein L10a. [Source:Uniprot/SWISSPROT;Acc:Q6PC69]	rpl10a
1	22161749	8	ENSDARG00000042905	22166611	ENSDART00000062983	GO:0005622	intracellular	60S ribosomal protein L10a. [Source:Uniprot/SWISSPROT;Acc:Q6PC69]	rpl10a
1	22161749	8	ENSDARG00000042905	22166611	ENSDART00000062983	GO:0005840	ribosome	60S ribosomal protein L10a. [Source:Uniprot/SWISSPROT;Acc:Q6PC69]	rpl10a
1	22161749	8	ENSDARG00000042905	22166611	ENSDART00000062983	GO:0006412	translation	60S ribosomal protein L10a. [Source:Uniprot/SWISSPROT;Acc:Q6PC69]	rpl10a
1	22161749	8	ENSDARG00000042905	22166611	ENSDART00000062983	GO:0030529	ribonucleoprotein complex	60S ribosomal protein L10a. [Source:Uniprot/SWISSPROT;Acc:Q6PC69]	rpl10a
-1	22177524	8	ENSDARG00000061494	22188774	ENSDART00000087748				LOC567844
-1	22205206	8	ENSDARG00000034457	22207150	ENSDART00000048623				LOC567726
1	22212536	8	ENSDARG00000042899	22233253	ENSDART00000062968	GO:0003674	molecular_function	Hypothetical protein (Fragment). [Source:Uniprot/SPTREMBL;Acc:A1L2D5]	im:7136654
1	22212536	8	ENSDARG00000042899	22233253	ENSDART00000062968	GO:0005575	cellular_component	Hypothetical protein (Fragment). [Source:Uniprot/SPTREMBL;Acc:A1L2D5]	im:7136654
1	22212536	8	ENSDARG00000042899	22233253	ENSDART00000062968	GO:0008150	biological_process	Hypothetical protein (Fragment). [Source:Uniprot/SPTREMBL;Acc:A1L2D5]	im:7136654
1	22212536	8	ENSDARG00000042899	22233253	ENSDART00000099734			Hypothetical protein (Fragment). [Source:Uniprot/SPTREMBL;Acc:A1L2D5]	im:7136654
1	22233401	8	ENSDARG00000068855	22249644	ENSDART00000099724			Uncharacterized protein C14orf45 homolog. [Source:Uniprot/SWISSPROT;Acc:Q08C53]	CN045_DANRE
1	22251126	8	ENSDARG00000000857	22302967	ENSDART00000040362	GO:0000166	nucleotide binding	Mitogen-activated protein kinase 14a (EC 2.7.11.24) (Mitogen-activated protein kinase p38a) (MAP kinase p38a) (zp38a). [Source:Uniprot/SWISSPROT;Acc:Q9DGE2]	mapk14a
1	22251126	8	ENSDARG00000000857	22302967	ENSDART00000040362	GO:0004672	protein kinase activity	Mitogen-activated protein kinase 14a (EC 2.7.11.24) (Mitogen-activated protein kinase p38a) (MAP kinase p38a) (zp38a). [Source:Uniprot/SWISSPROT;Acc:Q9DGE2]	mapk14a
1	22251126	8	ENSDARG00000000857	22302967	ENSDART00000040362	GO:0004674	protein serine/threonine kinase activity	Mitogen-activated protein kinase 14a (EC 2.7.11.24) (Mitogen-activated protein kinase p38a) (MAP kinase p38a) (zp38a). [Source:Uniprot/SWISSPROT;Acc:Q9DGE2]	mapk14a
1	22251126	8	ENSDARG00000000857	22302967	ENSDART00000040362	GO:0004707	MAP kinase activity	Mitogen-activated protein kinase 14a (EC 2.7.11.24) (Mitogen-activated protein kinase p38a) (MAP kinase p38a) (zp38a). [Source:Uniprot/SWISSPROT;Acc:Q9DGE2]	mapk14a
1	22251126	8	ENSDARG00000000857	22302967	ENSDART00000040362	GO:0005524	ATP binding	Mitogen-activated protein kinase 14a (EC 2.7.11.24) (Mitogen-activated protein kinase p38a) (MAP kinase p38a) (zp38a). [Source:Uniprot/SWISSPROT;Acc:Q9DGE2]	mapk14a
1	22251126	8	ENSDARG00000000857	22302967	ENSDART00000040362	GO:0006468	protein amino acid phosphorylation	Mitogen-activated protein kinase 14a (EC 2.7.11.24) (Mitogen-activated protein kinase p38a) (MAP kinase p38a) (zp38a). [Source:Uniprot/SWISSPROT;Acc:Q9DGE2]	mapk14a
1	22251126	8	ENSDARG00000000857	22302967	ENSDART00000040362	GO:0006950	response to stress	Mitogen-activated protein kinase 14a (EC 2.7.11.24) (Mitogen-activated protein kinase p38a) (MAP kinase p38a) (zp38a). [Source:Uniprot/SWISSPROT;Acc:Q9DGE2]	mapk14a
1	22251126	8	ENSDARG00000000857	22302967	ENSDART00000040362	GO:0007243	protein kinase cascade	Mitogen-activated protein kinase 14a (EC 2.7.11.24) (Mitogen-activated protein kinase p38a) (MAP kinase p38a) (zp38a). [Source:Uniprot/SWISSPROT;Acc:Q9DGE2]	mapk14a
1	22251126	8	ENSDARG00000000857	22302967	ENSDART00000040362	GO:0008339	MP kinase activity	Mitogen-activated protein kinase 14a (EC 2.7.11.24) (Mitogen-activated protein kinase p38a) (MAP kinase p38a) (zp38a). [Source:Uniprot/SWISSPROT;Acc:Q9DGE2]	mapk14a
1	22251126	8	ENSDARG00000000857	22302967	ENSDART00000040362	GO:0016301	kinase activity	Mitogen-activated protein kinase 14a (EC 2.7.11.24) (Mitogen-activated protein kinase p38a) (MAP kinase p38a) (zp38a). [Source:Uniprot/SWISSPROT;Acc:Q9DGE2]	mapk14a
1	22251126	8	ENSDARG00000000857	22302967	ENSDART00000040362	GO:0016740	transferase activity	Mitogen-activated protein kinase 14a (EC 2.7.11.24) (Mitogen-activated protein kinase p38a) (MAP kinase p38a) (zp38a). [Source:Uniprot/SWISSPROT;Acc:Q9DGE2]	mapk14a
1	22251126	8	ENSDARG00000000857	22302967	ENSDART00000040362	GO:0040016	embryonic cleavage	Mitogen-activated protein kinase 14a (EC 2.7.11.24) (Mitogen-activated protein kinase p38a) (MAP kinase p38a) (zp38a). [Source:Uniprot/SWISSPROT;Acc:Q9DGE2]	mapk14a
1	22251126	8	ENSDARG00000000857	22302967	ENSDART00000099708			Mitogen-activated protein kinase 14a (EC 2.7.11.24) (Mitogen-activated protein kinase p38a) (MAP kinase p38a) (zp38a). [Source:Uniprot/SWISSPROT;Acc:Q9DGE2]	mapk14a
1	22251126	8	ENSDARG00000000857	22302967	ENSDART00000099706			Mitogen-activated protein kinase 14a (EC 2.7.11.24) (Mitogen-activated protein kinase p38a) (MAP kinase p38a) (zp38a). [Source:Uniprot/SWISSPROT;Acc:Q9DGE2]	mapk14a
1	22251126	8	ENSDARG00000000857	22302967	ENSDART00000037109			Mitogen-activated protein kinase 14a (EC 2.7.11.24) (Mitogen-activated protein kinase p38a) (MAP kinase p38a) (zp38a). [Source:Uniprot/SWISSPROT;Acc:Q9DGE2]	mapk14a
1	22251126	8	ENSDARG00000000857	22302967	ENSDART00000063162	GO:0000166	nucleotide binding	Mitogen-activated protein kinase 14a (EC 2.7.11.24) (Mitogen-activated protein kinase p38a) (MAP kinase p38a) (zp38a). [Source:Uniprot/SWISSPROT;Acc:Q9DGE2]	mapk14a
1	22251126	8	ENSDARG00000000857	22302967	ENSDART00000063162	GO:0004672	protein kinase activity	Mitogen-activated protein kinase 14a (EC 2.7.11.24) (Mitogen-activated protein kinase p38a) (MAP kinase p38a) (zp38a). [Source:Uniprot/SWISSPROT;Acc:Q9DGE2]	mapk14a
1	22251126	8	ENSDARG00000000857	22302967	ENSDART00000063162	GO:0004674	protein serine/threonine kinase activity	Mitogen-activated protein kinase 14a (EC 2.7.11.24) (Mitogen-activated protein kinase p38a) (MAP kinase p38a) (zp38a). [Source:Uniprot/SWISSPROT;Acc:Q9DGE2]	mapk14a
1	22251126	8	ENSDARG00000000857	22302967	ENSDART00000063162	GO:0005524	ATP binding	Mitogen-activated protein kinase 14a (EC 2.7.11.24) (Mitogen-activated protein kinase p38a) (MAP kinase p38a) (zp38a). [Source:Uniprot/SWISSPROT;Acc:Q9DGE2]	mapk14a
1	22251126	8	ENSDARG00000000857	22302967	ENSDART00000063162	GO:0005575	cellular_component	Mitogen-activated protein kinase 14a (EC 2.7.11.24) (Mitogen-activated protein kinase p38a) (MAP kinase p38a) (zp38a). [Source:Uniprot/SWISSPROT;Acc:Q9DGE2]	mapk14a
1	22251126	8	ENSDARG00000000857	22302967	ENSDART00000063162	GO:0006468	protein amino acid phosphorylation	Mitogen-activated protein kinase 14a (EC 2.7.11.24) (Mitogen-activated protein kinase p38a) (MAP kinase p38a) (zp38a). [Source:Uniprot/SWISSPROT;Acc:Q9DGE2]	mapk14a
1	22251126	8	ENSDARG00000000857	22302967	ENSDART00000063162	GO:0016301	kinase activity	Mitogen-activated protein kinase 14a (EC 2.7.11.24) (Mitogen-activated protein kinase p38a) (MAP kinase p38a) (zp38a). [Source:Uniprot/SWISSPROT;Acc:Q9DGE2]	mapk14a
1	22251126	8	ENSDARG00000000857	22302967	ENSDART00000063162	GO:0016740	transferase activity	Mitogen-activated protein kinase 14a (EC 2.7.11.24) (Mitogen-activated protein kinase p38a) (MAP kinase p38a) (zp38a). [Source:Uniprot/SWISSPROT;Acc:Q9DGE2]	mapk14a
-1	22305500	8	ENSDARG00000056458	22307757	ENSDART00000078966				LOC566999
1	22370294	8	ENSDARG00000061466	22500402	ENSDART00000087656	GO:0003674	molecular_function	hypothetical protein LOC394003 [Source:RefSeq_peptide;Acc:NP_957322]	zgc:64194
1	22370294	8	ENSDARG00000061466	22500402	ENSDART00000087656	GO:0005575	cellular_component	hypothetical protein LOC394003 [Source:RefSeq_peptide;Acc:NP_957322]	zgc:64194
1	22370294	8	ENSDARG00000061466	22500402	ENSDART00000087656	GO:0008150	biological_process	hypothetical protein LOC394003 [Source:RefSeq_peptide;Acc:NP_957322]	zgc:64194
1	22487768	8	ENSDARG00000063745	22487853	ENSDART00000093446
-1	22532016	8	ENSDARG00000068833	22537051	ENSDART00000099692	GO:0003674	molecular_function	hypothetical protein LOC768137 [Source:RefSeq_peptide;Acc:NP_001070751]	zgc:154089
-1	22532016	8	ENSDARG00000068833	22537051	ENSDART00000099692	GO:0005575	cellular_component	hypothetical protein LOC768137 [Source:RefSeq_peptide;Acc:NP_001070751]	zgc:154089
-1	22532016	8	ENSDARG00000068833	22537051	ENSDART00000099692	GO:0008150	biological_process	hypothetical protein LOC768137 [Source:RefSeq_peptide;Acc:NP_001070751]	zgc:154089
-1	22670218	8	ENSDARG00000039443	22677094	ENSDART00000057624			hypothetical protein LOC550482 [Source:RefSeq_peptide;Acc:NP_001017785]	zgc:110353
-1	22670218	8	ENSDARG00000039443	22677094	ENSDART00000099687	GO:0003674	molecular_function	hypothetical protein LOC550482 [Source:RefSeq_peptide;Acc:NP_001017785]	zgc:110353
-1	22670218	8	ENSDARG00000039443	22677094	ENSDART00000099687	GO:0005575	cellular_component	hypothetical protein LOC550482 [Source:RefSeq_peptide;Acc:NP_001017785]	zgc:110353
-1	22670218	8	ENSDARG00000039443	22677094	ENSDART00000099687	GO:0008150	biological_process	hypothetical protein LOC550482 [Source:RefSeq_peptide;Acc:NP_001017785]	zgc:110353
-1	22670218	8	ENSDARG00000039443	22677094	ENSDART00000099685			hypothetical protein LOC550482 [Source:RefSeq_peptide;Acc:NP_001017785]	zgc:110353
-1	22670218	8	ENSDARG00000039443	22677094	ENSDART00000099684			hypothetical protein LOC550482 [Source:RefSeq_peptide;Acc:NP_001017785]	zgc:110353
-1	22670218	8	ENSDARG00000039443	22677094	ENSDART00000099683			hypothetical protein LOC550482 [Source:RefSeq_peptide;Acc:NP_001017785]	zgc:110353
1	22705071	8	ENSDARG00000042816	22719508	ENSDART00000062845	GO:0000270	peptidoglycan metabolic process	matrix metalloproteinase 9 [Source:RefSeq_peptide;Acc:NP_998288]	mmp9
1	22705071	8	ENSDARG00000042816	22719508	ENSDART00000062845	GO:0004222	metalloendopeptidase activity	matrix metalloproteinase 9 [Source:RefSeq_peptide;Acc:NP_998288]	mmp9
1	22705071	8	ENSDARG00000042816	22719508	ENSDART00000062845	GO:0005578	proteinaceous extracellular matrix	matrix metalloproteinase 9 [Source:RefSeq_peptide;Acc:NP_998288]	mmp9
1	22705071	8	ENSDARG00000042816	22719508	ENSDART00000062845	GO:0006508	proteolysis	matrix metalloproteinase 9 [Source:RefSeq_peptide;Acc:NP_998288]	mmp9
1	22705071	8	ENSDARG00000042816	22719508	ENSDART00000062845	GO:0008237	metallopeptidase activity	matrix metalloproteinase 9 [Source:RefSeq_peptide;Acc:NP_998288]	mmp9
1	22705071	8	ENSDARG00000042816	22719508	ENSDART00000062845	GO:0008270	zinc ion binding	matrix metalloproteinase 9 [Source:RefSeq_peptide;Acc:NP_998288]	mmp9
-1	22752713	8	ENSDARG00000042813	22755107	ENSDART00000062834				LOC795594
-1	22752713	8	ENSDARG00000042813	22755107	ENSDART00000062829				LOC795594
-1	22752713	8	ENSDARG00000042813	22755107	ENSDART00000062837				LOC795594
-1	22787403	8	ENSDARG00000068818	22789512	ENSDART00000099657
-1	22798536	8	ENSDARG00000068815	22800658	ENSDART00000099654				LOC100000785
-1	22845952	8	ENSDARG00000068813	22848097	ENSDART00000099651				LOC568866
-1	22865119	8	ENSDARG00000056418	22866686	ENSDART00000078912
-1	22896916	8	ENSDARG00000068811	22899035	ENSDART00000099643
-1	22896916	8	ENSDARG00000068811	22899035	ENSDART00000099641
-1	22922169	8	ENSDARG00000068807	22924277	ENSDART00000099640
-1	22933272	8	ENSDARG00000068805	22935382	ENSDART00000099638
-1	22976290	8	ENSDARG00000068804	22978418	ENSDART00000099633
-1	22994425	8	ENSDARG00000068801	22996543	ENSDART00000099629				LOC797120
-1	23072119	8	ENSDARG00000068799	23074234	ENSDART00000099625				LOC795954
-1	23090442	8	ENSDARG00000068797	23092562	ENSDART00000099624
-1	23119853	8	ENSDARG00000056437	23122965	ENSDART00000078916				LOC568680
-1	23119853	8	ENSDARG00000056437	23122965	ENSDART00000078919				LOC568680
1	23146323	8	ENSDARG00000068792	23149965	ENSDART00000099616
1	23174018	8	ENSDARG00000042807	23205548	ENSDART00000078656	GO:0003674	molecular_function	zgc:158390 [Source:RefSeq_peptide;Acc:NP_001074068]	zgc:158390
1	23174018	8	ENSDARG00000042807	23205548	ENSDART00000078656	GO:0005575	cellular_component	zgc:158390 [Source:RefSeq_peptide;Acc:NP_001074068]	zgc:158390
1	23174018	8	ENSDARG00000042807	23205548	ENSDART00000078656	GO:0008150	biological_process	zgc:158390 [Source:RefSeq_peptide;Acc:NP_001074068]	zgc:158390
1	23174018	8	ENSDARG00000042807	23205548	ENSDART00000049728			zgc:158390 [Source:RefSeq_peptide;Acc:NP_001074068]	zgc:158390
1	23287417	8	ENSDARG00000068787	23315497	ENSDART00000099607				LOC798635
-1	23364403	8	ENSDARG00000061288	23391377	ENSDART00000087293				LOC799410
-1	23394251	8	ENSDARG00000056210	23396176	ENSDART00000025319				LOC798846
-1	23398040	8	ENSDARG00000056331	23437259	ENSDART00000078795	GO:0004013	adenosylhomocysteinase activity	S-adenosylhomocysteine hydrolase-like 1 [Source:RefSeq_peptide;Acc:NP_958450]	ahcyl1
-1	23398040	8	ENSDARG00000056331	23437259	ENSDART00000078795	GO:0006730	one-carbon compound metabolic process	S-adenosylhomocysteine hydrolase-like 1 [Source:RefSeq_peptide;Acc:NP_958450]	ahcyl1
-1	23398040	8	ENSDARG00000056331	23437259	ENSDART00000078795	GO:0009953	dorsal/ventral pattern formation	S-adenosylhomocysteine hydrolase-like 1 [Source:RefSeq_peptide;Acc:NP_958450]	ahcyl1
-1	23398040	8	ENSDARG00000056331	23437259	ENSDART00000078795	GO:0016787	hydrolase activity	S-adenosylhomocysteine hydrolase-like 1 [Source:RefSeq_peptide;Acc:NP_958450]	ahcyl1
-1	23398040	8	ENSDARG00000056331	23437259	ENSDART00000078792			S-adenosylhomocysteine hydrolase-like 1 [Source:RefSeq_peptide;Acc:NP_958450]	ahcyl1
-1	23447873	8	ENSDARG00000001621	23460564	ENSDART00000099571			hypothetical protein LOC437004 [Source:RefSeq_peptide;Acc:NP_001002731]	zgc:92567
-1	23447873	8	ENSDARG00000001621	23460564	ENSDART00000003493	GO:0003700	transcription factor activity	hypothetical protein LOC437004 [Source:RefSeq_peptide;Acc:NP_001002731]	zgc:92567
-1	23447873	8	ENSDARG00000001621	23460564	ENSDART00000003493	GO:0005634	nucleus	hypothetical protein LOC437004 [Source:RefSeq_peptide;Acc:NP_001002731]	zgc:92567
-1	23447873	8	ENSDARG00000001621	23460564	ENSDART00000003493	GO:0006355	regulation of transcription, DNA-dependent	hypothetical protein LOC437004 [Source:RefSeq_peptide;Acc:NP_001002731]	zgc:92567
1	23462500	8	ENSDARG00000061314	23466321	ENSDART00000087338	GO:0003674	molecular_function	hypothetical protein LOC692280 [Source:RefSeq_peptide;Acc:NP_001038718]	si:ch211-199o1.5
1	23462500	8	ENSDARG00000061314	23466321	ENSDART00000087338	GO:0005575	cellular_component	hypothetical protein LOC692280 [Source:RefSeq_peptide;Acc:NP_001038718]	si:ch211-199o1.5
1	23462500	8	ENSDARG00000061314	23466321	ENSDART00000087338	GO:0008150	biological_process	hypothetical protein LOC692280 [Source:RefSeq_peptide;Acc:NP_001038718]	si:ch211-199o1.5
-1	23469841	8	ENSDARG00000056252	23500377	ENSDART00000078710				LOC799153
1	23505657	8	ENSDARG00000000690	23516608	ENSDART00000000744	GO:0005215	transporter activity	hypothetical protein LOC324220 [Source:RefSeq_peptide;Acc:NP_997834]	zgc:110355
1	23505657	8	ENSDARG00000000690	23516608	ENSDART00000000744	GO:0006810	transport	hypothetical protein LOC324220 [Source:RefSeq_peptide;Acc:NP_997834]	zgc:110355
1	23505657	8	ENSDARG00000000690	23516608	ENSDART00000000744	GO:0008021	synaptic vesicle	hypothetical protein LOC324220 [Source:RefSeq_peptide;Acc:NP_997834]	zgc:110355
1	23505657	8	ENSDARG00000000690	23516608	ENSDART00000000744	GO:0016020	membrane	hypothetical protein LOC324220 [Source:RefSeq_peptide;Acc:NP_997834]	zgc:110355
1	23517580	8	ENSDARG00000056268	23532835	ENSDART00000061580	GO:0003674	molecular_function	ataxin 7-like 2 [Source:RefSeq_peptide;Acc:NP_001002655]	atxn7l2
1	23517580	8	ENSDARG00000056268	23532835	ENSDART00000061580	GO:0005575	cellular_component	ataxin 7-like 2 [Source:RefSeq_peptide;Acc:NP_001002655]	atxn7l2
1	23517580	8	ENSDARG00000056268	23532835	ENSDART00000061580	GO:0008150	biological_process	ataxin 7-like 2 [Source:RefSeq_peptide;Acc:NP_001002655]	atxn7l2
1	23587562	8	ENSDARG00000055570	23588806	ENSDART00000077950				LOC571338
1	23602012	8	ENSDARG00000030644	23632091	ENSDART00000047528				LOC100006888
-1	23637362	8	ENSDARG00000042529	23648671	ENSDART00000062363	GO:0004871	signal transducer activity	guanine nucleotide binding protein (G protein), alpha transducing activity polypeptide 2 [Source:RefSeq_peptide;Acc:NP_571944]	gnat2
-1	23637362	8	ENSDARG00000042529	23648671	ENSDART00000062363	GO:0005525	GTP binding	guanine nucleotide binding protein (G protein), alpha transducing activity polypeptide 2 [Source:RefSeq_peptide;Acc:NP_571944]	gnat2
-1	23637362	8	ENSDARG00000042529	23648671	ENSDART00000062363	GO:0007165	signal transduction	guanine nucleotide binding protein (G protein), alpha transducing activity polypeptide 2 [Source:RefSeq_peptide;Acc:NP_571944]	gnat2
-1	23637362	8	ENSDARG00000042529	23648671	ENSDART00000062363	GO:0007186	G-protein coupled receptor protein signaling pathway	guanine nucleotide binding protein (G protein), alpha transducing activity polypeptide 2 [Source:RefSeq_peptide;Acc:NP_571944]	gnat2
-1	23637362	8	ENSDARG00000042529	23648671	ENSDART00000062363	GO:0019001	guanyl nucleotide binding	guanine nucleotide binding protein (G protein), alpha transducing activity polypeptide 2 [Source:RefSeq_peptide;Acc:NP_571944]	gnat2
-1	23637362	8	ENSDARG00000042529	23648671	ENSDART00000062363	GO:0050908	detection of light stimulus during visual perception	guanine nucleotide binding protein (G protein), alpha transducing activity polypeptide 2 [Source:RefSeq_peptide;Acc:NP_571944]	gnat2
1	23666198	8	ENSDARG00000029952	23703463	ENSDART00000045798			Hypothetical protein (Fragment). [Source:Uniprot/SPTREMBL;Acc:Q3B749]	Q3B749_DANRE
1	23666198	8	ENSDARG00000029952	23703463	ENSDART00000093090			Hypothetical protein (Fragment). [Source:Uniprot/SPTREMBL;Acc:Q3B749]	Q3B749_DANRE
1	23707260	8	ENSDARG00000029473	23713828	ENSDART00000049793	GO:0004364	glutathione transferase activity	glutathione S-transferase M [Source:RefSeq_peptide;Acc:NP_997841]	gstm
1	23707260	8	ENSDARG00000029473	23713828	ENSDART00000049793	GO:0008152	metabolic process	glutathione S-transferase M [Source:RefSeq_peptide;Acc:NP_997841]	gstm
1	23707260	8	ENSDARG00000029473	23713828	ENSDART00000049793	GO:0016740	transferase activity	glutathione S-transferase M [Source:RefSeq_peptide;Acc:NP_997841]	gstm
1	23711160	8	ENSDARG00000042533	23713006	ENSDART00000046182				LOC571365
-1	23720611	8	ENSDARG00000005704	23739835	ENSDART00000026159	GO:0003674	molecular_function	hypothetical protein LOC393332 [Source:RefSeq_peptide;Acc:NP_956655]	zgc:64011
-1	23720611	8	ENSDARG00000005704	23739835	ENSDART00000026159	GO:0005575	cellular_component	hypothetical protein LOC393332 [Source:RefSeq_peptide;Acc:NP_956655]	zgc:64011
-1	23720611	8	ENSDARG00000005704	23739835	ENSDART00000026159	GO:0008150	biological_process	hypothetical protein LOC393332 [Source:RefSeq_peptide;Acc:NP_956655]	zgc:64011
-1	23720611	8	ENSDARG00000005704	23739835	ENSDART00000099515			hypothetical protein LOC393332 [Source:RefSeq_peptide;Acc:NP_956655]	zgc:64011
-1	23720611	8	ENSDARG00000005704	23739835	ENSDART00000099512			hypothetical protein LOC393332 [Source:RefSeq_peptide;Acc:NP_956655]	zgc:64011
-1	23742429	8	ENSDARG00000011553	23748206	ENSDART00000009682	GO:0015986	ATP synthesis coupled proton transport	ATP synthase, H+ transporting, mitochondrial F0 complex, subunit b, isoform 1 [Source:RefSeq_peptide;Acc:NP_001005960]	atp5f1
-1	23742429	8	ENSDARG00000011553	23748206	ENSDART00000009682	GO:0016469	proton-transporting two-sector ATPase complex	ATP synthase, H+ transporting, mitochondrial F0 complex, subunit b, isoform 1 [Source:RefSeq_peptide;Acc:NP_001005960]	atp5f1
-1	23742429	8	ENSDARG00000011553	23748206	ENSDART00000009682	GO:0046933	hydrogen ion transporting ATP synthase activity, rotational mechanism	ATP synthase, H+ transporting, mitochondrial F0 complex, subunit b, isoform 1 [Source:RefSeq_peptide;Acc:NP_001005960]	atp5f1
-1	23742429	8	ENSDARG00000011553	23748206	ENSDART00000009682	GO:0046961	hydrogen ion transporting ATPase activity, rotational mechanism	ATP synthase, H+ transporting, mitochondrial F0 complex, subunit b, isoform 1 [Source:RefSeq_peptide;Acc:NP_001005960]	atp5f1
1	23764009	8	ENSDARG00000023861	23769287	ENSDART00000034092	GO:0004536	deoxyribonuclease activity	deoxyribonuclease I-like 3, like [Source:RefSeq_peptide;Acc:NP_001002403]	dnase1l3l
1	23764009	8	ENSDARG00000023861	23769287	ENSDART00000034092	GO:0006308	DNA catabolic process	deoxyribonuclease I-like 3, like [Source:RefSeq_peptide;Acc:NP_001002403]	dnase1l3l
-1	23838613	8	ENSDARG00000055665	23977863	ENSDART00000078022				LOC570984
-1	23838613	8	ENSDARG00000055665	23977863	ENSDART00000078020				LOC570984
1	23983285	8	ENSDARG00000042536	23984100	ENSDART00000062375				LOC100006525
-1	24002867	8	ENSDARG00000019973	24017496	ENSDART00000005906	GO:0000166	nucleotide binding	hypothetical protein LOC406765 [Source:RefSeq_peptide;Acc:NP_998621]	zgc:55572
-1	24002867	8	ENSDARG00000019973	24017496	ENSDART00000005906	GO:0004672	protein kinase activity	hypothetical protein LOC406765 [Source:RefSeq_peptide;Acc:NP_998621]	zgc:55572
-1	24002867	8	ENSDARG00000019973	24017496	ENSDART00000005906	GO:0004674	protein serine/threonine kinase activity	hypothetical protein LOC406765 [Source:RefSeq_peptide;Acc:NP_998621]	zgc:55572
-1	24002867	8	ENSDARG00000019973	24017496	ENSDART00000005906	GO:0005524	ATP binding	hypothetical protein LOC406765 [Source:RefSeq_peptide;Acc:NP_998621]	zgc:55572
-1	24002867	8	ENSDARG00000019973	24017496	ENSDART00000005906	GO:0005575	cellular_component	hypothetical protein LOC406765 [Source:RefSeq_peptide;Acc:NP_998621]	zgc:55572
-1	24002867	8	ENSDARG00000019973	24017496	ENSDART00000005906	GO:0006468	protein amino acid phosphorylation	hypothetical protein LOC406765 [Source:RefSeq_peptide;Acc:NP_998621]	zgc:55572
-1	24002867	8	ENSDARG00000019973	24017496	ENSDART00000005906	GO:0016301	kinase activity	hypothetical protein LOC406765 [Source:RefSeq_peptide;Acc:NP_998621]	zgc:55572
-1	24002867	8	ENSDARG00000019973	24017496	ENSDART00000005906	GO:0016740	transferase activity	hypothetical protein LOC406765 [Source:RefSeq_peptide;Acc:NP_998621]	zgc:55572
1	24027674	8	ENSDARG00000009901	24035375	ENSDART00000062385				LOC100005797
1	24041873	8	ENSDARG00000015149	24055721	ENSDART00000026807			Wiskott-Aldrich syndrome protein (WASp). [Source:Uniprot/SWISSPROT;Acc:P42768]	WAS (2 of 2)
1	24041873	8	ENSDARG00000015149	24055721	ENSDART00000041051			Wiskott-Aldrich syndrome protein (WASp). [Source:Uniprot/SWISSPROT;Acc:P42768]	WAS (2 of 2)
-1	24062212	8	ENSDARG00000042545	24102506	ENSDART00000099470			semaphorin 3ga [Source:RefSeq_peptide;Acc:NP_001014823]	sema3ga
-1	24062212	8	ENSDARG00000042545	24102506	ENSDART00000033701	GO:0001755	neural crest cell migration	semaphorin 3ga [Source:RefSeq_peptide;Acc:NP_001014823]	sema3ga
-1	24062212	8	ENSDARG00000042545	24102506	ENSDART00000033701	GO:0004872	receptor activity	semaphorin 3ga [Source:RefSeq_peptide;Acc:NP_001014823]	sema3ga
-1	24062212	8	ENSDARG00000042545	24102506	ENSDART00000033701	GO:0007275	multicellular organismal development	semaphorin 3ga [Source:RefSeq_peptide;Acc:NP_001014823]	sema3ga
-1	24062212	8	ENSDARG00000042545	24102506	ENSDART00000033701	GO:0016020	membrane	semaphorin 3ga [Source:RefSeq_peptide;Acc:NP_001014823]	sema3ga
-1	24062212	8	ENSDARG00000042545	24102506	ENSDART00000099459			semaphorin 3ga [Source:RefSeq_peptide;Acc:NP_001014823]	sema3ga
-1	24062212	8	ENSDARG00000042545	24102506	ENSDART00000099457			semaphorin 3ga [Source:RefSeq_peptide;Acc:NP_001014823]	sema3ga
-1	24062212	8	ENSDARG00000042545	24102506	ENSDART00000099455			semaphorin 3ga [Source:RefSeq_peptide;Acc:NP_001014823]	sema3ga
-1	24119691	8	ENSDARG00000005015	24127698	ENSDART00000007482	GO:0003674	molecular_function	hypothetical protein LOC337214 [Source:RefSeq_peptide;Acc:NP_956349]	zgc:66430
-1	24119691	8	ENSDARG00000005015	24127698	ENSDART00000007482	GO:0005634	nucleus	hypothetical protein LOC337214 [Source:RefSeq_peptide;Acc:NP_956349]	zgc:66430
-1	24119691	8	ENSDARG00000005015	24127698	ENSDART00000007482	GO:0006334	nucleosome assembly	hypothetical protein LOC337214 [Source:RefSeq_peptide;Acc:NP_956349]	zgc:66430
-1	24128396	8	ENSDARG00000055750	24136130	ENSDART00000078149			hypothetical protein LOC571165 [Source:RefSeq_peptide;Acc:NP_001076343]	NP_001076343.1
-1	24163700	8	ENSDARG00000055753	24172775	ENSDART00000078152			hypothetical protein LOC326906 [Source:RefSeq_peptide;Acc:NP_001077010]	zgc:136593
-1	24163700	8	ENSDARG00000055753	24172775	ENSDART00000074475			hypothetical protein LOC326906 [Source:RefSeq_peptide;Acc:NP_001077010]	zgc:136593
1	24173331	8	ENSDARG00000055757	24178301	ENSDART00000062403	GO:0003674	molecular_function	hypothetical protein LOC334151 [Source:RefSeq_peptide;Acc:NP_956160]	tmem9
1	24173331	8	ENSDARG00000055757	24178301	ENSDART00000062403	GO:0008150	biological_process	hypothetical protein LOC334151 [Source:RefSeq_peptide;Acc:NP_956160]	tmem9
1	24173331	8	ENSDARG00000055757	24178301	ENSDART00000062403	GO:0016021	integral to membrane	hypothetical protein LOC334151 [Source:RefSeq_peptide;Acc:NP_956160]	tmem9
1	24179392	8	ENSDARG00000042552	24219961	ENSDART00000062406	GO:0005216	ion channel activity	calcium channel, voltage-dependent, L type, alpha 1S subunit [Source:RefSeq_peptide;Acc:NP_999891]	cacna1s
1	24179392	8	ENSDARG00000042552	24219961	ENSDART00000062406	GO:0005245	voltage-gated calcium channel activity	calcium channel, voltage-dependent, L type, alpha 1S subunit [Source:RefSeq_peptide;Acc:NP_999891]	cacna1s
1	24179392	8	ENSDARG00000042552	24219961	ENSDART00000062406	GO:0005262	calcium channel activity	calcium channel, voltage-dependent, L type, alpha 1S subunit [Source:RefSeq_peptide;Acc:NP_999891]	cacna1s
1	24179392	8	ENSDARG00000042552	24219961	ENSDART00000062406	GO:0005509	calcium ion binding	calcium channel, voltage-dependent, L type, alpha 1S subunit [Source:RefSeq_peptide;Acc:NP_999891]	cacna1s
1	24179392	8	ENSDARG00000042552	24219961	ENSDART00000062406	GO:0005891	voltage-gated calcium channel complex	calcium channel, voltage-dependent, L type, alpha 1S subunit [Source:RefSeq_peptide;Acc:NP_999891]	cacna1s
1	24179392	8	ENSDARG00000042552	24219961	ENSDART00000062406	GO:0006810	transport	calcium channel, voltage-dependent, L type, alpha 1S subunit [Source:RefSeq_peptide;Acc:NP_999891]	cacna1s
1	24179392	8	ENSDARG00000042552	24219961	ENSDART00000062406	GO:0006811	ion transport	calcium channel, voltage-dependent, L type, alpha 1S subunit [Source:RefSeq_peptide;Acc:NP_999891]	cacna1s
1	24179392	8	ENSDARG00000042552	24219961	ENSDART00000062406	GO:0006816	calcium ion transport	calcium channel, voltage-dependent, L type, alpha 1S subunit [Source:RefSeq_peptide;Acc:NP_999891]	cacna1s
1	24179392	8	ENSDARG00000042552	24219961	ENSDART00000062406	GO:0016020	membrane	calcium channel, voltage-dependent, L type, alpha 1S subunit [Source:RefSeq_peptide;Acc:NP_999891]	cacna1s
1	24179392	8	ENSDARG00000042552	24219961	ENSDART00000062406	GO:0016021	integral to membrane	calcium channel, voltage-dependent, L type, alpha 1S subunit [Source:RefSeq_peptide;Acc:NP_999891]	cacna1s
1	24179392	8	ENSDARG00000042552	24219961	ENSDART00000062406	GO:0019855	calcium channel inhibitor activity	calcium channel, voltage-dependent, L type, alpha 1S subunit [Source:RefSeq_peptide;Acc:NP_999891]	cacna1s
1	24179392	8	ENSDARG00000042552	24219961	ENSDART00000099372			calcium channel, voltage-dependent, L type, alpha 1S subunit [Source:RefSeq_peptide;Acc:NP_999891]	cacna1s
1	24179392	8	ENSDARG00000042552	24219961	ENSDART00000099368			calcium channel, voltage-dependent, L type, alpha 1S subunit [Source:RefSeq_peptide;Acc:NP_999891]	cacna1s
-1	24223516	8	ENSDARG00000068641	24228729	ENSDART00000099364	GO:0003702	RNA polymerase II transcription factor activity	hypothetical protein LOC556710 [Source:RefSeq_peptide;Acc:NP_001038276]	si:dkey-72l14.8
-1	24223516	8	ENSDARG00000068641	24228729	ENSDART00000099364	GO:0005634	nucleus	hypothetical protein LOC556710 [Source:RefSeq_peptide;Acc:NP_001038276]	si:dkey-72l14.8
-1	24223516	8	ENSDARG00000068641	24228729	ENSDART00000099364	GO:0006352	transcription initiation	hypothetical protein LOC556710 [Source:RefSeq_peptide;Acc:NP_001038276]	si:dkey-72l14.8
-1	24230244	8	ENSDARG00000055759	24257812	ENSDART00000047008	GO:0005509	calcium ion binding	Novel protein similar to vertebrate EF-hand domain family, member D2 (EFHD2) (Si:dkey-72l14.9). [Source:Uniprot/SPTREMBL;Acc:Q1LVD7]	si:dkey-72l14.9
-1	24269936	8	ENSDARG00000030867	24281110	ENSDART00000046856	GO:0001584	rhodopsin-like receptor activity	hypothetical protein LOC562695 [Source:RefSeq_peptide;Acc:NP_001038457]	si:dkey-72l14.7
-1	24269936	8	ENSDARG00000030867	24281110	ENSDART00000046856	GO:0007186	G-protein coupled receptor protein signaling pathway	hypothetical protein LOC562695 [Source:RefSeq_peptide;Acc:NP_001038457]	si:dkey-72l14.7
-1	24269936	8	ENSDARG00000030867	24281110	ENSDART00000046856	GO:0007601	visual perception	hypothetical protein LOC562695 [Source:RefSeq_peptide;Acc:NP_001038457]	si:dkey-72l14.7
-1	24269936	8	ENSDARG00000030867	24281110	ENSDART00000046856	GO:0016021	integral to membrane	hypothetical protein LOC562695 [Source:RefSeq_peptide;Acc:NP_001038457]	si:dkey-72l14.7
1	24304201	8	ENSDARG00000055763	24309023	ENSDART00000078163	GO:0003674	molecular_function	hypothetical protein LOC619264 [Source:RefSeq_peptide;Acc:NP_001028917]	zgc:114074
1	24304201	8	ENSDARG00000055763	24309023	ENSDART00000078163	GO:0005575	cellular_component	hypothetical protein LOC619264 [Source:RefSeq_peptide;Acc:NP_001028917]	zgc:114074
1	24304201	8	ENSDARG00000055763	24309023	ENSDART00000078163	GO:0008150	biological_process	hypothetical protein LOC619264 [Source:RefSeq_peptide;Acc:NP_001028917]	zgc:114074
1	24304201	8	ENSDARG00000055763	24309023	ENSDART00000078161	GO:0003674	molecular_function	hypothetical protein LOC619264 [Source:RefSeq_peptide;Acc:NP_001028917]	zgc:114074
1	24304201	8	ENSDARG00000055763	24309023	ENSDART00000078161	GO:0005575	cellular_component	hypothetical protein LOC619264 [Source:RefSeq_peptide;Acc:NP_001028917]	zgc:114074
1	24304201	8	ENSDARG00000055763	24309023	ENSDART00000078161	GO:0008150	biological_process	hypothetical protein LOC619264 [Source:RefSeq_peptide;Acc:NP_001028917]	zgc:114074
1	24311724	8	ENSDARG00000055766	24317650	ENSDART00000024009	GO:0000166	nucleotide binding	small GTPase RhoA [Source:RefSeq_peptide;Acc:NP_997914]	rhoab
1	24311724	8	ENSDARG00000055766	24317650	ENSDART00000024009	GO:0005525	GTP binding	small GTPase RhoA [Source:RefSeq_peptide;Acc:NP_997914]	rhoab
1	24311724	8	ENSDARG00000055766	24317650	ENSDART00000024009	GO:0005579	membrane attack complex	small GTPase RhoA [Source:RefSeq_peptide;Acc:NP_997914]	rhoab
1	24311724	8	ENSDARG00000055766	24317650	ENSDART00000024009	GO:0005622	intracellular	small GTPase RhoA [Source:RefSeq_peptide;Acc:NP_997914]	rhoab
1	24311724	8	ENSDARG00000055766	24317650	ENSDART00000024009	GO:0007264	small GTPase mediated signal transduction	small GTPase RhoA [Source:RefSeq_peptide;Acc:NP_997914]	rhoab
1	24311724	8	ENSDARG00000055766	24317650	ENSDART00000024009	GO:0016020	membrane	small GTPase RhoA [Source:RefSeq_peptide;Acc:NP_997914]	rhoab
1	24311724	8	ENSDARG00000055766	24317650	ENSDART00000024009	GO:0016055	Wnt receptor signaling pathway	small GTPase RhoA [Source:RefSeq_peptide;Acc:NP_997914]	rhoab
1	24311724	8	ENSDARG00000055766	24317650	ENSDART00000024009	GO:0035121	tail morphogenesis	small GTPase RhoA [Source:RefSeq_peptide;Acc:NP_997914]	rhoab
1	24311724	8	ENSDARG00000055766	24317650	ENSDART00000024009	GO:0042074	cell migration involved in gastrulation	small GTPase RhoA [Source:RefSeq_peptide;Acc:NP_997914]	rhoab
1	24311724	8	ENSDARG00000055766	24317650	ENSDART00000024009	GO:0048840	otolith development	small GTPase RhoA [Source:RefSeq_peptide;Acc:NP_997914]	rhoab
1	24325489	8	ENSDARG00000042616	24362723	ENSDART00000062515	GO:0005579	membrane attack complex	semaphorin 3h [Source:RefSeq_peptide;Acc:NP_571125]	sema3h
1	24325489	8	ENSDARG00000042616	24362723	ENSDART00000062515	GO:0007275	multicellular organismal development	semaphorin 3h [Source:RefSeq_peptide;Acc:NP_571125]	sema3h
1	24325489	8	ENSDARG00000042616	24362723	ENSDART00000062515	GO:0016020	membrane	semaphorin 3h [Source:RefSeq_peptide;Acc:NP_571125]	sema3h
1	24325489	8	ENSDARG00000042616	24362723	ENSDART00000062515	GO:0016021	integral to membrane	semaphorin 3h [Source:RefSeq_peptide;Acc:NP_571125]	sema3h
1	24325489	8	ENSDARG00000042616	24362723	ENSDART00000099341			semaphorin 3h [Source:RefSeq_peptide;Acc:NP_571125]	sema3h
1	24325489	8	ENSDARG00000042616	24362723	ENSDART00000083339			semaphorin 3h [Source:RefSeq_peptide;Acc:NP_571125]	sema3h
1	24325489	8	ENSDARG00000042616	24362723	ENSDART00000099335			semaphorin 3h [Source:RefSeq_peptide;Acc:NP_571125]	sema3h
1	24374473	8	ENSDARG00000061023	24381068	ENSDART00000086583			hypothetical protein LOC562545 [Source:RefSeq_peptide;Acc:NP_001038453]	si:dkey-72l14.4
1	24374473	8	ENSDARG00000061023	24381068	ENSDART00000086577			hypothetical protein LOC562545 [Source:RefSeq_peptide;Acc:NP_001038453]	si:dkey-72l14.4
-1	24385253	8	ENSDARG00000061044	24389554	ENSDART00000086601	GO:0004415	hyalurononglucosaminidase activity	hypothetical protein LOC562480 [Source:RefSeq_peptide;Acc:NP_001038450]	si:dkey-72l14.3
-1	24385253	8	ENSDARG00000061044	24389554	ENSDART00000086601	GO:0005975	carbohydrate metabolic process	hypothetical protein LOC562480 [Source:RefSeq_peptide;Acc:NP_001038450]	si:dkey-72l14.3
1	24417212	8	ENSDARG00000049010	24417293	ENSDART00000070712			dre-mir-135b [Source:miRBase;Acc:MI0003364]	dre-mir-135b
1	24419612	8	ENSDARG00000039754	24442335	ENSDART00000058100	GO:0003684	damaged DNA binding	xeroderma pigmentosum, complementation group C [Source:RefSeq_peptide;Acc:NP_001038675]	zgc:113032
1	24419612	8	ENSDARG00000039754	24442335	ENSDART00000058100	GO:0005634	nucleus	xeroderma pigmentosum, complementation group C [Source:RefSeq_peptide;Acc:NP_001038675]	zgc:113032
1	24419612	8	ENSDARG00000039754	24442335	ENSDART00000058100	GO:0006289	nucleotide-excision repair	xeroderma pigmentosum, complementation group C [Source:RefSeq_peptide;Acc:NP_001038675]	zgc:113032
1	24446247	8	ENSDARG00000012848	24469027	ENSDART00000004521			ariadne homolog 2 [Source:RefSeq_peptide;Acc:NP_998308]	arih2
1	24446247	8	ENSDARG00000012848	24469027	ENSDART00000099301	GO:0003676	nucleic acid binding	ariadne homolog 2 [Source:RefSeq_peptide;Acc:NP_998308]	arih2
1	24446247	8	ENSDARG00000012848	24469027	ENSDART00000099301	GO:0005515	protein binding	ariadne homolog 2 [Source:RefSeq_peptide;Acc:NP_998308]	arih2
1	24446247	8	ENSDARG00000012848	24469027	ENSDART00000099301	GO:0006829	zinc ion transport	ariadne homolog 2 [Source:RefSeq_peptide;Acc:NP_998308]	arih2
1	24446247	8	ENSDARG00000012848	24469027	ENSDART00000099301	GO:0008270	zinc ion binding	ariadne homolog 2 [Source:RefSeq_peptide;Acc:NP_998308]	arih2
1	24446247	8	ENSDARG00000012848	24469027	ENSDART00000099301	GO:0046872	metal ion binding	ariadne homolog 2 [Source:RefSeq_peptide;Acc:NP_998308]	arih2
1	24471468	8	ENSDARG00000006900	24490638	ENSDART00000009178			inosine monophosphate dehydrogenase 2 [Source:RefSeq_peptide;Acc:NP_958872]	impdh2
1	24471468	8	ENSDARG00000006900	24490638	ENSDART00000099289	GO:0003824	catalytic activity	inosine monophosphate dehydrogenase 2 [Source:RefSeq_peptide;Acc:NP_958872]	impdh2
1	24471468	8	ENSDARG00000006900	24490638	ENSDART00000099289	GO:0003938	IMP dehydrogenase activity	inosine monophosphate dehydrogenase 2 [Source:RefSeq_peptide;Acc:NP_958872]	impdh2
1	24471468	8	ENSDARG00000006900	24490638	ENSDART00000099289	GO:0006177	GMP biosynthetic process	inosine monophosphate dehydrogenase 2 [Source:RefSeq_peptide;Acc:NP_958872]	impdh2
1	24493932	8	ENSDARG00000049097	24494033	ENSDART00000070794			dre-mir-462 [Source:miRBase;Acc:MI0002028]	dre-mir-462
1	24494158	8	ENSDARG00000063738	24494247	ENSDART00000093439			dre-mir-731 [Source:miRBase;Acc:MI0004776]	dre-mir-731
1	24495489	8	ENSDARG00000068602	24509699	ENSDART00000099283	GO:0003674	molecular_function	hypothetical protein LOC571036 [Source:RefSeq_peptide;Acc:NP_001073518]	zgc:153958
1	24495489	8	ENSDARG00000068602	24509699	ENSDART00000099283	GO:0005575	cellular_component	hypothetical protein LOC571036 [Source:RefSeq_peptide;Acc:NP_001073518]	zgc:153958
1	24495489	8	ENSDARG00000068602	24509699	ENSDART00000099283	GO:0008150	biological_process	hypothetical protein LOC571036 [Source:RefSeq_peptide;Acc:NP_001073518]	zgc:153958
1	24536932	8	ENSDARG00000055825	24615276	ENSDART00000078334	GO:0004872	receptor activity	Cadherin EGF LAG seven-pass G-type receptor 3 (Fragment). [Source:Uniprot/SPTREMBL;Acc:A0JBX2]	celsr3
1	24536932	8	ENSDARG00000055825	24615276	ENSDART00000031027			Cadherin EGF LAG seven-pass G-type receptor 3 (Fragment). [Source:Uniprot/SPTREMBL;Acc:A0JBX2]	celsr3
1	24680350	8	ENSDARG00000055835	24699976	ENSDART00000045602				LOC100005108
1	24680350	8	ENSDARG00000055835	24699976	ENSDART00000078228				LOC100005108
1	24704184	8	ENSDARG00000036820	24735470	ENSDART00000053463	GO:0003824	catalytic activity	monoglyceride lipase [Source:RefSeq_peptide;Acc:NP_956591]	mgll
1	24704184	8	ENSDARG00000036820	24735470	ENSDART00000053463	GO:0006725	aromatic compound metabolic process	monoglyceride lipase [Source:RefSeq_peptide;Acc:NP_956591]	mgll
1	24704184	8	ENSDARG00000036820	24735470	ENSDART00000053463	GO:0016787	hydrolase activity	monoglyceride lipase [Source:RefSeq_peptide;Acc:NP_956591]	mgll
1	24767118	8	ENSDARG00000033184	24779608	ENSDART00000048676	GO:0003674	molecular_function	hypothetical protein LOC556042 [Source:RefSeq_peptide;Acc:NP_001070838]	zgc:153742
1	24767118	8	ENSDARG00000033184	24779608	ENSDART00000048676	GO:0005575	cellular_component	hypothetical protein LOC556042 [Source:RefSeq_peptide;Acc:NP_001070838]	zgc:153742
1	24767118	8	ENSDARG00000033184	24779608	ENSDART00000048676	GO:0008150	biological_process	hypothetical protein LOC556042 [Source:RefSeq_peptide;Acc:NP_001070838]	zgc:153742
BX863758	24779483
BX309199	24780137
1	24787018	8	ENSDARG00000068590	24787743	ENSDART00000053460
1	24788512	8	ENSDARG00000036818	24792536	ENSDART00000086763				LOC100004557
1	24808199	8	ENSDARG00000010862	24819876	ENSDART00000087151	GO:0004047	aminomethyltransferase activity	aminomethyltransferase [Source:RefSeq_peptide;Acc:NP_001006021]	amt
1	24808199	8	ENSDARG00000010862	24819876	ENSDART00000087151	GO:0005737	cytoplasm	aminomethyltransferase [Source:RefSeq_peptide;Acc:NP_001006021]	amt
1	24808199	8	ENSDARG00000010862	24819876	ENSDART00000087151	GO:0006546	glycine catabolic process	aminomethyltransferase [Source:RefSeq_peptide;Acc:NP_001006021]	amt
1	24808199	8	ENSDARG00000010862	24819876	ENSDART00000087151	GO:0008168	methyltransferase activity	aminomethyltransferase [Source:RefSeq_peptide;Acc:NP_001006021]	amt
1	24808199	8	ENSDARG00000010862	24819876	ENSDART00000087151	GO:0016740	transferase activity	aminomethyltransferase [Source:RefSeq_peptide;Acc:NP_001006021]	amt
1	24808199	8	ENSDARG00000010862	24819876	ENSDART00000011704	GO:0004047	aminomethyltransferase activity	aminomethyltransferase [Source:RefSeq_peptide;Acc:NP_001006021]	amt
1	24808199	8	ENSDARG00000010862	24819876	ENSDART00000011704	GO:0005737	cytoplasm	aminomethyltransferase [Source:RefSeq_peptide;Acc:NP_001006021]	amt
1	24808199	8	ENSDARG00000010862	24819876	ENSDART00000011704	GO:0006546	glycine catabolic process	aminomethyltransferase [Source:RefSeq_peptide;Acc:NP_001006021]	amt
1	24808199	8	ENSDARG00000010862	24819876	ENSDART00000011704	GO:0008168	methyltransferase activity	aminomethyltransferase [Source:RefSeq_peptide;Acc:NP_001006021]	amt
1	24808199	8	ENSDARG00000010862	24819876	ENSDART00000011704	GO:0016740	transferase activity	aminomethyltransferase [Source:RefSeq_peptide;Acc:NP_001006021]	amt
1	24808199	8	ENSDARG00000010862	24819876	ENSDART00000087152			aminomethyltransferase [Source:RefSeq_peptide;Acc:NP_001006021]	amt
1	24821237	8	ENSDARG00000036811	24838348	ENSDART00000053447	GO:0005488	binding	interferon-related developmental regulator 2 [Source:RefSeq_peptide;Acc:NP_001003621]	ifrd2
1	24821237	8	ENSDARG00000036811	24838348	ENSDART00000053447	GO:0005575	cellular_component	interferon-related developmental regulator 2 [Source:RefSeq_peptide;Acc:NP_001003621]	ifrd2
1	24821237	8	ENSDARG00000036811	24838348	ENSDART00000053447	GO:0030154	cell differentiation	interferon-related developmental regulator 2 [Source:RefSeq_peptide;Acc:NP_001003621]	ifrd2
1	24821237	8	ENSDARG00000036811	24838348	ENSDART00000099239			interferon-related developmental regulator 2 [Source:RefSeq_peptide;Acc:NP_001003621]	ifrd2
1	24843714	8	ENSDARG00000055970	24860868	ENSDART00000078369	GO:0004553	hydrolase activity, hydrolyzing O-glycosyl compounds	hypothetical protein LOC678599 [Source:RefSeq_peptide;Acc:NP_001035437]	zgc:136971
1	24843714	8	ENSDARG00000055970	24860868	ENSDART00000078369	GO:0005575	cellular_component	hypothetical protein LOC678599 [Source:RefSeq_peptide;Acc:NP_001035437]	zgc:136971
1	24843714	8	ENSDARG00000055970	24860868	ENSDART00000078369	GO:0005975	carbohydrate metabolic process	hypothetical protein LOC678599 [Source:RefSeq_peptide;Acc:NP_001035437]	zgc:136971
1	24843714	8	ENSDARG00000055970	24860868	ENSDART00000078369	GO:0006508	proteolysis	hypothetical protein LOC678599 [Source:RefSeq_peptide;Acc:NP_001035437]	zgc:136971
1	24843714	8	ENSDARG00000055970	24860868	ENSDART00000078369	GO:0008236	serine-type peptidase activity	hypothetical protein LOC678599 [Source:RefSeq_peptide;Acc:NP_001035437]	zgc:136971
1	24949164	8	ENSDARG00000007560	24984253	ENSDART00000046863				LOC100004611
1	24949164	8	ENSDARG00000007560	24984253	ENSDART00000010393				LOC100004611
1	24949164	8	ENSDARG00000007560	24984253	ENSDART00000015985				LOC100004611
-1	24998012	8	ENSDARG00000011672	25020117	ENSDART00000027301				LOC567064
-1	24998012	8	ENSDARG00000011672	25020117	ENSDART00000062608				LOC567064
