# Supplementary material for: Determination of Quantitative Trait Loci (QTL) for Early Maturation in Rainbow Trout (Oncorhynchus mykiss)
Source: Mar Biotechnol (NY). 2008 May 20;10(5):579–92. doi: 10.1007/s10126-008-9098-5 (PMC2516301; doi:10.1007/s10126-008-9098-5)
Supplement: Supplementary file 17 [file 10126_2008_9098_MOESM17_ESM.xls]

## Sheet: Sheet1
Suggestive candidate genes for regulating early maturation
Putative homology locations to the rainbow trout genome on linkage group RT3
Strand	Start	Chrom	Ensembl Gene ID	End	Ensembl Transcript ID	GO ID	GO description	Gene description	External ID
1	9402357	14	ENSDARG00000071856	9403988	ENSDART00000106611
1	9402357	14	ENSDARG00000071856	9403988	ENSDART00000106610
1	9462859	14	ENSDARG00000037655	9534746	ENSDART00000054849	GO:0003779	actin binding	plastin 3 (T isoform) [Source:RefSeq_peptide;Acc:NP_001002326]	pls3
1	9462859	14	ENSDARG00000037655	9534746	ENSDART00000054849	GO:0005262	calcium channel activity	plastin 3 (T isoform) [Source:RefSeq_peptide;Acc:NP_001002326]	pls3
1	9462859	14	ENSDARG00000037655	9534746	ENSDART00000054849	GO:0005509	calcium ion binding	plastin 3 (T isoform) [Source:RefSeq_peptide;Acc:NP_001002326]	pls3
1	9462859	14	ENSDARG00000037655	9534746	ENSDART00000054849	GO:0005575	cellular_component	plastin 3 (T isoform) [Source:RefSeq_peptide;Acc:NP_001002326]	pls3
1	9462859	14	ENSDARG00000037655	9534746	ENSDART00000054849	GO:0006816	calcium ion transport	plastin 3 (T isoform) [Source:RefSeq_peptide;Acc:NP_001002326]	pls3
1	9462859	14	ENSDARG00000037655	9534746	ENSDART00000054849	GO:0019855	calcium channel inhibitor activity	plastin 3 (T isoform) [Source:RefSeq_peptide;Acc:NP_001002326]	pls3
1	9701446	14	ENSDARG00000015239	9721137	ENSDART00000106593			PRP19/PSO4 homolog [Source:RefSeq_peptide;Acc:NP_958875]	prp19
1	9701446	14	ENSDARG00000015239	9721137	ENSDART00000003728	GO:0000151	ubiquitin ligase complex	PRP19/PSO4 homolog [Source:RefSeq_peptide;Acc:NP_958875]	prp19
1	9701446	14	ENSDARG00000015239	9721137	ENSDART00000003728	GO:0004842	ubiquitin-protein ligase activity	PRP19/PSO4 homolog [Source:RefSeq_peptide;Acc:NP_958875]	prp19
1	9701446	14	ENSDARG00000015239	9721137	ENSDART00000003728	GO:0016567	protein ubiquitination	PRP19/PSO4 homolog [Source:RefSeq_peptide;Acc:NP_958875]	prp19
1	9764998	14	ENSDARG00000003523	9771796	ENSDART00000003040				LOC555334
-1	9791774	14	ENSDARG00000062598	9799544	ENSDART00000090711				LOC567284
-1	9852473	14	ENSDARG00000037488	9900125	ENSDART00000089021	GO:0005509	calcium ion binding	hypothetical protein LOC406757 [Source:RefSeq_peptide;Acc:NP_998613]	zgc:63524
-1	9852473	14	ENSDARG00000037488	9900125	ENSDART00000054584			hypothetical protein LOC406757 [Source:RefSeq_peptide;Acc:NP_998613]	zgc:63524
1	9933167	14	ENSDARG00000039316	9956723	ENSDART00000057449	GO:0005525	GTP binding	Ras-related GTP binding A [Source:RefSeq_peptide;Acc:NP_956008]	rraga
1	9933167	14	ENSDARG00000039316	9956723	ENSDART00000057449	GO:0005634	nucleus	Ras-related GTP binding A [Source:RefSeq_peptide;Acc:NP_956008]	rraga
1	9933167	14	ENSDARG00000039316	9956723	ENSDART00000057449	GO:0005737	cytoplasm	Ras-related GTP binding A [Source:RefSeq_peptide;Acc:NP_956008]	rraga
1	9933167	14	ENSDARG00000039316	9956723	ENSDART00000057449	GO:0008150	biological_process	Ras-related GTP binding A [Source:RefSeq_peptide;Acc:NP_956008]	rraga
-1	10048592	14	ENSDARG00000071842	10050577	ENSDART00000106577
1	10198793	14	ENSDARG00000062581	10416673	ENSDART00000090691			Neuroligin-3 precursor (Gliotactin homolog). [Source:Uniprot/SWISSPROT;Acc:Q9NZ94]	NLGN3 (1 of 2)
1	10453900	14	ENSDARG00000057773	10455999	ENSDART00000080527
1	10461470	14	ENSDARG00000057770	10480516	ENSDART00000080522	GO:0003674	molecular_function	proteolipid protein 1a [Source:RefSeq_peptide;Acc:NP_783166]	plp1a
1	10461470	14	ENSDARG00000057770	10480516	ENSDART00000080522	GO:0016021	integral to membrane	proteolipid protein 1a [Source:RefSeq_peptide;Acc:NP_783166]	plp1a
1	10461470	14	ENSDARG00000057770	10480516	ENSDART00000080522	GO:0042552	myelination	proteolipid protein 1a [Source:RefSeq_peptide;Acc:NP_783166]	plp1a
-1	10487698	14	ENSDARG00000062576	10488303	ENSDART00000090681				LOC100003363
1	10491915	14	ENSDARG00000057727	10506799	ENSDART00000080472	GO:0003674	molecular_function	hypothetical protein LOC568888 [Source:RefSeq_peptide;Acc:NP_001070642]	zgc:153537
1	10491915	14	ENSDARG00000057727	10506799	ENSDART00000080472	GO:0005575	cellular_component	hypothetical protein LOC568888 [Source:RefSeq_peptide;Acc:NP_001070642]	zgc:153537
1	10491915	14	ENSDARG00000057727	10506799	ENSDART00000080472	GO:0008150	biological_process	hypothetical protein LOC568888 [Source:RefSeq_peptide;Acc:NP_001070642]	zgc:153537
-1	10507188	14	ENSDARG00000057726	10527666	ENSDART00000106564	GO:0003674	molecular_function	hypothetical protein LOC553349 [Source:RefSeq_peptide;Acc:NP_001071004]	zgc:152778
-1	10507188	14	ENSDARG00000057726	10527666	ENSDART00000106564	GO:0005575	cellular_component	hypothetical protein LOC553349 [Source:RefSeq_peptide;Acc:NP_001071004]	zgc:152778
-1	10507188	14	ENSDARG00000057726	10527666	ENSDART00000106564	GO:0008150	biological_process	hypothetical protein LOC553349 [Source:RefSeq_peptide;Acc:NP_001071004]	zgc:152778
-1	10507188	14	ENSDARG00000057726	10527666	ENSDART00000080520			hypothetical protein LOC553349 [Source:RefSeq_peptide;Acc:NP_001071004]	zgc:152778
-1	10507188	14	ENSDARG00000057726	10527666	ENSDART00000080467			hypothetical protein LOC553349 [Source:RefSeq_peptide;Acc:NP_001071004]	zgc:152778
-1	10530532	14	ENSDARG00000057723	10542898	ENSDART00000080458	GO:0003854	3-beta-hydroxy-delta5-steroid dehydrogenase activity	hypothetical protein LOC550369 [Source:RefSeq_peptide;Acc:NP_001017674]	zgc:112474
-1	10530532	14	ENSDARG00000057723	10542898	ENSDART00000080458	GO:0004769	steroid delta-isomerase activity	hypothetical protein LOC550369 [Source:RefSeq_peptide;Acc:NP_001017674]	zgc:112474
-1	10530532	14	ENSDARG00000057723	10542898	ENSDART00000080458	GO:0005575	cellular_component	hypothetical protein LOC550369 [Source:RefSeq_peptide;Acc:NP_001017674]	zgc:112474
-1	10530532	14	ENSDARG00000057723	10542898	ENSDART00000080458	GO:0006694	steroid biosynthetic process	hypothetical protein LOC550369 [Source:RefSeq_peptide;Acc:NP_001017674]	zgc:112474
-1	10551407	14	ENSDARG00000057716	10569458	ENSDART00000080504			hypothetical protein LOC541448 [Source:RefSeq_peptide;Acc:NP_001013591]	zgc:113346
-1	10551407	14	ENSDARG00000057716	10569458	ENSDART00000080445	GO:0005575	cellular_component	hypothetical protein LOC541448 [Source:RefSeq_peptide;Acc:NP_001013591]	zgc:113346
-1	10571541	14	ENSDARG00000057705	10589565	ENSDART00000054564				LOC100006286
-1	10571541	14	ENSDARG00000057705	10589565	ENSDART00000080496				LOC100006286
-1	10609170	14	ENSDARG00000057702	10629866	ENSDART00000080383			O-linked N-acetylglucosamine transferase isoform 2 [Source:RefSeq_peptide;Acc:NP_001018115]	ogt
-1	10609170	14	ENSDARG00000057702	10629866	ENSDART00000054556	GO:0005488	binding	O-linked N-acetylglucosamine transferase isoform 2 [Source:RefSeq_peptide;Acc:NP_001018115]	ogt
-1	10609170	14	ENSDARG00000057702	10629866	ENSDART00000054556	GO:0005575	cellular_component	O-linked N-acetylglucosamine transferase isoform 2 [Source:RefSeq_peptide;Acc:NP_001018115]	ogt
-1	10609170	14	ENSDARG00000057702	10629866	ENSDART00000054556	GO:0006493	protein amino acid O-linked glycosylation	O-linked N-acetylglucosamine transferase isoform 2 [Source:RefSeq_peptide;Acc:NP_001018115]	ogt
-1	10609170	14	ENSDARG00000057702	10629866	ENSDART00000054556	GO:0016262	protein N-acetylglucosaminyltransferase activity	O-linked N-acetylglucosamine transferase isoform 2 [Source:RefSeq_peptide;Acc:NP_001018115]	ogt
-1	10609170	14	ENSDARG00000057702	10629866	ENSDART00000054556	GO:0016740	transferase activity	O-linked N-acetylglucosamine transferase isoform 2 [Source:RefSeq_peptide;Acc:NP_001018115]	ogt
1	10725539	14	ENSDARG00000004926	10729981	ENSDART00000008197			Slbp protein (Fragment). [Source:Uniprot/SPTREMBL;Acc:Q7SXI8]	Q7SXI8_DANRE
1	10746025	14	ENSDARG00000037473	10747064	ENSDART00000054550				LOC569287
1	10792401	14	ENSDARG00000064650	10792518	ENSDART00000068989			5S ribosomal RNA [Source: RFAM 8.0]	5S_rRNA
1	10947742	14	ENSDARG00000012697	10951412	ENSDART00000002085	GO:0003677	DNA binding	NK1 transcription factor related 2-like,b [Source:RefSeq_peptide;Acc:NP_998713]	nkx1.2lb
1	10947742	14	ENSDARG00000012697	10951412	ENSDART00000002085	GO:0003700	transcription factor activity	NK1 transcription factor related 2-like,b [Source:RefSeq_peptide;Acc:NP_998713]	nkx1.2lb
1	10947742	14	ENSDARG00000012697	10951412	ENSDART00000002085	GO:0005634	nucleus	NK1 transcription factor related 2-like,b [Source:RefSeq_peptide;Acc:NP_998713]	nkx1.2lb
1	10947742	14	ENSDARG00000012697	10951412	ENSDART00000002085	GO:0006355	regulation of transcription, DNA-dependent	NK1 transcription factor related 2-like,b [Source:RefSeq_peptide;Acc:NP_998713]	nkx1.2lb
1	10947742	14	ENSDARG00000012697	10951412	ENSDART00000002085	GO:0043565	sequence-specific DNA binding	NK1 transcription factor related 2-like,b [Source:RefSeq_peptide;Acc:NP_998713]	nkx1.2lb
1	10947742	14	ENSDARG00000012697	10951412	ENSDART00000002085	GO:0045449	regulation of transcription	NK1 transcription factor related 2-like,b [Source:RefSeq_peptide;Acc:NP_998713]	nkx1.2lb
1	10947742	14	ENSDARG00000012697	10951412	ENSDART00000046713			NK1 transcription factor related 2-like,b [Source:RefSeq_peptide;Acc:NP_998713]	nkx1.2lb
-1	10954365	14	ENSDARG00000004958	11038234	ENSDART00000017898			LOC402864 protein (Fragment). [Source:Uniprot/SPTREMBL;Acc:Q6PGZ1]	Q6PGZ1_DANRE
1	11038734	14	ENSDARG00000071808	11039481	ENSDART00000106474	GO:0003674	molecular_function	Hypothetical protein (Fragment). [Source:Uniprot/SPTREMBL;Acc:Q0P3Y6]	zgc:158852
1	11038734	14	ENSDARG00000071808	11039481	ENSDART00000106474	GO:0005575	cellular_component	Hypothetical protein (Fragment). [Source:Uniprot/SPTREMBL;Acc:Q0P3Y6]	zgc:158852
1	11038734	14	ENSDARG00000071808	11039481	ENSDART00000106474	GO:0008150	biological_process	Hypothetical protein (Fragment). [Source:Uniprot/SPTREMBL;Acc:Q0P3Y6]	zgc:158852
-1	11052540	14	ENSDARG00000071806	11053207	ENSDART00000106470
1	11368278	14	ENSDARG00000071803	11369522	ENSDART00000106465			Novel protein (Fragment). [Source:Uniprot/SPTREMBL;Acc:A3KQC3]	A3KQC3_DANRE
-1	11487143	14	ENSDARG00000071801	11487784	ENSDART00000106464			hypothetical protein LOC100007390 (LOC100007390), mRNA [Source:RefSeq_dna;Acc:XR_030078]	XR_030078.1
-1	11548024	14	ENSDARG00000029452	11582951	ENSDART00000106460			hypothetical protein LOC553620 [Source:RefSeq_peptide;Acc:NP_001018430]	zgc:110426
-1	11548024	14	ENSDARG00000029452	11582951	ENSDART00000106455			hypothetical protein LOC553620 [Source:RefSeq_peptide;Acc:NP_001018430]	zgc:110426
-1	11548024	14	ENSDARG00000029452	11582951	ENSDART00000066101	GO:0003674	molecular_function	hypothetical protein LOC553620 [Source:RefSeq_peptide;Acc:NP_001018430]	zgc:110426
-1	11548024	14	ENSDARG00000029452	11582951	ENSDART00000066101	GO:0005575	cellular_component	hypothetical protein LOC553620 [Source:RefSeq_peptide;Acc:NP_001018430]	zgc:110426
-1	11548024	14	ENSDARG00000029452	11582951	ENSDART00000066101	GO:0008150	biological_process	hypothetical protein LOC553620 [Source:RefSeq_peptide;Acc:NP_001018430]	zgc:110426
-1	11643822	14	ENSDARG00000007628	11647195	ENSDART00000014515	GO:0004721	phosphoprotein phosphatase activity	dual specificity phosphatase 1 [Source:RefSeq_peptide;Acc:NP_998232]	dusp1
-1	11643822	14	ENSDARG00000007628	11647195	ENSDART00000014515	GO:0005575	cellular_component	dual specificity phosphatase 1 [Source:RefSeq_peptide;Acc:NP_998232]	dusp1
-1	11643822	14	ENSDARG00000007628	11647195	ENSDART00000014515	GO:0006470	protein amino acid dephosphorylation	dual specificity phosphatase 1 [Source:RefSeq_peptide;Acc:NP_998232]	dusp1
-1	11643822	14	ENSDARG00000007628	11647195	ENSDART00000014515	GO:0008138	protein tyrosine/serine/threonine phosphatase activity	dual specificity phosphatase 1 [Source:RefSeq_peptide;Acc:NP_998232]	dusp1
-1	11643822	14	ENSDARG00000007628	11647195	ENSDART00000014515	GO:0016787	hydrolase activity	dual specificity phosphatase 1 [Source:RefSeq_peptide;Acc:NP_998232]	dusp1
-1	11643822	14	ENSDARG00000007628	11647195	ENSDART00000014515	GO:0017017	MAP kinase phosphatase activity	dual specificity phosphatase 1 [Source:RefSeq_peptide;Acc:NP_998232]	dusp1
1	11652537	14	ENSDARG00000005273	11698558	ENSDART00000020740	GO:0003674	molecular_function	Endoplasmic reticulum-Golgi intermediate compartment protein 1 (ER- Golgi intermediate compartment 32 kDa protein) (ERGIC-32). [Source:Uniprot/SWISSPROT;Acc:Q4V8Y6]	zgc:114085
1	11652537	14	ENSDARG00000005273	11698558	ENSDART00000020740	GO:0005579	membrane attack complex	Endoplasmic reticulum-Golgi intermediate compartment protein 1 (ER- Golgi intermediate compartment 32 kDa protein) (ERGIC-32). [Source:Uniprot/SWISSPROT;Acc:Q4V8Y6]	zgc:114085
1	11652537	14	ENSDARG00000005273	11698558	ENSDART00000020740	GO:0006810	transport	Endoplasmic reticulum-Golgi intermediate compartment protein 1 (ER- Golgi intermediate compartment 32 kDa protein) (ERGIC-32). [Source:Uniprot/SWISSPROT;Acc:Q4V8Y6]	zgc:114085
1	11652537	14	ENSDARG00000005273	11698558	ENSDART00000020740	GO:0016020	membrane	Endoplasmic reticulum-Golgi intermediate compartment protein 1 (ER- Golgi intermediate compartment 32 kDa protein) (ERGIC-32). [Source:Uniprot/SWISSPROT;Acc:Q4V8Y6]	zgc:114085
1	11652537	14	ENSDARG00000005273	11698558	ENSDART00000020740	GO:0016021	integral to membrane	Endoplasmic reticulum-Golgi intermediate compartment protein 1 (ER- Golgi intermediate compartment 32 kDa protein) (ERGIC-32). [Source:Uniprot/SWISSPROT;Acc:Q4V8Y6]	zgc:114085
-1	11700625	14	ENSDARG00000015717	11840245	ENSDART00000021919	GO:0000166	nucleotide binding	Vascular endothelial growth factor receptor 3 precursor (EC 2.7.10.1) (VEGFR-3). [Source:Uniprot/SWISSPROT;Acc:Q5MD89]	flt4
-1	11700625	14	ENSDARG00000015717	11840245	ENSDART00000021919	GO:0001525	angiogenesis	Vascular endothelial growth factor receptor 3 precursor (EC 2.7.10.1) (VEGFR-3). [Source:Uniprot/SWISSPROT;Acc:Q5MD89]	flt4
-1	11700625	14	ENSDARG00000015717	11840245	ENSDART00000021919	GO:0004672	protein kinase activity	Vascular endothelial growth factor receptor 3 precursor (EC 2.7.10.1) (VEGFR-3). [Source:Uniprot/SWISSPROT;Acc:Q5MD89]	flt4
-1	11700625	14	ENSDARG00000015717	11840245	ENSDART00000021919	GO:0004713	protein-tyrosine kinase activity	Vascular endothelial growth factor receptor 3 precursor (EC 2.7.10.1) (VEGFR-3). [Source:Uniprot/SWISSPROT;Acc:Q5MD89]	flt4
-1	11700625	14	ENSDARG00000015717	11840245	ENSDART00000021919	GO:0004714	transmembrane receptor protein tyrosine kinase activity	Vascular endothelial growth factor receptor 3 precursor (EC 2.7.10.1) (VEGFR-3). [Source:Uniprot/SWISSPROT;Acc:Q5MD89]	flt4
-1	11700625	14	ENSDARG00000015717	11840245	ENSDART00000021919	GO:0004872	receptor activity	Vascular endothelial growth factor receptor 3 precursor (EC 2.7.10.1) (VEGFR-3). [Source:Uniprot/SWISSPROT;Acc:Q5MD89]	flt4
-1	11700625	14	ENSDARG00000015717	11840245	ENSDART00000021919	GO:0005021	vascular endothelial growth factor receptor activity	Vascular endothelial growth factor receptor 3 precursor (EC 2.7.10.1) (VEGFR-3). [Source:Uniprot/SWISSPROT;Acc:Q5MD89]	flt4
-1	11700625	14	ENSDARG00000015717	11840245	ENSDART00000021919	GO:0005524	ATP binding	Vascular endothelial growth factor receptor 3 precursor (EC 2.7.10.1) (VEGFR-3). [Source:Uniprot/SWISSPROT;Acc:Q5MD89]	flt4
-1	11700625	14	ENSDARG00000015717	11840245	ENSDART00000021919	GO:0005579	membrane attack complex	Vascular endothelial growth factor receptor 3 precursor (EC 2.7.10.1) (VEGFR-3). [Source:Uniprot/SWISSPROT;Acc:Q5MD89]	flt4
-1	11700625	14	ENSDARG00000015717	11840245	ENSDART00000021919	GO:0005786	signal recognition particle, endoplasmic reticulum targeting	Vascular endothelial growth factor receptor 3 precursor (EC 2.7.10.1) (VEGFR-3). [Source:Uniprot/SWISSPROT;Acc:Q5MD89]	flt4
-1	11700625	14	ENSDARG00000015717	11840245	ENSDART00000021919	GO:0006468	protein amino acid phosphorylation	Vascular endothelial growth factor receptor 3 precursor (EC 2.7.10.1) (VEGFR-3). [Source:Uniprot/SWISSPROT;Acc:Q5MD89]	flt4
-1	11700625	14	ENSDARG00000015717	11840245	ENSDART00000021919	GO:0007169	transmembrane receptor protein tyrosine kinase signaling pathway	Vascular endothelial growth factor receptor 3 precursor (EC 2.7.10.1) (VEGFR-3). [Source:Uniprot/SWISSPROT;Acc:Q5MD89]	flt4
-1	11700625	14	ENSDARG00000015717	11840245	ENSDART00000021919	GO:0009968	negative regulation of signal transduction	Vascular endothelial growth factor receptor 3 precursor (EC 2.7.10.1) (VEGFR-3). [Source:Uniprot/SWISSPROT;Acc:Q5MD89]	flt4
-1	11700625	14	ENSDARG00000015717	11840245	ENSDART00000021919	GO:0016020	membrane	Vascular endothelial growth factor receptor 3 precursor (EC 2.7.10.1) (VEGFR-3). [Source:Uniprot/SWISSPROT;Acc:Q5MD89]	flt4
-1	11700625	14	ENSDARG00000015717	11840245	ENSDART00000021919	GO:0016021	integral to membrane	Vascular endothelial growth factor receptor 3 precursor (EC 2.7.10.1) (VEGFR-3). [Source:Uniprot/SWISSPROT;Acc:Q5MD89]	flt4
-1	11700625	14	ENSDARG00000015717	11840245	ENSDART00000021919	GO:0016301	kinase activity	Vascular endothelial growth factor receptor 3 precursor (EC 2.7.10.1) (VEGFR-3). [Source:Uniprot/SWISSPROT;Acc:Q5MD89]	flt4
-1	11700625	14	ENSDARG00000015717	11840245	ENSDART00000021919	GO:0016740	transferase activity	Vascular endothelial growth factor receptor 3 precursor (EC 2.7.10.1) (VEGFR-3). [Source:Uniprot/SWISSPROT;Acc:Q5MD89]	flt4
-1	11700625	14	ENSDARG00000015717	11840245	ENSDART00000021919	GO:0030154	cell differentiation	Vascular endothelial growth factor receptor 3 precursor (EC 2.7.10.1) (VEGFR-3). [Source:Uniprot/SWISSPROT;Acc:Q5MD89]	flt4
-1	11700625	14	ENSDARG00000015717	11840245	ENSDART00000057426			Vascular endothelial growth factor receptor 3 precursor (EC 2.7.10.1) (VEGFR-3). [Source:Uniprot/SWISSPROT;Acc:Q5MD89]	flt4
-1	11700625	14	ENSDARG00000015717	11840245	ENSDART00000057424			Vascular endothelial growth factor receptor 3 precursor (EC 2.7.10.1) (VEGFR-3). [Source:Uniprot/SWISSPROT;Acc:Q5MD89]	flt4
-1	11857743	14	ENSDARG00000057550	11872909	ENSDART00000106407
-1	11857743	14	ENSDARG00000057550	11872909	ENSDART00000080247
1	11905752	14	ENSDARG00000071780	11906870	ENSDART00000106404	GO:0001584	rhodopsin-like receptor activity	neuropeptide Y receptor Y7 [Source:RefSeq_peptide;Acc:NP_001007219]	npy7r
1	11905752	14	ENSDARG00000071780	11906870	ENSDART00000106404	GO:0004871	signal transducer activity	neuropeptide Y receptor Y7 [Source:RefSeq_peptide;Acc:NP_001007219]	npy7r
1	11905752	14	ENSDARG00000071780	11906870	ENSDART00000106404	GO:0004872	receptor activity	neuropeptide Y receptor Y7 [Source:RefSeq_peptide;Acc:NP_001007219]	npy7r
1	11905752	14	ENSDARG00000071780	11906870	ENSDART00000106404	GO:0004930	G-protein coupled receptor activity	neuropeptide Y receptor Y7 [Source:RefSeq_peptide;Acc:NP_001007219]	npy7r
1	11905752	14	ENSDARG00000071780	11906870	ENSDART00000106404	GO:0004983	neuropeptide Y receptor activity	neuropeptide Y receptor Y7 [Source:RefSeq_peptide;Acc:NP_001007219]	npy7r
1	11905752	14	ENSDARG00000071780	11906870	ENSDART00000106404	GO:0005579	membrane attack complex	neuropeptide Y receptor Y7 [Source:RefSeq_peptide;Acc:NP_001007219]	npy7r
1	11905752	14	ENSDARG00000071780	11906870	ENSDART00000106404	GO:0007165	signal transduction	neuropeptide Y receptor Y7 [Source:RefSeq_peptide;Acc:NP_001007219]	npy7r
1	11905752	14	ENSDARG00000071780	11906870	ENSDART00000106404	GO:0007186	G-protein coupled receptor protein signaling pathway	neuropeptide Y receptor Y7 [Source:RefSeq_peptide;Acc:NP_001007219]	npy7r
1	11905752	14	ENSDARG00000071780	11906870	ENSDART00000106404	GO:0007218	neuropeptide signaling pathway	neuropeptide Y receptor Y7 [Source:RefSeq_peptide;Acc:NP_001007219]	npy7r
1	11905752	14	ENSDARG00000071780	11906870	ENSDART00000106404	GO:0016020	membrane	neuropeptide Y receptor Y7 [Source:RefSeq_peptide;Acc:NP_001007219]	npy7r
1	11905752	14	ENSDARG00000071780	11906870	ENSDART00000106404	GO:0016021	integral to membrane	neuropeptide Y receptor Y7 [Source:RefSeq_peptide;Acc:NP_001007219]	npy7r
1	11935435	14	ENSDARG00000071779	11936553	ENSDART00000080091	GO:0001584	rhodopsin-like receptor activity	neuropeptide Y receptor Y7 [Source:RefSeq_peptide;Acc:NP_001007219]	npy7r
1	11935435	14	ENSDARG00000071779	11936553	ENSDART00000080091	GO:0004871	signal transducer activity	neuropeptide Y receptor Y7 [Source:RefSeq_peptide;Acc:NP_001007219]	npy7r
1	11935435	14	ENSDARG00000071779	11936553	ENSDART00000080091	GO:0004872	receptor activity	neuropeptide Y receptor Y7 [Source:RefSeq_peptide;Acc:NP_001007219]	npy7r
1	11935435	14	ENSDARG00000071779	11936553	ENSDART00000080091	GO:0004930	G-protein coupled receptor activity	neuropeptide Y receptor Y7 [Source:RefSeq_peptide;Acc:NP_001007219]	npy7r
1	11935435	14	ENSDARG00000071779	11936553	ENSDART00000080091	GO:0004983	neuropeptide Y receptor activity	neuropeptide Y receptor Y7 [Source:RefSeq_peptide;Acc:NP_001007219]	npy7r
1	11935435	14	ENSDARG00000071779	11936553	ENSDART00000080091	GO:0005579	membrane attack complex	neuropeptide Y receptor Y7 [Source:RefSeq_peptide;Acc:NP_001007219]	npy7r
1	11935435	14	ENSDARG00000071779	11936553	ENSDART00000080091	GO:0007165	signal transduction	neuropeptide Y receptor Y7 [Source:RefSeq_peptide;Acc:NP_001007219]	npy7r
1	11935435	14	ENSDARG00000071779	11936553	ENSDART00000080091	GO:0007186	G-protein coupled receptor protein signaling pathway	neuropeptide Y receptor Y7 [Source:RefSeq_peptide;Acc:NP_001007219]	npy7r
1	11935435	14	ENSDARG00000071779	11936553	ENSDART00000080091	GO:0007218	neuropeptide signaling pathway	neuropeptide Y receptor Y7 [Source:RefSeq_peptide;Acc:NP_001007219]	npy7r
1	11935435	14	ENSDARG00000071779	11936553	ENSDART00000080091	GO:0016020	membrane	neuropeptide Y receptor Y7 [Source:RefSeq_peptide;Acc:NP_001007219]	npy7r
1	11935435	14	ENSDARG00000071779	11936553	ENSDART00000080091	GO:0016021	integral to membrane	neuropeptide Y receptor Y7 [Source:RefSeq_peptide;Acc:NP_001007219]	npy7r
1	11947736	14	ENSDARG00000057423	11958084	ENSDART00000080094	GO:0003674	molecular_function	PRELI domain containing 1 [Source:RefSeq_peptide;Acc:NP_956660]	prelid1
1	11947736	14	ENSDARG00000057423	11958084	ENSDART00000080094	GO:0005575	cellular_component	PRELI domain containing 1 [Source:RefSeq_peptide;Acc:NP_956660]	prelid1
1	11947736	14	ENSDARG00000057423	11958084	ENSDART00000080094	GO:0008150	biological_process	PRELI domain containing 1 [Source:RefSeq_peptide;Acc:NP_956660]	prelid1
-1	11982719	14	ENSDARG00000057432	11995850	ENSDART00000080103	GO:0003677	DNA binding	Max-interacting transcriptional repressor MAD3 (Max-associated protein 3) (MAX dimerization protein 3). [Source:Uniprot/SWISSPROT;Acc:Q7SX95]	mxd3
-1	11982719	14	ENSDARG00000057432	11995850	ENSDART00000080103	GO:0005634	nucleus	Max-interacting transcriptional repressor MAD3 (Max-associated protein 3) (MAX dimerization protein 3). [Source:Uniprot/SWISSPROT;Acc:Q7SX95]	mxd3
-1	11982719	14	ENSDARG00000057432	11995850	ENSDART00000080103	GO:0006350	transcription	Max-interacting transcriptional repressor MAD3 (Max-associated protein 3) (MAX dimerization protein 3). [Source:Uniprot/SWISSPROT;Acc:Q7SX95]	mxd3
-1	11982719	14	ENSDARG00000057432	11995850	ENSDART00000080103	GO:0006353	transcription termination	Max-interacting transcriptional repressor MAD3 (Max-associated protein 3) (MAX dimerization protein 3). [Source:Uniprot/SWISSPROT;Acc:Q7SX95]	mxd3
-1	11982719	14	ENSDARG00000057432	11995850	ENSDART00000080103	GO:0006355	regulation of transcription, DNA-dependent	Max-interacting transcriptional repressor MAD3 (Max-associated protein 3) (MAX dimerization protein 3). [Source:Uniprot/SWISSPROT;Acc:Q7SX95]	mxd3
-1	11982719	14	ENSDARG00000057432	11995850	ENSDART00000080103	GO:0030528	transcription regulator activity	Max-interacting transcriptional repressor MAD3 (Max-associated protein 3) (MAX dimerization protein 3). [Source:Uniprot/SWISSPROT;Acc:Q7SX95]	mxd3
-1	11982719	14	ENSDARG00000057432	11995850	ENSDART00000080103	GO:0031564	transcription antitermination	Max-interacting transcriptional repressor MAD3 (Max-associated protein 3) (MAX dimerization protein 3). [Source:Uniprot/SWISSPROT;Acc:Q7SX95]	mxd3
-1	11982719	14	ENSDARG00000057432	11995850	ENSDART00000080103	GO:0045449	regulation of transcription	Max-interacting transcriptional repressor MAD3 (Max-associated protein 3) (MAX dimerization protein 3). [Source:Uniprot/SWISSPROT;Acc:Q7SX95]	mxd3
1	11997143	14	ENSDARG00000057438	12005151	ENSDART00000080114	GO:0005515	protein binding	hypothetical protein LOC447861 [Source:RefSeq_peptide;Acc:NP_001004600]	zgc:92077
1	11997143	14	ENSDARG00000057438	12005151	ENSDART00000080114	GO:0006829	zinc ion transport	hypothetical protein LOC447861 [Source:RefSeq_peptide;Acc:NP_001004600]	zgc:92077
1	11997143	14	ENSDARG00000057438	12005151	ENSDART00000080114	GO:0008270	zinc ion binding	hypothetical protein LOC447861 [Source:RefSeq_peptide;Acc:NP_001004600]	zgc:92077
1	11997143	14	ENSDARG00000057438	12005151	ENSDART00000080114	GO:0046872	metal ion binding	hypothetical protein LOC447861 [Source:RefSeq_peptide;Acc:NP_001004600]	zgc:92077
1	12007238	14	ENSDARG00000057454	12036869	ENSDART00000080120			inner membrane protein, mitochondrial (mitofilin) [Source:RefSeq_peptide;Acc:NP_001001401]	immt
-1	12028808	14	ENSDARG00000057494	12064344	ENSDART00000106368	GO:0004553	hydrolase activity, hydrolyzing O-glycosyl compounds	hypothetical protein LOC553325 [Source:RefSeq_peptide;Acc:NP_001032449]	ptcd3
-1	12028808	14	ENSDARG00000057494	12064344	ENSDART00000106368	GO:0005575	cellular_component	hypothetical protein LOC553325 [Source:RefSeq_peptide;Acc:NP_001032449]	ptcd3
-1	12028808	14	ENSDARG00000057494	12064344	ENSDART00000106368	GO:0005975	carbohydrate metabolic process	hypothetical protein LOC553325 [Source:RefSeq_peptide;Acc:NP_001032449]	ptcd3
-1	12028808	14	ENSDARG00000057494	12064344	ENSDART00000080138			hypothetical protein LOC553325 [Source:RefSeq_peptide;Acc:NP_001032449]	ptcd3
-1	12028808	14	ENSDARG00000057494	12064344	ENSDART00000106362			hypothetical protein LOC553325 [Source:RefSeq_peptide;Acc:NP_001032449]	ptcd3
1	12064925	14	ENSDARG00000029172	12099112	ENSDART00000044708	GO:0003677	DNA binding	Polr1a protein (Fragment). [Source:Uniprot/SPTREMBL;Acc:Q7SXQ2]	polr1a
1	12064925	14	ENSDARG00000029172	12099112	ENSDART00000044708	GO:0003899	DNA-directed RNA polymerase activity	Polr1a protein (Fragment). [Source:Uniprot/SPTREMBL;Acc:Q7SXQ2]	polr1a
1	12064925	14	ENSDARG00000029172	12099112	ENSDART00000044708	GO:0005634	nucleus	Polr1a protein (Fragment). [Source:Uniprot/SPTREMBL;Acc:Q7SXQ2]	polr1a
1	12064925	14	ENSDARG00000029172	12099112	ENSDART00000044708	GO:0006350	transcription	Polr1a protein (Fragment). [Source:Uniprot/SPTREMBL;Acc:Q7SXQ2]	polr1a
1	12064925	14	ENSDARG00000029172	12099112	ENSDART00000044708	GO:0006353	transcription termination	Polr1a protein (Fragment). [Source:Uniprot/SPTREMBL;Acc:Q7SXQ2]	polr1a
1	12064925	14	ENSDARG00000029172	12099112	ENSDART00000044708	GO:0006355	regulation of transcription, DNA-dependent	Polr1a protein (Fragment). [Source:Uniprot/SPTREMBL;Acc:Q7SXQ2]	polr1a
1	12064925	14	ENSDARG00000029172	12099112	ENSDART00000044708	GO:0016740	transferase activity	Polr1a protein (Fragment). [Source:Uniprot/SPTREMBL;Acc:Q7SXQ2]	polr1a
1	12064925	14	ENSDARG00000029172	12099112	ENSDART00000044708	GO:0016779	nucleotidyltransferase activity	Polr1a protein (Fragment). [Source:Uniprot/SPTREMBL;Acc:Q7SXQ2]	polr1a
1	12064925	14	ENSDARG00000029172	12099112	ENSDART00000044708	GO:0031564	transcription antitermination	Polr1a protein (Fragment). [Source:Uniprot/SPTREMBL;Acc:Q7SXQ2]	polr1a
1	12157877	14	ENSDARG00000071762	12163243	ENSDART00000106352	GO:0005575	cellular_component	Sequestosome 1 [Source:RefSeq_peptide;Acc:NP_998338]	sqstm1
1	12157877	14	ENSDARG00000071762	12163243	ENSDART00000106352	GO:0008150	biological_process	Sequestosome 1 [Source:RefSeq_peptide;Acc:NP_998338]	sqstm1
1	12157877	14	ENSDARG00000071762	12163243	ENSDART00000106352	GO:0008270	zinc ion binding	Sequestosome 1 [Source:RefSeq_peptide;Acc:NP_998338]	sqstm1
1	12157877	14	ENSDARG00000071762	12163243	ENSDART00000106350			Sequestosome 1 [Source:RefSeq_peptide;Acc:NP_998338]	sqstm1
-1	12161793	14	ENSDARG00000071760	12166996	ENSDART00000106348	GO:0003674	molecular_function	hypothetical protein LOC641417 [Source:RefSeq_peptide;Acc:NP_001032483]	zgc:123335
-1	12161793	14	ENSDARG00000071760	12166996	ENSDART00000106348	GO:0005575	cellular_component	hypothetical protein LOC641417 [Source:RefSeq_peptide;Acc:NP_001032483]	zgc:123335
-1	12161793	14	ENSDARG00000071760	12166996	ENSDART00000106348	GO:0008150	biological_process	hypothetical protein LOC641417 [Source:RefSeq_peptide;Acc:NP_001032483]	zgc:123335
-1	12169551	14	ENSDARG00000071758	12202435	ENSDART00000106338	GO:0003674	molecular_function	T-cell immune regulator 1 [Source:RefSeq_peptide;Acc:NP_998234]	zgc:55891
-1	12169551	14	ENSDARG00000071758	12202435	ENSDART00000106338	GO:0015992	proton transport	T-cell immune regulator 1 [Source:RefSeq_peptide;Acc:NP_998234]	zgc:55891
-1	12169551	14	ENSDARG00000071758	12202435	ENSDART00000106338	GO:0016020	membrane	T-cell immune regulator 1 [Source:RefSeq_peptide;Acc:NP_998234]	zgc:55891
1	12273273	14	ENSDARG00000071754	12274709	ENSDART00000106337
1	12273273	14	ENSDARG00000071754	12274709	ENSDART00000106336
-1	12432340	14	ENSDARG00000071753	12433619	ENSDART00000106334
-1	12450840	14	ENSDARG00000071752	12453971	ENSDART00000106333	GO:0003677	DNA binding	paired-like homeobox 2b [Source:RefSeq_peptide;Acc:NP_001014818]	phox2b
-1	12450840	14	ENSDARG00000071752	12453971	ENSDART00000106333	GO:0003700	transcription factor activity	paired-like homeobox 2b [Source:RefSeq_peptide;Acc:NP_001014818]	phox2b
-1	12450840	14	ENSDARG00000071752	12453971	ENSDART00000106333	GO:0005634	nucleus	paired-like homeobox 2b [Source:RefSeq_peptide;Acc:NP_001014818]	phox2b
-1	12450840	14	ENSDARG00000071752	12453971	ENSDART00000106333	GO:0006350	transcription	paired-like homeobox 2b [Source:RefSeq_peptide;Acc:NP_001014818]	phox2b
-1	12450840	14	ENSDARG00000071752	12453971	ENSDART00000106333	GO:0006353	transcription termination	paired-like homeobox 2b [Source:RefSeq_peptide;Acc:NP_001014818]	phox2b
-1	12450840	14	ENSDARG00000071752	12453971	ENSDART00000106333	GO:0006355	regulation of transcription, DNA-dependent	paired-like homeobox 2b [Source:RefSeq_peptide;Acc:NP_001014818]	phox2b
-1	12450840	14	ENSDARG00000071752	12453971	ENSDART00000106333	GO:0031564	transcription antitermination	paired-like homeobox 2b [Source:RefSeq_peptide;Acc:NP_001014818]	phox2b
-1	12450840	14	ENSDARG00000071752	12453971	ENSDART00000106333	GO:0043565	sequence-specific DNA binding	paired-like homeobox 2b [Source:RefSeq_peptide;Acc:NP_001014818]	phox2b
-1	12450840	14	ENSDARG00000071752	12453971	ENSDART00000106333	GO:0045449	regulation of transcription	paired-like homeobox 2b [Source:RefSeq_peptide;Acc:NP_001014818]	phox2b
-1	12450840	14	ENSDARG00000071752	12453971	ENSDART00000106333	GO:0048484	enteric nervous system development	paired-like homeobox 2b [Source:RefSeq_peptide;Acc:NP_001014818]	phox2b
-1	12450840	14	ENSDARG00000071752	12453971	ENSDART00000080680	GO:0003677	DNA binding	paired-like homeobox 2b [Source:RefSeq_peptide;Acc:NP_001014818]	phox2b
-1	12450840	14	ENSDARG00000071752	12453971	ENSDART00000080680	GO:0003700	transcription factor activity	paired-like homeobox 2b [Source:RefSeq_peptide;Acc:NP_001014818]	phox2b
-1	12450840	14	ENSDARG00000071752	12453971	ENSDART00000080680	GO:0005634	nucleus	paired-like homeobox 2b [Source:RefSeq_peptide;Acc:NP_001014818]	phox2b
-1	12450840	14	ENSDARG00000071752	12453971	ENSDART00000080680	GO:0006350	transcription	paired-like homeobox 2b [Source:RefSeq_peptide;Acc:NP_001014818]	phox2b
-1	12450840	14	ENSDARG00000071752	12453971	ENSDART00000080680	GO:0006353	transcription termination	paired-like homeobox 2b [Source:RefSeq_peptide;Acc:NP_001014818]	phox2b
-1	12450840	14	ENSDARG00000071752	12453971	ENSDART00000080680	GO:0006355	regulation of transcription, DNA-dependent	paired-like homeobox 2b [Source:RefSeq_peptide;Acc:NP_001014818]	phox2b
-1	12450840	14	ENSDARG00000071752	12453971	ENSDART00000080680	GO:0031564	transcription antitermination	paired-like homeobox 2b [Source:RefSeq_peptide;Acc:NP_001014818]	phox2b
-1	12450840	14	ENSDARG00000071752	12453971	ENSDART00000080680	GO:0043565	sequence-specific DNA binding	paired-like homeobox 2b [Source:RefSeq_peptide;Acc:NP_001014818]	phox2b
-1	12450840	14	ENSDARG00000071752	12453971	ENSDART00000080680	GO:0045449	regulation of transcription	paired-like homeobox 2b [Source:RefSeq_peptide;Acc:NP_001014818]	phox2b
-1	12450840	14	ENSDARG00000071752	12453971	ENSDART00000080680	GO:0048484	enteric nervous system development	paired-like homeobox 2b [Source:RefSeq_peptide;Acc:NP_001014818]	phox2b
-1	12488473	14	ENSDARG00000035101	12489989	ENSDART00000042887
-1	12523769	14	ENSDARG00000071751	12526900	ENSDART00000080682	GO:0003677	DNA binding	paired-like homeobox 2b [Source:RefSeq_peptide;Acc:NP_001014818]	phox2b
-1	12523769	14	ENSDARG00000071751	12526900	ENSDART00000080682	GO:0003700	transcription factor activity	paired-like homeobox 2b [Source:RefSeq_peptide;Acc:NP_001014818]	phox2b
-1	12523769	14	ENSDARG00000071751	12526900	ENSDART00000080682	GO:0005634	nucleus	paired-like homeobox 2b [Source:RefSeq_peptide;Acc:NP_001014818]	phox2b
-1	12523769	14	ENSDARG00000071751	12526900	ENSDART00000080682	GO:0006350	transcription	paired-like homeobox 2b [Source:RefSeq_peptide;Acc:NP_001014818]	phox2b
-1	12523769	14	ENSDARG00000071751	12526900	ENSDART00000080682	GO:0006353	transcription termination	paired-like homeobox 2b [Source:RefSeq_peptide;Acc:NP_001014818]	phox2b
-1	12523769	14	ENSDARG00000071751	12526900	ENSDART00000080682	GO:0006355	regulation of transcription, DNA-dependent	paired-like homeobox 2b [Source:RefSeq_peptide;Acc:NP_001014818]	phox2b
-1	12523769	14	ENSDARG00000071751	12526900	ENSDART00000080682	GO:0031564	transcription antitermination	paired-like homeobox 2b [Source:RefSeq_peptide;Acc:NP_001014818]	phox2b
-1	12523769	14	ENSDARG00000071751	12526900	ENSDART00000080682	GO:0043565	sequence-specific DNA binding	paired-like homeobox 2b [Source:RefSeq_peptide;Acc:NP_001014818]	phox2b
-1	12523769	14	ENSDARG00000071751	12526900	ENSDART00000080682	GO:0045449	regulation of transcription	paired-like homeobox 2b [Source:RefSeq_peptide;Acc:NP_001014818]	phox2b
-1	12523769	14	ENSDARG00000071751	12526900	ENSDART00000080682	GO:0048484	enteric nervous system development	paired-like homeobox 2b [Source:RefSeq_peptide;Acc:NP_001014818]	phox2b
-1	12523769	14	ENSDARG00000071751	12526900	ENSDART00000106326	GO:0003677	DNA binding	paired-like homeobox 2b [Source:RefSeq_peptide;Acc:NP_001014818]	phox2b
-1	12523769	14	ENSDARG00000071751	12526900	ENSDART00000106326	GO:0003700	transcription factor activity	paired-like homeobox 2b [Source:RefSeq_peptide;Acc:NP_001014818]	phox2b
-1	12523769	14	ENSDARG00000071751	12526900	ENSDART00000106326	GO:0005634	nucleus	paired-like homeobox 2b [Source:RefSeq_peptide;Acc:NP_001014818]	phox2b
-1	12523769	14	ENSDARG00000071751	12526900	ENSDART00000106326	GO:0006350	transcription	paired-like homeobox 2b [Source:RefSeq_peptide;Acc:NP_001014818]	phox2b
-1	12523769	14	ENSDARG00000071751	12526900	ENSDART00000106326	GO:0006353	transcription termination	paired-like homeobox 2b [Source:RefSeq_peptide;Acc:NP_001014818]	phox2b
-1	12523769	14	ENSDARG00000071751	12526900	ENSDART00000106326	GO:0006355	regulation of transcription, DNA-dependent	paired-like homeobox 2b [Source:RefSeq_peptide;Acc:NP_001014818]	phox2b
-1	12523769	14	ENSDARG00000071751	12526900	ENSDART00000106326	GO:0031564	transcription antitermination	paired-like homeobox 2b [Source:RefSeq_peptide;Acc:NP_001014818]	phox2b
-1	12523769	14	ENSDARG00000071751	12526900	ENSDART00000106326	GO:0043565	sequence-specific DNA binding	paired-like homeobox 2b [Source:RefSeq_peptide;Acc:NP_001014818]	phox2b
-1	12523769	14	ENSDARG00000071751	12526900	ENSDART00000106326	GO:0045449	regulation of transcription	paired-like homeobox 2b [Source:RefSeq_peptide;Acc:NP_001014818]	phox2b
-1	12523769	14	ENSDARG00000071751	12526900	ENSDART00000106326	GO:0048484	enteric nervous system development	paired-like homeobox 2b [Source:RefSeq_peptide;Acc:NP_001014818]	phox2b
1	12619862	14	ENSDARG00000071748	12625228	ENSDART00000106323	GO:0005575	cellular_component	Sequestosome 1 [Source:RefSeq_peptide;Acc:NP_998338]	sqstm1
1	12619862	14	ENSDARG00000071748	12625228	ENSDART00000106323	GO:0008150	biological_process	Sequestosome 1 [Source:RefSeq_peptide;Acc:NP_998338]	sqstm1
1	12619862	14	ENSDARG00000071748	12625228	ENSDART00000106323	GO:0008270	zinc ion binding	Sequestosome 1 [Source:RefSeq_peptide;Acc:NP_998338]	sqstm1
1	12619862	14	ENSDARG00000071748	12625228	ENSDART00000106321			Sequestosome 1 [Source:RefSeq_peptide;Acc:NP_998338]	sqstm1
-1	12623778	14	ENSDARG00000071744	12628981	ENSDART00000106317	GO:0003674	molecular_function	hypothetical protein LOC641417 [Source:RefSeq_peptide;Acc:NP_001032483]	zgc:123335
-1	12623778	14	ENSDARG00000071744	12628981	ENSDART00000106317	GO:0005575	cellular_component	hypothetical protein LOC641417 [Source:RefSeq_peptide;Acc:NP_001032483]	zgc:123335
-1	12623778	14	ENSDARG00000071744	12628981	ENSDART00000106317	GO:0008150	biological_process	hypothetical protein LOC641417 [Source:RefSeq_peptide;Acc:NP_001032483]	zgc:123335
-1	12631536	14	ENSDARG00000071743	12664262	ENSDART00000081816	GO:0003674	molecular_function	T-cell immune regulator 1 [Source:RefSeq_peptide;Acc:NP_998234]	zgc:55891
-1	12631536	14	ENSDARG00000071743	12664262	ENSDART00000081816	GO:0015992	proton transport	T-cell immune regulator 1 [Source:RefSeq_peptide;Acc:NP_998234]	zgc:55891
-1	12631536	14	ENSDARG00000071743	12664262	ENSDART00000081816	GO:0016020	membrane	T-cell immune regulator 1 [Source:RefSeq_peptide;Acc:NP_998234]	zgc:55891
-1	12789222	14	ENSDARG00000041257	12802949	ENSDART00000060479	GO:0003674	molecular_function	hypothetical protein LOC503743 [Source:RefSeq_peptide;Acc:NP_001013339]	zgc:113342
-1	12789222	14	ENSDARG00000041257	12802949	ENSDART00000060479	GO:0005575	cellular_component	hypothetical protein LOC503743 [Source:RefSeq_peptide;Acc:NP_001013339]	zgc:113342
-1	12789222	14	ENSDARG00000041257	12802949	ENSDART00000060479	GO:0008150	biological_process	hypothetical protein LOC503743 [Source:RefSeq_peptide;Acc:NP_001013339]	zgc:113342
1	12818265	14	ENSDARG00000057949	12843516	ENSDART00000080712	GO:0001584	rhodopsin-like receptor activity	hypothetical protein LOC556206 [Source:RefSeq_peptide;Acc:NP_001035011]	zgc:136890
1	12818265	14	ENSDARG00000057949	12843516	ENSDART00000080712	GO:0007186	G-protein coupled receptor protein signaling pathway	hypothetical protein LOC556206 [Source:RefSeq_peptide;Acc:NP_001035011]	zgc:136890
1	12818265	14	ENSDARG00000057949	12843516	ENSDART00000080712	GO:0016021	integral to membrane	hypothetical protein LOC556206 [Source:RefSeq_peptide;Acc:NP_001035011]	zgc:136890
1	12878368	14	ENSDARG00000037495	12881061	ENSDART00000054598	GO:0004872	receptor activity	reticulon 4 receptor-like 2b [Source:RefSeq_peptide;Acc:NP_982350]	rtn4rl2b
1	12878368	14	ENSDARG00000037495	12881061	ENSDART00000054598	GO:0005515	protein binding	reticulon 4 receptor-like 2b [Source:RefSeq_peptide;Acc:NP_982350]	rtn4rl2b
	12936152		BX317661
1	13058202	14	ENSDARG00000002732	13074675	ENSDART00000054590	GO:0003674	molecular_function	spondin 2b, extracellular matrix protein [Source:RefSeq_peptide;Acc:NP_571083]	spon2b
1	13058202	14	ENSDARG00000002732	13074675	ENSDART00000054590	GO:0005578	proteinaceous extracellular matrix	spondin 2b, extracellular matrix protein [Source:RefSeq_peptide;Acc:NP_571083]	spon2b
1	13058202	14	ENSDARG00000002732	13074675	ENSDART00000054590	GO:0007155	cell adhesion	spondin 2b, extracellular matrix protein [Source:RefSeq_peptide;Acc:NP_571083]	spon2b
1	13058202	14	ENSDARG00000002732	13074675	ENSDART00000054590	GO:0007275	multicellular organismal development	spondin 2b, extracellular matrix protein [Source:RefSeq_peptide;Acc:NP_571083]	spon2b
1	13058202	14	ENSDARG00000002732	13074675	ENSDART00000010148	GO:0003674	molecular_function	spondin 2b, extracellular matrix protein [Source:RefSeq_peptide;Acc:NP_571083]	spon2b
1	13058202	14	ENSDARG00000002732	13074675	ENSDART00000010148	GO:0005578	proteinaceous extracellular matrix	spondin 2b, extracellular matrix protein [Source:RefSeq_peptide;Acc:NP_571083]	spon2b
1	13058202	14	ENSDARG00000002732	13074675	ENSDART00000010148	GO:0007155	cell adhesion	spondin 2b, extracellular matrix protein [Source:RefSeq_peptide;Acc:NP_571083]	spon2b
1	13058202	14	ENSDARG00000002732	13074675	ENSDART00000010148	GO:0007275	multicellular organismal development	spondin 2b, extracellular matrix protein [Source:RefSeq_peptide;Acc:NP_571083]	spon2b
1	13058202	14	ENSDARG00000002732	13074675	ENSDART00000054588			spondin 2b, extracellular matrix protein [Source:RefSeq_peptide;Acc:NP_571083]	spon2b
1	13058202	14	ENSDARG00000002732	13074675	ENSDART00000040383			spondin 2b, extracellular matrix protein [Source:RefSeq_peptide;Acc:NP_571083]	spon2b
-1	13125362	14	ENSDARG00000032617	13230687	ENSDART00000082667	GO:0004872	receptor activity	fibroblast growth factor receptor-like 1a [Source:RefSeq_peptide;Acc:NP_956670]	fgfrl1a
-1	13125362	14	ENSDARG00000032617	13230687	ENSDART00000082667	GO:0005786	signal recognition particle, endoplasmic reticulum targeting	fibroblast growth factor receptor-like 1a [Source:RefSeq_peptide;Acc:NP_956670]	fgfrl1a
-1	13125362	14	ENSDARG00000032617	13230687	ENSDART00000082667	GO:0009968	negative regulation of signal transduction	fibroblast growth factor receptor-like 1a [Source:RefSeq_peptide;Acc:NP_956670]	fgfrl1a
-1	13125362	14	ENSDARG00000032617	13230687	ENSDART00000082667	GO:0016021	integral to membrane	fibroblast growth factor receptor-like 1a [Source:RefSeq_peptide;Acc:NP_956670]	fgfrl1a
-1	13125362	14	ENSDARG00000032617	13230687	ENSDART00000082667	GO:0021592	fourth ventricle development	fibroblast growth factor receptor-like 1a [Source:RefSeq_peptide;Acc:NP_956670]	fgfrl1a
-1	13125362	14	ENSDARG00000032617	13230687	ENSDART00000082667	GO:0021670	lateral ventricle development	fibroblast growth factor receptor-like 1a [Source:RefSeq_peptide;Acc:NP_956670]	fgfrl1a
-1	13125362	14	ENSDARG00000032617	13230687	ENSDART00000082667	GO:0021678	third ventricle development	fibroblast growth factor receptor-like 1a [Source:RefSeq_peptide;Acc:NP_956670]	fgfrl1a
-1	13125362	14	ENSDARG00000032617	13230687	ENSDART00000082667	GO:0048565	gut development	fibroblast growth factor receptor-like 1a [Source:RefSeq_peptide;Acc:NP_956670]	fgfrl1a
-1	13125362	14	ENSDARG00000032617	13230687	ENSDART00000082667	GO:0048592	eye morphogenesis	fibroblast growth factor receptor-like 1a [Source:RefSeq_peptide;Acc:NP_956670]	fgfrl1a
-1	13125362	14	ENSDARG00000032617	13230687	ENSDART00000082667	GO:0048794	swim bladder development	fibroblast growth factor receptor-like 1a [Source:RefSeq_peptide;Acc:NP_956670]	fgfrl1a
-1	13125362	14	ENSDARG00000032617	13230687	ENSDART00000082667	GO:0051216	cartilage development	fibroblast growth factor receptor-like 1a [Source:RefSeq_peptide;Acc:NP_956670]	fgfrl1a
-1	13125362	14	ENSDARG00000032617	13230687	ENSDART00000106291			fibroblast growth factor receptor-like 1a [Source:RefSeq_peptide;Acc:NP_956670]	fgfrl1a
-1	13125362	14	ENSDARG00000032617	13230687	ENSDART00000041062			fibroblast growth factor receptor-like 1a [Source:RefSeq_peptide;Acc:NP_956670]	fgfrl1a
-1	13248474	14	ENSDARG00000023220	13256248	ENSDART00000006716			Selenoprotein T2 precursor. [Source:Uniprot/SWISSPROT;Acc:Q502K9]	selt2
-1	13248474	14	ENSDARG00000023220	13256248	ENSDART00000065002	GO:0005786	signal recognition particle, endoplasmic reticulum targeting	Selenoprotein T2 precursor. [Source:Uniprot/SWISSPROT;Acc:Q502K9]	selt2
-1	13248474	14	ENSDARG00000023220	13256248	ENSDART00000065002	GO:0008430	selenium binding	Selenoprotein T2 precursor. [Source:Uniprot/SWISSPROT;Acc:Q502K9]	selt2
-1	13248474	14	ENSDARG00000023220	13256248	ENSDART00000065002	GO:0009968	negative regulation of signal transduction	Selenoprotein T2 precursor. [Source:Uniprot/SWISSPROT;Acc:Q502K9]	selt2
-1	13248474	14	ENSDARG00000023220	13256248	ENSDART00000065002	GO:0045454	cell redox homeostasis	Selenoprotein T2 precursor. [Source:Uniprot/SWISSPROT;Acc:Q502K9]	selt2
-1	13263900	14	ENSDARG00000057394	13267323	ENSDART00000080042	GO:0005525	GTP binding	hypothetical protein LOC751718 [Source:RefSeq_peptide;Acc:NP_001038893]	zgc:153710
-1	13263900	14	ENSDARG00000057394	13267323	ENSDART00000080042	GO:0005575	cellular_component	hypothetical protein LOC751718 [Source:RefSeq_peptide;Acc:NP_001038893]	zgc:153710
-1	13263900	14	ENSDARG00000057394	13267323	ENSDART00000080042	GO:0007264	small GTPase mediated signal transduction	hypothetical protein LOC751718 [Source:RefSeq_peptide;Acc:NP_001038893]	zgc:153710
-1	13263900	14	ENSDARG00000057394	13267323	ENSDART00000080042	GO:0015031	protein transport	hypothetical protein LOC751718 [Source:RefSeq_peptide;Acc:NP_001038893]	zgc:153710
-1	14517291	14	ENSDARG00000040592	14523866	ENSDART00000073779
-1	14533677	14	ENSDARG00000038349	14541031	ENSDART00000043547
-1	14799499	14	ENSDARG00000071729	14803162	ENSDART00000078825
-1	14874910	14	ENSDARG00000071728	14878573	ENSDART00000106276
1	14992987	14	ENSDARG00000062398	14995476	ENSDART00000090228				LOC558123
1	15405492	14	ENSDARG00000006636	15408053	ENSDART00000005738				LOC794165
-1	15940239	14	ENSDARG00000071726	15945150	ENSDART00000106271
1	16097270	14	ENSDARG00000054082	16098100	ENSDART00000076226
1	16264471	14	ENSDARG00000022109	16283323	ENSDART00000046954				LOC100008068
-1	16287964	14	ENSDARG00000006503	16296452	ENSDART00000026025			T-cell leukemia homeobox protein 3 (Homeobox protein Hox-11L2). [Source:Uniprot/SWISSPROT;Acc:O43711]	TLX3 (2 of 2)
-1	16325453	14	ENSDARG00000015794	16326684	ENSDART00000021046			histamine receptor H2 (hrh2), mRNA [Source:RefSeq_dna;Acc:NM_001045338]	hrh2
1	16344233	14	ENSDARG00000034820	16411610	ENSDART00000106245			Dedicator of cytokinesis protein 2. [Source:Uniprot/SWISSPROT;Acc:Q92608]	DOCK2
1	16344233	14	ENSDARG00000034820	16411610	ENSDART00000049702			Dedicator of cytokinesis protein 2. [Source:Uniprot/SWISSPROT;Acc:Q92608]	DOCK2
1	16344233	14	ENSDARG00000034820	16411610	ENSDART00000106241			Dedicator of cytokinesis protein 2. [Source:Uniprot/SWISSPROT;Acc:Q92608]	DOCK2
1	16774226	14	ENSDARG00000021554	16774944	ENSDART00000037393
1	16804823	14	ENSDARG00000037433	16837518	ENSDART00000054476	GO:0003676	nucleic acid binding	fragile X mental retardation 1 [Source:RefSeq_peptide;Acc:NP_694495]	fmr1
1	16804823	14	ENSDARG00000037433	16837518	ENSDART00000054476	GO:0003723	RNA binding	fragile X mental retardation 1 [Source:RefSeq_peptide;Acc:NP_694495]	fmr1
1	16804823	14	ENSDARG00000037433	16837518	ENSDART00000054476	GO:0005634	nucleus	fragile X mental retardation 1 [Source:RefSeq_peptide;Acc:NP_694495]	fmr1
1	16804823	14	ENSDARG00000037433	16837518	ENSDART00000054476	GO:0007420	brain development	fragile X mental retardation 1 [Source:RefSeq_peptide;Acc:NP_694495]	fmr1
1	16804823	14	ENSDARG00000037433	16837518	ENSDART00000054476	GO:0014036	neural crest cell fate specification	fragile X mental retardation 1 [Source:RefSeq_peptide;Acc:NP_694495]	fmr1
1	16804823	14	ENSDARG00000037433	16837518	ENSDART00000054476	GO:0021905	forebrain-midbrain boundary formation	fragile X mental retardation 1 [Source:RefSeq_peptide;Acc:NP_694495]	fmr1
1	16804823	14	ENSDARG00000037433	16837518	ENSDART00000054476	GO:0048755	branching morphogenesis of a nerve	fragile X mental retardation 1 [Source:RefSeq_peptide;Acc:NP_694495]	fmr1
1	16804823	14	ENSDARG00000037433	16837518	ENSDART00000054476	GO:0048812	neurite morphogenesis	fragile X mental retardation 1 [Source:RefSeq_peptide;Acc:NP_694495]	fmr1
1	16804823	14	ENSDARG00000037433	16837518	ENSDART00000054476	GO:0051216	cartilage development	fragile X mental retardation 1 [Source:RefSeq_peptide;Acc:NP_694495]	fmr1
1	16804823	14	ENSDARG00000037433	16837518	ENSDART00000054473			fragile X mental retardation 1 [Source:RefSeq_peptide;Acc:NP_694495]	fmr1
-1	16822264	14	ENSDARG00000071706	16823051	ENSDART00000106219
	16825764		CA378164
-1	16854467	14	ENSDARG00000021503	16855809	ENSDART00000035272
1	17129925	14	ENSDARG00000052242	17339142	ENSDART00000106216			AF4/FMR2 family member 2 (Fragile X mental retardation 2 protein) (Protein FMR-2) (FMR2P) (Protein Ox19) (Fragile X E mental retardation syndrome protein). [Source:Uniprot/SWISSPROT;Acc:P51816]	AFF2
1	17129925	14	ENSDARG00000052242	17339142	ENSDART00000074070			AF4/FMR2 family member 2 (Fragile X mental retardation 2 protein) (Protein FMR-2) (FMR2P) (Protein Ox19) (Fragile X E mental retardation syndrome protein). [Source:Uniprot/SWISSPROT;Acc:P51816]	AFF2
-1	17345065	14	ENSDARG00000007864	17351272	ENSDART00000064882
-1	17345065	14	ENSDARG00000007864	17351272	ENSDART00000023127
-1	17345065	14	ENSDARG00000007864	17351272	ENSDART00000079704
-1	17345065	14	ENSDARG00000007864	17351272	ENSDART00000032308
-1	17355642	14	ENSDARG00000071704	17413916	ENSDART00000106212	GO:0003674	molecular_function	hypothetical protein LOC321250 [Source:RefSeq_peptide;Acc:NP_954967]	zgc:66433
-1	17355642	14	ENSDARG00000071704	17413916	ENSDART00000106212	GO:0005575	cellular_component	hypothetical protein LOC321250 [Source:RefSeq_peptide;Acc:NP_954967]	zgc:66433
-1	17355642	14	ENSDARG00000071704	17413916	ENSDART00000106212	GO:0008150	biological_process	hypothetical protein LOC321250 [Source:RefSeq_peptide;Acc:NP_954967]	zgc:66433
-1	17437696	14	ENSDARG00000071702	17443934	ENSDART00000106211				LOC559763
-1	17447421	14	ENSDARG00000071701	17454468	ENSDART00000106209			hypothetical protein LOC559821 [Source:RefSeq_peptide;Acc:NP_001076289]	NP_001076289.1
-1	17447421	14	ENSDARG00000071701	17454468	ENSDART00000106207			hypothetical protein LOC559821 [Source:RefSeq_peptide;Acc:NP_001076289]	NP_001076289.1
-1	17456953	14	ENSDARG00000056874	17462392	ENSDART00000079452	GO:0003796	lysozyme activity	hypothetical protein LOC436979 [Source:RefSeq_peptide;Acc:NP_001002706]	zgc:92608
-1	17456953	14	ENSDARG00000056874	17462392	ENSDART00000079452	GO:0005575	cellular_component	hypothetical protein LOC436979 [Source:RefSeq_peptide;Acc:NP_001002706]	zgc:92608
-1	17456953	14	ENSDARG00000056874	17462392	ENSDART00000079452	GO:0009253	peptidoglycan catabolic process	hypothetical protein LOC436979 [Source:RefSeq_peptide;Acc:NP_001002706]	zgc:92608
-1	17456953	14	ENSDARG00000056874	17462392	ENSDART00000079452	GO:0016998	cell wall catabolic process	hypothetical protein LOC436979 [Source:RefSeq_peptide;Acc:NP_001002706]	zgc:92608
1	17463711	14	ENSDARG00000071699	17485822	ENSDART00000106205	GO:0003674	molecular_function	hypothetical protein LOC790922 [Source:RefSeq_peptide;Acc:NP_001073537]	zgc:158245
1	17463711	14	ENSDARG00000071699	17485822	ENSDART00000106205	GO:0005575	cellular_component	hypothetical protein LOC790922 [Source:RefSeq_peptide;Acc:NP_001073537]	zgc:158245
1	17463711	14	ENSDARG00000071699	17485822	ENSDART00000106205	GO:0008150	biological_process	hypothetical protein LOC790922 [Source:RefSeq_peptide;Acc:NP_001073537]	zgc:158245
1	17647571	14	ENSDARG00000071698	17651475	ENSDART00000106203
1	17675651	14	ENSDARG00000071697	17733881	ENSDART00000106198	GO:0003674	molecular_function	hypothetical protein LOC321250 [Source:RefSeq_peptide;Acc:NP_954967]	zgc:66433
1	17675651	14	ENSDARG00000071697	17733881	ENSDART00000106198	GO:0005575	cellular_component	hypothetical protein LOC321250 [Source:RefSeq_peptide;Acc:NP_954967]	zgc:66433
1	17675651	14	ENSDARG00000071697	17733881	ENSDART00000106198	GO:0008150	biological_process	hypothetical protein LOC321250 [Source:RefSeq_peptide;Acc:NP_954967]	zgc:66433
1	17739613	14	ENSDARG00000071696	17744458	ENSDART00000106197
1	17739613	14	ENSDARG00000071696	17744458	ENSDART00000079909
1	17772398	14	ENSDARG00000071695	17778165	ENSDART00000106196
1	17772398	14	ENSDARG00000071695	17778165	ENSDART00000079916
-1	17801455	14	ENSDARG00000016664	17832136	ENSDART00000106194			LOC402838 protein (Fragment). [Source:Uniprot/SPTREMBL;Acc:Q7SYN2]	Q7SYN2_DANRE
-1	17801455	14	ENSDARG00000016664	17832136	ENSDART00000027733			LOC402838 protein (Fragment). [Source:Uniprot/SPTREMBL;Acc:Q7SYN2]	Q7SYN2_DANRE
1	17839968	14	ENSDARG00000053684	17922777	ENSDART00000075744	GO:0003824	catalytic activity	Fructose-bisphosphate aldolase B (EC 4.1.2.13) (Liver-type aldolase). [Source:Uniprot/SWISSPROT;Acc:Q8JH71]	aldob
1	17839968	14	ENSDARG00000053684	17922777	ENSDART00000075744	GO:0004332	fructose-bisphosphate aldolase activity	Fructose-bisphosphate aldolase B (EC 4.1.2.13) (Liver-type aldolase). [Source:Uniprot/SWISSPROT;Acc:Q8JH71]	aldob
1	17839968	14	ENSDARG00000053684	17922777	ENSDART00000075744	GO:0005575	cellular_component	Fructose-bisphosphate aldolase B (EC 4.1.2.13) (Liver-type aldolase). [Source:Uniprot/SWISSPROT;Acc:Q8JH71]	aldob
1	17839968	14	ENSDARG00000053684	17922777	ENSDART00000075744	GO:0006096	glycolysis	Fructose-bisphosphate aldolase B (EC 4.1.2.13) (Liver-type aldolase). [Source:Uniprot/SWISSPROT;Acc:Q8JH71]	aldob
1	17839968	14	ENSDARG00000053684	17922777	ENSDART00000075744	GO:0008152	metabolic process	Fructose-bisphosphate aldolase B (EC 4.1.2.13) (Liver-type aldolase). [Source:Uniprot/SWISSPROT;Acc:Q8JH71]	aldob
1	17839968	14	ENSDARG00000053684	17922777	ENSDART00000075744	GO:0016829	lyase activity	Fructose-bisphosphate aldolase B (EC 4.1.2.13) (Liver-type aldolase). [Source:Uniprot/SWISSPROT;Acc:Q8JH71]	aldob
-1	17857424	14	ENSDARG00000053691	17874571	ENSDART00000075759	GO:0003674	molecular_function	Macrophage erythroblast attacher. [Source:Uniprot/SWISSPROT;Acc:Q7SXR3]	maea
-1	17857424	14	ENSDARG00000053691	17874571	ENSDART00000075759	GO:0005575	cellular_component	Macrophage erythroblast attacher. [Source:Uniprot/SWISSPROT;Acc:Q7SXR3]	maea
-1	17857424	14	ENSDARG00000053691	17874571	ENSDART00000075759	GO:0008150	biological_process	Macrophage erythroblast attacher. [Source:Uniprot/SWISSPROT;Acc:Q7SXR3]	maea
1	17893300	14	ENSDARG00000019213	17932469	ENSDART00000059796	GO:0005575	cellular_component	hypothetical protein LOC678649 [Source:RefSeq_peptide;Acc:NP_001035480]	zgc:136929
1	17893300	14	ENSDARG00000019213	17932469	ENSDART00000059796	GO:0006564	L-serine biosynthetic process	hypothetical protein LOC678649 [Source:RefSeq_peptide;Acc:NP_001035480]	zgc:136929
1	17893300	14	ENSDARG00000019213	17932469	ENSDART00000059796	GO:0008152	metabolic process	hypothetical protein LOC678649 [Source:RefSeq_peptide;Acc:NP_001035480]	zgc:136929
1	17893300	14	ENSDARG00000019213	17932469	ENSDART00000059796	GO:0016616	oxidoreductase activity, acting on the CH-OH group of donors, NAD or NADP as acceptor	hypothetical protein LOC678649 [Source:RefSeq_peptide;Acc:NP_001035480]	zgc:136929
1	17893300	14	ENSDARG00000019213	17932469	ENSDART00000059796	GO:0051287	NAD binding	hypothetical protein LOC678649 [Source:RefSeq_peptide;Acc:NP_001035480]	zgc:136929
1	17893300	14	ENSDARG00000019213	17932469	ENSDART00000025842			hypothetical protein LOC678649 [Source:RefSeq_peptide;Acc:NP_001035480]	zgc:136929
-1	17939012	14	ENSDARG00000062277	17949399	ENSDART00000089867				LOC559392
1	17972291	14	ENSDARG00000037423	17987404	ENSDART00000054462			hypothetical protein LOC565058 [Source:RefSeq_peptide;Acc:NP_001020706]	zgc:114040
1	17972291	14	ENSDARG00000037423	17987404	ENSDART00000106189	GO:0003674	molecular_function	hypothetical protein LOC565058 [Source:RefSeq_peptide;Acc:NP_001020706]	zgc:114040
1	17972291	14	ENSDARG00000037423	17987404	ENSDART00000106189	GO:0005575	cellular_component	hypothetical protein LOC565058 [Source:RefSeq_peptide;Acc:NP_001020706]	zgc:114040
1	17972291	14	ENSDARG00000037423	17987404	ENSDART00000106189	GO:0008150	biological_process	hypothetical protein LOC565058 [Source:RefSeq_peptide;Acc:NP_001020706]	zgc:114040
-1	18067327	14	ENSDARG00000037421	18069568	ENSDART00000054460	GO:0003676	nucleic acid binding	Early growth response protein 1 (EGR-1) (Krox24). [Source:Uniprot/SWISSPROT;Acc:P26632]	egr1
-1	18067327	14	ENSDARG00000037421	18069568	ENSDART00000054460	GO:0003677	DNA binding	Early growth response protein 1 (EGR-1) (Krox24). [Source:Uniprot/SWISSPROT;Acc:P26632]	egr1
-1	18067327	14	ENSDARG00000037421	18069568	ENSDART00000054460	GO:0005622	intracellular	Early growth response protein 1 (EGR-1) (Krox24). [Source:Uniprot/SWISSPROT;Acc:P26632]	egr1
-1	18067327	14	ENSDARG00000037421	18069568	ENSDART00000054460	GO:0006350	transcription	Early growth response protein 1 (EGR-1) (Krox24). [Source:Uniprot/SWISSPROT;Acc:P26632]	egr1
-1	18067327	14	ENSDARG00000037421	18069568	ENSDART00000054460	GO:0006353	transcription termination	Early growth response protein 1 (EGR-1) (Krox24). [Source:Uniprot/SWISSPROT;Acc:P26632]	egr1
-1	18067327	14	ENSDARG00000037421	18069568	ENSDART00000054460	GO:0006355	regulation of transcription, DNA-dependent	Early growth response protein 1 (EGR-1) (Krox24). [Source:Uniprot/SWISSPROT;Acc:P26632]	egr1
-1	18067327	14	ENSDARG00000037421	18069568	ENSDART00000054460	GO:0006829	zinc ion transport	Early growth response protein 1 (EGR-1) (Krox24). [Source:Uniprot/SWISSPROT;Acc:P26632]	egr1
-1	18067327	14	ENSDARG00000037421	18069568	ENSDART00000054460	GO:0008270	zinc ion binding	Early growth response protein 1 (EGR-1) (Krox24). [Source:Uniprot/SWISSPROT;Acc:P26632]	egr1
-1	18067327	14	ENSDARG00000037421	18069568	ENSDART00000054460	GO:0031564	transcription antitermination	Early growth response protein 1 (EGR-1) (Krox24). [Source:Uniprot/SWISSPROT;Acc:P26632]	egr1
-1	18067327	14	ENSDARG00000037421	18069568	ENSDART00000054460	GO:0043010	camera-type eye development	Early growth response protein 1 (EGR-1) (Krox24). [Source:Uniprot/SWISSPROT;Acc:P26632]	egr1
-1	18067327	14	ENSDARG00000037421	18069568	ENSDART00000054460	GO:0046872	metal ion binding	Early growth response protein 1 (EGR-1) (Krox24). [Source:Uniprot/SWISSPROT;Acc:P26632]	egr1
-1	18332466	14	ENSDARG00000031382	18351479	ENSDART00000043162	GO:0003674	molecular_function	Receptor expression-enhancing protein 2. [Source:Uniprot/SWISSPROT;Acc:Q4KMI4]	zgc:110128
-1	18332466	14	ENSDARG00000031382	18351479	ENSDART00000043162	GO:0005579	membrane attack complex	Receptor expression-enhancing protein 2. [Source:Uniprot/SWISSPROT;Acc:Q4KMI4]	zgc:110128
-1	18332466	14	ENSDARG00000031382	18351479	ENSDART00000043162	GO:0008150	biological_process	Receptor expression-enhancing protein 2. [Source:Uniprot/SWISSPROT;Acc:Q4KMI4]	zgc:110128
-1	18332466	14	ENSDARG00000031382	18351479	ENSDART00000043162	GO:0016020	membrane	Receptor expression-enhancing protein 2. [Source:Uniprot/SWISSPROT;Acc:Q4KMI4]	zgc:110128
-1	18332466	14	ENSDARG00000031382	18351479	ENSDART00000043162	GO:0016021	integral to membrane	Receptor expression-enhancing protein 2. [Source:Uniprot/SWISSPROT;Acc:Q4KMI4]	zgc:110128
-1	18373609	14	ENSDARG00000062267	18393945	ENSDART00000089845			JmjC domain-containing histone demethylation protein 2B (EC 1.14.11.-) (Jumonji domain-containing protein 1B) (Nuclear protein 5qNCA). [Source:Uniprot/SWISSPROT;Acc:Q7LBC6]	JMJD1B
1	18451599	14	ENSDARG00000057055	18459406	ENSDART00000079649	GO:0005506	iron ion binding	hypothetical protein LOC554100 [Source:RefSeq_peptide;Acc:NP_001019573]	zgc:109991
1	18451599	14	ENSDARG00000057055	18459406	ENSDART00000079649	GO:0006118	electron transport	hypothetical protein LOC554100 [Source:RefSeq_peptide;Acc:NP_001019573]	zgc:109991
1	18451599	14	ENSDARG00000057055	18459406	ENSDART00000079649	GO:0006744	ubiquinone biosynthetic process	hypothetical protein LOC554100 [Source:RefSeq_peptide;Acc:NP_001019573]	zgc:109991
1	18451599	14	ENSDARG00000057055	18459406	ENSDART00000079649	GO:0006826	iron ion transport	hypothetical protein LOC554100 [Source:RefSeq_peptide;Acc:NP_001019573]	zgc:109991
1	18451599	14	ENSDARG00000057055	18459406	ENSDART00000079649	GO:0006879	iron ion homeostasis	hypothetical protein LOC554100 [Source:RefSeq_peptide;Acc:NP_001019573]	zgc:109991
1	18451599	14	ENSDARG00000057055	18459406	ENSDART00000079649	GO:0009055	electron carrier activity	hypothetical protein LOC554100 [Source:RefSeq_peptide;Acc:NP_001019573]	zgc:109991
1	18451599	14	ENSDARG00000057055	18459406	ENSDART00000079649	GO:0016491	oxidoreductase activity	hypothetical protein LOC554100 [Source:RefSeq_peptide;Acc:NP_001019573]	zgc:109991
1	18451599	14	ENSDARG00000057055	18459406	ENSDART00000079649	GO:0016651	oxidoreductase activity, acting on NADH or NADPH	hypothetical protein LOC554100 [Source:RefSeq_peptide;Acc:NP_001019573]	zgc:109991
1	18451599	14	ENSDARG00000057055	18459406	ENSDART00000079649	GO:0046872	metal ion binding	hypothetical protein LOC554100 [Source:RefSeq_peptide;Acc:NP_001019573]	zgc:109991
1	18451599	14	ENSDARG00000057055	18459406	ENSDART00000079649	GO:0051536	iron-sulfur cluster binding	hypothetical protein LOC554100 [Source:RefSeq_peptide;Acc:NP_001019573]	zgc:109991
1	18451599	14	ENSDARG00000057055	18459406	ENSDART00000079649	GO:0051539	4 iron, 4 sulfur cluster binding	hypothetical protein LOC554100 [Source:RefSeq_peptide;Acc:NP_001019573]	zgc:109991
-1	18463503	14	ENSDARG00000057048	18465667	ENSDART00000079619				LOC799314
-1	18463503	14	ENSDARG00000057048	18465667	ENSDART00000079642				LOC799314
-1	18463503	14	ENSDARG00000057048	18465667	ENSDART00000079633				LOC799314
1	18466098	14	ENSDARG00000057026	18474406	ENSDART00000079608	GO:0000166	nucleotide binding	GTP-binding nuclear protein Ran (GTPase Ran). [Source:Uniprot/SWISSPROT;Acc:P79735]	ran
1	18466098	14	ENSDARG00000057026	18474406	ENSDART00000079608	GO:0000178	exosome (RNase complex)	GTP-binding nuclear protein Ran (GTPase Ran). [Source:Uniprot/SWISSPROT;Acc:P79735]	ran
1	18466098	14	ENSDARG00000057026	18474406	ENSDART00000079608	GO:0005525	GTP binding	GTP-binding nuclear protein Ran (GTPase Ran). [Source:Uniprot/SWISSPROT;Acc:P79735]	ran
1	18466098	14	ENSDARG00000057026	18474406	ENSDART00000079608	GO:0006810	transport	GTP-binding nuclear protein Ran (GTPase Ran). [Source:Uniprot/SWISSPROT;Acc:P79735]	ran
1	18466098	14	ENSDARG00000057026	18474406	ENSDART00000079608	GO:0006886	intracellular protein transport	GTP-binding nuclear protein Ran (GTPase Ran). [Source:Uniprot/SWISSPROT;Acc:P79735]	ran
1	18466098	14	ENSDARG00000057026	18474406	ENSDART00000079608	GO:0007264	small GTPase mediated signal transduction	GTP-binding nuclear protein Ran (GTPase Ran). [Source:Uniprot/SWISSPROT;Acc:P79735]	ran
1	18466098	14	ENSDARG00000057026	18474406	ENSDART00000034438	GO:0000166	nucleotide binding	GTP-binding nuclear protein Ran (GTPase Ran). [Source:Uniprot/SWISSPROT;Acc:P79735]	ran
1	18466098	14	ENSDARG00000057026	18474406	ENSDART00000034438	GO:0000178	exosome (RNase complex)	GTP-binding nuclear protein Ran (GTPase Ran). [Source:Uniprot/SWISSPROT;Acc:P79735]	ran
1	18466098	14	ENSDARG00000057026	18474406	ENSDART00000034438	GO:0005525	GTP binding	GTP-binding nuclear protein Ran (GTPase Ran). [Source:Uniprot/SWISSPROT;Acc:P79735]	ran
1	18466098	14	ENSDARG00000057026	18474406	ENSDART00000034438	GO:0006810	transport	GTP-binding nuclear protein Ran (GTPase Ran). [Source:Uniprot/SWISSPROT;Acc:P79735]	ran
1	18466098	14	ENSDARG00000057026	18474406	ENSDART00000034438	GO:0006886	intracellular protein transport	GTP-binding nuclear protein Ran (GTPase Ran). [Source:Uniprot/SWISSPROT;Acc:P79735]	ran
1	18466098	14	ENSDARG00000057026	18474406	ENSDART00000034438	GO:0007264	small GTPase mediated signal transduction	GTP-binding nuclear protein Ran (GTPase Ran). [Source:Uniprot/SWISSPROT;Acc:P79735]	ran
1	18502727	14	ENSDARG00000001880	18526840	ENSDART00000106181	GO:0006886	intracellular protein transport	Syntaxin 3 [Source:RefSeq_peptide;Acc:NP_956837]	stx3a
1	18502727	14	ENSDARG00000001880	18526840	ENSDART00000106181	GO:0008565	protein transporter activity	Syntaxin 3 [Source:RefSeq_peptide;Acc:NP_956837]	stx3a
1	18502727	14	ENSDARG00000001880	18526840	ENSDART00000106181	GO:0016020	membrane	Syntaxin 3 [Source:RefSeq_peptide;Acc:NP_956837]	stx3a
1	18502727	14	ENSDARG00000001880	18526840	ENSDART00000013149			Syntaxin 3 [Source:RefSeq_peptide;Acc:NP_956837]	stx3a
1	18600727	14	ENSDARG00000057007	18625407	ENSDART00000079583	GO:0006564	L-serine biosynthetic process	C-terminal binding protein 1 [Source:RefSeq_peptide;Acc:NP_571789]	ctbp1
1	18600727	14	ENSDARG00000057007	18625407	ENSDART00000079583	GO:0008152	metabolic process	C-terminal binding protein 1 [Source:RefSeq_peptide;Acc:NP_571789]	ctbp1
1	18600727	14	ENSDARG00000057007	18625407	ENSDART00000079583	GO:0016616	oxidoreductase activity, acting on the CH-OH group of donors, NAD or NADP as acceptor	C-terminal binding protein 1 [Source:RefSeq_peptide;Acc:NP_571789]	ctbp1
1	18600727	14	ENSDARG00000057007	18625407	ENSDART00000079583	GO:0051287	NAD binding	C-terminal binding protein 1 [Source:RefSeq_peptide;Acc:NP_571789]	ctbp1
1	18641739	14	ENSDARG00000025465	18681111	ENSDART00000032141	GO:0003674	molecular_function	spondin 2a, extracellular matrix protein [Source:RefSeq_peptide;Acc:NP_571082]	spon2a
1	18641739	14	ENSDARG00000025465	18681111	ENSDART00000032141	GO:0005578	proteinaceous extracellular matrix	spondin 2a, extracellular matrix protein [Source:RefSeq_peptide;Acc:NP_571082]	spon2a
1	18641739	14	ENSDARG00000025465	18681111	ENSDART00000032141	GO:0007155	cell adhesion	spondin 2a, extracellular matrix protein [Source:RefSeq_peptide;Acc:NP_571082]	spon2a
1	18641739	14	ENSDARG00000025465	18681111	ENSDART00000032141	GO:0007275	multicellular organismal development	spondin 2a, extracellular matrix protein [Source:RefSeq_peptide;Acc:NP_571082]	spon2a
1	18690031	14	ENSDARG00000037408	18703644	ENSDART00000054437
-1	18704377	14	ENSDARG00000056984	18713024	ENSDART00000054420	GO:0000074	regulation of progression through cell cycle	hypothetical protein LOC393176 [Source:RefSeq_peptide;Acc:NP_956501]	zgc:56197
-1	18704377	14	ENSDARG00000056984	18713024	ENSDART00000054420	GO:0003674	molecular_function	hypothetical protein LOC393176 [Source:RefSeq_peptide;Acc:NP_956501]	zgc:56197
-1	18704377	14	ENSDARG00000056984	18713024	ENSDART00000054420	GO:0005575	cellular_component	hypothetical protein LOC393176 [Source:RefSeq_peptide;Acc:NP_956501]	zgc:56197
-1	18704377	14	ENSDARG00000056984	18713024	ENSDART00000054420	GO:0006281	DNA repair	hypothetical protein LOC393176 [Source:RefSeq_peptide;Acc:NP_956501]	zgc:56197
1	18714971	14	ENSDARG00000037398	18723047	ENSDART00000054417	GO:0003674	molecular_function	hypothetical protein LOC550612 [Source:RefSeq_peptide;Acc:NP_001017913]	zgc:113229
1	18714971	14	ENSDARG00000037398	18723047	ENSDART00000054417	GO:0005575	cellular_component	hypothetical protein LOC550612 [Source:RefSeq_peptide;Acc:NP_001017913]	zgc:113229
1	18714971	14	ENSDARG00000037398	18723047	ENSDART00000054417	GO:0008150	biological_process	hypothetical protein LOC550612 [Source:RefSeq_peptide;Acc:NP_001017913]	zgc:113229
1	18714971	14	ENSDARG00000037398	18723047	ENSDART00000106165			hypothetical protein LOC550612 [Source:RefSeq_peptide;Acc:NP_001017913]	zgc:113229
-1	18724903	14	ENSDARG00000010477	18740449	ENSDART00000021417	GO:0004872	receptor activity	purinergic receptor P2X3 [Source:RefSeq_peptide;Acc:NP_571698]	p2rx3a
-1	18724903	14	ENSDARG00000010477	18740449	ENSDART00000021417	GO:0005216	ion channel activity	purinergic receptor P2X3 [Source:RefSeq_peptide;Acc:NP_571698]	p2rx3a
-1	18724903	14	ENSDARG00000010477	18740449	ENSDART00000021417	GO:0005524	ATP binding	purinergic receptor P2X3 [Source:RefSeq_peptide;Acc:NP_571698]	p2rx3a
-1	18724903	14	ENSDARG00000010477	18740449	ENSDART00000021417	GO:0006810	transport	purinergic receptor P2X3 [Source:RefSeq_peptide;Acc:NP_571698]	p2rx3a
-1	18724903	14	ENSDARG00000010477	18740449	ENSDART00000021417	GO:0006811	ion transport	purinergic receptor P2X3 [Source:RefSeq_peptide;Acc:NP_571698]	p2rx3a
-1	18724903	14	ENSDARG00000010477	18740449	ENSDART00000021417	GO:0016020	membrane	purinergic receptor P2X3 [Source:RefSeq_peptide;Acc:NP_571698]	p2rx3a
-1	18724903	14	ENSDARG00000010477	18740449	ENSDART00000021417	GO:0016021	integral to membrane	purinergic receptor P2X3 [Source:RefSeq_peptide;Acc:NP_571698]	p2rx3a
-1	18761496	14	ENSDARG00000037397	18795350	ENSDART00000106155	GO:0003677	DNA binding	structure specific recognition protein 1 [Source:RefSeq_peptide;Acc:NP_997967]	ssrp1
-1	18761496	14	ENSDARG00000037397	18795350	ENSDART00000106155	GO:0005634	nucleus	structure specific recognition protein 1 [Source:RefSeq_peptide;Acc:NP_997967]	ssrp1
-1	18761496	14	ENSDARG00000037397	18795350	ENSDART00000106154			structure specific recognition protein 1 [Source:RefSeq_peptide;Acc:NP_997967]	ssrp1
-1	18761496	14	ENSDARG00000037397	18795350	ENSDART00000106151			structure specific recognition protein 1 [Source:RefSeq_peptide;Acc:NP_997967]	ssrp1
-1	18761496	14	ENSDARG00000037397	18795350	ENSDART00000054415			structure specific recognition protein 1 [Source:RefSeq_peptide;Acc:NP_997967]	ssrp1
1	18857266	14	ENSDARG00000037393	18878622	ENSDART00000106147			solute carrier family 43, member 1 [Source:RefSeq_peptide;Acc:NP_956191]	slc43a1
1	18857266	14	ENSDARG00000037393	18878622	ENSDART00000106146			solute carrier family 43, member 1 [Source:RefSeq_peptide;Acc:NP_956191]	slc43a1
1	18857266	14	ENSDARG00000037393	18878622	ENSDART00000054411			solute carrier family 43, member 1 [Source:RefSeq_peptide;Acc:NP_956191]	slc43a1
-1	18882837	14	ENSDARG00000037392	18889304	ENSDART00000054410	GO:0003674	molecular_function	hypothetical protein LOC767651 [Source:RefSeq_peptide;Acc:NP_001070059]	zgc:153400
-1	18882837	14	ENSDARG00000037392	18889304	ENSDART00000054410	GO:0005575	cellular_component	hypothetical protein LOC767651 [Source:RefSeq_peptide;Acc:NP_001070059]	zgc:153400
-1	18882837	14	ENSDARG00000037392	18889304	ENSDART00000054410	GO:0008150	biological_process	hypothetical protein LOC767651 [Source:RefSeq_peptide;Acc:NP_001070059]	zgc:153400
1	18912725	14	ENSDARG00000028209	18920550	ENSDART00000033596	GO:0000074	regulation of progression through cell cycle	cyclin G1 [Source:RefSeq_peptide;Acc:NP_955775]	ccng1
-1	18920595	14	ENSDARG00000029042	18932350	ENSDART00000041501	GO:0003674	molecular_function	NudC domain containing 2 [Source:RefSeq_peptide;Acc:NP_001003539]	nudcd2
-1	18920595	14	ENSDARG00000029042	18932350	ENSDART00000041501	GO:0005575	cellular_component	NudC domain containing 2 [Source:RefSeq_peptide;Acc:NP_001003539]	nudcd2
-1	18920595	14	ENSDARG00000029042	18932350	ENSDART00000041501	GO:0008150	biological_process	NudC domain containing 2 [Source:RefSeq_peptide;Acc:NP_001003539]	nudcd2
1	18932801	14	ENSDARG00000037740	18945148	ENSDART00000082697			hypothetical protein LOC393704 [Source:RefSeq_peptide;Acc:NP_957025]	zgc:73148
1	18932801	14	ENSDARG00000037740	18945148	ENSDART00000054982	GO:0004890	GABA-A receptor activity	hypothetical protein LOC393704 [Source:RefSeq_peptide;Acc:NP_957025]	zgc:73148
1	18932801	14	ENSDARG00000037740	18945148	ENSDART00000054982	GO:0005216	ion channel activity	hypothetical protein LOC393704 [Source:RefSeq_peptide;Acc:NP_957025]	zgc:73148
1	18932801	14	ENSDARG00000037740	18945148	ENSDART00000054982	GO:0005230	extracellular ligand-gated ion channel activity	hypothetical protein LOC393704 [Source:RefSeq_peptide;Acc:NP_957025]	zgc:73148
1	18932801	14	ENSDARG00000037740	18945148	ENSDART00000054982	GO:0006810	transport	hypothetical protein LOC393704 [Source:RefSeq_peptide;Acc:NP_957025]	zgc:73148
1	18932801	14	ENSDARG00000037740	18945148	ENSDART00000054982	GO:0006811	ion transport	hypothetical protein LOC393704 [Source:RefSeq_peptide;Acc:NP_957025]	zgc:73148
1	18932801	14	ENSDARG00000037740	18945148	ENSDART00000054982	GO:0016020	membrane	hypothetical protein LOC393704 [Source:RefSeq_peptide;Acc:NP_957025]	zgc:73148
1	18932801	14	ENSDARG00000037740	18945148	ENSDART00000054982	GO:0016021	integral to membrane	hypothetical protein LOC393704 [Source:RefSeq_peptide;Acc:NP_957025]	zgc:73148
1	18932801	14	ENSDARG00000037740	18945148	ENSDART00000054982	GO:0030594	neurotransmitter receptor activity	hypothetical protein LOC393704 [Source:RefSeq_peptide;Acc:NP_957025]	zgc:73148
1	18932801	14	ENSDARG00000037740	18945148	ENSDART00000054982	GO:0045211	postsynaptic membrane	hypothetical protein LOC393704 [Source:RefSeq_peptide;Acc:NP_957025]	zgc:73148
1	18952471	14	ENSDARG00000018935	19052735	ENSDART00000020215	GO:0004872	receptor activity	gamma-aminobutyric acid A receptor, beta 2 [Source:RefSeq_peptide;Acc:NP_001019558]	zgc:136311
1	18952471	14	ENSDARG00000018935	19052735	ENSDART00000020215	GO:0004890	GABA-A receptor activity	gamma-aminobutyric acid A receptor, beta 2 [Source:RefSeq_peptide;Acc:NP_001019558]	zgc:136311
1	18952471	14	ENSDARG00000018935	19052735	ENSDART00000020215	GO:0005216	ion channel activity	gamma-aminobutyric acid A receptor, beta 2 [Source:RefSeq_peptide;Acc:NP_001019558]	zgc:136311
1	18952471	14	ENSDARG00000018935	19052735	ENSDART00000020215	GO:0005230	extracellular ligand-gated ion channel activity	gamma-aminobutyric acid A receptor, beta 2 [Source:RefSeq_peptide;Acc:NP_001019558]	zgc:136311
1	18952471	14	ENSDARG00000018935	19052735	ENSDART00000020215	GO:0005786	signal recognition particle, endoplasmic reticulum targeting	gamma-aminobutyric acid A receptor, beta 2 [Source:RefSeq_peptide;Acc:NP_001019558]	zgc:136311
1	18952471	14	ENSDARG00000018935	19052735	ENSDART00000020215	GO:0006810	transport	gamma-aminobutyric acid A receptor, beta 2 [Source:RefSeq_peptide;Acc:NP_001019558]	zgc:136311
1	18952471	14	ENSDARG00000018935	19052735	ENSDART00000020215	GO:0006811	ion transport	gamma-aminobutyric acid A receptor, beta 2 [Source:RefSeq_peptide;Acc:NP_001019558]	zgc:136311
1	18952471	14	ENSDARG00000018935	19052735	ENSDART00000020215	GO:0009968	negative regulation of signal transduction	gamma-aminobutyric acid A receptor, beta 2 [Source:RefSeq_peptide;Acc:NP_001019558]	zgc:136311
1	18952471	14	ENSDARG00000018935	19052735	ENSDART00000020215	GO:0016020	membrane	gamma-aminobutyric acid A receptor, beta 2 [Source:RefSeq_peptide;Acc:NP_001019558]	zgc:136311
1	18952471	14	ENSDARG00000018935	19052735	ENSDART00000020215	GO:0016021	integral to membrane	gamma-aminobutyric acid A receptor, beta 2 [Source:RefSeq_peptide;Acc:NP_001019558]	zgc:136311
1	18952471	14	ENSDARG00000018935	19052735	ENSDART00000020215	GO:0030594	neurotransmitter receptor activity	gamma-aminobutyric acid A receptor, beta 2 [Source:RefSeq_peptide;Acc:NP_001019558]	zgc:136311
1	18952471	14	ENSDARG00000018935	19052735	ENSDART00000020215	GO:0045211	postsynaptic membrane	gamma-aminobutyric acid A receptor, beta 2 [Source:RefSeq_peptide;Acc:NP_001019558]	zgc:136311
-1	19152100	14	ENSDARG00000037738	19166124	ENSDART00000054396				LOC564855
-1	19152100	14	ENSDARG00000037738	19166124	ENSDART00000058622				LOC564855
1	19177720	14	ENSDARG00000003699	19219506	ENSDART00000054977	GO:0000166	nucleotide binding	copper-transporting P-type ATPase [Source:RefSeq_peptide;Acc:NP_001036185]	atp7a
1	19177720	14	ENSDARG00000003699	19219506	ENSDART00000054977	GO:0000287	magnesium ion binding	copper-transporting P-type ATPase [Source:RefSeq_peptide;Acc:NP_001036185]	atp7a
1	19177720	14	ENSDARG00000003699	19219506	ENSDART00000054977	GO:0003674	molecular_function	copper-transporting P-type ATPase [Source:RefSeq_peptide;Acc:NP_001036185]	atp7a
1	19177720	14	ENSDARG00000003699	19219506	ENSDART00000054977	GO:0003824	catalytic activity	copper-transporting P-type ATPase [Source:RefSeq_peptide;Acc:NP_001036185]	atp7a
1	19177720	14	ENSDARG00000003699	19219506	ENSDART00000054977	GO:0004008	copper-exporting ATPase activity	copper-transporting P-type ATPase [Source:RefSeq_peptide;Acc:NP_001036185]	atp7a
1	19177720	14	ENSDARG00000003699	19219506	ENSDART00000054977	GO:0005375	copper ion transporter activity	copper-transporting P-type ATPase [Source:RefSeq_peptide;Acc:NP_001036185]	atp7a
1	19177720	14	ENSDARG00000003699	19219506	ENSDART00000054977	GO:0005507	copper ion binding	copper-transporting P-type ATPase [Source:RefSeq_peptide;Acc:NP_001036185]	atp7a
1	19177720	14	ENSDARG00000003699	19219506	ENSDART00000054977	GO:0005524	ATP binding	copper-transporting P-type ATPase [Source:RefSeq_peptide;Acc:NP_001036185]	atp7a
1	19177720	14	ENSDARG00000003699	19219506	ENSDART00000054977	GO:0005575	cellular_component	copper-transporting P-type ATPase [Source:RefSeq_peptide;Acc:NP_001036185]	atp7a
1	19177720	14	ENSDARG00000003699	19219506	ENSDART00000054977	GO:0005579	membrane attack complex	copper-transporting P-type ATPase [Source:RefSeq_peptide;Acc:NP_001036185]	atp7a
1	19177720	14	ENSDARG00000003699	19219506	ENSDART00000054977	GO:0006810	transport	copper-transporting P-type ATPase [Source:RefSeq_peptide;Acc:NP_001036185]	atp7a
1	19177720	14	ENSDARG00000003699	19219506	ENSDART00000054977	GO:0006825	copper ion transport	copper-transporting P-type ATPase [Source:RefSeq_peptide;Acc:NP_001036185]	atp7a
1	19177720	14	ENSDARG00000003699	19219506	ENSDART00000054977	GO:0008150	biological_process	copper-transporting P-type ATPase [Source:RefSeq_peptide;Acc:NP_001036185]	atp7a
1	19177720	14	ENSDARG00000003699	19219506	ENSDART00000054977	GO:0008152	metabolic process	copper-transporting P-type ATPase [Source:RefSeq_peptide;Acc:NP_001036185]	atp7a
1	19177720	14	ENSDARG00000003699	19219506	ENSDART00000054977	GO:0015097	mercury ion transporter activity	copper-transporting P-type ATPase [Source:RefSeq_peptide;Acc:NP_001036185]	atp7a
1	19177720	14	ENSDARG00000003699	19219506	ENSDART00000054977	GO:0015662	ATPase activity, coupled to transmembrane movement of ions, phosphorylative mechanism	copper-transporting P-type ATPase [Source:RefSeq_peptide;Acc:NP_001036185]	atp7a
1	19177720	14	ENSDARG00000003699	19219506	ENSDART00000054977	GO:0015694	mercury ion transport	copper-transporting P-type ATPase [Source:RefSeq_peptide;Acc:NP_001036185]	atp7a
1	19177720	14	ENSDARG00000003699	19219506	ENSDART00000054977	GO:0016020	membrane	copper-transporting P-type ATPase [Source:RefSeq_peptide;Acc:NP_001036185]	atp7a
1	19177720	14	ENSDARG00000003699	19219506	ENSDART00000054977	GO:0016021	integral to membrane	copper-transporting P-type ATPase [Source:RefSeq_peptide;Acc:NP_001036185]	atp7a
1	19177720	14	ENSDARG00000003699	19219506	ENSDART00000054977	GO:0016787	hydrolase activity	copper-transporting P-type ATPase [Source:RefSeq_peptide;Acc:NP_001036185]	atp7a
1	19177720	14	ENSDARG00000003699	19219506	ENSDART00000054977	GO:0016820	hydrolase activity, acting on acid anhydrides, catalyzing transmembrane movement of substances	copper-transporting P-type ATPase [Source:RefSeq_peptide;Acc:NP_001036185]	atp7a
1	19177720	14	ENSDARG00000003699	19219506	ENSDART00000054977	GO:0030001	metal ion transport	copper-transporting P-type ATPase [Source:RefSeq_peptide;Acc:NP_001036185]	atp7a
1	19177720	14	ENSDARG00000003699	19219506	ENSDART00000054977	GO:0031177	phosphopantetheine binding	copper-transporting P-type ATPase [Source:RefSeq_peptide;Acc:NP_001036185]	atp7a
1	19177720	14	ENSDARG00000003699	19219506	ENSDART00000054977	GO:0046688	response to copper ion	copper-transporting P-type ATPase [Source:RefSeq_peptide;Acc:NP_001036185]	atp7a
1	19177720	14	ENSDARG00000003699	19219506	ENSDART00000054977	GO:0046872	metal ion binding	copper-transporting P-type ATPase [Source:RefSeq_peptide;Acc:NP_001036185]	atp7a
1	19177720	14	ENSDARG00000003699	19219506	ENSDART00000054977	GO:0046873	metal ion transporter activity	copper-transporting P-type ATPase [Source:RefSeq_peptide;Acc:NP_001036185]	atp7a
1	19237374	14	ENSDARG00000003229	19244305	ENSDART00000019296	GO:0005576	extracellular region	growth differentiation factor 9 [Source:RefSeq_peptide;Acc:NP_001012383]	gdf9
1	19237374	14	ENSDARG00000003229	19244305	ENSDART00000019296	GO:0008083	growth factor activity	growth differentiation factor 9 [Source:RefSeq_peptide;Acc:NP_001012383]	gdf9
1	19247734	14	ENSDARG00000071671	19258780	ENSDART00000079409	GO:0005575	cellular_component	nudix (nucleoside diphosphate linked moiety X)-type motif 22 [Source:RefSeq_peptide;Acc:NP_001006069]	nudt22
1	19247734	14	ENSDARG00000071671	19258780	ENSDART00000079409	GO:0008150	biological_process	nudix (nucleoside diphosphate linked moiety X)-type motif 22 [Source:RefSeq_peptide;Acc:NP_001006069]	nudt22
1	19247734	14	ENSDARG00000071671	19258780	ENSDART00000079409	GO:0016787	hydrolase activity	nudix (nucleoside diphosphate linked moiety X)-type motif 22 [Source:RefSeq_peptide;Acc:NP_001006069]	nudt22
-1	19264584	14	ENSDARG00000056830	19275520	ENSDART00000079385			Seipin (Bernardinelli-Seip congenital lipodystrophy type 2 protein). [Source:Uniprot/SWISSPROT;Acc:Q96G97]	HNRPUL2
1	19278847	14	ENSDARG00000071669	19303740	ENSDART00000021657	GO:0003674	molecular_function	hypothetical protein LOC447875 [Source:RefSeq_peptide;Acc:NP_001004614]	zgc:103480
1	19278847	14	ENSDARG00000071669	19303740	ENSDART00000021657	GO:0005634	nucleus	hypothetical protein LOC447875 [Source:RefSeq_peptide;Acc:NP_001004614]	zgc:103480
1	19278847	14	ENSDARG00000071669	19303740	ENSDART00000021657	GO:0008150	biological_process	hypothetical protein LOC447875 [Source:RefSeq_peptide;Acc:NP_001004614]	zgc:103480
-1	20381943	14	ENSDARG00000071668	20382356	ENSDART00000079374				LOC566260
1	20554906	14	ENSDARG00000056800	20724676	ENSDART00000079327	GO:0001822	kidney development	mediator of RNA polymerase II transcription, subunit 12 homolog [Source:RefSeq_peptide;Acc:NP_001034550]	med12
1	20554906	14	ENSDARG00000056800	20724676	ENSDART00000079327	GO:0004872	receptor activity	mediator of RNA polymerase II transcription, subunit 12 homolog [Source:RefSeq_peptide;Acc:NP_001034550]	med12
1	20554906	14	ENSDARG00000056800	20724676	ENSDART00000079327	GO:0014032	neural crest cell development	mediator of RNA polymerase II transcription, subunit 12 homolog [Source:RefSeq_peptide;Acc:NP_001034550]	med12
1	20554906	14	ENSDARG00000056800	20724676	ENSDART00000079327	GO:0030182	neuron differentiation	mediator of RNA polymerase II transcription, subunit 12 homolog [Source:RefSeq_peptide;Acc:NP_001034550]	med12
1	20554906	14	ENSDARG00000056800	20724676	ENSDART00000079327	GO:0030900	forebrain development	mediator of RNA polymerase II transcription, subunit 12 homolog [Source:RefSeq_peptide;Acc:NP_001034550]	med12
1	20554906	14	ENSDARG00000056800	20724676	ENSDART00000079327	GO:0030901	midbrain development	mediator of RNA polymerase II transcription, subunit 12 homolog [Source:RefSeq_peptide;Acc:NP_001034550]	med12
1	20554906	14	ENSDARG00000056800	20724676	ENSDART00000079327	GO:0035118	embryonic pectoral fin morphogenesis	mediator of RNA polymerase II transcription, subunit 12 homolog [Source:RefSeq_peptide;Acc:NP_001034550]	med12
1	20554906	14	ENSDARG00000056800	20724676	ENSDART00000079327	GO:0048702	embryonic neurocranium morphogenesis	mediator of RNA polymerase II transcription, subunit 12 homolog [Source:RefSeq_peptide;Acc:NP_001034550]	med12
1	20554906	14	ENSDARG00000056800	20724676	ENSDART00000079327	GO:0048703	embryonic viscerocranium morphogenesis	mediator of RNA polymerase II transcription, subunit 12 homolog [Source:RefSeq_peptide;Acc:NP_001034550]	med12
1	20554906	14	ENSDARG00000056800	20724676	ENSDART00000079327	GO:0050935	iridophore differentiation	mediator of RNA polymerase II transcription, subunit 12 homolog [Source:RefSeq_peptide;Acc:NP_001034550]	med12
1	20554906	14	ENSDARG00000056800	20724676	ENSDART00000106136			mediator of RNA polymerase II transcription, subunit 12 homolog [Source:RefSeq_peptide;Acc:NP_001034550]	med12
-1	20727895	14	ENSDARG00000009218	20733060	ENSDART00000024604				LOC566565
1	20736078	14	ENSDARG00000018989	20756521	ENSDART00000002469	GO:0000166	nucleotide binding	heat shock protein 4 [Source:RefSeq_peptide;Acc:NP_956151]	hspa4
1	20736078	14	ENSDARG00000018989	20756521	ENSDART00000002469	GO:0005524	ATP binding	heat shock protein 4 [Source:RefSeq_peptide;Acc:NP_956151]	hspa4
1	20757581	14	ENSDARG00000037307	20762063	ENSDART00000054266	GO:0004342	glucosamine-6-phosphate deaminase activity	glucosamine-6-phosphate deaminase 1 [Source:RefSeq_peptide;Acc:NP_001017867]	gnpda1
1	20757581	14	ENSDARG00000037307	20762063	ENSDART00000054266	GO:0005575	cellular_component	glucosamine-6-phosphate deaminase 1 [Source:RefSeq_peptide;Acc:NP_001017867]	gnpda1
1	20757581	14	ENSDARG00000037307	20762063	ENSDART00000054266	GO:0005975	carbohydrate metabolic process	glucosamine-6-phosphate deaminase 1 [Source:RefSeq_peptide;Acc:NP_001017867]	gnpda1
1	20757581	14	ENSDARG00000037307	20762063	ENSDART00000054266	GO:0006044	N-acetylglucosamine metabolic process	glucosamine-6-phosphate deaminase 1 [Source:RefSeq_peptide;Acc:NP_001017867]	gnpda1
1	20765574	14	ENSDARG00000013979	20775128	ENSDART00000006373	GO:0003674	molecular_function	Nedd4 family interacting protein 1 [Source:RefSeq_peptide;Acc:NP_955960]	ndfip1
1	20765574	14	ENSDARG00000013979	20775128	ENSDART00000006373	GO:0005575	cellular_component	Nedd4 family interacting protein 1 [Source:RefSeq_peptide;Acc:NP_955960]	ndfip1
1	20765574	14	ENSDARG00000013979	20775128	ENSDART00000006373	GO:0008150	biological_process	Nedd4 family interacting protein 1 [Source:RefSeq_peptide;Acc:NP_955960]	ndfip1
-1	20780301	14	ENSDARG00000017542	20785949	ENSDART00000005842	GO:0000074	regulation of progression through cell cycle	Putative heparin-binding growth factor 1 (HBGF-1) (Fibroblast growth factor 1) (FGF-1) (Acidic fibroblast growth factor) (aFGF). [Source:Uniprot/SWISSPROT;Acc:Q6PBT8]	fgf1
-1	20780301	14	ENSDARG00000017542	20785949	ENSDART00000005842	GO:0001525	angiogenesis	Putative heparin-binding growth factor 1 (HBGF-1) (Fibroblast growth factor 1) (FGF-1) (Acidic fibroblast growth factor) (aFGF). [Source:Uniprot/SWISSPROT;Acc:Q6PBT8]	fgf1
-1	20780301	14	ENSDARG00000017542	20785949	ENSDART00000005842	GO:0005575	cellular_component	Putative heparin-binding growth factor 1 (HBGF-1) (Fibroblast growth factor 1) (FGF-1) (Acidic fibroblast growth factor) (aFGF). [Source:Uniprot/SWISSPROT;Acc:Q6PBT8]	fgf1
-1	20780301	14	ENSDARG00000017542	20785949	ENSDART00000005842	GO:0008083	growth factor activity	Putative heparin-binding growth factor 1 (HBGF-1) (Fibroblast growth factor 1) (FGF-1) (Acidic fibroblast growth factor) (aFGF). [Source:Uniprot/SWISSPROT;Acc:Q6PBT8]	fgf1
-1	20780301	14	ENSDARG00000017542	20785949	ENSDART00000005842	GO:0008201	heparin binding	Putative heparin-binding growth factor 1 (HBGF-1) (Fibroblast growth factor 1) (FGF-1) (Acidic fibroblast growth factor) (aFGF). [Source:Uniprot/SWISSPROT;Acc:Q6PBT8]	fgf1
-1	20780301	14	ENSDARG00000017542	20785949	ENSDART00000005842	GO:0008283	cell proliferation	Putative heparin-binding growth factor 1 (HBGF-1) (Fibroblast growth factor 1) (FGF-1) (Acidic fibroblast growth factor) (aFGF). [Source:Uniprot/SWISSPROT;Acc:Q6PBT8]	fgf1
-1	20780301	14	ENSDARG00000017542	20785949	ENSDART00000005842	GO:0030097	hemopoiesis	Putative heparin-binding growth factor 1 (HBGF-1) (Fibroblast growth factor 1) (FGF-1) (Acidic fibroblast growth factor) (aFGF). [Source:Uniprot/SWISSPROT;Acc:Q6PBT8]	fgf1
-1	20780301	14	ENSDARG00000017542	20785949	ENSDART00000005842	GO:0030154	cell differentiation	Putative heparin-binding growth factor 1 (HBGF-1) (Fibroblast growth factor 1) (FGF-1) (Acidic fibroblast growth factor) (aFGF). [Source:Uniprot/SWISSPROT;Acc:Q6PBT8]	fgf1
-1	20796923	14	ENSDARG00000025032	20849745	ENSDART00000106110	GO:0003677	DNA binding	hypothetical protein LOC553740 [Source:RefSeq_peptide;Acc:NP_001018547]	zgc:113038
-1	20796923	14	ENSDARG00000025032	20849745	ENSDART00000106110	GO:0003700	transcription factor activity	hypothetical protein LOC553740 [Source:RefSeq_peptide;Acc:NP_001018547]	zgc:113038
-1	20796923	14	ENSDARG00000025032	20849745	ENSDART00000106110	GO:0004872	receptor activity	hypothetical protein LOC553740 [Source:RefSeq_peptide;Acc:NP_001018547]	zgc:113038
-1	20796923	14	ENSDARG00000025032	20849745	ENSDART00000106110	GO:0005634	nucleus	hypothetical protein LOC553740 [Source:RefSeq_peptide;Acc:NP_001018547]	zgc:113038
-1	20796923	14	ENSDARG00000025032	20849745	ENSDART00000106110	GO:0006350	transcription	hypothetical protein LOC553740 [Source:RefSeq_peptide;Acc:NP_001018547]	zgc:113038
-1	20796923	14	ENSDARG00000025032	20849745	ENSDART00000106110	GO:0006353	transcription termination	hypothetical protein LOC553740 [Source:RefSeq_peptide;Acc:NP_001018547]	zgc:113038
-1	20796923	14	ENSDARG00000025032	20849745	ENSDART00000106110	GO:0006355	regulation of transcription, DNA-dependent	hypothetical protein LOC553740 [Source:RefSeq_peptide;Acc:NP_001018547]	zgc:113038
-1	20796923	14	ENSDARG00000025032	20849745	ENSDART00000106110	GO:0006829	zinc ion transport	hypothetical protein LOC553740 [Source:RefSeq_peptide;Acc:NP_001018547]	zgc:113038
-1	20796923	14	ENSDARG00000025032	20849745	ENSDART00000106110	GO:0008270	zinc ion binding	hypothetical protein LOC553740 [Source:RefSeq_peptide;Acc:NP_001018547]	zgc:113038
-1	20796923	14	ENSDARG00000025032	20849745	ENSDART00000106110	GO:0031564	transcription antitermination	hypothetical protein LOC553740 [Source:RefSeq_peptide;Acc:NP_001018547]	zgc:113038
-1	20796923	14	ENSDARG00000025032	20849745	ENSDART00000106110	GO:0043565	sequence-specific DNA binding	hypothetical protein LOC553740 [Source:RefSeq_peptide;Acc:NP_001018547]	zgc:113038
-1	20796923	14	ENSDARG00000025032	20849745	ENSDART00000106110	GO:0046872	metal ion binding	hypothetical protein LOC553740 [Source:RefSeq_peptide;Acc:NP_001018547]	zgc:113038
-1	20796923	14	ENSDARG00000025032	20849745	ENSDART00000106108	GO:0003677	DNA binding	hypothetical protein LOC553740 [Source:RefSeq_peptide;Acc:NP_001018547]	zgc:113038
-1	20796923	14	ENSDARG00000025032	20849745	ENSDART00000106108	GO:0003700	transcription factor activity	hypothetical protein LOC553740 [Source:RefSeq_peptide;Acc:NP_001018547]	zgc:113038
-1	20796923	14	ENSDARG00000025032	20849745	ENSDART00000106108	GO:0004872	receptor activity	hypothetical protein LOC553740 [Source:RefSeq_peptide;Acc:NP_001018547]	zgc:113038
-1	20796923	14	ENSDARG00000025032	20849745	ENSDART00000106108	GO:0005634	nucleus	hypothetical protein LOC553740 [Source:RefSeq_peptide;Acc:NP_001018547]	zgc:113038
-1	20796923	14	ENSDARG00000025032	20849745	ENSDART00000106108	GO:0006350	transcription	hypothetical protein LOC553740 [Source:RefSeq_peptide;Acc:NP_001018547]	zgc:113038
-1	20796923	14	ENSDARG00000025032	20849745	ENSDART00000106108	GO:0006353	transcription termination	hypothetical protein LOC553740 [Source:RefSeq_peptide;Acc:NP_001018547]	zgc:113038
-1	20796923	14	ENSDARG00000025032	20849745	ENSDART00000106108	GO:0006355	regulation of transcription, DNA-dependent	hypothetical protein LOC553740 [Source:RefSeq_peptide;Acc:NP_001018547]	zgc:113038
-1	20796923	14	ENSDARG00000025032	20849745	ENSDART00000106108	GO:0006829	zinc ion transport	hypothetical protein LOC553740 [Source:RefSeq_peptide;Acc:NP_001018547]	zgc:113038
-1	20796923	14	ENSDARG00000025032	20849745	ENSDART00000106108	GO:0008270	zinc ion binding	hypothetical protein LOC553740 [Source:RefSeq_peptide;Acc:NP_001018547]	zgc:113038
-1	20796923	14	ENSDARG00000025032	20849745	ENSDART00000106108	GO:0031564	transcription antitermination	hypothetical protein LOC553740 [Source:RefSeq_peptide;Acc:NP_001018547]	zgc:113038
-1	20796923	14	ENSDARG00000025032	20849745	ENSDART00000106108	GO:0043565	sequence-specific DNA binding	hypothetical protein LOC553740 [Source:RefSeq_peptide;Acc:NP_001018547]	zgc:113038
-1	20796923	14	ENSDARG00000025032	20849745	ENSDART00000106108	GO:0046872	metal ion binding	hypothetical protein LOC553740 [Source:RefSeq_peptide;Acc:NP_001018547]	zgc:113038
-1	20796923	14	ENSDARG00000025032	20849745	ENSDART00000054264	GO:0003677	DNA binding	hypothetical protein LOC553740 [Source:RefSeq_peptide;Acc:NP_001018547]	zgc:113038
-1	20796923	14	ENSDARG00000025032	20849745	ENSDART00000054264	GO:0003700	transcription factor activity	hypothetical protein LOC553740 [Source:RefSeq_peptide;Acc:NP_001018547]	zgc:113038
-1	20796923	14	ENSDARG00000025032	20849745	ENSDART00000054264	GO:0003707	steroid hormone receptor activity	hypothetical protein LOC553740 [Source:RefSeq_peptide;Acc:NP_001018547]	zgc:113038
-1	20796923	14	ENSDARG00000025032	20849745	ENSDART00000054264	GO:0004872	receptor activity	hypothetical protein LOC553740 [Source:RefSeq_peptide;Acc:NP_001018547]	zgc:113038
-1	20796923	14	ENSDARG00000025032	20849745	ENSDART00000054264	GO:0004879	ligand-dependent nuclear receptor activity	hypothetical protein LOC553740 [Source:RefSeq_peptide;Acc:NP_001018547]	zgc:113038
-1	20796923	14	ENSDARG00000025032	20849745	ENSDART00000054264	GO:0004883	glucocorticoid receptor activity	hypothetical protein LOC553740 [Source:RefSeq_peptide;Acc:NP_001018547]	zgc:113038
-1	20796923	14	ENSDARG00000025032	20849745	ENSDART00000054264	GO:0005496	steroid binding	hypothetical protein LOC553740 [Source:RefSeq_peptide;Acc:NP_001018547]	zgc:113038
-1	20796923	14	ENSDARG00000025032	20849745	ENSDART00000054264	GO:0005634	nucleus	hypothetical protein LOC553740 [Source:RefSeq_peptide;Acc:NP_001018547]	zgc:113038
-1	20796923	14	ENSDARG00000025032	20849745	ENSDART00000054264	GO:0006350	transcription	hypothetical protein LOC553740 [Source:RefSeq_peptide;Acc:NP_001018547]	zgc:113038
-1	20796923	14	ENSDARG00000025032	20849745	ENSDART00000054264	GO:0006353	transcription termination	hypothetical protein LOC553740 [Source:RefSeq_peptide;Acc:NP_001018547]	zgc:113038
-1	20796923	14	ENSDARG00000025032	20849745	ENSDART00000054264	GO:0006355	regulation of transcription, DNA-dependent	hypothetical protein LOC553740 [Source:RefSeq_peptide;Acc:NP_001018547]	zgc:113038
-1	20796923	14	ENSDARG00000025032	20849745	ENSDART00000054264	GO:0006829	zinc ion transport	hypothetical protein LOC553740 [Source:RefSeq_peptide;Acc:NP_001018547]	zgc:113038
-1	20796923	14	ENSDARG00000025032	20849745	ENSDART00000054264	GO:0008270	zinc ion binding	hypothetical protein LOC553740 [Source:RefSeq_peptide;Acc:NP_001018547]	zgc:113038
-1	20796923	14	ENSDARG00000025032	20849745	ENSDART00000054264	GO:0031564	transcription antitermination	hypothetical protein LOC553740 [Source:RefSeq_peptide;Acc:NP_001018547]	zgc:113038
-1	20796923	14	ENSDARG00000025032	20849745	ENSDART00000054264	GO:0043565	sequence-specific DNA binding	hypothetical protein LOC553740 [Source:RefSeq_peptide;Acc:NP_001018547]	zgc:113038
-1	20796923	14	ENSDARG00000025032	20849745	ENSDART00000054264	GO:0046872	metal ion binding	hypothetical protein LOC553740 [Source:RefSeq_peptide;Acc:NP_001018547]	zgc:113038
1	20859786	14	ENSDARG00000004648	20897689	ENSDART00000106105			potassium channel tetramerisation domain containing 16a [Source:RefSeq_peptide;Acc:NP_001032315]	kctd16a
1	20859786	14	ENSDARG00000004648	20897689	ENSDART00000035182			potassium channel tetramerisation domain containing 16a [Source:RefSeq_peptide;Acc:NP_001032315]	kctd16a
1	20859786	14	ENSDARG00000004648	20897689	ENSDART00000014411	GO:0005249	voltage-gated potassium channel activity	potassium channel tetramerisation domain containing 16a [Source:RefSeq_peptide;Acc:NP_001032315]	kctd16a
1	20859786	14	ENSDARG00000004648	20897689	ENSDART00000014411	GO:0005515	protein binding	potassium channel tetramerisation domain containing 16a [Source:RefSeq_peptide;Acc:NP_001032315]	kctd16a
1	20859786	14	ENSDARG00000004648	20897689	ENSDART00000014411	GO:0006813	potassium ion transport	potassium channel tetramerisation domain containing 16a [Source:RefSeq_peptide;Acc:NP_001032315]	kctd16a
1	20859786	14	ENSDARG00000004648	20897689	ENSDART00000014411	GO:0008076	voltage-gated potassium channel complex	potassium channel tetramerisation domain containing 16a [Source:RefSeq_peptide;Acc:NP_001032315]	kctd16a
1	20859786	14	ENSDARG00000004648	20897689	ENSDART00000014411	GO:0016020	membrane	potassium channel tetramerisation domain containing 16a [Source:RefSeq_peptide;Acc:NP_001032315]	kctd16a
1	20948055	14	ENSDARG00000037087	20949467	ENSDART00000053908
1	20977181	14	ENSDARG00000071646	21005315	ENSDART00000106099	GO:0000166	nucleotide binding	hypothetical protein LOC550267 [Source:RefSeq_peptide;Acc:NP_001017604]	zgc:110284
1	20977181	14	ENSDARG00000071646	21005315	ENSDART00000106099	GO:0003777	microtubule motor activity	hypothetical protein LOC550267 [Source:RefSeq_peptide;Acc:NP_001017604]	zgc:110284
1	20977181	14	ENSDARG00000071646	21005315	ENSDART00000106099	GO:0005509	calcium ion binding	hypothetical protein LOC550267 [Source:RefSeq_peptide;Acc:NP_001017604]	zgc:110284
1	20977181	14	ENSDARG00000071646	21005315	ENSDART00000106099	GO:0005524	ATP binding	hypothetical protein LOC550267 [Source:RefSeq_peptide;Acc:NP_001017604]	zgc:110284
1	20977181	14	ENSDARG00000071646	21005315	ENSDART00000106099	GO:0005874	microtubule	hypothetical protein LOC550267 [Source:RefSeq_peptide;Acc:NP_001017604]	zgc:110284
1	20977181	14	ENSDARG00000071646	21005315	ENSDART00000106099	GO:0005875	microtubule associated complex	hypothetical protein LOC550267 [Source:RefSeq_peptide;Acc:NP_001017604]	zgc:110284
1	20977181	14	ENSDARG00000071646	21005315	ENSDART00000106099	GO:0007018	microtubule-based movement	hypothetical protein LOC550267 [Source:RefSeq_peptide;Acc:NP_001017604]	zgc:110284
1	20977181	14	ENSDARG00000071646	21005315	ENSDART00000106097			hypothetical protein LOC550267 [Source:RefSeq_peptide;Acc:NP_001017604]	zgc:110284
