# Supplementary material for: Determination of Quantitative Trait Loci (QTL) for Early Maturation in Rainbow Trout (Oncorhynchus mykiss)
Source: Mar Biotechnol (NY). 2008 May 20;10(5):579–92. doi: 10.1007/s10126-008-9098-5 (PMC2516301; doi:10.1007/s10126-008-9098-5)
Supplement: Supplementary file 18 [file 10126_2008_9098_MOESM18_ESM.xls]

## Sheet: Sheet1
Suggestive candidate genes for regulating early maturation
Putative homology locations to the rainbow trout genome on linkage group RT8
Strand	Start	Chrom	Ensembl Gene ID	End	Ensembl Transcript ID	GO ID	GO description	Gene description	External ID
1	10047312	22	ENSDARG00000041602	10056733	ENSDART00000060979	GO:0003674	molecular_function	hypothetical protein LOC436726 [Source:RefSeq_peptide;Acc:NP_001002453]	zgc:92335
1	10047312	22	ENSDARG00000041602	10056733	ENSDART00000060979	GO:0005575	cellular_component	hypothetical protein LOC436726 [Source:RefSeq_peptide;Acc:NP_001002453]	zgc:92335
1	10047312	22	ENSDARG00000041602	10056733	ENSDART00000060979	GO:0008150	biological_process	hypothetical protein LOC436726 [Source:RefSeq_peptide;Acc:NP_001002453]	zgc:92335
-1	10093705	22	ENSDARG00000041609	10145958	ENSDART00000044574	GO:0003723	RNA binding	adenosine deaminase, RNA-specific, B1 [Source:RefSeq_peptide;Acc:NP_571685]	adarb1
-1	10093705	22	ENSDARG00000041609	10145958	ENSDART00000044574	GO:0003725	double-stranded RNA binding	adenosine deaminase, RNA-specific, B1 [Source:RefSeq_peptide;Acc:NP_571685]	adarb1
-1	10093705	22	ENSDARG00000041609	10145958	ENSDART00000044574	GO:0003726	double-stranded RNA adenosine deaminase activity	adenosine deaminase, RNA-specific, B1 [Source:RefSeq_peptide;Acc:NP_571685]	adarb1
-1	10093705	22	ENSDARG00000041609	10145958	ENSDART00000044574	GO:0004000	adenosine deaminase activity	adenosine deaminase, RNA-specific, B1 [Source:RefSeq_peptide;Acc:NP_571685]	adarb1
-1	10093705	22	ENSDARG00000041609	10145958	ENSDART00000044574	GO:0005622	intracellular	adenosine deaminase, RNA-specific, B1 [Source:RefSeq_peptide;Acc:NP_571685]	adarb1
-1	10093705	22	ENSDARG00000041609	10145958	ENSDART00000044574	GO:0005634	nucleus	adenosine deaminase, RNA-specific, B1 [Source:RefSeq_peptide;Acc:NP_571685]	adarb1
-1	10093705	22	ENSDARG00000041609	10145958	ENSDART00000044574	GO:0006396	RNA processing	adenosine deaminase, RNA-specific, B1 [Source:RefSeq_peptide;Acc:NP_571685]	adarb1
-1	10093705	22	ENSDARG00000041609	10145958	ENSDART00000044574	GO:0016547	RNA editing	adenosine deaminase, RNA-specific, B1 [Source:RefSeq_peptide;Acc:NP_571685]	adarb1
-1	10093705	22	ENSDARG00000041609	10145958	ENSDART00000105777	GO:0003723	RNA binding	adenosine deaminase, RNA-specific, B1 [Source:RefSeq_peptide;Acc:NP_571685]	adarb1
-1	10093705	22	ENSDARG00000041609	10145958	ENSDART00000105777	GO:0003725	double-stranded RNA binding	adenosine deaminase, RNA-specific, B1 [Source:RefSeq_peptide;Acc:NP_571685]	adarb1
-1	10093705	22	ENSDARG00000041609	10145958	ENSDART00000105777	GO:0003726	double-stranded RNA adenosine deaminase activity	adenosine deaminase, RNA-specific, B1 [Source:RefSeq_peptide;Acc:NP_571685]	adarb1
-1	10093705	22	ENSDARG00000041609	10145958	ENSDART00000105777	GO:0004000	adenosine deaminase activity	adenosine deaminase, RNA-specific, B1 [Source:RefSeq_peptide;Acc:NP_571685]	adarb1
-1	10093705	22	ENSDARG00000041609	10145958	ENSDART00000105777	GO:0005622	intracellular	adenosine deaminase, RNA-specific, B1 [Source:RefSeq_peptide;Acc:NP_571685]	adarb1
-1	10093705	22	ENSDARG00000041609	10145958	ENSDART00000105777	GO:0005634	nucleus	adenosine deaminase, RNA-specific, B1 [Source:RefSeq_peptide;Acc:NP_571685]	adarb1
-1	10093705	22	ENSDARG00000041609	10145958	ENSDART00000105777	GO:0006396	RNA processing	adenosine deaminase, RNA-specific, B1 [Source:RefSeq_peptide;Acc:NP_571685]	adarb1
-1	10093705	22	ENSDARG00000041609	10145958	ENSDART00000105777	GO:0016547	RNA editing	adenosine deaminase, RNA-specific, B1 [Source:RefSeq_peptide;Acc:NP_571685]	adarb1
-1	10151515	22	ENSDARG00000071500	10170542	ENSDART00000105776	GO:0003674	molecular_function	hypothetical protein LOC751648 [Source:RefSeq_peptide;Acc:NP_001038831]	zgc:153058
-1	10151515	22	ENSDARG00000071500	10170542	ENSDART00000105776	GO:0005575	cellular_component	hypothetical protein LOC751648 [Source:RefSeq_peptide;Acc:NP_001038831]	zgc:153058
-1	10151515	22	ENSDARG00000071500	10170542	ENSDART00000105776	GO:0008150	biological_process	hypothetical protein LOC751648 [Source:RefSeq_peptide;Acc:NP_001038831]	zgc:153058
-1	10151515	22	ENSDARG00000071500	10170542	ENSDART00000105775			hypothetical protein LOC751648 [Source:RefSeq_peptide;Acc:NP_001038831]	zgc:153058
-1	10175144	22	ENSDARG00000057975	10189714	ENSDART00000080741	GO:0004435	phosphoinositide phospholipase C activity	Novel protein similar to vertebrate phospholipase C delta family (Fragment). [Source:Uniprot/SPTREMBL;Acc:Q1LWH7]	si:dkeyp-84a8.7
-1	10175144	22	ENSDARG00000057975	10189714	ENSDART00000080741	GO:0004629	phospholipase C activity	Novel protein similar to vertebrate phospholipase C delta family (Fragment). [Source:Uniprot/SPTREMBL;Acc:Q1LWH7]	si:dkeyp-84a8.7
-1	10175144	22	ENSDARG00000057975	10189714	ENSDART00000080741	GO:0005509	calcium ion binding	Novel protein similar to vertebrate phospholipase C delta family (Fragment). [Source:Uniprot/SPTREMBL;Acc:Q1LWH7]	si:dkeyp-84a8.7
-1	10175144	22	ENSDARG00000057975	10189714	ENSDART00000080741	GO:0006629	lipid metabolic process	Novel protein similar to vertebrate phospholipase C delta family (Fragment). [Source:Uniprot/SPTREMBL;Acc:Q1LWH7]	si:dkeyp-84a8.7
-1	10175144	22	ENSDARG00000057975	10189714	ENSDART00000080741	GO:0007165	signal transduction	Novel protein similar to vertebrate phospholipase C delta family (Fragment). [Source:Uniprot/SPTREMBL;Acc:Q1LWH7]	si:dkeyp-84a8.7
-1	10175144	22	ENSDARG00000057975	10189714	ENSDART00000080741	GO:0007242	intracellular signaling cascade	Novel protein similar to vertebrate phospholipase C delta family (Fragment). [Source:Uniprot/SPTREMBL;Acc:Q1LWH7]	si:dkeyp-84a8.7
-1	10195654	22	ENSDARG00000033855	10207418	ENSDART00000047464	GO:0005488	binding	hypothetical protein LOC406632 [Source:RefSeq_peptide;Acc:NP_999925]	rqcd1
-1	10195654	22	ENSDARG00000033855	10207418	ENSDART00000047464	GO:0005575	cellular_component	hypothetical protein LOC406632 [Source:RefSeq_peptide;Acc:NP_999925]	rqcd1
1	10214983	22	ENSDARG00000007421	10230638	ENSDART00000044683	GO:0005542	folic acid binding	formiminotransferase cyclodeaminase [Source:RefSeq_peptide;Acc:NP_957371]	zgc:63647
1	10214983	22	ENSDARG00000007421	10230638	ENSDART00000044683	GO:0005575	cellular_component	formiminotransferase cyclodeaminase [Source:RefSeq_peptide;Acc:NP_957371]	zgc:63647
1	10214983	22	ENSDARG00000007421	10230638	ENSDART00000044683	GO:0008152	metabolic process	formiminotransferase cyclodeaminase [Source:RefSeq_peptide;Acc:NP_957371]	zgc:63647
1	10214983	22	ENSDARG00000007421	10230638	ENSDART00000044683	GO:0016740	transferase activity	formiminotransferase cyclodeaminase [Source:RefSeq_peptide;Acc:NP_957371]	zgc:63647
1	10234864	22	ENSDARG00000042947	10239581	ENSDART00000063055	GO:0008083	growth factor activity	growth differentiation factor 8, like [Source:RefSeq_peptide;Acc:NP_001004122]	gdf8l
1	10234864	22	ENSDARG00000042947	10239581	ENSDART00000063055	GO:0040007	growth	growth differentiation factor 8, like [Source:RefSeq_peptide;Acc:NP_001004122]	gdf8l
1	10242675	22	ENSDARG00000006266	10269222	ENSDART00000005720	GO:0003677	DNA binding	signal transduction and activation of transcription 1 [Source:RefSeq_peptide;Acc:NP_571555]	stat1
1	10242675	22	ENSDARG00000006266	10269222	ENSDART00000005720	GO:0003700	transcription factor activity	signal transduction and activation of transcription 1 [Source:RefSeq_peptide;Acc:NP_571555]	stat1
1	10242675	22	ENSDARG00000006266	10269222	ENSDART00000005720	GO:0004871	signal transducer activity	signal transduction and activation of transcription 1 [Source:RefSeq_peptide;Acc:NP_571555]	stat1
1	10242675	22	ENSDARG00000006266	10269222	ENSDART00000005720	GO:0005509	calcium ion binding	signal transduction and activation of transcription 1 [Source:RefSeq_peptide;Acc:NP_571555]	stat1
1	10242675	22	ENSDARG00000006266	10269222	ENSDART00000005720	GO:0005634	nucleus	signal transduction and activation of transcription 1 [Source:RefSeq_peptide;Acc:NP_571555]	stat1
1	10242675	22	ENSDARG00000006266	10269222	ENSDART00000005720	GO:0006355	regulation of transcription, DNA-dependent	signal transduction and activation of transcription 1 [Source:RefSeq_peptide;Acc:NP_571555]	stat1
1	10242675	22	ENSDARG00000006266	10269222	ENSDART00000005720	GO:0007165	signal transduction	signal transduction and activation of transcription 1 [Source:RefSeq_peptide;Acc:NP_571555]	stat1
1	10242675	22	ENSDARG00000006266	10269222	ENSDART00000005720	GO:0007242	intracellular signaling cascade	signal transduction and activation of transcription 1 [Source:RefSeq_peptide;Acc:NP_571555]	stat1
1	10242675	22	ENSDARG00000006266	10269222	ENSDART00000105765			signal transduction and activation of transcription 1 [Source:RefSeq_peptide;Acc:NP_571555]	stat1
1	10242675	22	ENSDARG00000006266	10269222	ENSDART00000105764			signal transduction and activation of transcription 1 [Source:RefSeq_peptide;Acc:NP_571555]	stat1
-1	10275781	22	ENSDARG00000062812	10306438	ENSDART00000091195	GO:0003676	nucleic acid binding	hypothetical protein LOC564147 [Source:RefSeq_peptide;Acc:NP_001038509]	glsl
-1	10275781	22	ENSDARG00000062812	10306438	ENSDART00000091195	GO:0004359	glutaminase activity	hypothetical protein LOC564147 [Source:RefSeq_peptide;Acc:NP_001038509]	glsl
-1	10275781	22	ENSDARG00000062812	10306438	ENSDART00000091195	GO:0005622	intracellular	hypothetical protein LOC564147 [Source:RefSeq_peptide;Acc:NP_001038509]	glsl
-1	10275781	22	ENSDARG00000062812	10306438	ENSDART00000091195	GO:0006541	glutamine metabolic process	hypothetical protein LOC564147 [Source:RefSeq_peptide;Acc:NP_001038509]	glsl
-1	10275781	22	ENSDARG00000062812	10306438	ENSDART00000091195	GO:0008270	zinc ion binding	hypothetical protein LOC564147 [Source:RefSeq_peptide;Acc:NP_001038509]	glsl
-1	10275781	22	ENSDARG00000062812	10306438	ENSDART00000091187			hypothetical protein LOC564147 [Source:RefSeq_peptide;Acc:NP_001038509]	glsl
-1	10315072	22	ENSDARG00000042940	10335027	ENSDART00000063038	GO:0005634	nucleus	hypothetical protein LOC565795 [Source:RefSeq_peptide;Acc:NP_001038551]	si:dkeyp-84a8.1
-1	10315072	22	ENSDARG00000042940	10335027	ENSDART00000063038	GO:0016481	negative regulation of transcription	hypothetical protein LOC565795 [Source:RefSeq_peptide;Acc:NP_001038551]	si:dkeyp-84a8.1
-1	10315072	22	ENSDARG00000042940	10335027	ENSDART00000063038	GO:0016564	transcriptional repressor activity	hypothetical protein LOC565795 [Source:RefSeq_peptide;Acc:NP_001038551]	si:dkeyp-84a8.1
-1	10355518	22	ENSDARG00000032318	10369847	ENSDART00000063029			hypothetical protein LOC100034426 [Source:RefSeq_peptide;Acc:NP_001076525]	si:dkey-188p4.2
-1	10424061	22	ENSDARG00000023537	10485527	ENSDART00000028787	GO:0004871	signal transducer activity	aryl hydrocarbon receptor 1B [Source:RefSeq_peptide;Acc:NP_001019987]	ahr1b
-1	10424061	22	ENSDARG00000023537	10485527	ENSDART00000028787	GO:0004872	receptor activity	aryl hydrocarbon receptor 1B [Source:RefSeq_peptide;Acc:NP_001019987]	ahr1b
-1	10424061	22	ENSDARG00000023537	10485527	ENSDART00000028787	GO:0005634	nucleus	aryl hydrocarbon receptor 1B [Source:RefSeq_peptide;Acc:NP_001019987]	ahr1b
-1	10424061	22	ENSDARG00000023537	10485527	ENSDART00000028787	GO:0006355	regulation of transcription, DNA-dependent	aryl hydrocarbon receptor 1B [Source:RefSeq_peptide;Acc:NP_001019987]	ahr1b
-1	10424061	22	ENSDARG00000023537	10485527	ENSDART00000028787	GO:0007165	signal transduction	aryl hydrocarbon receptor 1B [Source:RefSeq_peptide;Acc:NP_001019987]	ahr1b
-1	10424061	22	ENSDARG00000023537	10485527	ENSDART00000028787	GO:0030528	transcription regulator activity	aryl hydrocarbon receptor 1B [Source:RefSeq_peptide;Acc:NP_001019987]	ahr1b
-1	10424061	22	ENSDARG00000023537	10485527	ENSDART00000028787	GO:0042221	response to chemical stimulus	aryl hydrocarbon receptor 1B [Source:RefSeq_peptide;Acc:NP_001019987]	ahr1b
-1	10424061	22	ENSDARG00000023537	10485527	ENSDART00000028787	GO:0045449	regulation of transcription	aryl hydrocarbon receptor 1B [Source:RefSeq_peptide;Acc:NP_001019987]	ahr1b
-1	10493021	22	ENSDARG00000021833	10586612	ENSDART00000105762	GO:0003677	DNA binding	aryl hydrocarbon receptor 2 [Source:RefSeq_peptide;Acc:NP_571339]	ahr2
-1	10493021	22	ENSDARG00000021833	10586612	ENSDART00000105762	GO:0004871	signal transducer activity	aryl hydrocarbon receptor 2 [Source:RefSeq_peptide;Acc:NP_571339]	ahr2
-1	10493021	22	ENSDARG00000021833	10586612	ENSDART00000105762	GO:0004872	receptor activity	aryl hydrocarbon receptor 2 [Source:RefSeq_peptide;Acc:NP_571339]	ahr2
-1	10493021	22	ENSDARG00000021833	10586612	ENSDART00000105762	GO:0005634	nucleus	aryl hydrocarbon receptor 2 [Source:RefSeq_peptide;Acc:NP_571339]	ahr2
-1	10493021	22	ENSDARG00000021833	10586612	ENSDART00000105762	GO:0005737	cytoplasm	aryl hydrocarbon receptor 2 [Source:RefSeq_peptide;Acc:NP_571339]	ahr2
-1	10493021	22	ENSDARG00000021833	10586612	ENSDART00000105762	GO:0006355	regulation of transcription, DNA-dependent	aryl hydrocarbon receptor 2 [Source:RefSeq_peptide;Acc:NP_571339]	ahr2
-1	10493021	22	ENSDARG00000021833	10586612	ENSDART00000105762	GO:0007165	signal transduction	aryl hydrocarbon receptor 2 [Source:RefSeq_peptide;Acc:NP_571339]	ahr2
-1	10493021	22	ENSDARG00000021833	10586612	ENSDART00000105762	GO:0009410	response to xenobiotic stimulus	aryl hydrocarbon receptor 2 [Source:RefSeq_peptide;Acc:NP_571339]	ahr2
-1	10493021	22	ENSDARG00000021833	10586612	ENSDART00000105762	GO:0009636	response to toxin	aryl hydrocarbon receptor 2 [Source:RefSeq_peptide;Acc:NP_571339]	ahr2
-1	10493021	22	ENSDARG00000021833	10586612	ENSDART00000105762	GO:0030528	transcription regulator activity	aryl hydrocarbon receptor 2 [Source:RefSeq_peptide;Acc:NP_571339]	ahr2
-1	10493021	22	ENSDARG00000021833	10586612	ENSDART00000105762	GO:0042221	response to chemical stimulus	aryl hydrocarbon receptor 2 [Source:RefSeq_peptide;Acc:NP_571339]	ahr2
-1	10493021	22	ENSDARG00000021833	10586612	ENSDART00000105762	GO:0043565	sequence-specific DNA binding	aryl hydrocarbon receptor 2 [Source:RefSeq_peptide;Acc:NP_571339]	ahr2
-1	10493021	22	ENSDARG00000021833	10586612	ENSDART00000105762	GO:0045449	regulation of transcription	aryl hydrocarbon receptor 2 [Source:RefSeq_peptide;Acc:NP_571339]	ahr2
-1	10493021	22	ENSDARG00000021833	10586612	ENSDART00000105762	GO:0045941	positive regulation of transcription	aryl hydrocarbon receptor 2 [Source:RefSeq_peptide;Acc:NP_571339]	ahr2
-1	10493021	22	ENSDARG00000021833	10586612	ENSDART00000105762	GO:0045944	positive regulation of transcription from RNA polymerase II promoter	aryl hydrocarbon receptor 2 [Source:RefSeq_peptide;Acc:NP_571339]	ahr2
-1	10493021	22	ENSDARG00000021833	10586612	ENSDART00000049830			aryl hydrocarbon receptor 2 [Source:RefSeq_peptide;Acc:NP_571339]	ahr2
1	11069635	22	ENSDARG00000011673	11071390	ENSDART00000033332
-1	11274721	22	ENSDARG00000042925	11304035	ENSDART00000063008	GO:0005579	membrane attack complex	Beta-1,3-N-acetylglucosaminyltransferase manic fringe (EC 2.4.1.222) (O-fucosylpeptide 3-beta-N-acetylglucosaminyltransferase). [Source:Uniprot/SWISSPROT;Acc:Q5YB40]	mfng
-1	11274721	22	ENSDARG00000042925	11304035	ENSDART00000063008	GO:0008150	biological_process	Beta-1,3-N-acetylglucosaminyltransferase manic fringe (EC 2.4.1.222) (O-fucosylpeptide 3-beta-N-acetylglucosaminyltransferase). [Source:Uniprot/SWISSPROT;Acc:Q5YB40]	mfng
-1	11274721	22	ENSDARG00000042925	11304035	ENSDART00000063008	GO:0016020	membrane	Beta-1,3-N-acetylglucosaminyltransferase manic fringe (EC 2.4.1.222) (O-fucosylpeptide 3-beta-N-acetylglucosaminyltransferase). [Source:Uniprot/SWISSPROT;Acc:Q5YB40]	mfng
-1	11274721	22	ENSDARG00000042925	11304035	ENSDART00000063008	GO:0016021	integral to membrane	Beta-1,3-N-acetylglucosaminyltransferase manic fringe (EC 2.4.1.222) (O-fucosylpeptide 3-beta-N-acetylglucosaminyltransferase). [Source:Uniprot/SWISSPROT;Acc:Q5YB40]	mfng
-1	11274721	22	ENSDARG00000042925	11304035	ENSDART00000063008	GO:0016740	transferase activity	Beta-1,3-N-acetylglucosaminyltransferase manic fringe (EC 2.4.1.222) (O-fucosylpeptide 3-beta-N-acetylglucosaminyltransferase). [Source:Uniprot/SWISSPROT;Acc:Q5YB40]	mfng
-1	11274721	22	ENSDARG00000042925	11304035	ENSDART00000063008	GO:0016757	transferase activity, transferring glycosyl groups	Beta-1,3-N-acetylglucosaminyltransferase manic fringe (EC 2.4.1.222) (O-fucosylpeptide 3-beta-N-acetylglucosaminyltransferase). [Source:Uniprot/SWISSPROT;Acc:Q5YB40]	mfng
1	11338797	22	ENSDARG00000071495	11341629	ENSDART00000105758			Novel sulfotransferase family protein (Fragment). [Source:Uniprot/SPTREMBL;Acc:Q1L871]	si:dkey-236e20.1
1	11338797	22	ENSDARG00000071495	11341629	ENSDART00000105757	GO:0008146	sulfotransferase activity	Novel sulfotransferase family protein (Fragment). [Source:Uniprot/SPTREMBL;Acc:Q1L871]	si:dkey-236e20.1
1	11338797	22	ENSDARG00000071495	11341629	ENSDART00000105757	GO:0016740	transferase activity	Novel sulfotransferase family protein (Fragment). [Source:Uniprot/SPTREMBL;Acc:Q1L871]	si:dkey-236e20.1
1	11345605	22	ENSDARG00000042920	11348065	ENSDART00000105755	GO:0008146	sulfotransferase activity	hypothetical protein LOC571461 [Source:RefSeq_peptide;Acc:NP_001076345]	si:dkey-236e20.2
1	11345605	22	ENSDARG00000042920	11348065	ENSDART00000105755	GO:0016740	transferase activity	hypothetical protein LOC571461 [Source:RefSeq_peptide;Acc:NP_001076345]	si:dkey-236e20.2
1	11345605	22	ENSDARG00000042920	11348065	ENSDART00000018009			hypothetical protein LOC571461 [Source:RefSeq_peptide;Acc:NP_001076345]	si:dkey-236e20.2
1	11353888	22	ENSDARG00000042919	11357349	ENSDART00000105752	GO:0008146	sulfotransferase activity	hypothetical protein LOC571440 [Source:RefSeq_peptide;Acc:NP_001076344]	si:dkey-236e20.3
1	11353888	22	ENSDARG00000042919	11357349	ENSDART00000105752	GO:0016740	transferase activity	hypothetical protein LOC571440 [Source:RefSeq_peptide;Acc:NP_001076344]	si:dkey-236e20.3
1	11353888	22	ENSDARG00000042919	11357349	ENSDART00000105748			hypothetical protein LOC571440 [Source:RefSeq_peptide;Acc:NP_001076344]	si:dkey-236e20.3
1	11353888	22	ENSDARG00000042919	11357349	ENSDART00000047498			hypothetical protein LOC571440 [Source:RefSeq_peptide;Acc:NP_001076344]	si:dkey-236e20.3
1	11361167	22	ENSDARG00000040781	11366245	ENSDART00000059748			hypothetical protein LOC619243 [Source:RefSeq_peptide;Acc:NP_001028897]	zgc:113317
1	11361167	22	ENSDARG00000040781	11366245	ENSDART00000044069	GO:0005575	cellular_component	hypothetical protein LOC619243 [Source:RefSeq_peptide;Acc:NP_001028897]	zgc:113317
1	11361167	22	ENSDARG00000040781	11366245	ENSDART00000044069	GO:0008146	sulfotransferase activity	hypothetical protein LOC619243 [Source:RefSeq_peptide;Acc:NP_001028897]	zgc:113317
1	11361167	22	ENSDARG00000040781	11366245	ENSDART00000044069	GO:0008150	biological_process	hypothetical protein LOC619243 [Source:RefSeq_peptide;Acc:NP_001028897]	zgc:113317
1	11361167	22	ENSDARG00000040781	11366245	ENSDART00000044069	GO:0016740	transferase activity	hypothetical protein LOC619243 [Source:RefSeq_peptide;Acc:NP_001028897]	zgc:113317
1	11366713	22	ENSDARG00000042923	11371748	ENSDART00000105739	GO:0008146	sulfotransferase activity	hypothetical protein LOC322415 [Source:RefSeq_peptide;Acc:NP_001073416]	si:dkey-236e20.5
1	11366713	22	ENSDARG00000042923	11371748	ENSDART00000105739	GO:0016740	transferase activity	hypothetical protein LOC322415 [Source:RefSeq_peptide;Acc:NP_001073416]	si:dkey-236e20.5
1	11374926	22	ENSDARG00000032516	11382218	ENSDART00000045682			hypothetical protein LOC321183 [Source:RefSeq_peptide;Acc:NP_001073413]	si:dkey-236e20.6
-1	11414312	22	ENSDARG00000062712	11415298	ENSDART00000090975			hypothetical protein LOC798655 [Source:RefSeq_peptide;Acc:NP_001076396]	si:dkey-236e20.7
-1	11459499	22	ENSDARG00000043404	11467095	ENSDART00000063719	GO:0003674	molecular_function	ribonuclease P 21 subunit [Source:RefSeq_peptide;Acc:NP_001003530]	rpp21
-1	11459499	22	ENSDARG00000043404	11467095	ENSDART00000063719	GO:0005575	cellular_component	ribonuclease P 21 subunit [Source:RefSeq_peptide;Acc:NP_001003530]	rpp21
-1	11459499	22	ENSDARG00000043404	11467095	ENSDART00000063719	GO:0008150	biological_process	ribonuclease P 21 subunit [Source:RefSeq_peptide;Acc:NP_001003530]	rpp21
1	11468728	22	ENSDARG00000024588	11506365	ENSDART00000010846	GO:0005578	proteinaceous extracellular matrix	Novel protein similar to vertebrate glypican 5 (GPC5) (Fragment). [Source:Uniprot/SPTREMBL;Acc:Q1L879]	si:dkey-236e20.9
1	11536705	22	ENSDARG00000019341	11579202	ENSDART00000022704	GO:0003674	molecular_function	Gpc1 protein [Source:RefSeq_peptide;Acc:NP_001032450]	zgc:122977
1	11536705	22	ENSDARG00000019341	11579202	ENSDART00000022704	GO:0005578	proteinaceous extracellular matrix	Gpc1 protein [Source:RefSeq_peptide;Acc:NP_001032450]	zgc:122977
1	11536705	22	ENSDARG00000019341	11579202	ENSDART00000022704	GO:0008150	biological_process	Gpc1 protein [Source:RefSeq_peptide;Acc:NP_001032450]	zgc:122977
-1	11585565	22	ENSDARG00000062702	11592789	ENSDART00000090936			Novel protein similar to human ankyrin repeat and MYND domain containing 1 (ANKMY1) (Fragment). [Source:Uniprot/SPTREMBL;Acc:Q1LXM5]	si:rp71-69p9.2
-1	11597298	22	ENSDARG00000071486	11599497	ENSDART00000090946	GO:0008270	zinc ion binding	Novel protein similar to human ankyrin repeat and MYND domain containing 1 (ANKMY1) (Fragment). [Source:Uniprot/SPTREMBL;Acc:Q1LXM4]	si:rp71-69p9.2
-1	11601162	22	ENSDARG00000042908	11608258	ENSDART00000062986	GO:0003674	molecular_function	Hematopoietic SH2 domain-containing protein homolog. [Source:Uniprot/SWISSPROT;Acc:Q56A36]	hsh2d
-1	11601162	22	ENSDARG00000042908	11608258	ENSDART00000062986	GO:0005575	cellular_component	Hematopoietic SH2 domain-containing protein homolog. [Source:Uniprot/SWISSPROT;Acc:Q56A36]	hsh2d
-1	11601162	22	ENSDARG00000042908	11608258	ENSDART00000062986	GO:0007242	intracellular signaling cascade	Hematopoietic SH2 domain-containing protein homolog. [Source:Uniprot/SWISSPROT;Acc:Q56A36]	hsh2d
-1	11609212	22	ENSDARG00000023963	11617336	ENSDART00000036075			tropomyosin 4 (tpm4), transcript variant 1, mRNA [Source:RefSeq_dna;Acc:NM_001024467]	tpm4
-1	11609212	22	ENSDARG00000023963	11617336	ENSDART00000009054			tropomyosin 4 (tpm4), transcript variant 1, mRNA [Source:RefSeq_dna;Acc:NM_001024467]	tpm4
-1	12027647	22	ENSDARG00000042900	12043085	ENSDART00000062970	GO:0000166	nucleotide binding	GTP binding protein 1, like [Source:RefSeq_peptide;Acc:NP_001019982]	gtpbp1l
-1	12027647	22	ENSDARG00000042900	12043085	ENSDART00000062970	GO:0003924	GTPase activity	GTP binding protein 1, like [Source:RefSeq_peptide;Acc:NP_001019982]	gtpbp1l
-1	12027647	22	ENSDARG00000042900	12043085	ENSDART00000062970	GO:0005525	GTP binding	GTP binding protein 1, like [Source:RefSeq_peptide;Acc:NP_001019982]	gtpbp1l
-1	12027647	22	ENSDARG00000042900	12043085	ENSDART00000105728			GTP binding protein 1, like [Source:RefSeq_peptide;Acc:NP_001019982]	gtpbp1l
1	12139754	22	ENSDARG00000004789	12230323	ENSDART00000004416	GO:0003677	DNA binding	Novel protein similar to vertebrate low density lipoprotein-related protein 1B (Deleted in tumors) (LRP1B) (Fragment). [Source:Uniprot/SPTREMBL;Acc:Q1L9D7]	si:ch211-181p13.1
1	12139754	22	ENSDARG00000004789	12230323	ENSDART00000004416	GO:0005509	calcium ion binding	Novel protein similar to vertebrate low density lipoprotein-related protein 1B (Deleted in tumors) (LRP1B) (Fragment). [Source:Uniprot/SPTREMBL;Acc:Q1L9D7]	si:ch211-181p13.1
1	12139754	22	ENSDARG00000004789	12230323	ENSDART00000004416	GO:0005634	nucleus	Novel protein similar to vertebrate low density lipoprotein-related protein 1B (Deleted in tumors) (LRP1B) (Fragment). [Source:Uniprot/SPTREMBL;Acc:Q1L9D7]	si:ch211-181p13.1
1	12139754	22	ENSDARG00000004789	12230323	ENSDART00000004416	GO:0016020	membrane	Novel protein similar to vertebrate low density lipoprotein-related protein 1B (Deleted in tumors) (LRP1B) (Fragment). [Source:Uniprot/SPTREMBL;Acc:Q1L9D7]	si:ch211-181p13.1
-1	12405955	22	ENSDARG00000066243	12406039	ENSDART00000095895
1	12447573	22	ENSDARG00000019944	12559548	ENSDART00000019226	GO:0005509	calcium ion binding	Novel protein similar to vertebrate low density lipoprotein-related protein 1B (Deleted in tumors) (LRP1B) (Fragment). [Source:Uniprot/SPTREMBL;Acc:Q1L8K6]	si:dkeyp-122a9.3
1	12447573	22	ENSDARG00000019944	12559548	ENSDART00000019226	GO:0016020	membrane	Novel protein similar to vertebrate low density lipoprotein-related protein 1B (Deleted in tumors) (LRP1B) (Fragment). [Source:Uniprot/SPTREMBL;Acc:Q1L8K6]	si:dkeyp-122a9.3
-1	12450112	22	ENSDARG00000064053	12450196	ENSDART00000093560
1	12562478	22	ENSDARG00000071477	12572576	ENSDART00000105723			Novel protein (Fragment). [Source:Uniprot/SPTREMBL;Acc:Q1L8K7]	si:dkeyp-122a9.2
1	12584495	22	ENSDARG00000071476	12585320	ENSDART00000105722			Novel protein (Fragment). [Source:Uniprot/SPTREMBL;Acc:Q1L8K8]	si:dkeyp-122a9.1
1	12685835	22	ENSDARG00000042857	12686448	ENSDART00000062902				LOC100000527
-1	12688294	22	ENSDARG00000010481	12697268	ENSDART00000013575	GO:0003743	translation initiation factor activity	Basic leucine zipper and W2 domain-containing protein 1-A. [Source:Uniprot/SWISSPROT;Acc:Q6PD83]	bzw1
-1	12688294	22	ENSDARG00000010481	12697268	ENSDART00000013575	GO:0006350	transcription	Basic leucine zipper and W2 domain-containing protein 1-A. [Source:Uniprot/SWISSPROT;Acc:Q6PD83]	bzw1
-1	12688294	22	ENSDARG00000010481	12697268	ENSDART00000013575	GO:0006353	transcription termination	Basic leucine zipper and W2 domain-containing protein 1-A. [Source:Uniprot/SWISSPROT;Acc:Q6PD83]	bzw1
-1	12688294	22	ENSDARG00000010481	12697268	ENSDART00000013575	GO:0006355	regulation of transcription, DNA-dependent	Basic leucine zipper and W2 domain-containing protein 1-A. [Source:Uniprot/SWISSPROT;Acc:Q6PD83]	bzw1
-1	12688294	22	ENSDARG00000010481	12697268	ENSDART00000013575	GO:0006446	regulation of translational initiation	Basic leucine zipper and W2 domain-containing protein 1-A. [Source:Uniprot/SWISSPROT;Acc:Q6PD83]	bzw1
-1	12688294	22	ENSDARG00000010481	12697268	ENSDART00000013575	GO:0031564	transcription antitermination	Basic leucine zipper and W2 domain-containing protein 1-A. [Source:Uniprot/SWISSPROT;Acc:Q6PD83]	bzw1
1	12699067	22	ENSDARG00000071475	12730323	ENSDART00000105717	GO:0004672	protein kinase activity	Novel protein similar to vertebrate xanthine dehydrogenase (XDH) (Fragment). [Source:Uniprot/SPTREMBL;Acc:Q1LW04]	xdh
1	12699067	22	ENSDARG00000071475	12730323	ENSDART00000105717	GO:0005506	iron ion binding	Novel protein similar to vertebrate xanthine dehydrogenase (XDH) (Fragment). [Source:Uniprot/SPTREMBL;Acc:Q1LW04]	xdh
1	12699067	22	ENSDARG00000071475	12730323	ENSDART00000105717	GO:0005524	ATP binding	Novel protein similar to vertebrate xanthine dehydrogenase (XDH) (Fragment). [Source:Uniprot/SPTREMBL;Acc:Q1LW04]	xdh
1	12699067	22	ENSDARG00000071475	12730323	ENSDART00000105717	GO:0005575	cellular_component	Novel protein similar to vertebrate xanthine dehydrogenase (XDH) (Fragment). [Source:Uniprot/SPTREMBL;Acc:Q1LW04]	xdh
1	12699067	22	ENSDARG00000071475	12730323	ENSDART00000105717	GO:0006118	electron transport	Novel protein similar to vertebrate xanthine dehydrogenase (XDH) (Fragment). [Source:Uniprot/SPTREMBL;Acc:Q1LW04]	xdh
1	12699067	22	ENSDARG00000071475	12730323	ENSDART00000105717	GO:0006468	protein amino acid phosphorylation	Novel protein similar to vertebrate xanthine dehydrogenase (XDH) (Fragment). [Source:Uniprot/SPTREMBL;Acc:Q1LW04]	xdh
1	12699067	22	ENSDARG00000071475	12730323	ENSDART00000105717	GO:0009055	electron carrier activity	Novel protein similar to vertebrate xanthine dehydrogenase (XDH) (Fragment). [Source:Uniprot/SPTREMBL;Acc:Q1LW04]	xdh
1	12699067	22	ENSDARG00000071475	12730323	ENSDART00000105717	GO:0016491	oxidoreductase activity	Novel protein similar to vertebrate xanthine dehydrogenase (XDH) (Fragment). [Source:Uniprot/SPTREMBL;Acc:Q1LW04]	xdh
1	12699067	22	ENSDARG00000071475	12730323	ENSDART00000105717	GO:0046872	metal ion binding	Novel protein similar to vertebrate xanthine dehydrogenase (XDH) (Fragment). [Source:Uniprot/SPTREMBL;Acc:Q1LW04]	xdh
1	12699067	22	ENSDARG00000071475	12730323	ENSDART00000105716			Novel protein similar to vertebrate xanthine dehydrogenase (XDH) (Fragment). [Source:Uniprot/SPTREMBL;Acc:Q1LW04]	xdh
-1	12709678	22	ENSDARG00000022670	12711962	ENSDART00000032268	GO:0006508	proteolysis	hypothetical protein LOC792176 [Source:RefSeq_peptide;Acc:NP_001091658]	he2
-1	12709678	22	ENSDARG00000022670	12711962	ENSDART00000032268	GO:0008237	metallopeptidase activity	hypothetical protein LOC792176 [Source:RefSeq_peptide;Acc:NP_001091658]	he2
-1	12709678	22	ENSDARG00000022670	12711962	ENSDART00000032268	GO:0008270	zinc ion binding	hypothetical protein LOC792176 [Source:RefSeq_peptide;Acc:NP_001091658]	he2
-1	12709678	22	ENSDARG00000022670	12711962	ENSDART00000032268	GO:0008533	astacin activity	hypothetical protein LOC792176 [Source:RefSeq_peptide;Acc:NP_001091658]	he2
-1	12714960	22	ENSDARG00000019122	12716328	ENSDART00000018432	GO:0006508	proteolysis	hatching enzyme 1 [Source:RefSeq_peptide;Acc:NP_998800]	he1
-1	12714960	22	ENSDARG00000019122	12716328	ENSDART00000018432	GO:0008237	metallopeptidase activity	hatching enzyme 1 [Source:RefSeq_peptide;Acc:NP_998800]	he1
-1	12714960	22	ENSDARG00000019122	12716328	ENSDART00000018432	GO:0008270	zinc ion binding	hatching enzyme 1 [Source:RefSeq_peptide;Acc:NP_998800]	he1
-1	12714960	22	ENSDARG00000019122	12716328	ENSDART00000018432	GO:0008533	astacin activity	hatching enzyme 1 [Source:RefSeq_peptide;Acc:NP_998800]	he1
-1	12714960	22	ENSDARG00000019122	12716328	ENSDART00000080335			hatching enzyme 1 [Source:RefSeq_peptide;Acc:NP_998800]	he1
-1	12719613	22	ENSDARG00000023656	12721050	ENSDART00000037096			hypothetical protein LOC569018 [Source:RefSeq_peptide;Acc:NP_001038639]	he1
-1	12719613	22	ENSDARG00000023656	12721050	ENSDART00000080329			hypothetical protein LOC569018 [Source:RefSeq_peptide;Acc:NP_001038639]	he1
-1	12730776	22	ENSDARG00000020054	12762438	ENSDART00000043711	GO:0005506	iron ion binding	Novel protein similar to vertebrate aldehyde oxidase 1 (AOX1) (Fragment). [Source:Uniprot/SPTREMBL;Acc:Q1LVZ9]	si:ch211-246m6.10
-1	12730776	22	ENSDARG00000020054	12762438	ENSDART00000043711	GO:0006118	electron transport	Novel protein similar to vertebrate aldehyde oxidase 1 (AOX1) (Fragment). [Source:Uniprot/SPTREMBL;Acc:Q1LVZ9]	si:ch211-246m6.10
-1	12730776	22	ENSDARG00000020054	12762438	ENSDART00000043711	GO:0009055	electron carrier activity	Novel protein similar to vertebrate aldehyde oxidase 1 (AOX1) (Fragment). [Source:Uniprot/SPTREMBL;Acc:Q1LVZ9]	si:ch211-246m6.10
-1	12730776	22	ENSDARG00000020054	12762438	ENSDART00000043711	GO:0016491	oxidoreductase activity	Novel protein similar to vertebrate aldehyde oxidase 1 (AOX1) (Fragment). [Source:Uniprot/SPTREMBL;Acc:Q1LVZ9]	si:ch211-246m6.10
-1	12730776	22	ENSDARG00000020054	12762438	ENSDART00000043711	GO:0046872	metal ion binding	Novel protein similar to vertebrate aldehyde oxidase 1 (AOX1) (Fragment). [Source:Uniprot/SPTREMBL;Acc:Q1LVZ9]	si:ch211-246m6.10
-1	12730776	22	ENSDARG00000020054	12762438	ENSDART00000105714			Novel protein similar to vertebrate aldehyde oxidase 1 (AOX1) (Fragment). [Source:Uniprot/SPTREMBL;Acc:Q1LVZ9]	si:ch211-246m6.10
1	12808922	22	ENSDARG00000071474	12811377	ENSDART00000105713
1	12808922	22	ENSDARG00000071474	12811377	ENSDART00000105712
-1	12835573	22	ENSDARG00000057606	12836151	ENSDART00000080313	GO:0000166	nucleotide binding	hypothetical protein LOC550444 [Source:RefSeq_peptide;Acc:NP_001017749]	zgc:112100
-1	12835573	22	ENSDARG00000057606	12836151	ENSDART00000080313	GO:0005525	GTP binding	hypothetical protein LOC550444 [Source:RefSeq_peptide;Acc:NP_001017749]	zgc:112100
-1	12835573	22	ENSDARG00000057606	12836151	ENSDART00000080313	GO:0005622	intracellular	hypothetical protein LOC550444 [Source:RefSeq_peptide;Acc:NP_001017749]	zgc:112100
-1	12835573	22	ENSDARG00000057606	12836151	ENSDART00000080313	GO:0006810	transport	hypothetical protein LOC550444 [Source:RefSeq_peptide;Acc:NP_001017749]	zgc:112100
-1	12835573	22	ENSDARG00000057606	12836151	ENSDART00000080313	GO:0007264	small GTPase mediated signal transduction	hypothetical protein LOC550444 [Source:RefSeq_peptide;Acc:NP_001017749]	zgc:112100
-1	12871782	22	ENSDARG00000020000	12927432	ENSDART00000105711	GO:0006897	endocytosis	SH3 domain-binding protein 4. [Source:Uniprot/SWISSPROT;Acc:Q1LVQ2]	sh3bp4
-1	12871782	22	ENSDARG00000020000	12927432	ENSDART00000105708			SH3 domain-binding protein 4. [Source:Uniprot/SWISSPROT;Acc:Q1LVQ2]	sh3bp4
-1	12871782	22	ENSDARG00000020000	12927432	ENSDART00000022654			SH3 domain-binding protein 4. [Source:Uniprot/SWISSPROT;Acc:Q1LVQ2]	sh3bp4
-1	12871782	22	ENSDARG00000020000	12927432	ENSDART00000080307			SH3 domain-binding protein 4. [Source:Uniprot/SWISSPROT;Acc:Q1LVQ2]	sh3bp4
1	12963069	22	ENSDARG00000057598	12967227	ENSDART00000080306	GO:0005509	calcium ion binding	S100 calcium binding protein, beta (Neural) (Novel protein similar to vertebrate S100 calcium binding protein family). [Source:Uniprot/SPTREMBL;Acc:Q6DGT8]	s100b
1	12963069	22	ENSDARG00000057598	12967227	ENSDART00000080306	GO:0005575	cellular_component	S100 calcium binding protein, beta (Neural) (Novel protein similar to vertebrate S100 calcium binding protein family). [Source:Uniprot/SPTREMBL;Acc:Q6DGT8]	s100b
1	12963069	22	ENSDARG00000057598	12967227	ENSDART00000080306	GO:0008150	biological_process	S100 calcium binding protein, beta (Neural) (Novel protein similar to vertebrate S100 calcium binding protein family). [Source:Uniprot/SPTREMBL;Acc:Q6DGT8]	s100b
-1	13086977	22	ENSDARG00000002909	13118580	ENSDART00000012336	GO:0005515	protein binding	tight junction protein 3 [Source:RefSeq_peptide;Acc:NP_958902]	tjp3
1	13144778	22	ENSDARG00000071472	13149685	ENSDART00000105704	GO:0003824	catalytic activity	lipoprotein lipase [Source:RefSeq_peptide;Acc:NP_571202]	lpl
1	13144778	22	ENSDARG00000071472	13149685	ENSDART00000105704	GO:0004465	lipoprotein lipase activity	lipoprotein lipase [Source:RefSeq_peptide;Acc:NP_571202]	lpl
1	13144778	22	ENSDARG00000071472	13149685	ENSDART00000105704	GO:0006629	lipid metabolic process	lipoprotein lipase [Source:RefSeq_peptide;Acc:NP_571202]	lpl
1	13144778	22	ENSDARG00000071472	13149685	ENSDART00000105704	GO:0016787	hydrolase activity	lipoprotein lipase [Source:RefSeq_peptide;Acc:NP_571202]	lpl
1	13154208	22	ENSDARG00000034667	13163544	ENSDART00000048763				LOC568903
-1	13166833	22	ENSDARG00000057590	13213229	ENSDART00000080286			Novel protein similar to vertebrate a disintegrin and metalloproteinase domain 10 (ADAM10) (Fragment). [Source:Uniprot/SPTREMBL;Acc:Q1LV82]	Q1LV82_DANRE
-1	13166833	22	ENSDARG00000057590	13213229	ENSDART00000080278			Novel protein similar to vertebrate a disintegrin and metalloproteinase domain 10 (ADAM10) (Fragment). [Source:Uniprot/SPTREMBL;Acc:Q1LV82]	Q1LV82_DANRE
-1	13166833	22	ENSDARG00000057590	13213229	ENSDART00000105701			Novel protein similar to vertebrate a disintegrin and metalloproteinase domain 10 (ADAM10) (Fragment). [Source:Uniprot/SPTREMBL;Acc:Q1LV82]	Q1LV82_DANRE
-1	13216149	22	ENSDARG00000020467	13225107	ENSDART00000017838	GO:0000166	nucleotide binding	scaffold attachment factor B [Source:RefSeq_peptide;Acc:NP_999848]	safb
-1	13216149	22	ENSDARG00000020467	13225107	ENSDART00000017838	GO:0003676	nucleic acid binding	scaffold attachment factor B [Source:RefSeq_peptide;Acc:NP_999848]	safb
-1	13226460	22	ENSDARG00000006052	13238296	ENSDART00000008424	GO:0006508	proteolysis	mucosa associated lymphoid tissue lymphoma translocation gene 1 [Source:RefSeq_peptide;Acc:NP_694508]	malt1
-1	13226460	22	ENSDARG00000006052	13238296	ENSDART00000008424	GO:0030693	caspase activity	mucosa associated lymphoid tissue lymphoma translocation gene 1 [Source:RefSeq_peptide;Acc:NP_694508]	malt1
-1	13239974	22	ENSDARG00000071468	13240683	ENSDART00000105692	GO:0005739	mitochondrion	39S ribosomal protein 54, mitochondrial precursor (L54mt) (MRP-L54). [Source:Uniprot/SWISSPROT;Acc:Q1LXI5]	si:dkeyp-70f9.5
-1	13239974	22	ENSDARG00000071468	13240683	ENSDART00000105692	GO:0030529	ribonucleoprotein complex	39S ribosomal protein 54, mitochondrial precursor (L54mt) (MRP-L54). [Source:Uniprot/SWISSPROT;Acc:Q1LXI5]	si:dkeyp-70f9.5
1	13240980	22	ENSDARG00000042660	13242228	ENSDART00000062577	GO:0003674	molecular_function	Protein FAM32A-like. [Source:Uniprot/SWISSPROT;Acc:Q6GQN4]	fam32al
1	13240980	22	ENSDARG00000042660	13242228	ENSDART00000062577	GO:0005575	cellular_component	Protein FAM32A-like. [Source:Uniprot/SWISSPROT;Acc:Q6GQN4]	fam32al
1	13240980	22	ENSDARG00000042660	13242228	ENSDART00000062577	GO:0008150	biological_process	Protein FAM32A-like. [Source:Uniprot/SWISSPROT;Acc:Q6GQN4]	fam32al
1	13267696	22	ENSDARG00000042663	13269306	ENSDART00000080208
1	13267696	22	ENSDARG00000042663	13269306	ENSDART00000062582
1	13418814	22	ENSDARG00000042667	13421322	ENSDART00000062587	GO:0003676	nucleic acid binding	Kruppel-like factor 2a [Source:RefSeq_peptide;Acc:NP_571931]	klf2a
1	13418814	22	ENSDARG00000042667	13421322	ENSDART00000062587	GO:0005622	intracellular	Kruppel-like factor 2a [Source:RefSeq_peptide;Acc:NP_571931]	klf2a
1	13418814	22	ENSDARG00000042667	13421322	ENSDART00000062587	GO:0006829	zinc ion transport	Kruppel-like factor 2a [Source:RefSeq_peptide;Acc:NP_571931]	klf2a
1	13418814	22	ENSDARG00000042667	13421322	ENSDART00000062587	GO:0008270	zinc ion binding	Kruppel-like factor 2a [Source:RefSeq_peptide;Acc:NP_571931]	klf2a
1	13418814	22	ENSDARG00000042667	13421322	ENSDART00000062587	GO:0046872	metal ion binding	Kruppel-like factor 2a [Source:RefSeq_peptide;Acc:NP_571931]	klf2a
-1	13432656	22	ENSDARG00000042670	13477433	ENSDART00000080047	GO:0004872	receptor activity	Novel protein similar to vertebrate epidermal growth factor receptor pathway substrate 15 (EP15) (Fragment). [Source:Uniprot/SPTREMBL;Acc:Q1LV58]	si:dkeyp-192m14.7
-1	13432656	22	ENSDARG00000042670	13477433	ENSDART00000080047	GO:0005509	calcium ion binding	Novel protein similar to vertebrate epidermal growth factor receptor pathway substrate 15 (EP15) (Fragment). [Source:Uniprot/SPTREMBL;Acc:Q1LV58]	si:dkeyp-192m14.7
1	13480408	22	ENSDARG00000024904	13492930	ENSDART00000033617	GO:0003674	molecular_function	SCL-interrupting locus protein homolog B. [Source:Uniprot/SWISSPROT;Acc:Q58EB7]	stil
1	13480408	22	ENSDARG00000024904	13492930	ENSDART00000033617	GO:0005575	cellular_component	SCL-interrupting locus protein homolog B. [Source:Uniprot/SWISSPROT;Acc:Q58EB7]	stil
1	13480408	22	ENSDARG00000024904	13492930	ENSDART00000033617	GO:0010171	body morphogenesis	SCL-interrupting locus protein homolog B. [Source:Uniprot/SWISSPROT;Acc:Q58EB7]	stil
1	13500036	22	ENSDARG00000062550	13536529	ENSDART00000090594	GO:0003676	nucleic acid binding	ring finger and CCCH-type zinc finger domains 1 [Source:RefSeq_peptide;Acc:NP_001076328]	rc3h1
1	13500036	22	ENSDARG00000062550	13536529	ENSDART00000090594	GO:0005515	protein binding	ring finger and CCCH-type zinc finger domains 1 [Source:RefSeq_peptide;Acc:NP_001076328]	rc3h1
1	13500036	22	ENSDARG00000062550	13536529	ENSDART00000090594	GO:0008270	zinc ion binding	ring finger and CCCH-type zinc finger domains 1 [Source:RefSeq_peptide;Acc:NP_001076328]	rc3h1
1	13542614	22	ENSDARG00000042684	13548594	ENSDART00000062618	GO:0004867	serine-type endopeptidase inhibitor activity	serine (or cysteine) proteinase inhibitor, clade C (antithrombin), member 1 [Source:RefSeq_peptide;Acc:NP_878283]	serpinc1
-1	13552563	22	ENSDARG00000042689	13554540	ENSDART00000062629	GO:0003676	nucleic acid binding	similar to zinc finger and BTB domain containing 37 [Source:RefSeq_peptide;Acc:NP_001038625]	zbtb37
-1	13552563	22	ENSDARG00000042689	13554540	ENSDART00000062629	GO:0005515	protein binding	similar to zinc finger and BTB domain containing 37 [Source:RefSeq_peptide;Acc:NP_001038625]	zbtb37
-1	13552563	22	ENSDARG00000042689	13554540	ENSDART00000062629	GO:0005622	intracellular	similar to zinc finger and BTB domain containing 37 [Source:RefSeq_peptide;Acc:NP_001038625]	zbtb37
-1	13552563	22	ENSDARG00000042689	13554540	ENSDART00000062629	GO:0008270	zinc ion binding	similar to zinc finger and BTB domain containing 37 [Source:RefSeq_peptide;Acc:NP_001038625]	zbtb37
-1	13558889	22	ENSDARG00000042690	13562646	ENSDART00000062633	GO:0001584	rhodopsin-like receptor activity	Sphingosine 1-phosphate receptor Edg-1 (Sphingosine 1-phosphate receptor 1) (S1P1). [Source:Uniprot/SWISSPROT;Acc:Q9DDK4]	edg1
-1	13558889	22	ENSDARG00000042690	13562646	ENSDART00000062633	GO:0001619	lysosphingolipid and lysophosphatidic acid receptor activity	Sphingosine 1-phosphate receptor Edg-1 (Sphingosine 1-phosphate receptor 1) (S1P1). [Source:Uniprot/SWISSPROT;Acc:Q9DDK4]	edg1
-1	13558889	22	ENSDARG00000042690	13562646	ENSDART00000062633	GO:0004871	signal transducer activity	Sphingosine 1-phosphate receptor Edg-1 (Sphingosine 1-phosphate receptor 1) (S1P1). [Source:Uniprot/SWISSPROT;Acc:Q9DDK4]	edg1
-1	13558889	22	ENSDARG00000042690	13562646	ENSDART00000062633	GO:0004872	receptor activity	Sphingosine 1-phosphate receptor Edg-1 (Sphingosine 1-phosphate receptor 1) (S1P1). [Source:Uniprot/SWISSPROT;Acc:Q9DDK4]	edg1
-1	13558889	22	ENSDARG00000042690	13562646	ENSDART00000062633	GO:0005579	membrane attack complex	Sphingosine 1-phosphate receptor Edg-1 (Sphingosine 1-phosphate receptor 1) (S1P1). [Source:Uniprot/SWISSPROT;Acc:Q9DDK4]	edg1
-1	13558889	22	ENSDARG00000042690	13562646	ENSDART00000062633	GO:0007165	signal transduction	Sphingosine 1-phosphate receptor Edg-1 (Sphingosine 1-phosphate receptor 1) (S1P1). [Source:Uniprot/SWISSPROT;Acc:Q9DDK4]	edg1
-1	13558889	22	ENSDARG00000042690	13562646	ENSDART00000062633	GO:0007186	G-protein coupled receptor protein signaling pathway	Sphingosine 1-phosphate receptor Edg-1 (Sphingosine 1-phosphate receptor 1) (S1P1). [Source:Uniprot/SWISSPROT;Acc:Q9DDK4]	edg1
-1	13558889	22	ENSDARG00000042690	13562646	ENSDART00000062633	GO:0016020	membrane	Sphingosine 1-phosphate receptor Edg-1 (Sphingosine 1-phosphate receptor 1) (S1P1). [Source:Uniprot/SWISSPROT;Acc:Q9DDK4]	edg1
-1	13558889	22	ENSDARG00000042690	13562646	ENSDART00000062633	GO:0016021	integral to membrane	Sphingosine 1-phosphate receptor Edg-1 (Sphingosine 1-phosphate receptor 1) (S1P1). [Source:Uniprot/SWISSPROT;Acc:Q9DDK4]	edg1
1	13620140	22	ENSDARG00000011931	13712765	ENSDART00000022397	GO:0004164	diphthine synthase activity	diphthine synthase [Source:RefSeq_peptide;Acc:NP_001007387]	dph5
1	13620140	22	ENSDARG00000011931	13712765	ENSDART00000022397	GO:0005575	cellular_component	diphthine synthase [Source:RefSeq_peptide;Acc:NP_001007387]	dph5
1	13620140	22	ENSDARG00000011931	13712765	ENSDART00000022397	GO:0008152	metabolic process	diphthine synthase [Source:RefSeq_peptide;Acc:NP_001007387]	dph5
1	13620140	22	ENSDARG00000011931	13712765	ENSDART00000022397	GO:0008168	methyltransferase activity	diphthine synthase [Source:RefSeq_peptide;Acc:NP_001007387]	dph5
1	13620140	22	ENSDARG00000011931	13712765	ENSDART00000022397	GO:0016740	transferase activity	diphthine synthase [Source:RefSeq_peptide;Acc:NP_001007387]	dph5
1	13620140	22	ENSDARG00000011931	13712765	ENSDART00000022397	GO:0017183	peptidyl-diphthamide biosynthetic process from peptidyl-histidine	diphthine synthase [Source:RefSeq_peptide;Acc:NP_001007387]	dph5
1	13688724	22	ENSDARG00000071466	13712309	ENSDART00000105683				LOC100003898
-1	13715072	22	ENSDARG00000019998	13746039	ENSDART00000009464	GO:0005385	zinc ion transporter activity	solute carrier family 30 (zinc transporter), member 7 [Source:RefSeq_peptide;Acc:NP_956100]	slc30a7
-1	13715072	22	ENSDARG00000019998	13746039	ENSDART00000009464	GO:0006812	cation transport	solute carrier family 30 (zinc transporter), member 7 [Source:RefSeq_peptide;Acc:NP_956100]	slc30a7
-1	13715072	22	ENSDARG00000019998	13746039	ENSDART00000009464	GO:0006829	zinc ion transport	solute carrier family 30 (zinc transporter), member 7 [Source:RefSeq_peptide;Acc:NP_956100]	slc30a7
-1	13715072	22	ENSDARG00000019998	13746039	ENSDART00000009464	GO:0008324	cation transporter activity	solute carrier family 30 (zinc transporter), member 7 [Source:RefSeq_peptide;Acc:NP_956100]	slc30a7
-1	13715072	22	ENSDARG00000019998	13746039	ENSDART00000009464	GO:0016020	membrane	solute carrier family 30 (zinc transporter), member 7 [Source:RefSeq_peptide;Acc:NP_956100]	slc30a7
-1	13762346	22	ENSDARG00000062479	13771305	ENSDART00000090390	GO:0003674	molecular_function	hypothetical protein LOC561971 [Source:RefSeq_peptide;Acc:NP_001077304]	zgc:158875
-1	13762346	22	ENSDARG00000062479	13771305	ENSDART00000090390	GO:0005575	cellular_component	hypothetical protein LOC561971 [Source:RefSeq_peptide;Acc:NP_001077304]	zgc:158875
-1	13762346	22	ENSDARG00000062479	13771305	ENSDART00000090390	GO:0008150	biological_process	hypothetical protein LOC561971 [Source:RefSeq_peptide;Acc:NP_001077304]	zgc:158875
-1	13776774	22	ENSDARG00000043122	13777652	ENSDART00000063313
-1	13801004	22	ENSDARG00000057016	13851718	ENSDART00000079602			Dual specificity protein phosphatase CDC14A (EC 3.1.3.48) (EC 3.1.3.16) (CDC14 cell division cycle 14 homolog A). [Source:Uniprot/SWISSPROT;Acc:Q9UNH5]	CDC14A (1 of 2)
-1	13801004	22	ENSDARG00000057016	13851718	ENSDART00000105681			Dual specificity protein phosphatase CDC14A (EC 3.1.3.48) (EC 3.1.3.16) (CDC14 cell division cycle 14 homolog A). [Source:Uniprot/SWISSPROT;Acc:Q9UNH5]	CDC14A (1 of 2)
-1	13873497	22	ENSDARG00000002215	13882384	ENSDART00000021666	GO:0003963	RNA-3'-phosphate cyclase activity	RNA terminal phosphate cyclase domain 1 [Source:RefSeq_peptide;Acc:NP_955830]	rtcd1
-1	13873497	22	ENSDARG00000002215	13882384	ENSDART00000021666	GO:0006396	RNA processing	RNA terminal phosphate cyclase domain 1 [Source:RefSeq_peptide;Acc:NP_955830]	rtcd1
-1	13873497	22	ENSDARG00000002215	13882384	ENSDART00000021666	GO:0016886	ligase activity, forming phosphoric ester bonds	RNA terminal phosphate cyclase domain 1 [Source:RefSeq_peptide;Acc:NP_955830]	rtcd1
1	13884515	22	ENSDARG00000040109	13895852	ENSDART00000058662	GO:0005515	protein binding	hypothetical protein LOC541388 [Source:RefSeq_peptide;Acc:NP_001013533]	zgc:103768
1	13884515	22	ENSDARG00000040109	13895852	ENSDART00000058662	GO:0008152	metabolic process	hypothetical protein LOC541388 [Source:RefSeq_peptide;Acc:NP_001013533]	zgc:103768
1	13884515	22	ENSDARG00000040109	13895852	ENSDART00000058662	GO:0008415	acyltransferase activity	hypothetical protein LOC541388 [Source:RefSeq_peptide;Acc:NP_001013533]	zgc:103768
1	13884515	22	ENSDARG00000040109	13895852	ENSDART00000058662	GO:0016740	transferase activity	hypothetical protein LOC541388 [Source:RefSeq_peptide;Acc:NP_001013533]	zgc:103768
1	13884515	22	ENSDARG00000040109	13895852	ENSDART00000058662	GO:0031405	lipoic acid binding	hypothetical protein LOC541388 [Source:RefSeq_peptide;Acc:NP_001013533]	zgc:103768
1	13898350	22	ENSDARG00000071465	13902082	ENSDART00000105678	GO:0005515	protein binding	hypothetical protein LOC550456 [Source:RefSeq_peptide;Acc:NP_001017760]	zgc:112088
1	13898350	22	ENSDARG00000071465	13902082	ENSDART00000105678	GO:0008150	biological_process	hypothetical protein LOC550456 [Source:RefSeq_peptide;Acc:NP_001017760]	zgc:112088
-1	13901621	22	ENSDARG00000042701	13909499	ENSDART00000062649	GO:0003674	molecular_function	hypothetical protein LOC541496 [Source:RefSeq_peptide;Acc:NP_001014331]	zgc:110839
-1	13901621	22	ENSDARG00000042701	13909499	ENSDART00000062649	GO:0005575	cellular_component	hypothetical protein LOC541496 [Source:RefSeq_peptide;Acc:NP_001014331]	zgc:110839
-1	13901621	22	ENSDARG00000042701	13909499	ENSDART00000062649	GO:0008150	biological_process	hypothetical protein LOC541496 [Source:RefSeq_peptide;Acc:NP_001014331]	zgc:110839
1	13922942	22	ENSDARG00000011281	13946663	ENSDART00000090468			oxysterol-binding protein-like 1A [Source:RefSeq_peptide;Acc:NP_001038547]	NP_001038547.1
-1	13948773	22	ENSDARG00000010191	13975885	ENSDART00000025975			TPR repeat-containing protein C18orf17 homolog. [Source:Uniprot/SWISSPROT;Acc:Q1LXE6]	si:ch73-264b7.2
-1	13948773	22	ENSDARG00000010191	13975885	ENSDART00000105675	GO:0005488	binding	TPR repeat-containing protein C18orf17 homolog. [Source:Uniprot/SWISSPROT;Acc:Q1LXE6]	si:ch73-264b7.2
-1	13948773	22	ENSDARG00000010191	13975885	ENSDART00000105675	GO:0005575	cellular_component	TPR repeat-containing protein C18orf17 homolog. [Source:Uniprot/SWISSPROT;Acc:Q1LXE6]	si:ch73-264b7.2
-1	13948773	22	ENSDARG00000010191	13975885	ENSDART00000105675	GO:0008150	biological_process	TPR repeat-containing protein C18orf17 homolog. [Source:Uniprot/SWISSPROT;Acc:Q1LXE6]	si:ch73-264b7.2
-1	13981443	22	ENSDARG00000071462	13998700	ENSDART00000062705	GO:0005102	receptor binding	Novel protein similar to vertebrate laminin, alpha 3 (LAMA3) (Fragment). [Source:Uniprot/SPTREMBL;Acc:Q1LXE7]	si:dkey-121a11.10
-1	13981443	22	ENSDARG00000071462	13998700	ENSDART00000062705	GO:0005604	basement membrane	Novel protein similar to vertebrate laminin, alpha 3 (LAMA3) (Fragment). [Source:Uniprot/SPTREMBL;Acc:Q1LXE7]	si:dkey-121a11.10
-1	13981443	22	ENSDARG00000071462	13998700	ENSDART00000062705	GO:0005606	laminin-1 complex	Novel protein similar to vertebrate laminin, alpha 3 (LAMA3) (Fragment). [Source:Uniprot/SPTREMBL;Acc:Q1LXE7]	si:dkey-121a11.10
-1	13981443	22	ENSDARG00000071462	13998700	ENSDART00000062705	GO:0007155	cell adhesion	Novel protein similar to vertebrate laminin, alpha 3 (LAMA3) (Fragment). [Source:Uniprot/SPTREMBL;Acc:Q1LXE7]	si:dkey-121a11.10
-1	13981443	22	ENSDARG00000071462	13998700	ENSDART00000062705	GO:0030155	regulation of cell adhesion	Novel protein similar to vertebrate laminin, alpha 3 (LAMA3) (Fragment). [Source:Uniprot/SPTREMBL;Acc:Q1LXE7]	si:dkey-121a11.10
-1	13981443	22	ENSDARG00000071462	13998700	ENSDART00000062705	GO:0030334	regulation of cell migration	Novel protein similar to vertebrate laminin, alpha 3 (LAMA3) (Fragment). [Source:Uniprot/SPTREMBL;Acc:Q1LXE7]	si:dkey-121a11.10
-1	13981443	22	ENSDARG00000071462	13998700	ENSDART00000062705	GO:0045995	regulation of embryonic development	Novel protein similar to vertebrate laminin, alpha 3 (LAMA3) (Fragment). [Source:Uniprot/SPTREMBL;Acc:Q1LXE7]	si:dkey-121a11.10
-1	13981443	22	ENSDARG00000071462	13998700	ENSDART00000062734			Novel protein similar to vertebrate laminin, alpha 3 (LAMA3) (Fragment). [Source:Uniprot/SPTREMBL;Acc:Q1LXE7]	si:dkey-121a11.10
-1	14005412	22	ENSDARG00000042753	14010795	ENSDART00000062749	GO:0004197	cysteine-type endopeptidase activity	Novel protein similar to vertebrate cathepsin L (CTSL) (Fragment). [Source:Uniprot/SPTREMBL;Acc:Q1LUB5]	ctskl
-1	14005412	22	ENSDARG00000042753	14010795	ENSDART00000062749	GO:0006508	proteolysis	Novel protein similar to vertebrate cathepsin L (CTSL) (Fragment). [Source:Uniprot/SPTREMBL;Acc:Q1LUB5]	ctskl
-1	14005412	22	ENSDARG00000042753	14010795	ENSDART00000062749	GO:0008234	cysteine-type peptidase activity	Novel protein similar to vertebrate cathepsin L (CTSL) (Fragment). [Source:Uniprot/SPTREMBL;Acc:Q1LUB5]	ctskl
1	14016911	22	ENSDARG00000057159	14029357	ENSDART00000009360	GO:0003674	molecular_function	Ankyrin repeat domain-containing protein 29. [Source:Uniprot/SWISSPROT;Acc:Q502M6]	zgc:111996
1	14016911	22	ENSDARG00000057159	14029357	ENSDART00000009360	GO:0005575	cellular_component	Ankyrin repeat domain-containing protein 29. [Source:Uniprot/SWISSPROT;Acc:Q502M6]	zgc:111996
1	14016911	22	ENSDARG00000057159	14029357	ENSDART00000009360	GO:0008150	biological_process	Ankyrin repeat domain-containing protein 29. [Source:Uniprot/SWISSPROT;Acc:Q502M6]	zgc:111996
-1	14032594	22	ENSDARG00000013928	14040999	ENSDART00000006290	GO:0003674	molecular_function	pleckstrin homology domain containing, family B member 2 like [Source:RefSeq_peptide;Acc:NP_001073306]	zgc:55604
-1	14032594	22	ENSDARG00000013928	14040999	ENSDART00000006290	GO:0005575	cellular_component	pleckstrin homology domain containing, family B member 2 like [Source:RefSeq_peptide;Acc:NP_001073306]	zgc:55604
-1	14032594	22	ENSDARG00000013928	14040999	ENSDART00000006290	GO:0008150	biological_process	pleckstrin homology domain containing, family B member 2 like [Source:RefSeq_peptide;Acc:NP_001073306]	zgc:55604
1	14058523	22	ENSDARG00000071458	14074645	ENSDART00000105667	GO:0005515	protein binding	Novel protein. [Source:Uniprot/SPTREMBL;Acc:Q1LXF1]	si:dkey-121a11.3
-1	14083910	22	ENSDARG00000042742	14092769	ENSDART00000062727	GO:0006886	intracellular protein transport	syntaxin 6 [Source:RefSeq_peptide;Acc:NP_001017879]	si:dkey-121a11.2
-1	14083910	22	ENSDARG00000042742	14092769	ENSDART00000062727	GO:0008565	protein transporter activity	syntaxin 6 [Source:RefSeq_peptide;Acc:NP_001017879]	si:dkey-121a11.2
-1	14083910	22	ENSDARG00000042742	14092769	ENSDART00000062727	GO:0016020	membrane	syntaxin 6 [Source:RefSeq_peptide;Acc:NP_001017879]	si:dkey-121a11.2
1	14095805	22	ENSDARG00000009881	14097160	ENSDART00000014330	GO:0003674	molecular_function	immediate early response 5 [Source:RefSeq_peptide;Acc:NP_001007198]	ier5
1	14095805	22	ENSDARG00000009881	14097160	ENSDART00000014330	GO:0005575	cellular_component	immediate early response 5 [Source:RefSeq_peptide;Acc:NP_001007198]	ier5
1	14095805	22	ENSDARG00000009881	14097160	ENSDART00000014330	GO:0008150	biological_process	immediate early response 5 [Source:RefSeq_peptide;Acc:NP_001007198]	ier5
	14096080		BX865962
1	14142608	22	ENSDARG00000019930	14152368	ENSDART00000083063	GO:0001525	angiogenesis	T-cell acute lymphocytic leukemia 1 [Source:RefSeq_peptide;Acc:NP_998402]	tal1
1	14142608	22	ENSDARG00000019930	14152368	ENSDART00000083063	GO:0001568	blood vessel development	T-cell acute lymphocytic leukemia 1 [Source:RefSeq_peptide;Acc:NP_998402]	tal1
1	14142608	22	ENSDARG00000019930	14152368	ENSDART00000083063	GO:0003700	transcription factor activity	T-cell acute lymphocytic leukemia 1 [Source:RefSeq_peptide;Acc:NP_998402]	tal1
1	14142608	22	ENSDARG00000019930	14152368	ENSDART00000083063	GO:0005634	nucleus	T-cell acute lymphocytic leukemia 1 [Source:RefSeq_peptide;Acc:NP_998402]	tal1
1	14142608	22	ENSDARG00000019930	14152368	ENSDART00000083063	GO:0030097	hemopoiesis	T-cell acute lymphocytic leukemia 1 [Source:RefSeq_peptide;Acc:NP_998402]	tal1
1	14142608	22	ENSDARG00000019930	14152368	ENSDART00000083063	GO:0030218	erythrocyte differentiation	T-cell acute lymphocytic leukemia 1 [Source:RefSeq_peptide;Acc:NP_998402]	tal1
1	14142608	22	ENSDARG00000019930	14152368	ENSDART00000083063	GO:0030528	transcription regulator activity	T-cell acute lymphocytic leukemia 1 [Source:RefSeq_peptide;Acc:NP_998402]	tal1
1	14142608	22	ENSDARG00000019930	14152368	ENSDART00000083063	GO:0030878	thyroid gland development	T-cell acute lymphocytic leukemia 1 [Source:RefSeq_peptide;Acc:NP_998402]	tal1
1	14142608	22	ENSDARG00000019930	14152368	ENSDART00000083063	GO:0035162	embryonic hemopoiesis	T-cell acute lymphocytic leukemia 1 [Source:RefSeq_peptide;Acc:NP_998402]	tal1
1	14142608	22	ENSDARG00000019930	14152368	ENSDART00000083063	GO:0045449	regulation of transcription	T-cell acute lymphocytic leukemia 1 [Source:RefSeq_peptide;Acc:NP_998402]	tal1
1	14142608	22	ENSDARG00000019930	14152368	ENSDART00000083063	GO:0045603	positive regulation of endothelial cell differentiation	T-cell acute lymphocytic leukemia 1 [Source:RefSeq_peptide;Acc:NP_998402]	tal1
1	14142608	22	ENSDARG00000019930	14152368	ENSDART00000036541			T-cell acute lymphocytic leukemia 1 [Source:RefSeq_peptide;Acc:NP_998402]	tal1
1	14163273	22	ENSDARG00000017127	14173859	ENSDART00000012604			PDZK1 interacting protein 1, like [Source:RefSeq_peptide;Acc:NP_001007761]	pdzk1ip1l
-1	14177020	22	ENSDARG00000024964	14307981	ENSDART00000036467	GO:0005515	protein binding	Novel protein similar to vertebrate InaD-like protein (INADL) (Fragment). [Source:Uniprot/SPTREMBL;Acc:Q1LXN3]	inadl
-1	14264661	22	ENSDARG00000042765	14266032	ENSDART00000062768			Novel protein (Fragment). [Source:Uniprot/SPTREMBL;Acc:Q1LXN1]	si:ch211-155o21.1
-1	14269444	22	ENSDARG00000071452	14270348	ENSDART00000105660				LOC797542
1	14365068	22	ENSDARG00000057042	14376505	ENSDART00000079638				LOC556075
-1	14395883	22	ENSDARG00000042771	14396761	ENSDART00000062773				LOC100003398
-1	14445830	22	ENSDARG00000062420	14658313	ENSDART00000090237	GO:0003700	transcription factor activity	hypothetical protein LOC556665 [Source:RefSeq_peptide;Acc:NP_001073431]	nfia
-1	14445830	22	ENSDARG00000062420	14658313	ENSDART00000090237	GO:0005622	intracellular	hypothetical protein LOC556665 [Source:RefSeq_peptide;Acc:NP_001073431]	nfia
-1	14445830	22	ENSDARG00000062420	14658313	ENSDART00000090237	GO:0005634	nucleus	hypothetical protein LOC556665 [Source:RefSeq_peptide;Acc:NP_001073431]	nfia
-1	14445830	22	ENSDARG00000062420	14658313	ENSDART00000090237	GO:0006260	DNA replication	hypothetical protein LOC556665 [Source:RefSeq_peptide;Acc:NP_001073431]	nfia
-1	14445830	22	ENSDARG00000062420	14658313	ENSDART00000090237	GO:0006355	regulation of transcription, DNA-dependent	hypothetical protein LOC556665 [Source:RefSeq_peptide;Acc:NP_001073431]	nfia
-1	14445830	22	ENSDARG00000062420	14658313	ENSDART00000090242			hypothetical protein LOC556665 [Source:RefSeq_peptide;Acc:NP_001073431]	nfia
-1	14445830	22	ENSDARG00000062420	14658313	ENSDART00000044670			hypothetical protein LOC556665 [Source:RefSeq_peptide;Acc:NP_001073431]	nfia
1	14726738	22	ENSDARG00000062402	14797291	ENSDART00000090217			Novel protein containing a lectin C-type domain (Fragment). [Source:Uniprot/SPTREMBL;Acc:Q1L984]	si:ch211-219p7.1
1	14726738	22	ENSDARG00000062402	14797291	ENSDART00000090204	GO:0005529	sugar binding	Novel protein containing a lectin C-type domain (Fragment). [Source:Uniprot/SPTREMBL;Acc:Q1L984]	si:ch211-219p7.1
1	14726738	22	ENSDARG00000062402	14797291	ENSDART00000090204	GO:0007154	cell communication	Novel protein containing a lectin C-type domain (Fragment). [Source:Uniprot/SPTREMBL;Acc:Q1L984]	si:ch211-219p7.1
1	14726738	22	ENSDARG00000062402	14797291	ENSDART00000090204	GO:0016021	integral to membrane	Novel protein containing a lectin C-type domain (Fragment). [Source:Uniprot/SPTREMBL;Acc:Q1L984]	si:ch211-219p7.1
1	14798719	22	ENSDARG00000042799	14807348	ENSDART00000062814	GO:0003674	molecular_function	ATP synthase mitochondrial F1 complex assembly factor 1 [Source:RefSeq_peptide;Acc:NP_001017907]	si:dkey-171o17.2
1	14798719	22	ENSDARG00000042799	14807348	ENSDART00000062814	GO:0005739	mitochondrion	ATP synthase mitochondrial F1 complex assembly factor 1 [Source:RefSeq_peptide;Acc:NP_001017907]	si:dkey-171o17.2
1	14798719	22	ENSDARG00000042799	14807348	ENSDART00000062814	GO:0006461	protein complex assembly	ATP synthase mitochondrial F1 complex assembly factor 1 [Source:RefSeq_peptide;Acc:NP_001017907]	si:dkey-171o17.2
1	14811559	22	ENSDARG00000042803	14814802	ENSDART00000062820	GO:0005525	GTP binding	Novel protein similar to vertebrate RAB3, member RAS oncogene family (Fragment). [Source:Uniprot/SPTREMBL;Acc:Q1L986]	si:dkey-171o17.3
1	14811559	22	ENSDARG00000042803	14814802	ENSDART00000062820	GO:0007264	small GTPase mediated signal transduction	Novel protein similar to vertebrate RAB3, member RAS oncogene family (Fragment). [Source:Uniprot/SPTREMBL;Acc:Q1L986]	si:dkey-171o17.3
1	14811559	22	ENSDARG00000042803	14814802	ENSDART00000062820	GO:0015031	protein transport	Novel protein similar to vertebrate RAB3, member RAS oncogene family (Fragment). [Source:Uniprot/SPTREMBL;Acc:Q1L986]	si:dkey-171o17.3
1	14820354	22	ENSDARG00000062372	14841749	ENSDART00000090107			hypothetical protein LOC557565 [Source:RefSeq_peptide;Acc:NP_001038180]	si:dkey-171o17.4
1	14843170	22	ENSDARG00000062355	14856775	ENSDART00000090069			hypothetical protein LOC557839 [Source:RefSeq_peptide;Acc:NP_001082846]	si:dkey-171o17.5
-1	14857224	22	ENSDARG00000042850	14862524	ENSDART00000062891	GO:0001822	kidney development	podocin [Source:RefSeq_peptide;Acc:NP_001018155]	nphs2l
-1	14857224	22	ENSDARG00000042850	14862524	ENSDART00000062891	GO:0016020	membrane	podocin [Source:RefSeq_peptide;Acc:NP_001018155]	nphs2l
1	14868018	22	ENSDARG00000071450	14886349	ENSDART00000105651	GO:0003676	nucleic acid binding	Tudor domain-containing protein 5. [Source:Uniprot/SWISSPROT;Acc:Q1L981]	si:dkey-171o17.7
1	14868018	22	ENSDARG00000071450	14886349	ENSDART00000105651	GO:0006508	proteolysis	Tudor domain-containing protein 5. [Source:Uniprot/SWISSPROT;Acc:Q1L981]	si:dkey-171o17.7
1	14868018	22	ENSDARG00000071450	14886349	ENSDART00000105651	GO:0030693	caspase activity	Tudor domain-containing protein 5. [Source:Uniprot/SWISSPROT;Acc:Q1L981]	si:dkey-171o17.7
-1	14937483	22	ENSDARG00000062284	14941867	ENSDART00000089825			Prolyl 3-hydroxylase 2 precursor (EC 1.14.11.7) (Leprecan-like protein 1) (Myxoid liposarcoma-associated protein 4). [Source:Uniprot/SWISSPROT;Acc:Q8IVL5]	LEPREL1
	14937491		BX857349
-1	14962674	22	ENSDARG00000071448	15023448	ENSDART00000089827	GO:0005488	binding	Novel protein similar to vertebrate leprecan-like 1 (LEPREL1) (Fragment). [Source:Uniprot/SPTREMBL;Acc:Q1LUH1]	si:dkey-193b19.1
-1	15031655	22	ENSDARG00000042640	15034914	ENSDART00000062549				LOC793915
1	15046697	22	ENSDARG00000063756	15046776	ENSDART00000093457			dre-mir-725 [Source:miRBase;Acc:MI0004769]	dre-mir-725
1	15144869	22	ENSDARG00000007265	15148997	ENSDART00000007901				LOC792554
1	15164549	22	ENSDARG00000056875	15166321	ENSDART00000079448			zgc:91965 (zgc:91965), mRNA [Source:RefSeq_dna;Acc:NM_001002662]	zgc:91965
-1	15178981	22	ENSDARG00000042635	15310478	ENSDART00000105647			hypothetical protein LOC406357 [Source:RefSeq_peptide;Acc:NP_998249]	zgc:85615
-1	15178981	22	ENSDARG00000042635	15310478	ENSDART00000105644	GO:0004221	ubiquitin thiolesterase activity	hypothetical protein LOC406357 [Source:RefSeq_peptide;Acc:NP_998249]	zgc:85615
-1	15178981	22	ENSDARG00000042635	15310478	ENSDART00000105644	GO:0005622	intracellular	hypothetical protein LOC406357 [Source:RefSeq_peptide;Acc:NP_998249]	zgc:85615
-1	15178981	22	ENSDARG00000042635	15310478	ENSDART00000105644	GO:0006511	ubiquitin-dependent protein catabolic process	hypothetical protein LOC406357 [Source:RefSeq_peptide;Acc:NP_998249]	zgc:85615
-1	15178981	22	ENSDARG00000042635	15310478	ENSDART00000062540			hypothetical protein LOC406357 [Source:RefSeq_peptide;Acc:NP_998249]	zgc:85615
1	15230443	22	ENSDARG00000062303	15231864	ENSDART00000089932
1	15230443	22	ENSDARG00000062303	15231864	ENSDART00000089928
1	15284725	22	ENSDARG00000071447	15286350	ENSDART00000105641	GO:0004871	signal transducer activity	hypothetical protein LOC436935 [Source:RefSeq_peptide;Acc:NP_001002662]	zgc:91965
1	15284725	22	ENSDARG00000071447	15286350	ENSDART00000105641	GO:0005575	cellular_component	hypothetical protein LOC436935 [Source:RefSeq_peptide;Acc:NP_001002662]	zgc:91965
-1	15312036	22	ENSDARG00000042631	15314715	ENSDART00000062537	GO:0005575	cellular_component	hypothetical protein LOC436677 [Source:RefSeq_peptide;Acc:NP_001002404]	zgc:92698
-1	15312036	22	ENSDARG00000042631	15314715	ENSDART00000062537	GO:0006118	electron transport	hypothetical protein LOC436677 [Source:RefSeq_peptide;Acc:NP_001002404]	zgc:92698
-1	15312036	22	ENSDARG00000042631	15314715	ENSDART00000062537	GO:0006810	transport	hypothetical protein LOC436677 [Source:RefSeq_peptide;Acc:NP_001002404]	zgc:92698
-1	15312036	22	ENSDARG00000042631	15314715	ENSDART00000062537	GO:0009055	electron carrier activity	hypothetical protein LOC436677 [Source:RefSeq_peptide;Acc:NP_001002404]	zgc:92698
-1	15312036	22	ENSDARG00000042631	15314715	ENSDART00000062537	GO:0015035	protein disulfide oxidoreductase activity	hypothetical protein LOC436677 [Source:RefSeq_peptide;Acc:NP_001002404]	zgc:92698
-1	15312036	22	ENSDARG00000042631	15314715	ENSDART00000062537	GO:0045454	cell redox homeostasis	hypothetical protein LOC436677 [Source:RefSeq_peptide;Acc:NP_001002404]	zgc:92698
-1	15360691	22	ENSDARG00000042628	15374812	ENSDART00000062534	GO:0006486	protein amino acid glycosylation	hypothetical protein LOC404633 [Source:RefSeq_peptide;Acc:NP_996984]	zgc:76904
-1	15360691	22	ENSDARG00000042628	15374812	ENSDART00000062534	GO:0008378	galactosyltransferase activity	hypothetical protein LOC404633 [Source:RefSeq_peptide;Acc:NP_996984]	zgc:76904
-1	15360691	22	ENSDARG00000042628	15374812	ENSDART00000062534	GO:0016020	membrane	hypothetical protein LOC404633 [Source:RefSeq_peptide;Acc:NP_996984]	zgc:76904
1	15750478	22	ENSDARG00000056766	15763117	ENSDART00000105640				LOC795553
1	15783271	22	ENSDARG00000056778	15797554	ENSDART00000079324			hypothetical protein LOC492777 [Source:RefSeq_peptide;Acc:NP_001007419]	zgc:101554
1	15783271	22	ENSDARG00000056778	15797554	ENSDART00000062513	GO:0003674	molecular_function	hypothetical protein LOC492777 [Source:RefSeq_peptide;Acc:NP_001007419]	zgc:101554
1	15783271	22	ENSDARG00000056778	15797554	ENSDART00000062513	GO:0005575	cellular_component	hypothetical protein LOC492777 [Source:RefSeq_peptide;Acc:NP_001007419]	zgc:101554
1	15783271	22	ENSDARG00000056778	15797554	ENSDART00000062513	GO:0008150	biological_process	hypothetical protein LOC492777 [Source:RefSeq_peptide;Acc:NP_001007419]	zgc:101554
1	15824784	22	ENSDARG00000056771	15838360	ENSDART00000062522	GO:0003674	molecular_function	hypothetical protein LOC570905 [Source:RefSeq_peptide;Acc:NP_001032792]	zgc:123186
1	15824784	22	ENSDARG00000056771	15838360	ENSDART00000062522	GO:0005575	cellular_component	hypothetical protein LOC570905 [Source:RefSeq_peptide;Acc:NP_001032792]	zgc:123186
1	15824784	22	ENSDARG00000056771	15838360	ENSDART00000062522	GO:0008150	biological_process	hypothetical protein LOC570905 [Source:RefSeq_peptide;Acc:NP_001032792]	zgc:123186
1	15824784	22	ENSDARG00000056771	15838360	ENSDART00000105637			hypothetical protein LOC570905 [Source:RefSeq_peptide;Acc:NP_001032792]	zgc:123186
1	15863220	22	ENSDARG00000056845	15889610	ENSDART00000056813			CFH protein (Fragment). [Source:Uniprot/SPTREMBL;Acc:Q5EAQ4]	Q5EAQ4_DANRE
1	15863220	22	ENSDARG00000056845	15889610	ENSDART00000105635			CFH protein (Fragment). [Source:Uniprot/SPTREMBL;Acc:Q5EAQ4]	Q5EAQ4_DANRE
1	15863220	22	ENSDARG00000056845	15889610	ENSDART00000079311			CFH protein (Fragment). [Source:Uniprot/SPTREMBL;Acc:Q5EAQ4]	Q5EAQ4_DANRE
1	15918968	22	ENSDARG00000071444	15933374	ENSDART00000105634			Novel protein containing multiple sushi domains (SCR repeat) (Fragment). [Source:Uniprot/SPTREMBL;Acc:Q1L928]	si:dkey-114d20.1
1	15918968	22	ENSDARG00000071444	15933374	ENSDART00000105633			Novel protein containing multiple sushi domains (SCR repeat) (Fragment). [Source:Uniprot/SPTREMBL;Acc:Q1L928]	si:dkey-114d20.1
-1	15949202	22	ENSDARG00000071443	15961411	ENSDART00000105631			Novel protein similar to vertebrate asp (Abnormal spindle)-like, microcephaly associated (Drosophila) (ASPM) (Fragment). [Source:Uniprot/SPTREMBL;Acc:Q1L924]	aspm
-1	15961899	22	ENSDARG00000071442	15984634	ENSDART00000105628			Novel protein similar to vertebrate asp (Abnormal spindle)-like, microcephaly associated (Drosophila) (ASPM) (Fragment). [Source:Uniprot/SPTREMBL;Acc:Q1L925]	aspm
-1	15961899	22	ENSDARG00000071442	15984634	ENSDART00000105626	GO:0005488	binding	Novel protein similar to vertebrate asp (Abnormal spindle)-like, microcephaly associated (Drosophila) (ASPM) (Fragment). [Source:Uniprot/SPTREMBL;Acc:Q1L925]	aspm
1	15986248	22	ENSDARG00000062245	16038385	ENSDART00000089774	GO:0005509	calcium ion binding	crumbs homolog 1 [Source:RefSeq_peptide;Acc:NP_001038408]	crb1
1	15986248	22	ENSDARG00000062245	16038385	ENSDART00000089766			crumbs homolog 1 [Source:RefSeq_peptide;Acc:NP_001038408]	crb1
1	15986248	22	ENSDARG00000062245	16038385	ENSDART00000089676			crumbs homolog 1 [Source:RefSeq_peptide;Acc:NP_001038408]	crb1
1	15986248	22	ENSDARG00000062245	16038385	ENSDART00000089762			crumbs homolog 1 [Source:RefSeq_peptide;Acc:NP_001038408]	crb1
-1	16038650	22	ENSDARG00000071441	16039144	ENSDART00000105618			Novel protein. [Source:Uniprot/SPTREMBL;Acc:Q1L927]	si:dkey-114d20.7
1	16039082	22	ENSDARG00000071440	16051043	ENSDART00000105616
-1	16052478	22	ENSDARG00000029374	16244464	ENSDART00000105614			Novel protein (Fragment). [Source:Uniprot/SPTREMBL;Acc:Q1L8F0]	si:ch211-195i21.1
-1	16052478	22	ENSDARG00000029374	16244464	ENSDART00000040014			Novel protein (Fragment). [Source:Uniprot/SPTREMBL;Acc:Q1L8F0]	si:ch211-195i21.1
-1	16052478	22	ENSDARG00000029374	16244464	ENSDART00000087098			Novel protein (Fragment). [Source:Uniprot/SPTREMBL;Acc:Q1L8F0]	si:ch211-195i21.1
-1	16052478	22	ENSDARG00000029374	16244464	ENSDART00000062501			Novel protein (Fragment). [Source:Uniprot/SPTREMBL;Acc:Q1L8F0]	si:ch211-195i21.1
-1	16052478	22	ENSDARG00000029374	16244464	ENSDART00000062505			Novel protein (Fragment). [Source:Uniprot/SPTREMBL;Acc:Q1L8F0]	si:ch211-195i21.1
1	16239795	22	ENSDARG00000067093	16239915	ENSDART00000069583			5S ribosomal RNA [Source: RFAM 8.0]	5S_rRNA
1	16252586	22	ENSDARG00000071439	16255538	ENSDART00000105613			hypothetical protein LOC559437 [Source:RefSeq_peptide;Acc:NP_001038358]	NP_001038358.1
1	16266803	22	ENSDARG00000056979	16276758	ENSDART00000079556	GO:0003677	DNA binding	LIM homeobox 9 [Source:RefSeq_peptide;Acc:NP_001017710]	lhx9
1	16266803	22	ENSDARG00000056979	16276758	ENSDART00000079556	GO:0003700	transcription factor activity	LIM homeobox 9 [Source:RefSeq_peptide;Acc:NP_001017710]	lhx9
1	16266803	22	ENSDARG00000056979	16276758	ENSDART00000079556	GO:0005634	nucleus	LIM homeobox 9 [Source:RefSeq_peptide;Acc:NP_001017710]	lhx9
1	16266803	22	ENSDARG00000056979	16276758	ENSDART00000079556	GO:0006355	regulation of transcription, DNA-dependent	LIM homeobox 9 [Source:RefSeq_peptide;Acc:NP_001017710]	lhx9
1	16266803	22	ENSDARG00000056979	16276758	ENSDART00000079556	GO:0006829	zinc ion transport	LIM homeobox 9 [Source:RefSeq_peptide;Acc:NP_001017710]	lhx9
1	16266803	22	ENSDARG00000056979	16276758	ENSDART00000079556	GO:0008270	zinc ion binding	LIM homeobox 9 [Source:RefSeq_peptide;Acc:NP_001017710]	lhx9
1	16266803	22	ENSDARG00000056979	16276758	ENSDART00000079556	GO:0043565	sequence-specific DNA binding	LIM homeobox 9 [Source:RefSeq_peptide;Acc:NP_001017710]	lhx9
1	16266803	22	ENSDARG00000056979	16276758	ENSDART00000079556	GO:0045449	regulation of transcription	LIM homeobox 9 [Source:RefSeq_peptide;Acc:NP_001017710]	lhx9
1	16266803	22	ENSDARG00000056979	16276758	ENSDART00000079556	GO:0046872	metal ion binding	LIM homeobox 9 [Source:RefSeq_peptide;Acc:NP_001017710]	lhx9
1	16266803	22	ENSDARG00000056979	16276758	ENSDART00000054807			LIM homeobox 9 [Source:RefSeq_peptide;Acc:NP_001017710]	lhx9
	16328880		OMM5265
1	16291631	22	ENSDARG00000056966	16415241	ENSDART00000079536	GO:0000166	nucleotide binding	hypothetical protein LOC445223 [Source:RefSeq_peptide;Acc:NP_001003617]	zgc:100962
1	16291631	22	ENSDARG00000056966	16415241	ENSDART00000079536	GO:0004672	protein kinase activity	hypothetical protein LOC445223 [Source:RefSeq_peptide;Acc:NP_001003617]	zgc:100962
1	16291631	22	ENSDARG00000056966	16415241	ENSDART00000079536	GO:0004674	protein serine/threonine kinase activity	hypothetical protein LOC445223 [Source:RefSeq_peptide;Acc:NP_001003617]	zgc:100962
1	16291631	22	ENSDARG00000056966	16415241	ENSDART00000079536	GO:0004713	protein-tyrosine kinase activity	hypothetical protein LOC445223 [Source:RefSeq_peptide;Acc:NP_001003617]	zgc:100962
1	16291631	22	ENSDARG00000056966	16415241	ENSDART00000079536	GO:0005524	ATP binding	hypothetical protein LOC445223 [Source:RefSeq_peptide;Acc:NP_001003617]	zgc:100962
1	16291631	22	ENSDARG00000056966	16415241	ENSDART00000079536	GO:0005575	cellular_component	hypothetical protein LOC445223 [Source:RefSeq_peptide;Acc:NP_001003617]	zgc:100962
1	16291631	22	ENSDARG00000056966	16415241	ENSDART00000079536	GO:0006468	protein amino acid phosphorylation	hypothetical protein LOC445223 [Source:RefSeq_peptide;Acc:NP_001003617]	zgc:100962
1	16291631	22	ENSDARG00000056966	16415241	ENSDART00000079536	GO:0016301	kinase activity	hypothetical protein LOC445223 [Source:RefSeq_peptide;Acc:NP_001003617]	zgc:100962
1	16291631	22	ENSDARG00000056966	16415241	ENSDART00000079536	GO:0016740	transferase activity	hypothetical protein LOC445223 [Source:RefSeq_peptide;Acc:NP_001003617]	zgc:100962
1	16513378	22	ENSDARG00000071438	16515405	ENSDART00000079472	GO:0004721	phosphoprotein phosphatase activity	Novel protein similar to vertebrate protein tyrosine phosphatase receptor type C (PTPRC) (Fragment). [Source:Uniprot/SPTREMBL;Acc:Q1LX95]	si:dkeyp-47c5.1
1	16513378	22	ENSDARG00000071438	16515405	ENSDART00000079472	GO:0004725	protein tyrosine phosphatase activity	Novel protein similar to vertebrate protein tyrosine phosphatase receptor type C (PTPRC) (Fragment). [Source:Uniprot/SPTREMBL;Acc:Q1LX95]	si:dkeyp-47c5.1
1	16513378	22	ENSDARG00000071438	16515405	ENSDART00000079472	GO:0004872	receptor activity	Novel protein similar to vertebrate protein tyrosine phosphatase receptor type C (PTPRC) (Fragment). [Source:Uniprot/SPTREMBL;Acc:Q1LX95]	si:dkeyp-47c5.1
1	16513378	22	ENSDARG00000071438	16515405	ENSDART00000079472	GO:0006470	protein amino acid dephosphorylation	Novel protein similar to vertebrate protein tyrosine phosphatase receptor type C (PTPRC) (Fragment). [Source:Uniprot/SPTREMBL;Acc:Q1LX95]	si:dkeyp-47c5.1
1	16520957	22	ENSDARG00000071437	16542487	ENSDART00000105607			Novel protein similar to vertebrate protein tyrosine phosphatase receptor type C (PTPRC) (Fragment). [Source:Uniprot/SPTREMBL;Acc:Q1LX96]	si:dkeyp-47c5.1
1	16520957	22	ENSDARG00000071437	16542487	ENSDART00000105606			Novel protein similar to vertebrate protein tyrosine phosphatase receptor type C (PTPRC) (Fragment). [Source:Uniprot/SPTREMBL;Acc:Q1LX96]	si:dkeyp-47c5.1
-1	16647257	22	ENSDARG00000071436	16669002	ENSDART00000105603			Novel protein similar to vertebrate protein tyrosine phosphatase receptor type C (PTPRC) (Fragment). [Source:Uniprot/SPTREMBL;Acc:Q1LX96]	si:dkeyp-47c5.1
1	16708656	22	ENSDARG00000049067	16708739	ENSDART00000070767			dre-mir-181a-1 [Source:miRBase;Acc:MI0001380]	dre-mir-181a-1
1	16708864	22	ENSDARG00000048980	16708953	ENSDART00000070687
1	16814091	22	ENSDARG00000042556	16900000	ENSDART00000062420			nuclear receptor subfamily 5, group A, member 2 [Source:RefSeq_peptide;Acc:NP_571538]	nr5a2
1	16814091	22	ENSDARG00000042556	16900000	ENSDART00000062417	GO:0003677	DNA binding	nuclear receptor subfamily 5, group A, member 2 [Source:RefSeq_peptide;Acc:NP_571538]	nr5a2
1	16814091	22	ENSDARG00000042556	16900000	ENSDART00000062417	GO:0003700	transcription factor activity	nuclear receptor subfamily 5, group A, member 2 [Source:RefSeq_peptide;Acc:NP_571538]	nr5a2
1	16814091	22	ENSDARG00000042556	16900000	ENSDART00000062417	GO:0003707	steroid hormone receptor activity	nuclear receptor subfamily 5, group A, member 2 [Source:RefSeq_peptide;Acc:NP_571538]	nr5a2
1	16814091	22	ENSDARG00000042556	16900000	ENSDART00000062417	GO:0004872	receptor activity	nuclear receptor subfamily 5, group A, member 2 [Source:RefSeq_peptide;Acc:NP_571538]	nr5a2
1	16814091	22	ENSDARG00000042556	16900000	ENSDART00000062417	GO:0004879	ligand-dependent nuclear receptor activity	nuclear receptor subfamily 5, group A, member 2 [Source:RefSeq_peptide;Acc:NP_571538]	nr5a2
1	16814091	22	ENSDARG00000042556	16900000	ENSDART00000062417	GO:0005634	nucleus	nuclear receptor subfamily 5, group A, member 2 [Source:RefSeq_peptide;Acc:NP_571538]	nr5a2
1	16814091	22	ENSDARG00000042556	16900000	ENSDART00000062417	GO:0006350	transcription	nuclear receptor subfamily 5, group A, member 2 [Source:RefSeq_peptide;Acc:NP_571538]	nr5a2
1	16814091	22	ENSDARG00000042556	16900000	ENSDART00000062417	GO:0006353	transcription termination	nuclear receptor subfamily 5, group A, member 2 [Source:RefSeq_peptide;Acc:NP_571538]	nr5a2
1	16814091	22	ENSDARG00000042556	16900000	ENSDART00000062417	GO:0006355	regulation of transcription, DNA-dependent	nuclear receptor subfamily 5, group A, member 2 [Source:RefSeq_peptide;Acc:NP_571538]	nr5a2
1	16814091	22	ENSDARG00000042556	16900000	ENSDART00000062417	GO:0006829	zinc ion transport	nuclear receptor subfamily 5, group A, member 2 [Source:RefSeq_peptide;Acc:NP_571538]	nr5a2
1	16814091	22	ENSDARG00000042556	16900000	ENSDART00000062417	GO:0008270	zinc ion binding	nuclear receptor subfamily 5, group A, member 2 [Source:RefSeq_peptide;Acc:NP_571538]	nr5a2
1	16814091	22	ENSDARG00000042556	16900000	ENSDART00000062417	GO:0031564	transcription antitermination	nuclear receptor subfamily 5, group A, member 2 [Source:RefSeq_peptide;Acc:NP_571538]	nr5a2
1	16814091	22	ENSDARG00000042556	16900000	ENSDART00000062417	GO:0043565	sequence-specific DNA binding	nuclear receptor subfamily 5, group A, member 2 [Source:RefSeq_peptide;Acc:NP_571538]	nr5a2
1	16814091	22	ENSDARG00000042556	16900000	ENSDART00000062417	GO:0046872	metal ion binding	nuclear receptor subfamily 5, group A, member 2 [Source:RefSeq_peptide;Acc:NP_571538]	nr5a2
-1	17061693	22	ENSDARG00000062187	17098642	ENSDART00000089622	GO:0003735	structural constituent of ribosome	hypothetical protein LOC562052 [Source:RefSeq_peptide;Acc:NP_001038441]	kif14
-1	17061693	22	ENSDARG00000062187	17098642	ENSDART00000089622	GO:0003777	microtubule motor activity	hypothetical protein LOC562052 [Source:RefSeq_peptide;Acc:NP_001038441]	kif14
-1	17061693	22	ENSDARG00000062187	17098642	ENSDART00000089622	GO:0005524	ATP binding	hypothetical protein LOC562052 [Source:RefSeq_peptide;Acc:NP_001038441]	kif14
-1	17061693	22	ENSDARG00000062187	17098642	ENSDART00000089622	GO:0005622	intracellular	hypothetical protein LOC562052 [Source:RefSeq_peptide;Acc:NP_001038441]	kif14
-1	17061693	22	ENSDARG00000062187	17098642	ENSDART00000089622	GO:0005840	ribosome	hypothetical protein LOC562052 [Source:RefSeq_peptide;Acc:NP_001038441]	kif14
-1	17061693	22	ENSDARG00000062187	17098642	ENSDART00000089622	GO:0005875	microtubule associated complex	hypothetical protein LOC562052 [Source:RefSeq_peptide;Acc:NP_001038441]	kif14
-1	17061693	22	ENSDARG00000062187	17098642	ENSDART00000089622	GO:0006412	translation	hypothetical protein LOC562052 [Source:RefSeq_peptide;Acc:NP_001038441]	kif14
-1	17061693	22	ENSDARG00000062187	17098642	ENSDART00000089622	GO:0007018	microtubule-based movement	hypothetical protein LOC562052 [Source:RefSeq_peptide;Acc:NP_001038441]	kif14
-1	17109545	22	ENSDARG00000022177	17119265	ENSDART00000045343			hypothetical protein LOC562123 [Source:RefSeq_peptide;Acc:NP_001038443]	ddx59
-1	17109545	22	ENSDARG00000022177	17119265	ENSDART00000105601			hypothetical protein LOC562123 [Source:RefSeq_peptide;Acc:NP_001038443]	ddx59
-1	17109545	22	ENSDARG00000022177	17119265	ENSDART00000105600	GO:0003676	nucleic acid binding	hypothetical protein LOC562123 [Source:RefSeq_peptide;Acc:NP_001038443]	ddx59
-1	17109545	22	ENSDARG00000022177	17119265	ENSDART00000105600	GO:0004386	helicase activity	hypothetical protein LOC562123 [Source:RefSeq_peptide;Acc:NP_001038443]	ddx59
-1	17109545	22	ENSDARG00000022177	17119265	ENSDART00000105600	GO:0005524	ATP binding	hypothetical protein LOC562123 [Source:RefSeq_peptide;Acc:NP_001038443]	ddx59
-1	17109545	22	ENSDARG00000022177	17119265	ENSDART00000105600	GO:0008026	ATP-dependent helicase activity	hypothetical protein LOC562123 [Source:RefSeq_peptide;Acc:NP_001038443]	ddx59
1	17121119	22	ENSDARG00000062173	17191297	ENSDART00000089569			hypothetical protein LOC562741 [Source:RefSeq_peptide;Acc:NP_001038461]	camsap1l1
-1	17137268	22	ENSDARG00000071434	17138219	ENSDART00000105599
1	17195808	22	ENSDARG00000024775	17219571	ENSDART00000105597			semaphorin 4D-like [Source:RefSeq_peptide;Acc:NP_001038473]	si:ch211-129c21.1
1	17195808	22	ENSDARG00000024775	17219571	ENSDART00000033479			semaphorin 4D-like [Source:RefSeq_peptide;Acc:NP_001038473]	si:ch211-129c21.1
-1	17224247	22	ENSDARG00000010531	17233821	ENSDART00000049434	GO:0003674	molecular_function	hypothetical protein LOC562881 [Source:RefSeq_peptide;Acc:NP_001020696]	zgc:114143
-1	17224247	22	ENSDARG00000010531	17233821	ENSDART00000049434	GO:0015031	protein transport	hypothetical protein LOC562881 [Source:RefSeq_peptide;Acc:NP_001020696]	zgc:114143
-1	17224247	22	ENSDARG00000010531	17233821	ENSDART00000049434	GO:0016021	integral to membrane	hypothetical protein LOC562881 [Source:RefSeq_peptide;Acc:NP_001020696]	zgc:114143
1	17234513	22	ENSDARG00000062152	17259725	ENSDART00000089534	GO:0003674	molecular_function	hypothetical protein LOC563212 [Source:RefSeq_peptide;Acc:NP_001038478]	chaf1a
1	17234513	22	ENSDARG00000062152	17259725	ENSDART00000089534	GO:0005575	cellular_component	hypothetical protein LOC563212 [Source:RefSeq_peptide;Acc:NP_001038478]	chaf1a
1	17234513	22	ENSDARG00000062152	17259725	ENSDART00000089534	GO:0008150	biological_process	hypothetical protein LOC563212 [Source:RefSeq_peptide;Acc:NP_001038478]	chaf1a
1	17234513	22	ENSDARG00000062152	17259725	ENSDART00000089537			hypothetical protein LOC563212 [Source:RefSeq_peptide;Acc:NP_001038478]	chaf1a
-1	17262079	22	ENSDARG00000003087	17276265	ENSDART00000017755			hypothetical protein LOC554960 [Source:RefSeq_peptide;Acc:NP_001038245]	ubxd1
1	17277181	22	ENSDARG00000019530	17302081	ENSDART00000062365			ibd2069 [Source:RefSeq_peptide;Acc:NP_001002037]	hdgfrp2
1	17277181	22	ENSDARG00000019530	17302081	ENSDART00000020937			ibd2069 [Source:RefSeq_peptide;Acc:NP_001002037]	hdgfrp2
1	17304805	22	ENSDARG00000071424	17364172	ENSDART00000105580	GO:0005488	binding	hypothetical protein LOC563359 [Source:RefSeq_peptide;Acc:NP_001038480]	si:ch211-129c21.6
1	17372370	22	ENSDARG00000071422	17372555	ENSDART00000105577			Novel protein (Zgc:55452) (Fragment). [Source:Uniprot/SPTREMBL;Acc:Q1LYH6]	zgc:55452
-1	17424966	22	ENSDARG00000016364	17432889	ENSDART00000046174	GO:0004871	signal transducer activity	hypothetical protein LOC445232 [Source:RefSeq_peptide;Acc:NP_001003626]	zgc:100942
-1	17424966	22	ENSDARG00000016364	17432889	ENSDART00000046174	GO:0005525	GTP binding	hypothetical protein LOC445232 [Source:RefSeq_peptide;Acc:NP_001003626]	zgc:100942
-1	17424966	22	ENSDARG00000016364	17432889	ENSDART00000046174	GO:0005575	cellular_component	hypothetical protein LOC445232 [Source:RefSeq_peptide;Acc:NP_001003626]	zgc:100942
-1	17424966	22	ENSDARG00000016364	17432889	ENSDART00000046174	GO:0006471	protein amino acid ADP-ribosylation	hypothetical protein LOC445232 [Source:RefSeq_peptide;Acc:NP_001003626]	zgc:100942
-1	17424966	22	ENSDARG00000016364	17432889	ENSDART00000046174	GO:0007165	signal transduction	hypothetical protein LOC445232 [Source:RefSeq_peptide;Acc:NP_001003626]	zgc:100942
-1	17424966	22	ENSDARG00000016364	17432889	ENSDART00000046174	GO:0007186	G-protein coupled receptor protein signaling pathway	hypothetical protein LOC445232 [Source:RefSeq_peptide;Acc:NP_001003626]	zgc:100942
-1	17424966	22	ENSDARG00000016364	17432889	ENSDART00000046174	GO:0019001	guanyl nucleotide binding	hypothetical protein LOC445232 [Source:RefSeq_peptide;Acc:NP_001003626]	zgc:100942
-1	17441041	22	ENSDARG00000056654	17451665	ENSDART00000079178			Guanine nucleotide-binding protein alpha-15 subunit (G alpha-15) (G alpha-16). [Source:Uniprot/SWISSPROT;Acc:P30679]	GNA15 (2 of 5)
1	17467170	22	ENSDARG00000029591	17467769	ENSDART00000073966
-1	17480840	22	ENSDARG00000031543	17489243	ENSDART00000062341	GO:0004871	signal transducer activity	Novel protein containing a G-protein alpha subunit domain (Fragment). [Source:Uniprot/SPTREMBL;Acc:Q1LW09]	si:ch211-207c7.3
-1	17480840	22	ENSDARG00000031543	17489243	ENSDART00000062341	GO:0005525	GTP binding	Novel protein containing a G-protein alpha subunit domain (Fragment). [Source:Uniprot/SPTREMBL;Acc:Q1LW09]	si:ch211-207c7.3
-1	17480840	22	ENSDARG00000031543	17489243	ENSDART00000062341	GO:0006471	protein amino acid ADP-ribosylation	Novel protein containing a G-protein alpha subunit domain (Fragment). [Source:Uniprot/SPTREMBL;Acc:Q1LW09]	si:ch211-207c7.3
-1	17480840	22	ENSDARG00000031543	17489243	ENSDART00000062341	GO:0007165	signal transduction	Novel protein containing a G-protein alpha subunit domain (Fragment). [Source:Uniprot/SPTREMBL;Acc:Q1LW09]	si:ch211-207c7.3
-1	17480840	22	ENSDARG00000031543	17489243	ENSDART00000062341	GO:0007186	G-protein coupled receptor protein signaling pathway	Novel protein containing a G-protein alpha subunit domain (Fragment). [Source:Uniprot/SPTREMBL;Acc:Q1LW09]	si:ch211-207c7.3
-1	17480840	22	ENSDARG00000031543	17489243	ENSDART00000062341	GO:0019001	guanyl nucleotide binding	Novel protein containing a G-protein alpha subunit domain (Fragment). [Source:Uniprot/SPTREMBL;Acc:Q1LW09]	si:ch211-207c7.3
-1	17492168	22	ENSDARG00000071416	17495384	ENSDART00000105570	GO:0004871	signal transducer activity	Novel protein containing a G-protein alpha subunit domain (Fragment). [Source:Uniprot/SPTREMBL;Acc:Q1LW08]	si:ch211-207c7.2
-1	17492168	22	ENSDARG00000071416	17495384	ENSDART00000105570	GO:0007165	signal transduction	Novel protein containing a G-protein alpha subunit domain (Fragment). [Source:Uniprot/SPTREMBL;Acc:Q1LW08]	si:ch211-207c7.2
-1	17492168	22	ENSDARG00000071416	17495384	ENSDART00000105570	GO:0007186	G-protein coupled receptor protein signaling pathway	Novel protein containing a G-protein alpha subunit domain (Fragment). [Source:Uniprot/SPTREMBL;Acc:Q1LW08]	si:ch211-207c7.2
-1	17492168	22	ENSDARG00000071416	17495384	ENSDART00000105570	GO:0019001	guanyl nucleotide binding	Novel protein containing a G-protein alpha subunit domain (Fragment). [Source:Uniprot/SPTREMBL;Acc:Q1LW08]	si:ch211-207c7.2
-1	17503340	22	ENSDARG00000063231	17509655	ENSDART00000004105	GO:0004871	signal transducer activity	hypothetical protein LOC562625 [Source:RefSeq_peptide;Acc:NP_001038454]	si:ch211-207c7.1
-1	17503340	22	ENSDARG00000063231	17509655	ENSDART00000004105	GO:0007165	signal transduction	hypothetical protein LOC562625 [Source:RefSeq_peptide;Acc:NP_001038454]	si:ch211-207c7.1
-1	17503340	22	ENSDARG00000063231	17509655	ENSDART00000004105	GO:0007186	G-protein coupled receptor protein signaling pathway	hypothetical protein LOC562625 [Source:RefSeq_peptide;Acc:NP_001038454]	si:ch211-207c7.1
-1	17503340	22	ENSDARG00000063231	17509655	ENSDART00000004105	GO:0019001	guanyl nucleotide binding	hypothetical protein LOC562625 [Source:RefSeq_peptide;Acc:NP_001038454]	si:ch211-207c7.1
-1	17555851	22	ENSDARG00000071415	17558033	ENSDART00000105569
1	17563329	22	ENSDARG00000010002	17608420	ENSDART00000105566	GO:0004871	signal transducer activity	guanine nucleotide binding protein (G protein), alpha 11 (Gq class) [Source:RefSeq_peptide;Acc:NP_001038501]	gna11
1	17563329	22	ENSDARG00000010002	17608420	ENSDART00000105566	GO:0005525	GTP binding	guanine nucleotide binding protein (G protein), alpha 11 (Gq class) [Source:RefSeq_peptide;Acc:NP_001038501]	gna11
1	17563329	22	ENSDARG00000010002	17608420	ENSDART00000105566	GO:0006471	protein amino acid ADP-ribosylation	guanine nucleotide binding protein (G protein), alpha 11 (Gq class) [Source:RefSeq_peptide;Acc:NP_001038501]	gna11
1	17563329	22	ENSDARG00000010002	17608420	ENSDART00000105566	GO:0007165	signal transduction	guanine nucleotide binding protein (G protein), alpha 11 (Gq class) [Source:RefSeq_peptide;Acc:NP_001038501]	gna11
1	17563329	22	ENSDARG00000010002	17608420	ENSDART00000105566	GO:0007186	G-protein coupled receptor protein signaling pathway	guanine nucleotide binding protein (G protein), alpha 11 (Gq class) [Source:RefSeq_peptide;Acc:NP_001038501]	gna11
1	17563329	22	ENSDARG00000010002	17608420	ENSDART00000105566	GO:0019001	guanyl nucleotide binding	guanine nucleotide binding protein (G protein), alpha 11 (Gq class) [Source:RefSeq_peptide;Acc:NP_001038501]	gna11
1	17563329	22	ENSDARG00000010002	17608420	ENSDART00000044411			guanine nucleotide binding protein (G protein), alpha 11 (Gq class) [Source:RefSeq_peptide;Acc:NP_001038501]	gna11
1	17563329	22	ENSDARG00000010002	17608420	ENSDART00000079113			guanine nucleotide binding protein (G protein), alpha 11 (Gq class) [Source:RefSeq_peptide;Acc:NP_001038501]	gna11
1	17640354	22	ENSDARG00000021805	17666496	ENSDART00000105564	GO:0003674	molecular_function	amino-terminal enhancer of split [Source:RefSeq_peptide;Acc:NP_956717]	aes
1	17640354	22	ENSDARG00000021805	17666496	ENSDART00000105564	GO:0005575	cellular_component	amino-terminal enhancer of split [Source:RefSeq_peptide;Acc:NP_956717]	aes
1	17640354	22	ENSDARG00000021805	17666496	ENSDART00000105564	GO:0008150	biological_process	amino-terminal enhancer of split [Source:RefSeq_peptide;Acc:NP_956717]	aes
1	17640354	22	ENSDARG00000021805	17666496	ENSDART00000105563			amino-terminal enhancer of split [Source:RefSeq_peptide;Acc:NP_956717]	aes
1	17640354	22	ENSDARG00000021805	17666496	ENSDART00000028622			amino-terminal enhancer of split [Source:RefSeq_peptide;Acc:NP_956717]	aes
1	17721460	22	ENSDARG00000008767	17787877	ENSDART00000062322			Novel protein similar to vertebrate transducin-like enhancer family (E(Sp1) homolog Drosophila) (Fragment). [Source:Uniprot/SPTREMBL;Acc:Q1MT48]	Q1MT48_DANRE
1	17721460	22	ENSDARG00000008767	17787877	ENSDART00000008020			Novel protein similar to vertebrate transducin-like enhancer family (E(Sp1) homolog Drosophila) (Fragment). [Source:Uniprot/SPTREMBL;Acc:Q1MT48]	Q1MT48_DANRE
1	17721460	22	ENSDARG00000008767	17787877	ENSDART00000105561			Novel protein similar to vertebrate transducin-like enhancer family (E(Sp1) homolog Drosophila) (Fragment). [Source:Uniprot/SPTREMBL;Acc:Q1MT48]	Q1MT48_DANRE
1	17721460	22	ENSDARG00000008767	17787877	ENSDART00000105560			Novel protein similar to vertebrate transducin-like enhancer family (E(Sp1) homolog Drosophila) (Fragment). [Source:Uniprot/SPTREMBL;Acc:Q1MT48]	Q1MT48_DANRE
1	17721460	22	ENSDARG00000008767	17787877	ENSDART00000105559			Novel protein similar to vertebrate transducin-like enhancer family (E(Sp1) homolog Drosophila) (Fragment). [Source:Uniprot/SPTREMBL;Acc:Q1MT48]	Q1MT48_DANRE
-1	17793404	22	ENSDARG00000042484	17841810	ENSDART00000105557			Novel protein similar to vertebrate transducin-like enhancer of split 1 (E(Sp1) homolog, Drosophila) (TLE1) (Fragment). [Source:Uniprot/SPTREMBL;Acc:Q1LW37]	si:ch211-81i17.1
-1	17793404	22	ENSDARG00000042484	17841810	ENSDART00000028427			Novel protein similar to vertebrate transducin-like enhancer of split 1 (E(Sp1) homolog, Drosophila) (TLE1) (Fragment). [Source:Uniprot/SPTREMBL;Acc:Q1LW37]	si:ch211-81i17.1
-1	17793404	22	ENSDARG00000042484	17841810	ENSDART00000105556			Novel protein similar to vertebrate transducin-like enhancer of split 1 (E(Sp1) homolog, Drosophila) (TLE1) (Fragment). [Source:Uniprot/SPTREMBL;Acc:Q1LW37]	si:ch211-81i17.1
-1	17793404	22	ENSDARG00000042484	17841810	ENSDART00000045679			Novel protein similar to vertebrate transducin-like enhancer of split 1 (E(Sp1) homolog, Drosophila) (TLE1) (Fragment). [Source:Uniprot/SPTREMBL;Acc:Q1LW37]	si:ch211-81i17.1
-1	17793404	22	ENSDARG00000042484	17841810	ENSDART00000105554			Novel protein similar to vertebrate transducin-like enhancer of split 1 (E(Sp1) homolog, Drosophila) (TLE1) (Fragment). [Source:Uniprot/SPTREMBL;Acc:Q1LW37]	si:ch211-81i17.1
-1	17793404	22	ENSDARG00000042484	17841810	ENSDART00000105553	GO:0005634	nucleus	Novel protein similar to vertebrate transducin-like enhancer of split 1 (E(Sp1) homolog, Drosophila) (TLE1) (Fragment). [Source:Uniprot/SPTREMBL;Acc:Q1LW37]	si:ch211-81i17.1
-1	17793404	22	ENSDARG00000042484	17841810	ENSDART00000105553	GO:0045449	regulation of transcription	Novel protein similar to vertebrate transducin-like enhancer of split 1 (E(Sp1) homolog, Drosophila) (TLE1) (Fragment). [Source:Uniprot/SPTREMBL;Acc:Q1LW37]	si:ch211-81i17.1
-1	17793404	22	ENSDARG00000042484	17841810	ENSDART00000105552			Novel protein similar to vertebrate transducin-like enhancer of split 1 (E(Sp1) homolog, Drosophila) (TLE1) (Fragment). [Source:Uniprot/SPTREMBL;Acc:Q1LW37]	si:ch211-81i17.1
-1	17875861	22	ENSDARG00000028896	17911112	ENSDART00000105551	GO:0008150	biological_process	phosphatidic acid phosphatase type 2c [Source:RefSeq_peptide;Acc:NP_956247]	zgc:66434
-1	17875861	22	ENSDARG00000028896	17911112	ENSDART00000048498			phosphatidic acid phosphatase type 2c [Source:RefSeq_peptide;Acc:NP_956247]	zgc:66434
-1	17875861	22	ENSDARG00000028896	17911112	ENSDART00000092625			phosphatidic acid phosphatase type 2c [Source:RefSeq_peptide;Acc:NP_956247]	zgc:66434
-1	17923852	22	ENSDARG00000071413	17932766	ENSDART00000105550			Novel protein (Fragment). [Source:Uniprot/SPTREMBL;Acc:Q1LWG8]	Q1LWG8_DANRE
1	17983828	22	ENSDARG00000042470	17984610	ENSDART00000062280
-1	17994721	22	ENSDARG00000062109	18062006	ENSDART00000089408	GO:0003674	molecular_function	Src homology 2 domain containing transforming protein D [Source:RefSeq_peptide;Acc:NP_001038542]	shd
-1	17994721	22	ENSDARG00000062109	18062006	ENSDART00000089408	GO:0005575	cellular_component	Src homology 2 domain containing transforming protein D [Source:RefSeq_peptide;Acc:NP_001038542]	shd
-1	17994721	22	ENSDARG00000062109	18062006	ENSDART00000089408	GO:0007242	intracellular signaling cascade	Src homology 2 domain containing transforming protein D [Source:RefSeq_peptide;Acc:NP_001038542]	shd
1	18075006	22	ENSDARG00000062103	18079749	ENSDART00000089348			Novel protein (Fragment). [Source:Uniprot/SPTREMBL;Acc:Q1LX21]	si:dkey-94n12.4
1	18093475	22	ENSDARG00000071412	18094222	ENSDART00000089338			Novel protein (Fragment). [Source:Uniprot/SPTREMBL;Acc:Q1LX20]	si:dkey-94n12.4
1	18098710	22	ENSDARG00000071411	18101143	ENSDART00000089341			Novel protein (Fragment). [Source:Uniprot/SPTREMBL;Acc:Q1LX19]	si:dkey-94n12.4
-1	18109062	22	ENSDARG00000062080	18134104	ENSDART00000089286	GO:0007242	intracellular signaling cascade	hypothetical protein LOC562011 [Source:RefSeq_peptide;Acc:NP_001038438]	si:dkey-94n12.3
-1	18109062	22	ENSDARG00000062080	18134104	ENSDART00000089306			hypothetical protein LOC562011 [Source:RefSeq_peptide;Acc:NP_001038438]	si:dkey-94n12.3
1	18145784	22	ENSDARG00000071410	18146757	ENSDART00000105546	GO:0007049	cell cycle	similar to CDC28 protein kinase regulatory subunit 2 [Source:RefSeq_peptide;Acc:NP_001038434]	si:dkey-94n12.2
1	18145784	22	ENSDARG00000071410	18146757	ENSDART00000105546	GO:0016301	kinase activity	similar to CDC28 protein kinase regulatory subunit 2 [Source:RefSeq_peptide;Acc:NP_001038434]	si:dkey-94n12.2
1	18145784	22	ENSDARG00000071410	18146757	ENSDART00000105546	GO:0016538	cyclin-dependent protein kinase regulator activity	similar to CDC28 protein kinase regulatory subunit 2 [Source:RefSeq_peptide;Acc:NP_001038434]	si:dkey-94n12.2
-1	18149018	22	ENSDARG00000021432	18154782	ENSDART00000023521				LOC564339
-1	18167834	22	ENSDARG00000056530	18172986	ENSDART00000079046
-1	18196098	22	ENSDARG00000071408	18196310	ENSDART00000105544			Novel protein. [Source:Uniprot/SPTREMBL;Acc:Q1LX16]	si:dkey-94n12.1
-1	18214899	22	ENSDARG00000021762	18233261	ENSDART00000032738			C3 and PZP-like, alpha-2-macroglobulin domain containing 8 [Source:RefSeq_peptide;Acc:NP_056507]	CPAMD8
-1	18233453	22	ENSDARG00000033715	18243923	ENSDART00000049377
1	18263653	22	ENSDARG00000003655	18322013	ENSDART00000027345	GO:0003674	molecular_function	hypothetical protein LOC406646 [Source:RefSeq_peptide;Acc:NP_998502]	zgc:63977
1	18263653	22	ENSDARG00000003655	18322013	ENSDART00000027345	GO:0005575	cellular_component	hypothetical protein LOC406646 [Source:RefSeq_peptide;Acc:NP_998502]	zgc:63977
1	18263653	22	ENSDARG00000003655	18322013	ENSDART00000027345	GO:0008150	biological_process	hypothetical protein LOC406646 [Source:RefSeq_peptide;Acc:NP_998502]	zgc:63977
1	18284058	22	ENSDARG00000006368	18294054	ENSDART00000007321				LOC564665
1	18405506	22	ENSDARG00000056483	18497290	ENSDART00000064902	GO:0003677	DNA binding	hypothetical protein LOC553590 [Source:RefSeq_peptide;Acc:NP_001018403]	zgc:110158
1	18405506	22	ENSDARG00000056483	18497290	ENSDART00000064902	GO:0003697	single-stranded DNA binding	hypothetical protein LOC553590 [Source:RefSeq_peptide;Acc:NP_001018403]	zgc:110158
1	18405506	22	ENSDARG00000056483	18497290	ENSDART00000064902	GO:0005634	nucleus	hypothetical protein LOC553590 [Source:RefSeq_peptide;Acc:NP_001018403]	zgc:110158
1	18405506	22	ENSDARG00000056483	18497290	ENSDART00000064902	GO:0008150	biological_process	hypothetical protein LOC553590 [Source:RefSeq_peptide;Acc:NP_001018403]	zgc:110158
1	18405506	22	ENSDARG00000056483	18497290	ENSDART00000064902	GO:0030528	transcription regulator activity	hypothetical protein LOC553590 [Source:RefSeq_peptide;Acc:NP_001018403]	zgc:110158
1	18405506	22	ENSDARG00000056483	18497290	ENSDART00000078986			hypothetical protein LOC553590 [Source:RefSeq_peptide;Acc:NP_001018403]	zgc:110158
1	18500974	22	ENSDARG00000001734	18633003	ENSDART00000002029	GO:0003755	peptidyl-prolyl cis-trans isomerase activity	FK506 binding protein 8 [Source:RefSeq_peptide;Acc:NP_957178]	fkbp8
1	18500974	22	ENSDARG00000001734	18633003	ENSDART00000002029	GO:0005488	binding	FK506 binding protein 8 [Source:RefSeq_peptide;Acc:NP_957178]	fkbp8
1	18500974	22	ENSDARG00000001734	18633003	ENSDART00000002029	GO:0006457	protein folding	FK506 binding protein 8 [Source:RefSeq_peptide;Acc:NP_957178]	fkbp8
1	18500974	22	ENSDARG00000001734	18633003	ENSDART00000002029	GO:0016853	isomerase activity	FK506 binding protein 8 [Source:RefSeq_peptide;Acc:NP_957178]	fkbp8
1	18505033	22	ENSDARG00000056490	18603055	ENSDART00000078994	GO:0003755	peptidyl-prolyl cis-trans isomerase activity	FK506 binding protein 8 [Source:RefSeq_peptide;Acc:NP_957178]	fkbp8
1	18505033	22	ENSDARG00000056490	18603055	ENSDART00000078994	GO:0005488	binding	FK506 binding protein 8 [Source:RefSeq_peptide;Acc:NP_957178]	fkbp8
1	18505033	22	ENSDARG00000056490	18603055	ENSDART00000078994	GO:0006457	protein folding	FK506 binding protein 8 [Source:RefSeq_peptide;Acc:NP_957178]	fkbp8
1	18505033	22	ENSDARG00000056490	18603055	ENSDART00000078994	GO:0016853	isomerase activity	FK506 binding protein 8 [Source:RefSeq_peptide;Acc:NP_957178]	fkbp8
1	18505033	22	ENSDARG00000056490	18603055	ENSDART00000004816			FK506 binding protein 8 [Source:RefSeq_peptide;Acc:NP_957178]	fkbp8
1	18634288	22	ENSDARG00000000568	18711272	ENSDART00000032770	GO:0003674	molecular_function	elongation factor RNA polymerase II [Source:RefSeq_peptide;Acc:NP_956001]	ell
1	18634288	22	ENSDARG00000000568	18711272	ENSDART00000032770	GO:0005575	cellular_component	elongation factor RNA polymerase II [Source:RefSeq_peptide;Acc:NP_956001]	ell
1	18634288	22	ENSDARG00000000568	18711272	ENSDART00000032770	GO:0008150	biological_process	elongation factor RNA polymerase II [Source:RefSeq_peptide;Acc:NP_956001]	ell
1	18731290	22	ENSDARG00000061992	18769743	ENSDART00000089076			Histone-lysine N-methyltransferase, H3 lysine-79 specific (EC 2.1.1.43) (Histone H3-K79 methyltransferase) (H3-K79-HMTase) (DOT1-like protein). [Source:Uniprot/SWISSPROT;Acc:Q8TEK3]	DOT1L
1	18797326	22	ENSDARG00000014357	18810310	ENSDART00000013803	GO:0008083	growth factor activity	anti-mullerian hormone precursor [Source:RefSeq_peptide;Acc:NP_001007780]	amh
1	18797326	22	ENSDARG00000014357	18810310	ENSDART00000013803	GO:0008406	gonad development	anti-mullerian hormone precursor [Source:RefSeq_peptide;Acc:NP_001007780]	amh
1	18824451	22	ENSDARG00000071405	18825355	ENSDART00000105535				LOC794266
1	18828194	22	ENSDARG00000071404	18829565	ENSDART00000105534			Novel protein (Fragment). [Source:Uniprot/SPTREMBL;Acc:Q1L9C0]	Q1L9C0_DANRE
1	18838507	22	ENSDARG00000071403	18844304	ENSDART00000105532	GO:0004857	enzyme inhibitor activity	Ornithine decarboxylase antizyme 1 (ODC antizyme, short form) (ODC-Az- S). [Source:Uniprot/SWISSPROT;Acc:Q9YI98]	oaz1
1	18838507	22	ENSDARG00000071403	18844304	ENSDART00000105532	GO:0008073	ornithine decarboxylase inhibitor activity	Ornithine decarboxylase antizyme 1 (ODC antizyme, short form) (ODC-Az- S). [Source:Uniprot/SWISSPROT;Acc:Q9YI98]	oaz1
	18842893		CA358745
	18843686		CA060381
-1	18845510	22	ENSDARG00000071401	18854580	ENSDART00000105531
-1	18846281	22	ENSDARG00000071400	18848425	ENSDART00000105530			Novel protein (Fragment). [Source:Uniprot/SPTREMBL;Acc:Q1L9C3]	si:dkey-3k20.4
1	18983255	22	ENSDARG00000061970	18985072	ENSDART00000089033				DKEY-172O19.1
-1	18998147	22	ENSDARG00000071399	18998893	ENSDART00000105528			Novel protein similar to vertebrate nuclear factor, interleukin 3 regulated (NFIL3) (Fragment). [Source:Uniprot/SPTREMBL;Acc:Q1LYQ3]	Q1LYQ3_DANRE
-1	19011470	22	ENSDARG00000071398	19012264	ENSDART00000105527			Novel protein similar to vertebrate nuclear factor, interleukin 3 regulated (NFIL3) (Fragment). [Source:Uniprot/SPTREMBL;Acc:Q1LYQ4]	Q1LYQ4_DANRE
1	19048726	22	ENSDARG00000042285	19079417	ENSDART00000088897			Novel protein (Fragment). [Source:Uniprot/SPTREMBL;Acc:Q1LY58]	Q1LY58_DANRE
1	19048726	22	ENSDARG00000042285	19079417	ENSDART00000088890			Novel protein (Fragment). [Source:Uniprot/SPTREMBL;Acc:Q1LY58]	Q1LY58_DANRE
-1	19085343	22	ENSDARG00000056395	19097445	ENSDART00000078890			Novel protein similar to vertebrate one cut domain, family (Fragment). [Source:Uniprot/SPTREMBL;Acc:Q1LY59]	Q1LY59_DANRE
-1	19085343	22	ENSDARG00000056395	19097445	ENSDART00000078885			Novel protein similar to vertebrate one cut domain, family (Fragment). [Source:Uniprot/SPTREMBL;Acc:Q1LY59]	Q1LY59_DANRE
1	19123907	22	ENSDARG00000007081	19152077	ENSDART00000105520			protein inhibitor of activated STAT, 4 [Source:RefSeq_peptide;Acc:NP_998568]	pias4
1	19123907	22	ENSDARG00000007081	19152077	ENSDART00000009601	GO:0003676	nucleic acid binding	protein inhibitor of activated STAT, 4 [Source:RefSeq_peptide;Acc:NP_998568]	pias4
1	19123907	22	ENSDARG00000007081	19152077	ENSDART00000009601	GO:0008270	zinc ion binding	protein inhibitor of activated STAT, 4 [Source:RefSeq_peptide;Acc:NP_998568]	pias4
-1	19129858	22	ENSDARG00000071394	19131423	ENSDART00000105519			Novel protein containing a fork head domain (Fragment). [Source:Uniprot/SPTREMBL;Acc:Q1LY60]	Q1LY60_DANRE
1	19155665	22	ENSDARG00000006609	19168751	ENSDART00000010048	GO:0000166	nucleotide binding	hypothetical protein LOC563181 [Source:RefSeq_peptide;Acc:NP_001032468]	zgc:123171
1	19155665	22	ENSDARG00000006609	19168751	ENSDART00000010048	GO:0004672	protein kinase activity	hypothetical protein LOC563181 [Source:RefSeq_peptide;Acc:NP_001032468]	zgc:123171
1	19155665	22	ENSDARG00000006609	19168751	ENSDART00000010048	GO:0004674	protein serine/threonine kinase activity	hypothetical protein LOC563181 [Source:RefSeq_peptide;Acc:NP_001032468]	zgc:123171
1	19155665	22	ENSDARG00000006609	19168751	ENSDART00000010048	GO:0005524	ATP binding	hypothetical protein LOC563181 [Source:RefSeq_peptide;Acc:NP_001032468]	zgc:123171
1	19155665	22	ENSDARG00000006609	19168751	ENSDART00000010048	GO:0005575	cellular_component	hypothetical protein LOC563181 [Source:RefSeq_peptide;Acc:NP_001032468]	zgc:123171
1	19155665	22	ENSDARG00000006609	19168751	ENSDART00000010048	GO:0006468	protein amino acid phosphorylation	hypothetical protein LOC563181 [Source:RefSeq_peptide;Acc:NP_001032468]	zgc:123171
1	19155665	22	ENSDARG00000006609	19168751	ENSDART00000010048	GO:0016301	kinase activity	hypothetical protein LOC563181 [Source:RefSeq_peptide;Acc:NP_001032468]	zgc:123171
1	19155665	22	ENSDARG00000006609	19168751	ENSDART00000010048	GO:0016740	transferase activity	hypothetical protein LOC563181 [Source:RefSeq_peptide;Acc:NP_001032468]	zgc:123171
1	19155665	22	ENSDARG00000006609	19168751	ENSDART00000074624	GO:0000166	nucleotide binding	hypothetical protein LOC563181 [Source:RefSeq_peptide;Acc:NP_001032468]	zgc:123171
1	19155665	22	ENSDARG00000006609	19168751	ENSDART00000074624	GO:0004672	protein kinase activity	hypothetical protein LOC563181 [Source:RefSeq_peptide;Acc:NP_001032468]	zgc:123171
1	19155665	22	ENSDARG00000006609	19168751	ENSDART00000074624	GO:0004674	protein serine/threonine kinase activity	hypothetical protein LOC563181 [Source:RefSeq_peptide;Acc:NP_001032468]	zgc:123171
1	19155665	22	ENSDARG00000006609	19168751	ENSDART00000074624	GO:0005524	ATP binding	hypothetical protein LOC563181 [Source:RefSeq_peptide;Acc:NP_001032468]	zgc:123171
1	19155665	22	ENSDARG00000006609	19168751	ENSDART00000074624	GO:0005575	cellular_component	hypothetical protein LOC563181 [Source:RefSeq_peptide;Acc:NP_001032468]	zgc:123171
1	19155665	22	ENSDARG00000006609	19168751	ENSDART00000074624	GO:0006468	protein amino acid phosphorylation	hypothetical protein LOC563181 [Source:RefSeq_peptide;Acc:NP_001032468]	zgc:123171
1	19155665	22	ENSDARG00000006609	19168751	ENSDART00000074624	GO:0016301	kinase activity	hypothetical protein LOC563181 [Source:RefSeq_peptide;Acc:NP_001032468]	zgc:123171
1	19155665	22	ENSDARG00000006609	19168751	ENSDART00000074624	GO:0016740	transferase activity	hypothetical protein LOC563181 [Source:RefSeq_peptide;Acc:NP_001032468]	zgc:123171
1	19182449	22	ENSDARG00000039899	19186372	ENSDART00000089015			Novel protein similar to vertebrate zinc finger and BTB domain containing 7 (ZBTB7) (Fragment). [Source:Uniprot/SPTREMBL;Acc:Q1LY63]	Q1LY63_DANRE
1	19217418	22	ENSDARG00000052383	19240493	ENSDART00000074228				zgc:113045
-1	19301924	22	ENSDARG00000071392	19305091	ENSDART00000052653
1	19308104	22	ENSDARG00000055957	19308593	ENSDART00000024614
1	19321672	22	ENSDARG00000027135	19323761	ENSDART00000031890	GO:0004252	serine-type endopeptidase activity	Novel protein containing a trypsin domain (Fragment). [Source:Uniprot/SPTREMBL;Acc:Q1LUM0]	si:dkey-78l4.1
1	19321672	22	ENSDARG00000027135	19323761	ENSDART00000031890	GO:0006508	proteolysis	Novel protein containing a trypsin domain (Fragment). [Source:Uniprot/SPTREMBL;Acc:Q1LUM0]	si:dkey-78l4.1
1	19361923	22	ENSDARG00000071391	19364423	ENSDART00000105513	GO:0004252	serine-type endopeptidase activity	Novel protein containing a trypsin domain (Fragment). [Source:Uniprot/SPTREMBL;Acc:Q1LUL8]	si:dkey-78l4.2
1	19361923	22	ENSDARG00000071391	19364423	ENSDART00000105513	GO:0006508	proteolysis	Novel protein containing a trypsin domain (Fragment). [Source:Uniprot/SPTREMBL;Acc:Q1LUL8]	si:dkey-78l4.2
1	19361923	22	ENSDARG00000071391	19364423	ENSDART00000105512			Novel protein containing a trypsin domain (Fragment). [Source:Uniprot/SPTREMBL;Acc:Q1LUL8]	si:dkey-78l4.2
1	19371485	22	ENSDARG00000056025	19374106	ENSDART00000078442	GO:0004252	serine-type endopeptidase activity	Novel protein containing a trypsin domain (Fragment). [Source:Uniprot/SPTREMBL;Acc:Q1LUL6]	si:dkey-78l4.4
1	19371485	22	ENSDARG00000056025	19374106	ENSDART00000078442	GO:0006508	proteolysis	Novel protein containing a trypsin domain (Fragment). [Source:Uniprot/SPTREMBL;Acc:Q1LUL6]	si:dkey-78l4.4
1	19382130	22	ENSDARG00000071390	19385213	ENSDART00000078437			Novel protein containing a trypsin domain (Fragment). [Source:Uniprot/SPTREMBL;Acc:Q1LUL5]	si:dkey-78l4.5
1	19410228	22	ENSDARG00000071389	19411472	ENSDART00000105511	GO:0004252	serine-type endopeptidase activity	Novel protein containing a trypsin domain (Fragment). [Source:Uniprot/SPTREMBL;Acc:Q1LUL4]	si:dkey-78l4.6
1	19410228	22	ENSDARG00000071389	19411472	ENSDART00000105511	GO:0006508	proteolysis	Novel protein containing a trypsin domain (Fragment). [Source:Uniprot/SPTREMBL;Acc:Q1LUL4]	si:dkey-78l4.6
1	19410228	22	ENSDARG00000071389	19411472	ENSDART00000105510			Novel protein containing a trypsin domain (Fragment). [Source:Uniprot/SPTREMBL;Acc:Q1LUL4]	si:dkey-78l4.6
1	19430216	22	ENSDARG00000055998	19432663	ENSDART00000061767			Novel protein containing a trypsin domain (Fragment). [Source:Uniprot/SPTREMBL;Acc:Q1LUL2]	si:dkey-78l4.7
1	19434558	22	ENSDARG00000071387	19438452	ENSDART00000078758			Novel protein containing a trypsin domain (Fragment). [Source:Uniprot/SPTREMBL;Acc:Q1LUL1]	si:dkey-78l4.8
1	19434558	22	ENSDARG00000071387	19438452	ENSDART00000105507			Novel protein containing a trypsin domain (Fragment). [Source:Uniprot/SPTREMBL;Acc:Q1LUL1]	si:dkey-78l4.8
1	19443117	22	ENSDARG00000071386	19443636	ENSDART00000105506	GO:0004252	serine-type endopeptidase activity	Novel protein containing a trypsin domain (Fragment). [Source:Uniprot/SPTREMBL;Acc:Q1LUK8]	si:dkey-78l4.9
1	19443117	22	ENSDARG00000071386	19443636	ENSDART00000105506	GO:0006508	proteolysis	Novel protein containing a trypsin domain (Fragment). [Source:Uniprot/SPTREMBL;Acc:Q1LUK8]	si:dkey-78l4.9
1	19451396	22	ENSDARG00000056199	19475113	ENSDART00000105505			hypothetical protein LOC100034483 [Source:RefSeq_peptide;Acc:NP_001076536]	si:dkey-78l4.12
1	19451396	22	ENSDARG00000056199	19475113	ENSDART00000105504	GO:0004252	serine-type endopeptidase activity	hypothetical protein LOC100034483 [Source:RefSeq_peptide;Acc:NP_001076536]	si:dkey-78l4.12
1	19451396	22	ENSDARG00000056199	19475113	ENSDART00000105504	GO:0006508	proteolysis	hypothetical protein LOC100034483 [Source:RefSeq_peptide;Acc:NP_001076536]	si:dkey-78l4.12
1	19451396	22	ENSDARG00000056199	19475113	ENSDART00000105502	GO:0004252	serine-type endopeptidase activity	hypothetical protein LOC100034483 [Source:RefSeq_peptide;Acc:NP_001076536]	si:dkey-78l4.12
1	19451396	22	ENSDARG00000056199	19475113	ENSDART00000105502	GO:0006508	proteolysis	hypothetical protein LOC100034483 [Source:RefSeq_peptide;Acc:NP_001076536]	si:dkey-78l4.12
1	19451396	22	ENSDARG00000056199	19475113	ENSDART00000061769			hypothetical protein LOC100034483 [Source:RefSeq_peptide;Acc:NP_001076536]	si:dkey-78l4.12
-1	19460051	22	ENSDARG00000071381	19461718	ENSDART00000061757			Novel protein containing a trypsin domain (Fragment). [Source:Uniprot/SPTREMBL;Acc:Q1LUK5]	si:dkey-78l4.11
-1	19460051	22	ENSDARG00000071381	19461718	ENSDART00000105491			Novel protein containing a trypsin domain (Fragment). [Source:Uniprot/SPTREMBL;Acc:Q1LUK5]	si:dkey-78l4.11
-1	19460051	22	ENSDARG00000071381	19461718	ENSDART00000105489	GO:0004252	serine-type endopeptidase activity	Novel protein containing a trypsin domain (Fragment). [Source:Uniprot/SPTREMBL;Acc:Q1LUK5]	si:dkey-78l4.11
-1	19460051	22	ENSDARG00000071381	19461718	ENSDART00000105489	GO:0006508	proteolysis	Novel protein containing a trypsin domain (Fragment). [Source:Uniprot/SPTREMBL;Acc:Q1LUK5]	si:dkey-78l4.11
-1	19460051	22	ENSDARG00000071381	19461718	ENSDART00000105487			Novel protein containing a trypsin domain (Fragment). [Source:Uniprot/SPTREMBL;Acc:Q1LUK5]	si:dkey-78l4.11
1	19485256	22	ENSDARG00000042003	19486423	ENSDART00000078374	GO:0004252	serine-type endopeptidase activity	Novel protein containing a trypsin domain (Fragment). [Source:Uniprot/SPTREMBL;Acc:Q1LUK2]	si:dkey-78l4.13
1	19485256	22	ENSDARG00000042003	19486423	ENSDART00000078374	GO:0006508	proteolysis	Novel protein containing a trypsin domain (Fragment). [Source:Uniprot/SPTREMBL;Acc:Q1LUK2]	si:dkey-78l4.13
1	19495030	22	ENSDARG00000042008	19498026	ENSDART00000105486				LOC100007158
-1	19503798	22	ENSDARG00000071378	19509181	ENSDART00000105485	GO:0003674	molecular_function	hypothetical protein LOC558738 [Source:RefSeq_peptide;Acc:NP_001038338]	si:dkey-78l4.14
-1	19503798	22	ENSDARG00000071378	19509181	ENSDART00000105485	GO:0005575	cellular_component	hypothetical protein LOC558738 [Source:RefSeq_peptide;Acc:NP_001038338]	si:dkey-78l4.14
-1	19503798	22	ENSDARG00000071378	19509181	ENSDART00000105485	GO:0008150	biological_process	hypothetical protein LOC558738 [Source:RefSeq_peptide;Acc:NP_001038338]	si:dkey-78l4.14
1	19509790	22	ENSDARG00000071377	19518859	ENSDART00000061739	GO:0008152	metabolic process	hydroxysteroid (11-beta) dehydrogenase 3 [Source:RefSeq_peptide;Acc:NP_956617]	hsd11b3
1	19509790	22	ENSDARG00000071377	19518859	ENSDART00000061739	GO:0016229	steroid dehydrogenase activity	hydroxysteroid (11-beta) dehydrogenase 3 [Source:RefSeq_peptide;Acc:NP_956617]	hsd11b3
1	19509790	22	ENSDARG00000071377	19518859	ENSDART00000061739	GO:0016491	oxidoreductase activity	hydroxysteroid (11-beta) dehydrogenase 3 [Source:RefSeq_peptide;Acc:NP_956617]	hsd11b3
1	19632702	22	ENSDARG00000034013	19638139	ENSDART00000042075			RGM domain family [Source:RefSeq_peptide;Acc:NP_955867]	zgc:66326
1	19632702	22	ENSDARG00000034013	19638139	ENSDART00000061725	GO:0003674	molecular_function	RGM domain family [Source:RefSeq_peptide;Acc:NP_955867]	zgc:66326
1	19632702	22	ENSDARG00000034013	19638139	ENSDART00000061725	GO:0005575	cellular_component	RGM domain family [Source:RefSeq_peptide;Acc:NP_955867]	zgc:66326
1	19632702	22	ENSDARG00000034013	19638139	ENSDART00000061725	GO:0008150	biological_process	RGM domain family [Source:RefSeq_peptide;Acc:NP_955867]	zgc:66326
-1	19658036	22	ENSDARG00000071375	20003869	ENSDART00000093312	GO:0000166	nucleotide binding	Novel protein similar to vertebrate trinucleotide repeat containing 4 (TNRC4) (Fragment). [Source:Uniprot/SPTREMBL;Acc:Q1LXU8]	si:ch211-202d4.1
-1	19658036	22	ENSDARG00000071375	20003869	ENSDART00000093312	GO:0003676	nucleic acid binding	Novel protein similar to vertebrate trinucleotide repeat containing 4 (TNRC4) (Fragment). [Source:Uniprot/SPTREMBL;Acc:Q1LXU8]	si:ch211-202d4.1
-1	19658036	22	ENSDARG00000071375	20003869	ENSDART00000105482			Novel protein similar to vertebrate trinucleotide repeat containing 4 (TNRC4) (Fragment). [Source:Uniprot/SPTREMBL;Acc:Q1LXU8]	si:ch211-202d4.1
-1	20097137	22	ENSDARG00000061846	20098333	ENSDART00000088687	GO:0001584	rhodopsin-like receptor activity	novel G protein-coupled receptor protein [Source:RefSeq_peptide;Acc:NP_001077348]	si:dkey-110c1.1
-1	20097137	22	ENSDARG00000061846	20098333	ENSDART00000088687	GO:0004872	receptor activity	novel G protein-coupled receptor protein [Source:RefSeq_peptide;Acc:NP_001077348]	si:dkey-110c1.1
-1	20097137	22	ENSDARG00000061846	20098333	ENSDART00000088687	GO:0004945	angiotensin type II receptor activity	novel G protein-coupled receptor protein [Source:RefSeq_peptide;Acc:NP_001077348]	si:dkey-110c1.1
-1	20097137	22	ENSDARG00000061846	20098333	ENSDART00000088687	GO:0007186	G-protein coupled receptor protein signaling pathway	novel G protein-coupled receptor protein [Source:RefSeq_peptide;Acc:NP_001077348]	si:dkey-110c1.1
-1	20097137	22	ENSDARG00000061846	20098333	ENSDART00000088687	GO:0016021	integral to membrane	novel G protein-coupled receptor protein [Source:RefSeq_peptide;Acc:NP_001077348]	si:dkey-110c1.1
-1	20105655	22	ENSDARG00000056226	20118622	ENSDART00000078683	GO:0003677	DNA binding	cAMP responsive element-binding protein 3-like protein 3-B. [Source:Uniprot/SWISSPROT;Acc:Q1LYG4]	si:dkey-110c1.2
-1	20105655	22	ENSDARG00000056226	20118622	ENSDART00000078683	GO:0003700	transcription factor activity	cAMP responsive element-binding protein 3-like protein 3-B. [Source:Uniprot/SWISSPROT;Acc:Q1LYG4]	si:dkey-110c1.2
-1	20105655	22	ENSDARG00000056226	20118622	ENSDART00000078683	GO:0005634	nucleus	cAMP responsive element-binding protein 3-like protein 3-B. [Source:Uniprot/SWISSPROT;Acc:Q1LYG4]	si:dkey-110c1.2
-1	20105655	22	ENSDARG00000056226	20118622	ENSDART00000078683	GO:0006355	regulation of transcription, DNA-dependent	cAMP responsive element-binding protein 3-like protein 3-B. [Source:Uniprot/SWISSPROT;Acc:Q1LYG4]	si:dkey-110c1.2
-1	20105655	22	ENSDARG00000056226	20118622	ENSDART00000078683	GO:0043565	sequence-specific DNA binding	cAMP responsive element-binding protein 3-like protein 3-B. [Source:Uniprot/SWISSPROT;Acc:Q1LYG4]	si:dkey-110c1.2
-1	20105655	22	ENSDARG00000056226	20118622	ENSDART00000078683	GO:0046983	protein dimerization activity	cAMP responsive element-binding protein 3-like protein 3-B. [Source:Uniprot/SWISSPROT;Acc:Q1LYG4]	si:dkey-110c1.2
1	20128901	22	ENSDARG00000042094	20135808	ENSDART00000024751	GO:0005525	GTP binding	hypothetical protein LOC568472 [Source:RefSeq_peptide;Acc:NP_001038626]	zgc:113191
1	20128901	22	ENSDARG00000042094	20135808	ENSDART00000024751	GO:0005575	cellular_component	hypothetical protein LOC568472 [Source:RefSeq_peptide;Acc:NP_001038626]	zgc:113191
1	20131918	22	ENSDARG00000064022	20131985	ENSDART00000093721			Small nucleolar RNA SNORD37 [Source: RFAM 8.0]	SNORD37
1	20138673	22	ENSDARG00000042065	20146894	ENSDART00000036757	GO:0003924	GTPase activity	hypothetical protein LOC568904 [Source:RefSeq_peptide;Acc:NP_001038637]	si:dkey-110c1.4
1	20138673	22	ENSDARG00000042065	20146894	ENSDART00000036757	GO:0005525	GTP binding	hypothetical protein LOC568904 [Source:RefSeq_peptide;Acc:NP_001038637]	si:dkey-110c1.4
-1	20151461	22	ENSDARG00000042091	20159090	ENSDART00000085913	GO:0005515	protein binding	BTB (POZ) domain-containing protein 2 like [Source:RefSeq_peptide;Acc:NP_001038557]	si:dkey-110c1.5
-1	20151461	22	ENSDARG00000042091	20159090	ENSDART00000061694			BTB (POZ) domain-containing protein 2 like [Source:RefSeq_peptide;Acc:NP_001038557]	si:dkey-110c1.5
1	20161752	22	ENSDARG00000042045	20170810	ENSDART00000061617	GO:0000785	chromatin	high mobility group box domain containing isoform 1 [Source:RefSeq_peptide;Acc:NP_001018387]	si:dkey-110c1.6
1	20161752	22	ENSDARG00000042045	20170810	ENSDART00000061617	GO:0003677	DNA binding	high mobility group box domain containing isoform 1 [Source:RefSeq_peptide;Acc:NP_001018387]	si:dkey-110c1.6
1	20161752	22	ENSDARG00000042045	20170810	ENSDART00000061617	GO:0005634	nucleus	high mobility group box domain containing isoform 1 [Source:RefSeq_peptide;Acc:NP_001018387]	si:dkey-110c1.6
1	20161752	22	ENSDARG00000042045	20170810	ENSDART00000061617	GO:0006355	regulation of transcription, DNA-dependent	high mobility group box domain containing isoform 1 [Source:RefSeq_peptide;Acc:NP_001018387]	si:dkey-110c1.6
1	20187673	22	ENSDARG00000061829	20233330	ENSDART00000088603	GO:0007242	intracellular signaling cascade	hypothetical protein LOC568618 [Source:RefSeq_peptide;Acc:NP_001038630]	si:dkey-110c1.7
-1	20238977	22	ENSDARG00000071367	20251470	ENSDART00000088514			Novel protein similar to vertebrate myosin VA (Heavy polypeptide 12, myoxin) (MYO5A) (Fragment). [Source:Uniprot/SPTREMBL;Acc:Q1LYH1]	si:dkey-110c1.9
-1	20259916	22	ENSDARG00000061810	20282340	ENSDART00000088542	GO:0003774	motor activity	Novel protein similar to vertebrate myosin VA (Heavy polypeptide 12, myoxin) (MYO5A) (Fragment). [Source:Uniprot/SPTREMBL;Acc:Q1LYH2]	si:dkey-110c1.9
-1	20259916	22	ENSDARG00000061810	20282340	ENSDART00000088542	GO:0005524	ATP binding	Novel protein similar to vertebrate myosin VA (Heavy polypeptide 12, myoxin) (MYO5A) (Fragment). [Source:Uniprot/SPTREMBL;Acc:Q1LYH2]	si:dkey-110c1.9
-1	20259916	22	ENSDARG00000061810	20282340	ENSDART00000088542	GO:0016459	myosin complex	Novel protein similar to vertebrate myosin VA (Heavy polypeptide 12, myoxin) (MYO5A) (Fragment). [Source:Uniprot/SPTREMBL;Acc:Q1LYH2]	si:dkey-110c1.9
-1	20284919	22	ENSDARG00000042029	20301805	ENSDART00000048775	GO:0003677	DNA binding	methyl-CpG binding domain protein 3b [Source:RefSeq_peptide;Acc:NP_997745]	mbd3b
1	20357903	22	ENSDARG00000041863	20359015	ENSDART00000061344			Novel protein similar to vertebrate G protein-coupled receptor 21 (GPR21). [Source:Uniprot/SPTREMBL;Acc:Q1LVY1]	Q1LVY1_DANRE
1	20397681	22	ENSDARG00000061757	20451261	ENSDART00000088460			Novel GTPase activating protein (Fragment). [Source:Uniprot/SPTREMBL;Acc:Q1LVY2]	Q1LVY3_DANRE
1	20397681	22	ENSDARG00000061757	20451261	ENSDART00000088451			Novel GTPase activating protein (Fragment). [Source:Uniprot/SPTREMBL;Acc:Q1LVY2]	Q1LVY3_DANRE
-1	20447622	22	ENSDARG00000009673	20498062	ENSDART00000105460			Novel protein containing a TLD domain (Hypothetical protein) (Fragment). [Source:Uniprot/SPTREMBL;Acc:Q1LVY9]	Q1LVY9_DANRE
-1	20454259	22	ENSDARG00000071361	20458143	ENSDART00000105459			Novel protein similar to vertebrate interferon-induced protein 44 (IFI44) (Fragment). [Source:Uniprot/SPTREMBL;Acc:Q1LVY4]	Q1LVY4_DANRE
-1	20454259	22	ENSDARG00000071361	20458143	ENSDART00000105458			Novel protein similar to vertebrate interferon-induced protein 44 (IFI44) (Fragment). [Source:Uniprot/SPTREMBL;Acc:Q1LVY4]	Q1LVY4_DANRE
-1	20459431	22	ENSDARG00000002293	20462099	ENSDART00000105455			Novel protein containing a TLD domain (Fragment). [Source:Uniprot/SPTREMBL;Acc:Q1LVY5]	Q1LVY5_DANRE
-1	20459431	22	ENSDARG00000002293	20462099	ENSDART00000020087			Novel protein containing a TLD domain (Fragment). [Source:Uniprot/SPTREMBL;Acc:Q1LVY5]	Q1LVY5_DANRE
-1	20466172	22	ENSDARG00000056185	20469929	ENSDART00000078635			Novel protein similar to vertebrate interferon-induced protein 44 (IFI44) (Fragment). [Source:Uniprot/SPTREMBL;Acc:Q1LVY6]	Q1LVY6_DANRE
-1	20474990	22	ENSDARG00000071355	20480839	ENSDART00000105453			Novel protein similar to vertebrate interferon-induced protein 44 (IFI44) (Fragment). [Source:Uniprot/SPTREMBL;Acc:Q1LVY7]	si:ch211-197g15.7
-1	20474990	22	ENSDARG00000071355	20480839	ENSDART00000105450			Novel protein similar to vertebrate interferon-induced protein 44 (IFI44) (Fragment). [Source:Uniprot/SPTREMBL;Acc:Q1LVY7]	si:ch211-197g15.7
-1	20483429	22	ENSDARG00000071352	20487571	ENSDART00000013989			hypothetical protein LOC571364 [Source:RefSeq_peptide;Acc:NP_001038683]	NP_001038683.1
-1	20483429	22	ENSDARG00000071352	20487571	ENSDART00000105447			hypothetical protein LOC571364 [Source:RefSeq_peptide;Acc:NP_001038683]	NP_001038683.1
1	20498515	22	ENSDARG00000041878	20505400	ENSDART00000061366	GO:0000166	nucleotide binding	hypothetical protein LOC406798 [Source:RefSeq_peptide;Acc:NP_999935]	zgc:55760
1	20498515	22	ENSDARG00000041878	20505400	ENSDART00000061366	GO:0005524	ATP binding	hypothetical protein LOC406798 [Source:RefSeq_peptide;Acc:NP_999935]	zgc:55760
1	20498515	22	ENSDARG00000041878	20505400	ENSDART00000061366	GO:0005525	GTP binding	hypothetical protein LOC406798 [Source:RefSeq_peptide;Acc:NP_999935]	zgc:55760
1	20498515	22	ENSDARG00000041878	20505400	ENSDART00000061366	GO:0005579	membrane attack complex	hypothetical protein LOC406798 [Source:RefSeq_peptide;Acc:NP_999935]	zgc:55760
1	20498515	22	ENSDARG00000041878	20505400	ENSDART00000061366	GO:0005622	intracellular	hypothetical protein LOC406798 [Source:RefSeq_peptide;Acc:NP_999935]	zgc:55760
1	20498515	22	ENSDARG00000041878	20505400	ENSDART00000061366	GO:0006355	regulation of transcription, DNA-dependent	hypothetical protein LOC406798 [Source:RefSeq_peptide;Acc:NP_999935]	zgc:55760
1	20498515	22	ENSDARG00000041878	20505400	ENSDART00000061366	GO:0006810	transport	hypothetical protein LOC406798 [Source:RefSeq_peptide;Acc:NP_999935]	zgc:55760
1	20498515	22	ENSDARG00000041878	20505400	ENSDART00000061366	GO:0007264	small GTPase mediated signal transduction	hypothetical protein LOC406798 [Source:RefSeq_peptide;Acc:NP_999935]	zgc:55760
1	20498515	22	ENSDARG00000041878	20505400	ENSDART00000061366	GO:0008134	transcription factor binding	hypothetical protein LOC406798 [Source:RefSeq_peptide;Acc:NP_999935]	zgc:55760
1	20498515	22	ENSDARG00000041878	20505400	ENSDART00000061366	GO:0015031	protein transport	hypothetical protein LOC406798 [Source:RefSeq_peptide;Acc:NP_999935]	zgc:55760
1	20498515	22	ENSDARG00000041878	20505400	ENSDART00000061366	GO:0016020	membrane	hypothetical protein LOC406798 [Source:RefSeq_peptide;Acc:NP_999935]	zgc:55760
1	20507979	22	ENSDARG00000061738	20519850	ENSDART00000088419	GO:0003674	molecular_function	E3 ubiquitin-protein ligase MARCH2 (EC 6.3.2.-) (Membrane-associated RING finger protein 2) (Membrane-associated RING-CH protein II) (MARCH-II). [Source:Uniprot/SWISSPROT;Acc:Q1LVZ2]	si:ch211-197g15.3
1	20507979	22	ENSDARG00000061738	20519850	ENSDART00000088419	GO:0005575	cellular_component	E3 ubiquitin-protein ligase MARCH2 (EC 6.3.2.-) (Membrane-associated RING finger protein 2) (Membrane-associated RING-CH protein II) (MARCH-II). [Source:Uniprot/SWISSPROT;Acc:Q1LVZ2]	si:ch211-197g15.3
1	20507979	22	ENSDARG00000061738	20519850	ENSDART00000088419	GO:0008150	biological_process	E3 ubiquitin-protein ligase MARCH2 (EC 6.3.2.-) (Membrane-associated RING finger protein 2) (Membrane-associated RING-CH protein II) (MARCH-II). [Source:Uniprot/SWISSPROT;Acc:Q1LVZ2]	si:ch211-197g15.3
1	20529579	22	ENSDARG00000061735	20539617	ENSDART00000088360			Novel protein. [Source:Uniprot/SPTREMBL;Acc:Q1LVZ3]	Q1LVZ5_DANRE
1	20529579	22	ENSDARG00000061735	20539617	ENSDART00000088375			Novel protein. [Source:Uniprot/SPTREMBL;Acc:Q1LVZ3]	Q1LVZ5_DANRE
1	20529579	22	ENSDARG00000061735	20539617	ENSDART00000088356			Novel protein. [Source:Uniprot/SPTREMBL;Acc:Q1LVZ3]	Q1LVZ5_DANRE
1	20529579	22	ENSDARG00000061735	20539617	ENSDART00000088369			Novel protein. [Source:Uniprot/SPTREMBL;Acc:Q1LVZ3]	Q1LVZ5_DANRE
-1	20542493	22	ENSDARG00000071349	20562652	ENSDART00000105443	GO:0016301	kinase activity	Novel protein similar to vertebrate phosphatidylinositol-4-phosphate 5-kinase, type I, gamma (PIP5K1C) (Fragment). [Source:Uniprot/SPTREMBL;Acc:Q1LVG1]	si:dkey-29i9.1
-1	20542493	22	ENSDARG00000071349	20562652	ENSDART00000105443	GO:0016308	1-phosphatidylinositol-4-phosphate 5-kinase activity	Novel protein similar to vertebrate phosphatidylinositol-4-phosphate 5-kinase, type I, gamma (PIP5K1C) (Fragment). [Source:Uniprot/SPTREMBL;Acc:Q1LVG1]	si:dkey-29i9.1
-1	20597471	22	ENSDARG00000016188	20611290	ENSDART00000056032				LOC100002292
1	20680764	22	ENSDARG00000029057	20715780	ENSDART00000040601	GO:0003674	molecular_function	hypothetical protein LOC791179 [Source:RefSeq_peptide;Acc:NP_001074130]	si:dkey-19f23.3
1	20680764	22	ENSDARG00000029057	20715780	ENSDART00000040601	GO:0008150	biological_process	hypothetical protein LOC791179 [Source:RefSeq_peptide;Acc:NP_001074130]	si:dkey-19f23.3
1	20680764	22	ENSDARG00000029057	20715780	ENSDART00000040601	GO:0016021	integral to membrane	hypothetical protein LOC791179 [Source:RefSeq_peptide;Acc:NP_001074130]	si:dkey-19f23.3
1	20724367	22	ENSDARG00000018542	20726777	ENSDART00000009001			hypothetical protein LOC559818 [Source:RefSeq_peptide;Acc:NP_001038372]	si:dkey-19f23.2
1	20724367	22	ENSDARG00000018542	20726777	ENSDART00000041351	GO:0005540	hyaluronic acid binding	hypothetical protein LOC559818 [Source:RefSeq_peptide;Acc:NP_001038372]	si:dkey-19f23.2
1	20724367	22	ENSDARG00000018542	20726777	ENSDART00000041351	GO:0007155	cell adhesion	hypothetical protein LOC559818 [Source:RefSeq_peptide;Acc:NP_001038372]	si:dkey-19f23.2
1	20753684	22	ENSDARG00000071340	20754331	ENSDART00000105433			Novel protein (Fragment). [Source:Uniprot/SPTREMBL;Acc:Q1LV26]	si:dkey-19f23.1
-1	20761088	22	ENSDARG00000041905	20849743	ENSDART00000061408			Novel protein similar to vertebrate chondroitin sulfate proteoglycan family (CSPG) (Fragment). [Source:Uniprot/SPTREMBL;Acc:Q1LV24]	ncan
-1	20895609	22	ENSDARG00000005783	20918632	ENSDART00000005724	GO:0005509	calcium ion binding	Novel protein similar to vertebrate chondroitin sulfate proteoglycan family (CSPG) (Fragment). [Source:Uniprot/SPTREMBL;Acc:Q1LVM6]	ncan
-1	20895609	22	ENSDARG00000005783	20918632	ENSDART00000005724	GO:0005529	sugar binding	Novel protein similar to vertebrate chondroitin sulfate proteoglycan family (CSPG) (Fragment). [Source:Uniprot/SPTREMBL;Acc:Q1LVM6]	ncan
-1	20895609	22	ENSDARG00000005783	20918632	ENSDART00000005724	GO:0005540	hyaluronic acid binding	Novel protein similar to vertebrate chondroitin sulfate proteoglycan family (CSPG) (Fragment). [Source:Uniprot/SPTREMBL;Acc:Q1LVM6]	ncan
-1	20895609	22	ENSDARG00000005783	20918632	ENSDART00000005724	GO:0007155	cell adhesion	Novel protein similar to vertebrate chondroitin sulfate proteoglycan family (CSPG) (Fragment). [Source:Uniprot/SPTREMBL;Acc:Q1LVM6]	ncan
1	21052218	22	ENSDARG00000056162	21056272	ENSDART00000078606	GO:0003674	molecular_function	hypothetical protein LOC724051 [Source:RefSeq_peptide;Acc:NP_001038792]	zgc:136330
1	21052218	22	ENSDARG00000056162	21056272	ENSDART00000078606	GO:0005575	cellular_component	hypothetical protein LOC724051 [Source:RefSeq_peptide;Acc:NP_001038792]	zgc:136330
1	21052218	22	ENSDARG00000056162	21056272	ENSDART00000078606	GO:0007155	cell adhesion	hypothetical protein LOC724051 [Source:RefSeq_peptide;Acc:NP_001038792]	zgc:136330
-1	21056577	22	ENSDARG00000016730	21060814	ENSDART00000014057				LOC558144
-1	21056577	22	ENSDARG00000016730	21060814	ENSDART00000061411				LOC558144
1	21062918	22	ENSDARG00000071339	21064998	ENSDART00000105432			UPF0402 protein. [Source:Uniprot/SWISSPROT;Acc:A3KQI3]	U402_DANRE
1	21093503	22	ENSDARG00000071338	21096357	ENSDART00000080172			Novel protein similar to vertebrate MADS box transcription enhancer factor 2 family (Fragment). [Source:Uniprot/SPTREMBL;Acc:A3KQI2]	A3KQI2_DANRE
-1	21129748	22	ENSDARG00000012790	21137598	ENSDART00000027605			Transmembrane protein 161A precursor. [Source:Uniprot/SWISSPROT;Acc:Q0V947]	tmem161a
-1	21129748	22	ENSDARG00000012790	21137598	ENSDART00000105426	GO:0003674	molecular_function	Transmembrane protein 161A precursor. [Source:Uniprot/SWISSPROT;Acc:Q0V947]	tmem161a
-1	21129748	22	ENSDARG00000012790	21137598	ENSDART00000105426	GO:0008150	biological_process	Transmembrane protein 161A precursor. [Source:Uniprot/SWISSPROT;Acc:Q0V947]	tmem161a
-1	21129748	22	ENSDARG00000012790	21137598	ENSDART00000105426	GO:0016021	integral to membrane	Transmembrane protein 161A precursor. [Source:Uniprot/SWISSPROT;Acc:Q0V947]	tmem161a
-1	21129748	22	ENSDARG00000012790	21137598	ENSDART00000083879	GO:0003674	molecular_function	Transmembrane protein 161A precursor. [Source:Uniprot/SWISSPROT;Acc:Q0V947]	tmem161a
-1	21129748	22	ENSDARG00000012790	21137598	ENSDART00000083879	GO:0008150	biological_process	Transmembrane protein 161A precursor. [Source:Uniprot/SWISSPROT;Acc:Q0V947]	tmem161a
-1	21129748	22	ENSDARG00000012790	21137598	ENSDART00000083879	GO:0016021	integral to membrane	Transmembrane protein 161A precursor. [Source:Uniprot/SWISSPROT;Acc:Q0V947]	tmem161a
-1	21129748	22	ENSDARG00000012790	21137598	ENSDART00000105425			Transmembrane protein 161A precursor. [Source:Uniprot/SWISSPROT;Acc:Q0V947]	tmem161a
1	21150985	22	ENSDARG00000048626	21151071	ENSDART00000070335			dre-mir-9-4 [Source:miRBase;Acc:MI0001882]	dre-mir-9-4
1	21212422	22	ENSDARG00000006192	21279380	ENSDART00000105424			GATA zinc finger domain containing 2A [Source:RefSeq_peptide;Acc:NP_998081]	gatad2a
1	21212422	22	ENSDARG00000006192	21279380	ENSDART00000033103	GO:0003676	nucleic acid binding	GATA zinc finger domain containing 2A [Source:RefSeq_peptide;Acc:NP_998081]	gatad2a
1	21212422	22	ENSDARG00000006192	21279380	ENSDART00000033103	GO:0003700	transcription factor activity	GATA zinc finger domain containing 2A [Source:RefSeq_peptide;Acc:NP_998081]	gatad2a
1	21212422	22	ENSDARG00000006192	21279380	ENSDART00000033103	GO:0005634	nucleus	GATA zinc finger domain containing 2A [Source:RefSeq_peptide;Acc:NP_998081]	gatad2a
1	21212422	22	ENSDARG00000006192	21279380	ENSDART00000033103	GO:0006355	regulation of transcription, DNA-dependent	GATA zinc finger domain containing 2A [Source:RefSeq_peptide;Acc:NP_998081]	gatad2a
1	21212422	22	ENSDARG00000006192	21279380	ENSDART00000033103	GO:0008270	zinc ion binding	GATA zinc finger domain containing 2A [Source:RefSeq_peptide;Acc:NP_998081]	gatad2a
1	21212422	22	ENSDARG00000006192	21279380	ENSDART00000033103	GO:0043565	sequence-specific DNA binding	GATA zinc finger domain containing 2A [Source:RefSeq_peptide;Acc:NP_998081]	gatad2a
1	21212422	22	ENSDARG00000006192	21279380	ENSDART00000105422			GATA zinc finger domain containing 2A [Source:RefSeq_peptide;Acc:NP_998081]	gatad2a
-1	21282469	22	ENSDARG00000017994	21283275	ENSDART00000007769	GO:0004672	protein kinase activity	similar to serine/threonine protein kinase SSTK [Source:RefSeq_peptide;Acc:NP_001038310]	si:dkey-11n6.4
-1	21282469	22	ENSDARG00000017994	21283275	ENSDART00000007769	GO:0004674	protein serine/threonine kinase activity	similar to serine/threonine protein kinase SSTK [Source:RefSeq_peptide;Acc:NP_001038310]	si:dkey-11n6.4
-1	21282469	22	ENSDARG00000017994	21283275	ENSDART00000007769	GO:0005524	ATP binding	similar to serine/threonine protein kinase SSTK [Source:RefSeq_peptide;Acc:NP_001038310]	si:dkey-11n6.4
-1	21282469	22	ENSDARG00000017994	21283275	ENSDART00000007769	GO:0006468	protein amino acid phosphorylation	similar to serine/threonine protein kinase SSTK [Source:RefSeq_peptide;Acc:NP_001038310]	si:dkey-11n6.4
-1	21282469	22	ENSDARG00000017994	21283275	ENSDART00000007769	GO:0016301	kinase activity	similar to serine/threonine protein kinase SSTK [Source:RefSeq_peptide;Acc:NP_001038310]	si:dkey-11n6.4
1	21342881	22	ENSDARG00000061692	21360857	ENSDART00000088270			Novel protein similar to vertebrate apolipoprotein A-I binding protein (APOA1BP). [Source:Uniprot/SPTREMBL;Acc:Q1LVI2]	si:ch211-212d10.3
1	21374152	22	ENSDARG00000013687	21381678	ENSDART00000061430	GO:0016787	hydrolase activity	Novel protein similar to vertebrate cartilage intermediate layer protein, nucleotide pyrophosphohydrolase (CLIP) (Fragment). [Source:Uniprot/SPTREMBL;Acc:Q1LW15]	si:ch211-212d10.4
-1	21384235	22	ENSDARG00000071333	21387993	ENSDART00000105419	GO:0006118	electron transport	hypothetical protein LOC557710 [Source:RefSeq_peptide;Acc:NP_001038182]	si:ch211-212d10.2
-1	21384235	22	ENSDARG00000071333	21387993	ENSDART00000105419	GO:0016491	oxidoreductase activity	hypothetical protein LOC557710 [Source:RefSeq_peptide;Acc:NP_001038182]	si:ch211-212d10.2
1	21426590	22	ENSDARG00000014623	21430783	ENSDART00000105416			Novel protein containing trypsin domains (Fragment). [Source:Uniprot/SPTREMBL;Acc:Q1LW18]	si:ch211-212d10.1
1	21426590	22	ENSDARG00000014623	21430783	ENSDART00000105415	GO:0004252	serine-type endopeptidase activity	Novel protein containing trypsin domains (Fragment). [Source:Uniprot/SPTREMBL;Acc:Q1LW18]	si:ch211-212d10.1
1	21426590	22	ENSDARG00000014623	21430783	ENSDART00000105415	GO:0006508	proteolysis	Novel protein containing trypsin domains (Fragment). [Source:Uniprot/SPTREMBL;Acc:Q1LW18]	si:ch211-212d10.1
1	21426590	22	ENSDARG00000014623	21430783	ENSDART00000020416			Novel protein containing trypsin domains (Fragment). [Source:Uniprot/SPTREMBL;Acc:Q1LW18]	si:ch211-212d10.1
1	21426590	22	ENSDARG00000014623	21430783	ENSDART00000105413			Novel protein containing trypsin domains (Fragment). [Source:Uniprot/SPTREMBL;Acc:Q1LW18]	si:ch211-212d10.1
1	21426590	22	ENSDARG00000014623	21430783	ENSDART00000061440			Novel protein containing trypsin domains (Fragment). [Source:Uniprot/SPTREMBL;Acc:Q1LW18]	si:ch211-212d10.1
1	21426590	22	ENSDARG00000014623	21430783	ENSDART00000105411			Novel protein containing trypsin domains (Fragment). [Source:Uniprot/SPTREMBL;Acc:Q1LW18]	si:ch211-212d10.1
1	21426590	22	ENSDARG00000014623	21430783	ENSDART00000078553			Novel protein containing trypsin domains (Fragment). [Source:Uniprot/SPTREMBL;Acc:Q1LW18]	si:ch211-212d10.1
-1	21438757	22	ENSDARG00000013351	21442459	ENSDART00000105406			hypothetical protein LOC678563 [Source:RefSeq_peptide;Acc:NP_001035411]	cirbp
-1	21438757	22	ENSDARG00000013351	21442459	ENSDART00000105405	GO:0000166	nucleotide binding	hypothetical protein LOC678563 [Source:RefSeq_peptide;Acc:NP_001035411]	cirbp
-1	21438757	22	ENSDARG00000013351	21442459	ENSDART00000105405	GO:0003676	nucleic acid binding	hypothetical protein LOC678563 [Source:RefSeq_peptide;Acc:NP_001035411]	cirbp
-1	21438757	22	ENSDARG00000013351	21442459	ENSDART00000105405	GO:0003746	translation elongation factor activity	hypothetical protein LOC678563 [Source:RefSeq_peptide;Acc:NP_001035411]	cirbp
-1	21438757	22	ENSDARG00000013351	21442459	ENSDART00000105405	GO:0005575	cellular_component	hypothetical protein LOC678563 [Source:RefSeq_peptide;Acc:NP_001035411]	cirbp
-1	21438757	22	ENSDARG00000013351	21442459	ENSDART00000105405	GO:0005853	eukaryotic translation elongation factor 1 complex	hypothetical protein LOC678563 [Source:RefSeq_peptide;Acc:NP_001035411]	cirbp
-1	21438757	22	ENSDARG00000013351	21442459	ENSDART00000105405	GO:0006414	translational elongation	hypothetical protein LOC678563 [Source:RefSeq_peptide;Acc:NP_001035411]	cirbp
-1	21438757	22	ENSDARG00000013351	21442459	ENSDART00000105405	GO:0008150	biological_process	hypothetical protein LOC678563 [Source:RefSeq_peptide;Acc:NP_001035411]	cirbp
-1	21438757	22	ENSDARG00000013351	21442459	ENSDART00000105404			hypothetical protein LOC678563 [Source:RefSeq_peptide;Acc:NP_001035411]	cirbp
-1	21438757	22	ENSDARG00000013351	21442459	ENSDART00000024999	GO:0000166	nucleotide binding	hypothetical protein LOC678563 [Source:RefSeq_peptide;Acc:NP_001035411]	cirbp
-1	21438757	22	ENSDARG00000013351	21442459	ENSDART00000024999	GO:0003676	nucleic acid binding	hypothetical protein LOC678563 [Source:RefSeq_peptide;Acc:NP_001035411]	cirbp
-1	21438757	22	ENSDARG00000013351	21442459	ENSDART00000024999	GO:0003746	translation elongation factor activity	hypothetical protein LOC678563 [Source:RefSeq_peptide;Acc:NP_001035411]	cirbp
-1	21438757	22	ENSDARG00000013351	21442459	ENSDART00000024999	GO:0005575	cellular_component	hypothetical protein LOC678563 [Source:RefSeq_peptide;Acc:NP_001035411]	cirbp
-1	21438757	22	ENSDARG00000013351	21442459	ENSDART00000024999	GO:0005853	eukaryotic translation elongation factor 1 complex	hypothetical protein LOC678563 [Source:RefSeq_peptide;Acc:NP_001035411]	cirbp
-1	21438757	22	ENSDARG00000013351	21442459	ENSDART00000024999	GO:0006414	translational elongation	hypothetical protein LOC678563 [Source:RefSeq_peptide;Acc:NP_001035411]	cirbp
-1	21438757	22	ENSDARG00000013351	21442459	ENSDART00000024999	GO:0008150	biological_process	hypothetical protein LOC678563 [Source:RefSeq_peptide;Acc:NP_001035411]	cirbp
-1	21623004	22	ENSDARG00000018524	21642724	ENSDART00000003929	GO:0006464	protein modification process	Midnolin (Midbrain nucleolar protein). [Source:Uniprot/SWISSPROT;Acc:Q6NYU6]	midn
-1	21662277	22	ENSDARG00000019404	21675121	ENSDART00000019235	GO:0015986	ATP synthesis coupled proton transport	ATP synthase, H+ transporting, mitochondrial F1 complex, delta subunit [Source:RefSeq_peptide;Acc:NP_956262]	atp5d
-1	21662277	22	ENSDARG00000019404	21675121	ENSDART00000019235	GO:0016469	proton-transporting two-sector ATPase complex	ATP synthase, H+ transporting, mitochondrial F1 complex, delta subunit [Source:RefSeq_peptide;Acc:NP_956262]	atp5d
-1	21662277	22	ENSDARG00000019404	21675121	ENSDART00000019235	GO:0046933	hydrogen ion transporting ATP synthase activity, rotational mechanism	ATP synthase, H+ transporting, mitochondrial F1 complex, delta subunit [Source:RefSeq_peptide;Acc:NP_956262]	atp5d
-1	21662277	22	ENSDARG00000019404	21675121	ENSDART00000019235	GO:0046961	hydrogen ion transporting ATPase activity, rotational mechanism	ATP synthase, H+ transporting, mitochondrial F1 complex, delta subunit [Source:RefSeq_peptide;Acc:NP_956262]	atp5d
1	21695317	22	ENSDARG00000071325	21709898	ENSDART00000105399			Novel protein (Fragment). [Source:Uniprot/SPTREMBL;Acc:Q1LVG8]	si:dkey-28h18.4
1	21712878	22	ENSDARG00000061676	21721017	ENSDART00000088233			Novel protein (Fragment). [Source:Uniprot/SPTREMBL;Acc:Q1LVG9]	si:dkey-28h18.4
1	21781088	22	ENSDARG00000025670	21789606	ENSDART00000034851	GO:0003674	molecular_function	hypothetical protein LOC557352 [Source:RefSeq_peptide;Acc:NP_001025282]	zgc:114170
1	21781088	22	ENSDARG00000025670	21789606	ENSDART00000034851	GO:0005575	cellular_component	hypothetical protein LOC557352 [Source:RefSeq_peptide;Acc:NP_001025282]	zgc:114170
1	21781088	22	ENSDARG00000025670	21789606	ENSDART00000034851	GO:0008150	biological_process	hypothetical protein LOC557352 [Source:RefSeq_peptide;Acc:NP_001025282]	zgc:114170
1	21825668	22	ENSDARG00000019881	21842670	ENSDART00000078510			basigin [Source:RefSeq_peptide;Acc:NP_937785]	bsg
1	21825668	22	ENSDARG00000019881	21842670	ENSDART00000015951	GO:0005579	membrane attack complex	basigin [Source:RefSeq_peptide;Acc:NP_937785]	bsg
1	21825668	22	ENSDARG00000019881	21842670	ENSDART00000015951	GO:0016020	membrane	basigin [Source:RefSeq_peptide;Acc:NP_937785]	bsg
1	21825668	22	ENSDARG00000019881	21842670	ENSDART00000015951	GO:0016021	integral to membrane	basigin [Source:RefSeq_peptide;Acc:NP_937785]	bsg
1	21825668	22	ENSDARG00000019881	21842670	ENSDART00000105392			basigin [Source:RefSeq_peptide;Acc:NP_937785]	bsg
1	21825668	22	ENSDARG00000019881	21842670	ENSDART00000105391			basigin [Source:RefSeq_peptide;Acc:NP_937785]	bsg
1	21848999	22	ENSDARG00000061665	21903675	ENSDART00000088193	GO:0005216	ion channel activity	Novel protein similar to hyperpolarization activated cyclic nucleotide-gated potassium channel family (HCN) (Fragment). [Source:Uniprot/SPTREMBL;Acc:Q1LVH4]	hcn2
1	21848999	22	ENSDARG00000061665	21903675	ENSDART00000088193	GO:0005249	voltage-gated potassium channel activity	Novel protein similar to hyperpolarization activated cyclic nucleotide-gated potassium channel family (HCN) (Fragment). [Source:Uniprot/SPTREMBL;Acc:Q1LVH4]	hcn2
1	21848999	22	ENSDARG00000061665	21903675	ENSDART00000088193	GO:0006811	ion transport	Novel protein similar to hyperpolarization activated cyclic nucleotide-gated potassium channel family (HCN) (Fragment). [Source:Uniprot/SPTREMBL;Acc:Q1LVH4]	hcn2
1	21848999	22	ENSDARG00000061665	21903675	ENSDART00000088193	GO:0006813	potassium ion transport	Novel protein similar to hyperpolarization activated cyclic nucleotide-gated potassium channel family (HCN) (Fragment). [Source:Uniprot/SPTREMBL;Acc:Q1LVH4]	hcn2
1	21848999	22	ENSDARG00000061665	21903675	ENSDART00000088193	GO:0016020	membrane	Novel protein similar to hyperpolarization activated cyclic nucleotide-gated potassium channel family (HCN) (Fragment). [Source:Uniprot/SPTREMBL;Acc:Q1LVH4]	hcn2
1	21848999	22	ENSDARG00000061665	21903675	ENSDART00000088249			Novel protein similar to hyperpolarization activated cyclic nucleotide-gated potassium channel family (HCN) (Fragment). [Source:Uniprot/SPTREMBL;Acc:Q1LVH4]	hcn2
-1	21914818	22	ENSDARG00000061658	21998174	ENSDART00000088169	GO:0003677	DNA binding	Novel protein similar to vertebrate polymerase (RNA) mitochondrial (DNA directed) (POLRMT) (Fragment). [Source:Uniprot/SPTREMBL;Acc:Q1LXT3]	polrmt
-1	21914818	22	ENSDARG00000061658	21998174	ENSDART00000088169	GO:0003899	DNA-directed RNA polymerase activity	Novel protein similar to vertebrate polymerase (RNA) mitochondrial (DNA directed) (POLRMT) (Fragment). [Source:Uniprot/SPTREMBL;Acc:Q1LXT3]	polrmt
-1	21914818	22	ENSDARG00000061658	21998174	ENSDART00000088169	GO:0006350	transcription	Novel protein similar to vertebrate polymerase (RNA) mitochondrial (DNA directed) (POLRMT) (Fragment). [Source:Uniprot/SPTREMBL;Acc:Q1LXT3]	polrmt
1	22009204	22	ENSDARG00000056074	22049345	ENSDART00000078508	GO:0008083	growth factor activity	fibroblast growth factor 22 [Source:RefSeq_peptide;Acc:NP_001035184]	fgf22
1	22068712	22	ENSDARG00000061649	22070658	ENSDART00000088162	GO:0004252	serine-type endopeptidase activity	Novel protein containing trypsin domains (Fragment). [Source:Uniprot/SPTREMBL;Acc:Q1LXT6]	si:dkeyp-74c5.2
1	22068712	22	ENSDARG00000061649	22070658	ENSDART00000088162	GO:0006508	proteolysis	Novel protein containing trypsin domains (Fragment). [Source:Uniprot/SPTREMBL;Acc:Q1LXT6]	si:dkeyp-74c5.2
1	22077375	22	ENSDARG00000056072	22078586	ENSDART00000022207
1	22092393	22	ENSDARG00000056382	22094547	ENSDART00000017683	GO:0004252	serine-type endopeptidase activity	Novel protein containing trypsin domains (Fragment). [Source:Uniprot/SPTREMBL;Acc:Q1LVH5]	si:dkey-77m18.1
1	22092393	22	ENSDARG00000056382	22094547	ENSDART00000017683	GO:0006508	proteolysis	Novel protein containing trypsin domains (Fragment). [Source:Uniprot/SPTREMBL;Acc:Q1LVH5]	si:dkey-77m18.1
1	22101282	22	ENSDARG00000056364	22109856	ENSDART00000045442				LOC100006267
1	22142562	22	ENSDARG00000056068	22146268	ENSDART00000061505	GO:0004252	serine-type endopeptidase activity	Novel protein containing trypsin domains (Fragment). [Source:Uniprot/SPTREMBL;Acc:Q1LUQ8]	si:dkey-21e2.10
1	22142562	22	ENSDARG00000056068	22146268	ENSDART00000061505	GO:0006508	proteolysis	Novel protein containing trypsin domains (Fragment). [Source:Uniprot/SPTREMBL;Acc:Q1LUQ8]	si:dkey-21e2.10
1	22142562	22	ENSDARG00000056068	22146268	ENSDART00000048163			Novel protein containing trypsin domains (Fragment). [Source:Uniprot/SPTREMBL;Acc:Q1LUQ8]	si:dkey-21e2.10
1	22142562	22	ENSDARG00000056068	22146268	ENSDART00000105386			Novel protein containing trypsin domains (Fragment). [Source:Uniprot/SPTREMBL;Acc:Q1LUQ8]	si:dkey-21e2.10
1	22162945	22	ENSDARG00000056046	22164457	ENSDART00000105383	GO:0004252	serine-type endopeptidase activity	Novel protein containing trypsin domains (Fragment). [Source:Uniprot/SPTREMBL;Acc:A3KPK4]	si:dkey-21e2.11
1	22162945	22	ENSDARG00000056046	22164457	ENSDART00000105383	GO:0006508	proteolysis	Novel protein containing trypsin domains (Fragment). [Source:Uniprot/SPTREMBL;Acc:A3KPK4]	si:dkey-21e2.11
1	22165765	22	ENSDARG00000042144	22166981	ENSDART00000061781	GO:0004252	serine-type endopeptidase activity	Novel protein containing trypsin domains (Fragment). [Source:Uniprot/SPTREMBL;Acc:Q1LUS1]	si:dkey-21e2.12
1	22165765	22	ENSDARG00000042144	22166981	ENSDART00000061781	GO:0006508	proteolysis	Novel protein containing trypsin domains (Fragment). [Source:Uniprot/SPTREMBL;Acc:Q1LUS1]	si:dkey-21e2.12
1	22177505	22	ENSDARG00000056064	22178716	ENSDART00000078495	GO:0004252	serine-type endopeptidase activity	Novel protein containing trypsin domains (Fragment). [Source:Uniprot/SPTREMBL;Acc:Q1LUR8]	si:dkey-21e2.13
1	22177505	22	ENSDARG00000056064	22178716	ENSDART00000078495	GO:0006508	proteolysis	Novel protein containing trypsin domains (Fragment). [Source:Uniprot/SPTREMBL;Acc:Q1LUR8]	si:dkey-21e2.13
1	22185833	22	ENSDARG00000042160	22187087	ENSDART00000061793			Novel protein containing trypsin domains (Fragment). [Source:Uniprot/SPTREMBL;Acc:Q1LUR6]	si:dkey-21e2.14
1	22185833	22	ENSDARG00000042160	22187087	ENSDART00000061791			Novel protein containing trypsin domains (Fragment). [Source:Uniprot/SPTREMBL;Acc:Q1LUR6]	si:dkey-21e2.14
1	22192066	22	ENSDARG00000042166	22193267	ENSDART00000043479	GO:0004252	serine-type endopeptidase activity	Novel protein containing trypsin domains (Fragment). [Source:Uniprot/SPTREMBL;Acc:Q1LUQ7]	si:dkey-21e2.15
1	22192066	22	ENSDARG00000042166	22193267	ENSDART00000043479	GO:0006508	proteolysis	Novel protein containing trypsin domains (Fragment). [Source:Uniprot/SPTREMBL;Acc:Q1LUQ7]	si:dkey-21e2.15
1	22212695	22	ENSDARG00000042146	22214910	ENSDART00000105377			hypothetical protein LOC556598 [Source:RefSeq_peptide;Acc:NP_001038273]	si:dkey-21e2.16
1	22212695	22	ENSDARG00000042146	22214910	ENSDART00000007184	GO:0004252	serine-type endopeptidase activity	hypothetical protein LOC556598 [Source:RefSeq_peptide;Acc:NP_001038273]	si:dkey-21e2.16
1	22212695	22	ENSDARG00000042146	22214910	ENSDART00000007184	GO:0006508	proteolysis	hypothetical protein LOC556598 [Source:RefSeq_peptide;Acc:NP_001038273]	si:dkey-21e2.16
1	22237673	22	ENSDARG00000021122	22239553	ENSDART00000105370			Novel protein containing trypsin domains (Fragment). [Source:Uniprot/SPTREMBL;Acc:A3KPL0]	si:dkey-21e2.15
-1	22241198	22	ENSDARG00000023343	22244047	ENSDART00000011094
1	22280247	22	ENSDARG00000056260	22280967	ENSDART00000105366				LOC100006663
1	22286800	22	ENSDARG00000071312	22297111	ENSDART00000105365				LOC100006690
1	22286800	22	ENSDARG00000071312	22297111	ENSDART00000037658				LOC100006690
1	22286800	22	ENSDARG00000071312	22297111	ENSDART00000105364				LOC100006690
1	22326060	22	ENSDARG00000014408	22328557	ENSDART00000046394				LOC100006716
1	22326060	22	ENSDARG00000014408	22328557	ENSDART00000032720				LOC100006716
1	22332293	22	ENSDARG00000056329	22335119	ENSDART00000041952				LOC100006735
1	22332293	22	ENSDARG00000056329	22335119	ENSDART00000105359				LOC100006735
1	22342978	22	ENSDARG00000071310	22346083	ENSDART00000078804	GO:0004252	serine-type endopeptidase activity	Si:dkey-78l4.5 protein (Fragment). [Source:Uniprot/SPTREMBL;Acc:Q4V8T1]	si:dkey-78l4.5
1	22342978	22	ENSDARG00000071310	22346083	ENSDART00000078804	GO:0006508	proteolysis	Si:dkey-78l4.5 protein (Fragment). [Source:Uniprot/SPTREMBL;Acc:Q4V8T1]	si:dkey-78l4.5
1	22370268	22	ENSDARG00000071309	22371512	ENSDART00000105356				LOC100006832
1	22370268	22	ENSDARG00000071309	22371512	ENSDART00000105355				LOC100006832
1	22386994	22	ENSDARG00000071308	22389978	ENSDART00000078415	GO:0004252	serine-type endopeptidase activity	Novel protein containing a trypsin domain (Fragment). [Source:Uniprot/SPTREMBL;Acc:Q1LUL3]	si:dkey-78l4.7
1	22386994	22	ENSDARG00000071308	22389978	ENSDART00000078415	GO:0006508	proteolysis	Novel protein containing a trypsin domain (Fragment). [Source:Uniprot/SPTREMBL;Acc:Q1LUL3]	si:dkey-78l4.7
1	22406212	22	ENSDARG00000071307	22407456	ENSDART00000105351				LOC100006930
1	22406212	22	ENSDARG00000071307	22407456	ENSDART00000105349				LOC100006930
1	22410468	22	ENSDARG00000071305	22411695	ENSDART00000105342				LOC100006876
1	22452760	22	ENSDARG00000071301	22453997	ENSDART00000105337				LOC100006930
1	22452760	22	ENSDARG00000071301	22453997	ENSDART00000105336				LOC100006930
1	22458022	22	ENSDARG00000056003	22459249	ENSDART00000078418				LOC100006954
1	22473311	22	ENSDARG00000007905	22475710	ENSDART00000078766
1	22477685	22	ENSDARG00000071296	22481323	ENSDART00000105332				LOC100004043
1	22484820	22	ENSDARG00000071295	22485339	ENSDART00000105329	GO:0004252	serine-type endopeptidase activity	Novel protein containing a trypsin domain (Fragment). [Source:Uniprot/SPTREMBL;Acc:Q1LUK8]	si:dkey-78l4.9
1	22484820	22	ENSDARG00000071295	22485339	ENSDART00000105329	GO:0006508	proteolysis	Novel protein containing a trypsin domain (Fragment). [Source:Uniprot/SPTREMBL;Acc:Q1LUK8]	si:dkey-78l4.9
1	22492935	22	ENSDARG00000056286	22495028	ENSDART00000105327
1	22492935	22	ENSDARG00000056286	22495028	ENSDART00000105325
1	22492935	22	ENSDARG00000056286	22495028	ENSDART00000061488
1	22497302	22	ENSDARG00000041996	22504641	ENSDART00000078653				LOC100007059
1	22497302	22	ENSDARG00000041996	22504641	ENSDART00000003641				LOC100007059
-1	22507820	22	ENSDARG00000042134	22508928	ENSDART00000061553
-1	22507820	22	ENSDARG00000042134	22508928	ENSDART00000105321
1	22524085	22	ENSDARG00000055980	22525253	ENSDART00000078394				LOC558879
1	22533645	22	ENSDARG00000061620	22537071	ENSDART00000088077				LOC558805
1	22533645	22	ENSDARG00000061620	22537071	ENSDART00000061562				LOC558805
-1	22541277	22	ENSDARG00000071289	22546082	ENSDART00000105317	GO:0003674	molecular_function	hypothetical protein LOC558738 [Source:RefSeq_peptide;Acc:NP_001038338]	si:dkey-78l4.14
-1	22541277	22	ENSDARG00000071289	22546082	ENSDART00000105317	GO:0005575	cellular_component	hypothetical protein LOC558738 [Source:RefSeq_peptide;Acc:NP_001038338]	si:dkey-78l4.14
-1	22541277	22	ENSDARG00000071289	22546082	ENSDART00000105317	GO:0008150	biological_process	hypothetical protein LOC558738 [Source:RefSeq_peptide;Acc:NP_001038338]	si:dkey-78l4.14
1	22546806	22	ENSDARG00000071287	22555882	ENSDART00000105315	GO:0008152	metabolic process	hydroxysteroid (11-beta) dehydrogenase 3 [Source:RefSeq_peptide;Acc:NP_956617]	hsd11b3
1	22546806	22	ENSDARG00000071287	22555882	ENSDART00000105315	GO:0016229	steroid dehydrogenase activity	hydroxysteroid (11-beta) dehydrogenase 3 [Source:RefSeq_peptide;Acc:NP_956617]	hsd11b3
1	22546806	22	ENSDARG00000071287	22555882	ENSDART00000105315	GO:0016491	oxidoreductase activity	hydroxysteroid (11-beta) dehydrogenase 3 [Source:RefSeq_peptide;Acc:NP_956617]	hsd11b3
-1	22618039	22	ENSDARG00000071286	22619196	ENSDART00000105314			Novel protein containing a galactose binding lectin domain (Fragment). [Source:Uniprot/SPTREMBL;Acc:A3KQW1]	A3KQW1_DANRE
-1	22618039	22	ENSDARG00000071286	22619196	ENSDART00000105312			Novel protein containing a galactose binding lectin domain (Fragment). [Source:Uniprot/SPTREMBL;Acc:A3KQW1]	A3KQW1_DANRE
-1	22664026	22	ENSDARG00000071285	22665157	ENSDART00000105311			Novel protein containing a galactose binding lectin domain (Fragment). [Source:Uniprot/SPTREMBL;Acc:A3KQV9]	A3KQV9_DANRE
-1	22668537	22	ENSDARG00000041683	22669943	ENSDART00000061102
-1	22678683	22	ENSDARG00000071284	22679805	ENSDART00000105308			Novel protein containing a galactose binding lectin domain (Fragment). [Source:Uniprot/SPTREMBL;Acc:A3KQV9]	A3KQV9_DANRE
-1	22704450	22	ENSDARG00000071282	22705556	ENSDART00000105307			Novel protein containing a galactose binding lectin domain (Fragment). [Source:Uniprot/SPTREMBL;Acc:A3KQV6]	si:ch211-226h8.11
-1	22704450	22	ENSDARG00000071282	22705556	ENSDART00000105305			Novel protein containing a galactose binding lectin domain (Fragment). [Source:Uniprot/SPTREMBL;Acc:A3KQV6]	si:ch211-226h8.11
-1	22710920	22	ENSDARG00000071281	22717861	ENSDART00000037286			Novel protein containing a galactose binding lectin domain (Fragment). [Source:Uniprot/SPTREMBL;Acc:A3KQV6]	si:ch211-226h8.11
-1	22710920	22	ENSDARG00000071281	22717861	ENSDART00000105302			Novel protein containing a galactose binding lectin domain (Fragment). [Source:Uniprot/SPTREMBL;Acc:A3KQV6]	si:ch211-226h8.11
-1	22710920	22	ENSDARG00000071281	22717861	ENSDART00000078118			Novel protein containing a galactose binding lectin domain (Fragment). [Source:Uniprot/SPTREMBL;Acc:A3KQV6]	si:ch211-226h8.11
-1	22710920	22	ENSDARG00000071281	22717861	ENSDART00000105301			Novel protein containing a galactose binding lectin domain (Fragment). [Source:Uniprot/SPTREMBL;Acc:A3KQV6]	si:ch211-226h8.11
-1	22710920	22	ENSDARG00000071281	22717861	ENSDART00000105300			Novel protein containing a galactose binding lectin domain (Fragment). [Source:Uniprot/SPTREMBL;Acc:A3KQV6]	si:ch211-226h8.11
-1	22734535	22	ENSDARG00000055726	22737078	ENSDART00000105299			Novel protein containing a galactose binding lectin domain (Fragment). [Source:Uniprot/SPTREMBL;Acc:A3KQV4]	A3KQV4_DANRE
-1	22759764	22	ENSDARG00000071280	22770058	ENSDART00000105298			Novel protein containing a galactose binding lectin domain (Fragment). [Source:Uniprot/SPTREMBL;Acc:A3KQV8]	A3KQV8_DANRE
-1	22759764	22	ENSDARG00000071280	22770058	ENSDART00000105297			Novel protein containing a galactose binding lectin domain (Fragment). [Source:Uniprot/SPTREMBL;Acc:A3KQV8]	A3KQV8_DANRE
1	22780479	22	ENSDARG00000055729	22781498	ENSDART00000078131
1	22794136	22	ENSDARG00000041690	22795380	ENSDART00000061110
-1	22819476	22	ENSDARG00000071279	22820294	ENSDART00000105296			Novel protein (Fragment). [Source:Uniprot/SPTREMBL;Acc:Q1MTC2]	Q1MTC2_DANRE
-1	22827926	22	ENSDARG00000071278	22828721	ENSDART00000105295			Novel protein (Fragment). [Source:Uniprot/SPTREMBL;Acc:Q1MTC1]	Q1MTC1_DANRE
-1	22836096	22	ENSDARG00000060325	22849412	ENSDART00000084871			Novel protein. [Source:Uniprot/SPTREMBL;Acc:Q1MTC0]	si:dkey-4c23.7
-1	22857143	22	ENSDARG00000053360	22866902	ENSDART00000075393	GO:0003777	microtubule motor activity	hypothetical protein LOC553080 [Source:RefSeq_peptide;Acc:NP_001018338]	si:dkey-4c23.7
-1	22857143	22	ENSDARG00000053360	22866902	ENSDART00000075393	GO:0005875	microtubule associated complex	hypothetical protein LOC553080 [Source:RefSeq_peptide;Acc:NP_001018338]	si:dkey-4c23.7
-1	22857143	22	ENSDARG00000053360	22866902	ENSDART00000075393	GO:0007017	microtubule-based process	hypothetical protein LOC553080 [Source:RefSeq_peptide;Acc:NP_001018338]	si:dkey-4c23.7
-1	22898344	22	ENSDARG00000071277	22899197	ENSDART00000105293
-1	22907613	22	ENSDARG00000053375	22915857	ENSDART00000024002	GO:0004872	receptor activity	Novel protein similar to vertebrate neuronal pentraxin receptor (NPTXR). [Source:Uniprot/SPTREMBL;Acc:Q1LXR8]	si:dkeyp-20e4.1
-1	22907613	22	ENSDARG00000053375	22915857	ENSDART00000024002	GO:0005575	cellular_component	Novel protein similar to vertebrate neuronal pentraxin receptor (NPTXR). [Source:Uniprot/SPTREMBL;Acc:Q1LXR8]	si:dkeyp-20e4.1
-1	22907613	22	ENSDARG00000053375	22915857	ENSDART00000024002	GO:0008150	biological_process	Novel protein similar to vertebrate neuronal pentraxin receptor (NPTXR). [Source:Uniprot/SPTREMBL;Acc:Q1LXR8]	si:dkeyp-20e4.1
-1	22907613	22	ENSDARG00000053375	22915857	ENSDART00000075397			Novel protein similar to vertebrate neuronal pentraxin receptor (NPTXR). [Source:Uniprot/SPTREMBL;Acc:Q1LXR8]	si:dkeyp-20e4.1
-1	22917648	22	ENSDARG00000012572	22926959	ENSDART00000015512	GO:0003677	DNA binding	polymerase (RNA) III (DNA directed) polypeptide F [Source:RefSeq_peptide;Acc:NP_957481]	polr3f
-1	22917648	22	ENSDARG00000012572	22926959	ENSDART00000015512	GO:0003899	DNA-directed RNA polymerase activity	polymerase (RNA) III (DNA directed) polypeptide F [Source:RefSeq_peptide;Acc:NP_957481]	polr3f
-1	22917648	22	ENSDARG00000012572	22926959	ENSDART00000015512	GO:0005634	nucleus	polymerase (RNA) III (DNA directed) polypeptide F [Source:RefSeq_peptide;Acc:NP_957481]	polr3f
-1	22917648	22	ENSDARG00000012572	22926959	ENSDART00000015512	GO:0006350	transcription	polymerase (RNA) III (DNA directed) polypeptide F [Source:RefSeq_peptide;Acc:NP_957481]	polr3f
-1	22917648	22	ENSDARG00000012572	22926959	ENSDART00000015512	GO:0006353	transcription termination	polymerase (RNA) III (DNA directed) polypeptide F [Source:RefSeq_peptide;Acc:NP_957481]	polr3f
-1	22917648	22	ENSDARG00000012572	22926959	ENSDART00000015512	GO:0006355	regulation of transcription, DNA-dependent	polymerase (RNA) III (DNA directed) polypeptide F [Source:RefSeq_peptide;Acc:NP_957481]	polr3f
-1	22917648	22	ENSDARG00000012572	22926959	ENSDART00000015512	GO:0031564	transcription antitermination	polymerase (RNA) III (DNA directed) polypeptide F [Source:RefSeq_peptide;Acc:NP_957481]	polr3f
1	22929029	22	ENSDARG00000055787	22944365	ENSDART00000078173	GO:0005622	intracellular	hypothetical protein LOC560501 [Source:RefSeq_peptide;Acc:NP_001038395]	zgc:123116
1	22929029	22	ENSDARG00000055787	22944365	ENSDART00000078173	GO:0008150	biological_process	hypothetical protein LOC560501 [Source:RefSeq_peptide;Acc:NP_001038395]	zgc:123116
1	22929029	22	ENSDARG00000055787	22944365	ENSDART00000078173	GO:0008270	zinc ion binding	hypothetical protein LOC560501 [Source:RefSeq_peptide;Acc:NP_001038395]	zgc:123116
1	22929029	22	ENSDARG00000055787	22944365	ENSDART00000078173	GO:0016787	hydrolase activity	hypothetical protein LOC560501 [Source:RefSeq_peptide;Acc:NP_001038395]	zgc:123116
-1	22947301	22	ENSDARG00000041708	22958682	ENSDART00000061131			cysteine and glycine-rich protein 2 binding protein (csrp2bp), mRNA [Source:RefSeq_dna;Acc:NM_001002699]	csrp2bp
-1	22947301	22	ENSDARG00000041708	22958682	ENSDART00000056124	GO:0005575	cellular_component	cysteine and glycine-rich protein 2 binding protein (csrp2bp), mRNA [Source:RefSeq_dna;Acc:NM_001002699]	csrp2bp
-1	22947301	22	ENSDARG00000041708	22958682	ENSDART00000056124	GO:0008080	N-acetyltransferase activity	cysteine and glycine-rich protein 2 binding protein (csrp2bp), mRNA [Source:RefSeq_dna;Acc:NM_001002699]	csrp2bp
1	22974085	22	ENSDARG00000041703	22999112	ENSDART00000061117	GO:0015031	protein transport	ribosome binding protein 1 homolog (dog) [Source:RefSeq_peptide;Acc:NP_955463]	rrbp1
1	22974085	22	ENSDARG00000041703	22999112	ENSDART00000061117	GO:0030176	integral to endoplasmic reticulum membrane	ribosome binding protein 1 homolog (dog) [Source:RefSeq_peptide;Acc:NP_955463]	rrbp1
1	23051878	22	ENSDARG00000071267	23052912	ENSDART00000105276				LOC796058
1	23075378	22	ENSDARG00000071266	23075870	ENSDART00000105275
1	23083028	22	ENSDARG00000071265	23084352	ENSDART00000105274				LOC100004808
-1	23098595	22	ENSDARG00000033770	23105621	ENSDART00000050238	GO:0005319	lipid transporter activity	hypothetical protein LOC559475 [Source:RefSeq_peptide;Acc:NP_001038362]	vtg1
-1	23098595	22	ENSDARG00000033770	23105621	ENSDART00000050238	GO:0006869	lipid transport	hypothetical protein LOC559475 [Source:RefSeq_peptide;Acc:NP_001038362]	vtg1
-1	23098595	22	ENSDARG00000033770	23105621	ENSDART00000050238	GO:0032355	response to estradiol stimulus	hypothetical protein LOC559475 [Source:RefSeq_peptide;Acc:NP_001038362]	vtg1
-1	23098595	22	ENSDARG00000033770	23105621	ENSDART00000050238	GO:0042221	response to chemical stimulus	hypothetical protein LOC559475 [Source:RefSeq_peptide;Acc:NP_001038362]	vtg1
-1	23098595	22	ENSDARG00000033770	23105621	ENSDART00000050238	GO:0043627	response to estrogen stimulus	hypothetical protein LOC559475 [Source:RefSeq_peptide;Acc:NP_001038362]	vtg1
-1	23098595	22	ENSDARG00000033770	23105621	ENSDART00000105263			hypothetical protein LOC559475 [Source:RefSeq_peptide;Acc:NP_001038362]	vtg1
-1	23098595	22	ENSDARG00000033770	23105621	ENSDART00000078276			hypothetical protein LOC559475 [Source:RefSeq_peptide;Acc:NP_001038362]	vtg1
-1	23118516	22	ENSDARG00000041774	23125199	ENSDART00000061223	GO:0005319	lipid transporter activity	hypothetical protein LOC574010 [Source:RefSeq_peptide;Acc:NP_001020360]	vtg5
-1	23118516	22	ENSDARG00000041774	23125199	ENSDART00000061223	GO:0006869	lipid transport	hypothetical protein LOC574010 [Source:RefSeq_peptide;Acc:NP_001020360]	vtg5
-1	23118516	22	ENSDARG00000041774	23125199	ENSDART00000105247			hypothetical protein LOC574010 [Source:RefSeq_peptide;Acc:NP_001020360]	vtg5
1	23131141	22	ENSDARG00000071258	23132792	ENSDART00000105246			Novel protein (Fragment). [Source:Uniprot/SPTREMBL;Acc:Q1LWN0]	Q1LWN0_DANRE
-1	23153392	22	ENSDARG00000055842	23161226	ENSDART00000078328			hypothetical protein LOC692327 [Source:RefSeq_peptide;Acc:NP_001038759]	zgc:136383
-1	23153392	22	ENSDARG00000055842	23161226	ENSDART00000105237			hypothetical protein LOC692327 [Source:RefSeq_peptide;Acc:NP_001038759]	zgc:136383
-1	23153392	22	ENSDARG00000055842	23161226	ENSDART00000078212			hypothetical protein LOC692327 [Source:RefSeq_peptide;Acc:NP_001038759]	zgc:136383
-1	23153392	22	ENSDARG00000055842	23161226	ENSDART00000078238	GO:0005319	lipid transporter activity	hypothetical protein LOC692327 [Source:RefSeq_peptide;Acc:NP_001038759]	zgc:136383
-1	23153392	22	ENSDARG00000055842	23161226	ENSDART00000078238	GO:0005575	cellular_component	hypothetical protein LOC692327 [Source:RefSeq_peptide;Acc:NP_001038759]	zgc:136383
-1	23153392	22	ENSDARG00000055842	23161226	ENSDART00000078238	GO:0006869	lipid transport	hypothetical protein LOC692327 [Source:RefSeq_peptide;Acc:NP_001038759]	zgc:136383
-1	23174665	22	ENSDARG00000055827	23175509	ENSDART00000078231
-1	23182587	22	ENSDARG00000016825	23189269	ENSDART00000078225			Novel protein similar to vitellogenin 1 (Vg1) (Fragment). [Source:Uniprot/SPTREMBL;Acc:Q1LWN4]	vtg6
-1	23182587	22	ENSDARG00000016825	23189269	ENSDART00000105228			Novel protein similar to vitellogenin 1 (Vg1) (Fragment). [Source:Uniprot/SPTREMBL;Acc:Q1LWN4]	vtg6
-1	23182587	22	ENSDARG00000016825	23189269	ENSDART00000011961			Novel protein similar to vitellogenin 1 (Vg1) (Fragment). [Source:Uniprot/SPTREMBL;Acc:Q1LWN4]	vtg6
-1	23217963	22	ENSDARG00000055818	23224775	ENSDART00000078216			Novel protein similar to vitellogenin 1 (Vg1) (Fragment). [Source:Uniprot/SPTREMBL;Acc:Q1MTC5]	vtg7
-1	23217963	22	ENSDARG00000055818	23224775	ENSDART00000105210			Novel protein similar to vitellogenin 1 (Vg1) (Fragment). [Source:Uniprot/SPTREMBL;Acc:Q1MTC5]	vtg7
-1	23217963	22	ENSDARG00000055818	23224775	ENSDART00000105208			Novel protein similar to vitellogenin 1 (Vg1) (Fragment). [Source:Uniprot/SPTREMBL;Acc:Q1MTC5]	vtg7
-1	23253689	22	ENSDARG00000055809	23264798	ENSDART00000061165			hypothetical protein LOC559931 [Source:RefSeq_peptide;Acc:NP_001038378]	vtg2
-1	23275585	22	ENSDARG00000055910	23301096	ENSDART00000078318			Novel protein similar to vitellogenin 1 (Vg1) (Fragment). [Source:Uniprot/SPTREMBL;Acc:Q1MTC3]	Q1MTC3_DANRE
-1	23288161	22	ENSDARG00000053689	23291169	ENSDART00000048451
-1	23288161	22	ENSDARG00000053689	23291169	ENSDART00000078057
-1	23306526	22	ENSDARG00000071246	23311699	ENSDART00000105195
-1	23350094	22	ENSDARG00000071245	23351123	ENSDART00000105194			hypothetical protein LOC795589 [Source:RefSeq_peptide;Acc:NP_001082910]	NP_001082910.1
-1	23360031	22	ENSDARG00000071244	23361368	ENSDART00000087605			Novel protein. [Source:Uniprot/SPTREMBL;Acc:A3KQC2]	A3KQC2_DANRE
-1	23360031	22	ENSDARG00000071244	23361368	ENSDART00000105193			Novel protein. [Source:Uniprot/SPTREMBL;Acc:A3KQC2]	A3KQC2_DANRE
1	23387420	22	ENSDARG00000071243	23388424	ENSDART00000105190			novel galactose binding lectin domain containing protein (LOC562920), mRNA [Source:RefSeq_dna;Acc:NM_001089400]	zgc:152936
-1	23403410	22	ENSDARG00000041467	23406074	ENSDART00000060796
-1	23469465	22	ENSDARG00000055689	23474598	ENSDART00000078078
-1	23469465	22	ENSDARG00000055689	23474598	ENSDART00000075760
-1	23469465	22	ENSDARG00000055689	23474598	ENSDART00000025517
1	23488274	22	ENSDARG00000071240	23521082	ENSDART00000084612			Novel protein similar to vertebrate aminolevulinate delta-synthase 1 (ALAS1) (Fragment). [Source:Uniprot/SPTREMBL;Acc:A3KQB6]	A3KQB6_DANRE
1	23488274	22	ENSDARG00000071240	23521082	ENSDART00000105189			Novel protein similar to vertebrate aminolevulinate delta-synthase 1 (ALAS1) (Fragment). [Source:Uniprot/SPTREMBL;Acc:A3KQB6]	A3KQB6_DANRE
1	23540171	22	ENSDARG00000053682	23541127	ENSDART00000075756				LOC792851
-1	23545529	22	ENSDARG00000071239	23546694	ENSDART00000105187			Novel galactose binding lectin domain containing protein. [Source:Uniprot/SPTREMBL;Acc:Q1LVW1]	Q1LVW1_DANRE
-1	23545529	22	ENSDARG00000071239	23546694	ENSDART00000105186			Novel galactose binding lectin domain containing protein. [Source:Uniprot/SPTREMBL;Acc:Q1LVW1]	Q1LVW1_DANRE
-1	23574545	22	ENSDARG00000044958	23575842	ENSDART00000066091
1	23591192	22	ENSDARG00000060205	23595302	ENSDART00000084585			Novel protein similar to human and mouse UDP-Gal:betaGlcNAc beta 1,3- galactosyltransferase, polypeptide 2 (B3GALT2). [Source:Uniprot/SPTREMBL;Acc:A3KGX3]	A3KGX3_DANRE
1	23603264	22	ENSDARG00000055615	23604256	ENSDART00000105183			hypothetical protein LOC794049 (LOC794049), mRNA [Source:RefSeq_dna;Acc:XR_029083]	XR_029083.1
1	23603264	22	ENSDARG00000055615	23604256	ENSDART00000105182			hypothetical protein LOC794049 (LOC794049), mRNA [Source:RefSeq_dna;Acc:XR_029083]	XR_029083.1
1	23608866	22	ENSDARG00000071234	23609884	ENSDART00000105178			Novel rhamnose binding lectin (Fragment). [Source:Uniprot/SPTREMBL;Acc:A3KGX5]	A3KGX5_DANRE
1	23608866	22	ENSDARG00000071234	23609884	ENSDART00000105177			Novel rhamnose binding lectin (Fragment). [Source:Uniprot/SPTREMBL;Acc:A3KGX5]	A3KGX5_DANRE
1	23613946	22	ENSDARG00000071232	23621639	ENSDART00000105166			Novel rhamnose binding lectin (Fragment). [Source:Uniprot/SPTREMBL;Acc:A3KGX5]	A3KGX5_DANRE
1	23613946	22	ENSDARG00000071232	23621639	ENSDART00000021075			Novel rhamnose binding lectin (Fragment). [Source:Uniprot/SPTREMBL;Acc:A3KGX5]	A3KGX5_DANRE
1	23613946	22	ENSDARG00000071232	23621639	ENSDART00000105164			Novel rhamnose binding lectin (Fragment). [Source:Uniprot/SPTREMBL;Acc:A3KGX5]	A3KGX5_DANRE
1	23613946	22	ENSDARG00000071232	23621639	ENSDART00000105162			Novel rhamnose binding lectin (Fragment). [Source:Uniprot/SPTREMBL;Acc:A3KGX5]	A3KGX5_DANRE
1	23613946	22	ENSDARG00000071232	23621639	ENSDART00000105157			Novel rhamnose binding lectin (Fragment). [Source:Uniprot/SPTREMBL;Acc:A3KGX5]	A3KGX5_DANRE
1	23613946	22	ENSDARG00000071232	23621639	ENSDART00000105155			Novel rhamnose binding lectin (Fragment). [Source:Uniprot/SPTREMBL;Acc:A3KGX5]	A3KGX5_DANRE
1	23626239	22	ENSDARG00000071220	23627228	ENSDART00000105145			Novel rhamnose binding lectin (Fragment). [Source:Uniprot/SPTREMBL;Acc:A3KGX8]	A3KGX8_DANRE
1	23626239	22	ENSDARG00000071220	23627228	ENSDART00000105144			Novel rhamnose binding lectin (Fragment). [Source:Uniprot/SPTREMBL;Acc:A3KGX8]	A3KGX8_DANRE
1	23637866	22	ENSDARG00000071214	23638857	ENSDART00000105139			Novel rhamnose binding lectin (Fragment). [Source:Uniprot/SPTREMBL;Acc:A3KGX9]	A3KGX9_DANRE
1	23637866	22	ENSDARG00000071214	23638857	ENSDART00000105138			Novel rhamnose binding lectin (Fragment). [Source:Uniprot/SPTREMBL;Acc:A3KGX9]	A3KGX9_DANRE
1	23646004	22	ENSDARG00000071210	23647014	ENSDART00000105131			Novel rhamnose binding lectin (Fragment). [Source:Uniprot/SPTREMBL;Acc:A3KGY0]	A3KGY0_DANRE
1	23646004	22	ENSDARG00000071210	23647014	ENSDART00000105130			Novel rhamnose binding lectin (Fragment). [Source:Uniprot/SPTREMBL;Acc:A3KGY0]	A3KGY0_DANRE
1	23657729	22	ENSDARG00000071207	23658741	ENSDART00000105129			Novel rhamnose binding lectin (Fragment). [Source:Uniprot/SPTREMBL;Acc:A3KGY1]	si:ch211-250e5.16
1	23657729	22	ENSDARG00000071207	23658741	ENSDART00000105127			Novel rhamnose binding lectin (Fragment). [Source:Uniprot/SPTREMBL;Acc:A3KGY1]	si:ch211-250e5.16
1	23657729	22	ENSDARG00000071207	23658741	ENSDART00000105125			Novel rhamnose binding lectin (Fragment). [Source:Uniprot/SPTREMBL;Acc:A3KGY1]	si:ch211-250e5.16
1	23657729	22	ENSDARG00000071207	23658741	ENSDART00000105124			Novel rhamnose binding lectin (Fragment). [Source:Uniprot/SPTREMBL;Acc:A3KGY1]	si:ch211-250e5.16
-1	23670082	22	ENSDARG00000041671	23671095	ENSDART00000061082				LOC562882
1	23678480	22	ENSDARG00000071206	23680576	ENSDART00000105123			Novel rhamnose binding lectin. [Source:Uniprot/SPTREMBL;Acc:A3KGY2]	A3KGY2_DANRE
1	23718641	22	ENSDARG00000032643	23749645	ENSDART00000061074	GO:0003677	DNA binding	vasorin [Source:RefSeq_peptide;Acc:NP_001018141]	vasn
1	23718641	22	ENSDARG00000032643	23749645	ENSDART00000061074	GO:0005515	protein binding	vasorin [Source:RefSeq_peptide;Acc:NP_001018141]	vasn
1	23718641	22	ENSDARG00000032643	23749645	ENSDART00000061074	GO:0005575	cellular_component	vasorin [Source:RefSeq_peptide;Acc:NP_001018141]	vasn
1	23718641	22	ENSDARG00000032643	23749645	ENSDART00000061074	GO:0008150	biological_process	vasorin [Source:RefSeq_peptide;Acc:NP_001018141]	vasn
1	23835537	22	ENSDARG00000055606	23847209	ENSDART00000077992			DnaJ (Hsp40) homolog, subfamily A, member 3B [Source:RefSeq_peptide;Acc:NP_958499]	dnaja3b
1	23835537	22	ENSDARG00000055606	23847209	ENSDART00000105122	GO:0006457	protein folding	DnaJ (Hsp40) homolog, subfamily A, member 3B [Source:RefSeq_peptide;Acc:NP_958499]	dnaja3b
1	23835537	22	ENSDARG00000055606	23847209	ENSDART00000105122	GO:0006829	zinc ion transport	DnaJ (Hsp40) homolog, subfamily A, member 3B [Source:RefSeq_peptide;Acc:NP_958499]	dnaja3b
1	23835537	22	ENSDARG00000055606	23847209	ENSDART00000105122	GO:0008270	zinc ion binding	DnaJ (Hsp40) homolog, subfamily A, member 3B [Source:RefSeq_peptide;Acc:NP_958499]	dnaja3b
1	23835537	22	ENSDARG00000055606	23847209	ENSDART00000105122	GO:0031072	heat shock protein binding	DnaJ (Hsp40) homolog, subfamily A, member 3B [Source:RefSeq_peptide;Acc:NP_958499]	dnaja3b
1	23835537	22	ENSDARG00000055606	23847209	ENSDART00000105122	GO:0046872	metal ion binding	DnaJ (Hsp40) homolog, subfamily A, member 3B [Source:RefSeq_peptide;Acc:NP_958499]	dnaja3b
1	23835537	22	ENSDARG00000055606	23847209	ENSDART00000105122	GO:0051082	unfolded protein binding	DnaJ (Hsp40) homolog, subfamily A, member 3B [Source:RefSeq_peptide;Acc:NP_958499]	dnaja3b
-1	23878869	22	ENSDARG00000034211	23908814	ENSDART00000083351	GO:0004197	cysteine-type endopeptidase activity	hypothetical protein LOC550505 [Source:RefSeq_peptide;Acc:NP_001017807]	zgc:112420
-1	23878869	22	ENSDARG00000034211	23908814	ENSDART00000083351	GO:0004198	calpain activity	hypothetical protein LOC550505 [Source:RefSeq_peptide;Acc:NP_001017807]	zgc:112420
-1	23878869	22	ENSDARG00000034211	23908814	ENSDART00000083351	GO:0004866	endopeptidase inhibitor activity	hypothetical protein LOC550505 [Source:RefSeq_peptide;Acc:NP_001017807]	zgc:112420
-1	23878869	22	ENSDARG00000034211	23908814	ENSDART00000083351	GO:0005262	calcium channel activity	hypothetical protein LOC550505 [Source:RefSeq_peptide;Acc:NP_001017807]	zgc:112420
-1	23878869	22	ENSDARG00000034211	23908814	ENSDART00000083351	GO:0005509	calcium ion binding	hypothetical protein LOC550505 [Source:RefSeq_peptide;Acc:NP_001017807]	zgc:112420
-1	23878869	22	ENSDARG00000034211	23908814	ENSDART00000083351	GO:0005622	intracellular	hypothetical protein LOC550505 [Source:RefSeq_peptide;Acc:NP_001017807]	zgc:112420
-1	23878869	22	ENSDARG00000034211	23908814	ENSDART00000083351	GO:0006508	proteolysis	hypothetical protein LOC550505 [Source:RefSeq_peptide;Acc:NP_001017807]	zgc:112420
-1	23878869	22	ENSDARG00000034211	23908814	ENSDART00000083351	GO:0006816	calcium ion transport	hypothetical protein LOC550505 [Source:RefSeq_peptide;Acc:NP_001017807]	zgc:112420
-1	23878869	22	ENSDARG00000034211	23908814	ENSDART00000083351	GO:0008233	peptidase activity	hypothetical protein LOC550505 [Source:RefSeq_peptide;Acc:NP_001017807]	zgc:112420
-1	23878869	22	ENSDARG00000034211	23908814	ENSDART00000083351	GO:0016787	hydrolase activity	hypothetical protein LOC550505 [Source:RefSeq_peptide;Acc:NP_001017807]	zgc:112420
-1	23878869	22	ENSDARG00000034211	23908814	ENSDART00000083351	GO:0019855	calcium channel inhibitor activity	hypothetical protein LOC550505 [Source:RefSeq_peptide;Acc:NP_001017807]	zgc:112420
-1	23878869	22	ENSDARG00000034211	23908814	ENSDART00000023690			hypothetical protein LOC550505 [Source:RefSeq_peptide;Acc:NP_001017807]	zgc:112420
-1	23878869	22	ENSDARG00000034211	23908814	ENSDART00000044085			hypothetical protein LOC550505 [Source:RefSeq_peptide;Acc:NP_001017807]	zgc:112420
-1	23913227	22	ENSDARG00000055715	23938063	ENSDART00000078111	GO:0004197	cysteine-type endopeptidase activity	Novel calpain family protein (Zgc:112467). [Source:Uniprot/SPTREMBL;Acc:A3KPI1]	zgc:112467
-1	23913227	22	ENSDARG00000055715	23938063	ENSDART00000078111	GO:0004198	calpain activity	Novel calpain family protein (Zgc:112467). [Source:Uniprot/SPTREMBL;Acc:A3KPI1]	zgc:112467
-1	23913227	22	ENSDARG00000055715	23938063	ENSDART00000078111	GO:0004866	endopeptidase inhibitor activity	Novel calpain family protein (Zgc:112467). [Source:Uniprot/SPTREMBL;Acc:A3KPI1]	zgc:112467
-1	23913227	22	ENSDARG00000055715	23938063	ENSDART00000078111	GO:0005262	calcium channel activity	Novel calpain family protein (Zgc:112467). [Source:Uniprot/SPTREMBL;Acc:A3KPI1]	zgc:112467
-1	23913227	22	ENSDARG00000055715	23938063	ENSDART00000078111	GO:0005509	calcium ion binding	Novel calpain family protein (Zgc:112467). [Source:Uniprot/SPTREMBL;Acc:A3KPI1]	zgc:112467
-1	23913227	22	ENSDARG00000055715	23938063	ENSDART00000078111	GO:0005622	intracellular	Novel calpain family protein (Zgc:112467). [Source:Uniprot/SPTREMBL;Acc:A3KPI1]	zgc:112467
-1	23913227	22	ENSDARG00000055715	23938063	ENSDART00000078111	GO:0006508	proteolysis	Novel calpain family protein (Zgc:112467). [Source:Uniprot/SPTREMBL;Acc:A3KPI1]	zgc:112467
-1	23913227	22	ENSDARG00000055715	23938063	ENSDART00000078111	GO:0006816	calcium ion transport	Novel calpain family protein (Zgc:112467). [Source:Uniprot/SPTREMBL;Acc:A3KPI1]	zgc:112467
-1	23913227	22	ENSDARG00000055715	23938063	ENSDART00000078111	GO:0008233	peptidase activity	Novel calpain family protein (Zgc:112467). [Source:Uniprot/SPTREMBL;Acc:A3KPI1]	zgc:112467
-1	23913227	22	ENSDARG00000055715	23938063	ENSDART00000078111	GO:0016787	hydrolase activity	Novel calpain family protein (Zgc:112467). [Source:Uniprot/SPTREMBL;Acc:A3KPI1]	zgc:112467
-1	23913227	22	ENSDARG00000055715	23938063	ENSDART00000078111	GO:0019855	calcium channel inhibitor activity	Novel calpain family protein (Zgc:112467). [Source:Uniprot/SPTREMBL;Acc:A3KPI1]	zgc:112467
