# Supplementary material for: Determination of Quantitative Trait Loci (QTL) for Early Maturation in Rainbow Trout (Oncorhynchus mykiss)
Source: Mar Biotechnol (NY). 2008 May 20;10(5):579–92. doi: 10.1007/s10126-008-9098-5 (PMC2516301; doi:10.1007/s10126-008-9098-5)
Supplement: Supplementary file 19 [file 10126_2008_9098_MOESM19_ESM.xls]

## Sheet: Sheet1
Suggestive candidate genes for regulating early maturation
Putative homology locations to the rainbow trout genome on linkage group RT15
Strand	Start	Chrom	Ensembl Gene ID	End	Ensembl Transcript ID	GO ID	GO description	Gene description	External ID
1	8050189	4	ENSDARG00000062854	8215715	ENSDART00000091205				LOC555553
1	8240833	4	ENSDARG00000070239	8253865	ENSDART00000102929			Wu:fd18f09 protein (Fragment). [Source:Uniprot/SPTREMBL;Acc:Q56A53]	wu:fd18f09
1	8308899	4	ENSDARG00000011962	8342875	ENSDART00000019287			Dystrophin (Fragment). [Source:Uniprot/SPTREMBL;Acc:Q6YBR7]	dmd
1	8433073	4	ENSDARG00000070235	8437276	ENSDART00000102923			Dystrophin isoform Dp116 (Fragment). [Source:Uniprot/SPTREMBL;Acc:A2CKC8]	dmd
1	8501573	4	ENSDARG00000008487	8591445	ENSDART00000007013	GO:0003779	actin binding	Dystrophin isoform Dp116 (Fragment). [Source:Uniprot/SPTREMBL;Acc:A2CKC8]	dmd
1	8501573	4	ENSDARG00000008487	8591445	ENSDART00000007013	GO:0005509	calcium ion binding	Dystrophin isoform Dp116 (Fragment). [Source:Uniprot/SPTREMBL;Acc:A2CKC8]	dmd
1	8501573	4	ENSDARG00000008487	8591445	ENSDART00000007013	GO:0006829	zinc ion transport	Dystrophin isoform Dp116 (Fragment). [Source:Uniprot/SPTREMBL;Acc:A2CKC8]	dmd
1	8501573	4	ENSDARG00000008487	8591445	ENSDART00000007013	GO:0007519	striated muscle development	Dystrophin isoform Dp116 (Fragment). [Source:Uniprot/SPTREMBL;Acc:A2CKC8]	dmd
1	8501573	4	ENSDARG00000008487	8591445	ENSDART00000007013	GO:0008270	zinc ion binding	Dystrophin isoform Dp116 (Fragment). [Source:Uniprot/SPTREMBL;Acc:A2CKC8]	dmd
1	8501573	4	ENSDARG00000008487	8591445	ENSDART00000007013	GO:0016010	dystrophin-associated glycoprotein complex	Dystrophin isoform Dp116 (Fragment). [Source:Uniprot/SPTREMBL;Acc:A2CKC8]	dmd
1	8501573	4	ENSDARG00000008487	8591445	ENSDART00000007013	GO:0016203	muscle attachment	Dystrophin isoform Dp116 (Fragment). [Source:Uniprot/SPTREMBL;Acc:A2CKC8]	dmd
1	8501573	4	ENSDARG00000008487	8591445	ENSDART00000007013	GO:0045214	sarcomere organization	Dystrophin isoform Dp116 (Fragment). [Source:Uniprot/SPTREMBL;Acc:A2CKC8]	dmd
1	8501573	4	ENSDARG00000008487	8591445	ENSDART00000007013	GO:0046872	metal ion binding	Dystrophin isoform Dp116 (Fragment). [Source:Uniprot/SPTREMBL;Acc:A2CKC8]	dmd
1	8501573	4	ENSDARG00000008487	8591445	ENSDART00000102905			Dystrophin isoform Dp116 (Fragment). [Source:Uniprot/SPTREMBL;Acc:A2CKC8]	dmd
1	8501573	4	ENSDARG00000008487	8591445	ENSDART00000009886			Dystrophin isoform Dp116 (Fragment). [Source:Uniprot/SPTREMBL;Acc:A2CKC8]	dmd
1	8501573	4	ENSDARG00000008487	8591445	ENSDART00000080553			Dystrophin isoform Dp116 (Fragment). [Source:Uniprot/SPTREMBL;Acc:A2CKC8]	dmd
1	8501573	4	ENSDARG00000008487	8591445	ENSDART00000102903			Dystrophin isoform Dp116 (Fragment). [Source:Uniprot/SPTREMBL;Acc:A2CKC8]	dmd
1	8600296	4	ENSDARG00000037676	8604690	ENSDART00000054875
1	8646670	4	ENSDARG00000070230	8656922	ENSDART00000102893				LOC572151
-1	8711435	4	ENSDARG00000034375	8781870	ENSDART00000042963	GO:0005579	membrane attack complex	Carbohydrate sulfotransferase 11 (EC 2.8.2.5) (Chondroitin 4-O- sulfotransferase 1) (Chondroitin 4-sulfotransferase 1) (C4ST-1) (zC4ST-1). [Source:Uniprot/SWISSPROT;Acc:Q7T3S3]	chst11
-1	8711435	4	ENSDARG00000034375	8781870	ENSDART00000042963	GO:0016020	membrane	Carbohydrate sulfotransferase 11 (EC 2.8.2.5) (Chondroitin 4-O- sulfotransferase 1) (Chondroitin 4-sulfotransferase 1) (C4ST-1) (zC4ST-1). [Source:Uniprot/SWISSPROT;Acc:Q7T3S3]	chst11
-1	8711435	4	ENSDARG00000034375	8781870	ENSDART00000042963	GO:0016021	integral to membrane	Carbohydrate sulfotransferase 11 (EC 2.8.2.5) (Chondroitin 4-O- sulfotransferase 1) (Chondroitin 4-sulfotransferase 1) (C4ST-1) (zC4ST-1). [Source:Uniprot/SWISSPROT;Acc:Q7T3S3]	chst11
-1	8711435	4	ENSDARG00000034375	8781870	ENSDART00000042963	GO:0016740	transferase activity	Carbohydrate sulfotransferase 11 (EC 2.8.2.5) (Chondroitin 4-O- sulfotransferase 1) (Chondroitin 4-sulfotransferase 1) (C4ST-1) (zC4ST-1). [Source:Uniprot/SWISSPROT;Acc:Q7T3S3]	chst11
-1	8711435	4	ENSDARG00000034375	8781870	ENSDART00000042963	GO:0047756	chondroitin 4-sulfotransferase activity	Carbohydrate sulfotransferase 11 (EC 2.8.2.5) (Chondroitin 4-O- sulfotransferase 1) (Chondroitin 4-sulfotransferase 1) (C4ST-1) (zC4ST-1). [Source:Uniprot/SWISSPROT;Acc:Q7T3S3]	chst11
1	8786386	4	ENSDARG00000039185	8791978	ENSDART00000057254	GO:0003677	DNA binding	hypothetical protein LOC550227 [Source:RefSeq_peptide;Acc:NP_001017565]	zgc:110552
1	8786386	4	ENSDARG00000039185	8791978	ENSDART00000057254	GO:0005622	intracellular	hypothetical protein LOC550227 [Source:RefSeq_peptide;Acc:NP_001017565]	zgc:110552
1	8786386	4	ENSDARG00000039185	8791978	ENSDART00000057254	GO:0005634	nucleus	hypothetical protein LOC550227 [Source:RefSeq_peptide;Acc:NP_001017565]	zgc:110552
1	8786386	4	ENSDARG00000039185	8791978	ENSDART00000057254	GO:0006350	transcription	hypothetical protein LOC550227 [Source:RefSeq_peptide;Acc:NP_001017565]	zgc:110552
1	8786386	4	ENSDARG00000039185	8791978	ENSDART00000057254	GO:0006353	transcription termination	hypothetical protein LOC550227 [Source:RefSeq_peptide;Acc:NP_001017565]	zgc:110552
1	8786386	4	ENSDARG00000039185	8791978	ENSDART00000057254	GO:0006355	regulation of transcription, DNA-dependent	hypothetical protein LOC550227 [Source:RefSeq_peptide;Acc:NP_001017565]	zgc:110552
1	8786386	4	ENSDARG00000039185	8791978	ENSDART00000057254	GO:0031564	transcription antitermination	hypothetical protein LOC550227 [Source:RefSeq_peptide;Acc:NP_001017565]	zgc:110552
1	8786386	4	ENSDARG00000039185	8791978	ENSDART00000057254	GO:0043565	sequence-specific DNA binding	hypothetical protein LOC550227 [Source:RefSeq_peptide;Acc:NP_001017565]	zgc:110552
-1	8792031	4	ENSDARG00000058127	8805325	ENSDART00000080943	GO:0003674	molecular_function	hypothetical protein LOC550401 [Source:RefSeq_peptide;Acc:NP_001017706]	zgc:112202
-1	8792031	4	ENSDARG00000058127	8805325	ENSDART00000080943	GO:0008150	biological_process	hypothetical protein LOC550401 [Source:RefSeq_peptide;Acc:NP_001017706]	zgc:112202
-1	8821064	4	ENSDARG00000045788	8823695	ENSDART00000067309	GO:0001584	rhodopsin-like receptor activity	Novel protein similar to vertebrate arginine vasopressin receptor 1A (AVPR1A) (Fragment). [Source:Uniprot/SPTREMBL;Acc:Q5RIG7]	si:ch211-125a15.3
-1	8821064	4	ENSDARG00000045788	8823695	ENSDART00000067309	GO:0004871	signal transducer activity	Novel protein similar to vertebrate arginine vasopressin receptor 1A (AVPR1A) (Fragment). [Source:Uniprot/SPTREMBL;Acc:Q5RIG7]	si:ch211-125a15.3
-1	8821064	4	ENSDARG00000045788	8823695	ENSDART00000067309	GO:0004872	receptor activity	Novel protein similar to vertebrate arginine vasopressin receptor 1A (AVPR1A) (Fragment). [Source:Uniprot/SPTREMBL;Acc:Q5RIG7]	si:ch211-125a15.3
-1	8821064	4	ENSDARG00000045788	8823695	ENSDART00000067309	GO:0005000	vasopressin receptor activity	Novel protein similar to vertebrate arginine vasopressin receptor 1A (AVPR1A) (Fragment). [Source:Uniprot/SPTREMBL;Acc:Q5RIG7]	si:ch211-125a15.3
-1	8821064	4	ENSDARG00000045788	8823695	ENSDART00000067309	GO:0005579	membrane attack complex	Novel protein similar to vertebrate arginine vasopressin receptor 1A (AVPR1A) (Fragment). [Source:Uniprot/SPTREMBL;Acc:Q5RIG7]	si:ch211-125a15.3
-1	8821064	4	ENSDARG00000045788	8823695	ENSDART00000067309	GO:0007165	signal transduction	Novel protein similar to vertebrate arginine vasopressin receptor 1A (AVPR1A) (Fragment). [Source:Uniprot/SPTREMBL;Acc:Q5RIG7]	si:ch211-125a15.3
-1	8821064	4	ENSDARG00000045788	8823695	ENSDART00000067309	GO:0007186	G-protein coupled receptor protein signaling pathway	Novel protein similar to vertebrate arginine vasopressin receptor 1A (AVPR1A) (Fragment). [Source:Uniprot/SPTREMBL;Acc:Q5RIG7]	si:ch211-125a15.3
-1	8821064	4	ENSDARG00000045788	8823695	ENSDART00000067309	GO:0016020	membrane	Novel protein similar to vertebrate arginine vasopressin receptor 1A (AVPR1A) (Fragment). [Source:Uniprot/SPTREMBL;Acc:Q5RIG7]	si:ch211-125a15.3
-1	8821064	4	ENSDARG00000045788	8823695	ENSDART00000067309	GO:0016021	integral to membrane	Novel protein similar to vertebrate arginine vasopressin receptor 1A (AVPR1A) (Fragment). [Source:Uniprot/SPTREMBL;Acc:Q5RIG7]	si:ch211-125a15.3
1	8908057	4	ENSDARG00000045789	8944143	ENSDART00000048707	GO:0005622	intracellular	hypothetical protein LOC555788 [Source:RefSeq_peptide;Acc:NP_001025266]	si:ch211-125a15.2
1	8908057	4	ENSDARG00000045789	8944143	ENSDART00000048707	GO:0007165	signal transduction	hypothetical protein LOC555788 [Source:RefSeq_peptide;Acc:NP_001025266]	si:ch211-125a15.2
1	8908057	4	ENSDARG00000045789	8944143	ENSDART00000014897			hypothetical protein LOC555788 [Source:RefSeq_peptide;Acc:NP_001025266]	si:ch211-125a15.2
-1	8949528	4	ENSDARG00000045790	8960845	ENSDART00000067310			hypothetical protein LOC555715 [Source:RefSeq_peptide;Acc:NP_001025261]	si:ch211-125a15.1
-1	8949528	4	ENSDARG00000045790	8960845	ENSDART00000067311			hypothetical protein LOC555715 [Source:RefSeq_peptide;Acc:NP_001025261]	si:ch211-125a15.1
1	8971101	4	ENSDARG00000058159	8996446	ENSDART00000005888	GO:0000059	protein import into nucleus, docking	hypothetical protein LOC555520 [Source:RefSeq_peptide;Acc:NP_001037799]	si:ch211-116i17.1
1	8971101	4	ENSDARG00000058159	8996446	ENSDART00000005888	GO:0005488	binding	hypothetical protein LOC555520 [Source:RefSeq_peptide;Acc:NP_001037799]	si:ch211-116i17.1
1	8971101	4	ENSDARG00000058159	8996446	ENSDART00000005888	GO:0005634	nucleus	hypothetical protein LOC555520 [Source:RefSeq_peptide;Acc:NP_001037799]	si:ch211-116i17.1
1	8971101	4	ENSDARG00000058159	8996446	ENSDART00000005888	GO:0005643	nuclear pore	hypothetical protein LOC555520 [Source:RefSeq_peptide;Acc:NP_001037799]	si:ch211-116i17.1
1	8971101	4	ENSDARG00000058159	8996446	ENSDART00000005888	GO:0005737	cytoplasm	hypothetical protein LOC555520 [Source:RefSeq_peptide;Acc:NP_001037799]	si:ch211-116i17.1
1	8971101	4	ENSDARG00000058159	8996446	ENSDART00000005888	GO:0006886	intracellular protein transport	hypothetical protein LOC555520 [Source:RefSeq_peptide;Acc:NP_001037799]	si:ch211-116i17.1
1	8971101	4	ENSDARG00000058159	8996446	ENSDART00000005888	GO:0008565	protein transporter activity	hypothetical protein LOC555520 [Source:RefSeq_peptide;Acc:NP_001037799]	si:ch211-116i17.1
1	9005082	4	ENSDARG00000063149	9817869	ENSDART00000092013			Novel protein (Fragment). [Source:Uniprot/SPTREMBL;Acc:Q1L8G1]	Q1L8G1_DANRE
-1	9083118	4	ENSDARG00000014009	9097045	ENSDART00000026906			Noelin-2 precursor (Olfactomedin-2). [Source:Uniprot/SWISSPROT;Acc:O95897]	OLFM2 (2 of 2)
-1	9152136	4	ENSDARG00000052198	9154000	ENSDART00000074003	GO:0005759	mitochondrial matrix	Novel protein (Fragment). [Source:Uniprot/SPTREMBL;Acc:Q1L935]	si:dkey-23a23.1
1	9313506	4	ENSDARG00000023036	9320437	ENSDART00000102846			Novel protein (Fragment). [Source:Uniprot/SPTREMBL;Acc:Q1L934]	si:dkey-23a23.2
1	9313506	4	ENSDARG00000023036	9320437	ENSDART00000035989			Novel protein (Fragment). [Source:Uniprot/SPTREMBL;Acc:Q1L934]	si:dkey-23a23.2
-1	9360991	4	ENSDARG00000070203	9362609	ENSDART00000102844			Novel protein (Fragment). [Source:Uniprot/SPTREMBL;Acc:Q1L942]	si:dkey-13e3.1
1	9511805	4	ENSDARG00000052469	9515169	ENSDART00000102842
1	9511805	4	ENSDARG00000052469	9515169	ENSDART00000074323
-1	9656716	4	ENSDARG00000065706	9656796	ENSDART00000095365			dre-mir-430b-18 [Source:miRBase;Acc:MI0002158]	dre-mir-430b-18
-1	9656972	4	ENSDARG00000064398	9657053	ENSDART00000094087			dre-mir-430c-21 [Source:miRBase;Acc:MI0002101]	dre-mir-430c-21
-1	9657113	4	ENSDARG00000065750	9657194	ENSDART00000095409			dre-mir-430a-17 [Source:miRBase;Acc:MI0002126]	dre-mir-430a-17
-1	9657320	4	ENSDARG00000066604	9657400	ENSDART00000096249			dre-mir-430b-9 [Source:miRBase;Acc:MI0002149]	dre-mir-430b-9
-1	9657582	4	ENSDARG00000064735	9657660	ENSDART00000094415			dre-mir-430c-5 [Source:miRBase;Acc:MI0002082]	dre-mir-430c-5
-1	9657715	4	ENSDARG00000066623	9657846	ENSDART00000096268			dre-mir-430a-11 [Source:miRBase;Acc:MI0002120]	dre-mir-430a-11
-1	9658472	4	ENSDARG00000065804	9658562	ENSDART00000095463			dre-mir-430b-1 [Source:miRBase;Acc:MI0001528]	dre-mir-430b-1
-1	9658712	4	ENSDARG00000066127	9658793	ENSDART00000095780			dre-mir-430c-21 [Source:miRBase;Acc:MI0002101]	dre-mir-430c-21
-1	9658853	4	ENSDARG00000065227	9658934	ENSDART00000094896			dre-mir-430a-17 [Source:miRBase;Acc:MI0002126]	dre-mir-430a-17
-1	9659060	4	ENSDARG00000066833	9659140	ENSDART00000096471			dre-mir-430b-18 [Source:miRBase;Acc:MI0002158]	dre-mir-430b-18
-1	9659316	4	ENSDARG00000064929	9659397	ENSDART00000094606			dre-mir-430c-21 [Source:miRBase;Acc:MI0002101]	dre-mir-430c-21
-1	9659455	4	ENSDARG00000065523	9659586	ENSDART00000095186			dre-mir-430a-11 [Source:miRBase;Acc:MI0002120]	dre-mir-430a-11
-1	9660211	4	ENSDARG00000064686	9660291	ENSDART00000094369			dre-mir-430b-23 [Source:miRBase;Acc:MI0002174]	dre-mir-430b-23
-1	9660453	4	ENSDARG00000066402	9660534	ENSDART00000096051			dre-mir-430c-21 [Source:miRBase;Acc:MI0002101]	dre-mir-430c-21
-1	9660823	4	ENSDARG00000064110	9660903	ENSDART00000093807			dre-mir-430b-18 [Source:miRBase;Acc:MI0002158]	dre-mir-430b-18
-1	9661079	4	ENSDARG00000064099	9661160	ENSDART00000093796			dre-mir-430c-21 [Source:miRBase;Acc:MI0002101]	dre-mir-430c-21
-1	9661218	4	ENSDARG00000066978	9661349	ENSDART00000096614			dre-mir-430a-21 [Source:miRBase;Acc:MI0002134]	dre-mir-430a-21
-1	9661973	4	ENSDARG00000065515	9662053	ENSDART00000095178			dre-mir-430b-21 [Source:miRBase;Acc:MI0002172]	dre-mir-430b-21
-1	9662351	4	ENSDARG00000064827	9662444	ENSDART00000094505			dre-mir-430a-19 [Source:miRBase;Acc:MI0002132]	dre-mir-430a-19
-1	9662563	4	ENSDARG00000065312	9662643	ENSDART00000094980			dre-mir-430b-18 [Source:miRBase;Acc:MI0002158]	dre-mir-430b-18
-1	9662819	4	ENSDARG00000066811	9662900	ENSDART00000096449			dre-mir-430c-21 [Source:miRBase;Acc:MI0002101]	dre-mir-430c-21
-1	9662958	4	ENSDARG00000067044	9663089	ENSDART00000096679			dre-mir-430a-11 [Source:miRBase;Acc:MI0002120]	dre-mir-430a-11
-1	9663714	4	ENSDARG00000066236	9663794	ENSDART00000095888			dre-mir-430b-23 [Source:miRBase;Acc:MI0002174]	dre-mir-430b-23
-1	9663956	4	ENSDARG00000064479	9664037	ENSDART00000094167			dre-mir-430c-21 [Source:miRBase;Acc:MI0002101]	dre-mir-430c-21
-1	9664326	4	ENSDARG00000064496	9664406	ENSDART00000094182			dre-mir-430b-18 [Source:miRBase;Acc:MI0002158]	dre-mir-430b-18
-1	9664582	4	ENSDARG00000067073	9664663	ENSDART00000096708			dre-mir-430c-21 [Source:miRBase;Acc:MI0002101]	dre-mir-430c-21
-1	9664722	4	ENSDARG00000049062	9664851	ENSDART00000070762			dre-mir-430a-22 [Source:miRBase;Acc:MI0002135]	dre-mir-430a-22
-1	9664952	4	ENSDARG00000066401	9665032	ENSDART00000096050			dre-mir-430b-9 [Source:miRBase;Acc:MI0002149]	dre-mir-430b-9
-1	9665208	4	ENSDARG00000065471	9665289	ENSDART00000095134			dre-mir-430c-21 [Source:miRBase;Acc:MI0002101]	dre-mir-430c-21
-1	9665347	4	ENSDARG00000067288	9665478	ENSDART00000096919			dre-mir-430a-11 [Source:miRBase;Acc:MI0002120]	dre-mir-430a-11
-1	9666105	4	ENSDARG00000065591	9666195	ENSDART00000095253			dre-mir-430b-1 [Source:miRBase;Acc:MI0001528]	dre-mir-430b-1
-1	9666345	4	ENSDARG00000064302	9666426	ENSDART00000093995			dre-mir-430c-21 [Source:miRBase;Acc:MI0002101]	dre-mir-430c-21
-1	9666715	4	ENSDARG00000066488	9666795	ENSDART00000096136			dre-mir-430b-18 [Source:miRBase;Acc:MI0002158]	dre-mir-430b-18
-1	9666971	4	ENSDARG00000066460	9667052	ENSDART00000096108			dre-mir-430c-21 [Source:miRBase;Acc:MI0002101]	dre-mir-430c-21
-1	9667110	4	ENSDARG00000065028	9667241	ENSDART00000094703			dre-mir-430a-21 [Source:miRBase;Acc:MI0002134]	dre-mir-430a-21
-1	9667865	4	ENSDARG00000067041	9667945	ENSDART00000096676			dre-mir-430b-21 [Source:miRBase;Acc:MI0002172]	dre-mir-430b-21
-1	9668243	4	ENSDARG00000064376	9668336	ENSDART00000070753			dre-mir-430a-19 [Source:miRBase;Acc:MI0002132]	dre-mir-430a-19
-1	9668455	4	ENSDARG00000066128	9668535	ENSDART00000095781			dre-mir-430b-18 [Source:miRBase;Acc:MI0002158]	dre-mir-430b-18
-1	9668711	4	ENSDARG00000067005	9668792	ENSDART00000096641			dre-mir-430c-21 [Source:miRBase;Acc:MI0002101]	dre-mir-430c-21
-1	9668852	4	ENSDARG00000065236	9668933	ENSDART00000094905			dre-mir-430a-17 [Source:miRBase;Acc:MI0002126]	dre-mir-430a-17
-1	9669059	4	ENSDARG00000064399	9669139	ENSDART00000094088			dre-mir-430b-9 [Source:miRBase;Acc:MI0002149]	dre-mir-430b-9
-1	9669321	4	ENSDARG00000065828	9669399	ENSDART00000095487			dre-mir-430c-5 [Source:miRBase;Acc:MI0002082]	dre-mir-430c-5
-1	9669454	4	ENSDARG00000065251	9669585	ENSDART00000094920			dre-mir-430a-11 [Source:miRBase;Acc:MI0002120]	dre-mir-430a-11
-1	9670212	4	ENSDARG00000067250	9670302	ENSDART00000096881			dre-mir-430b-1 [Source:miRBase;Acc:MI0001528]	dre-mir-430b-1
-1	9670452	4	ENSDARG00000064572	9670533	ENSDART00000094257			dre-mir-430c-21 [Source:miRBase;Acc:MI0002101]	dre-mir-430c-21
-1	9670593	4	ENSDARG00000067176	9670674	ENSDART00000096808			dre-mir-430a-17 [Source:miRBase;Acc:MI0002126]	dre-mir-430a-17
-1	9670800	4	ENSDARG00000065863	9670880	ENSDART00000095519			dre-mir-430b-18 [Source:miRBase;Acc:MI0002158]	dre-mir-430b-18
-1	9671056	4	ENSDARG00000067443	9671137	ENSDART00000097068			dre-mir-430c-21 [Source:miRBase;Acc:MI0002101]	dre-mir-430c-21
-1	9671219	4	ENSDARG00000065131	9671300	ENSDART00000094800			dre-mir-430a-3 [Source:miRBase;Acc:MI0002112]	dre-mir-430a-3
-1	9671951	4	ENSDARG00000064359	9672031	ENSDART00000094051			dre-mir-430b-18 [Source:miRBase;Acc:MI0002158]	dre-mir-430b-18
-1	9672194	4	ENSDARG00000067341	9672275	ENSDART00000096971			dre-mir-430c-21 [Source:miRBase;Acc:MI0002101]	dre-mir-430c-21
-1	9672335	4	ENSDARG00000064655	9672416	ENSDART00000094339			dre-mir-430a-17 [Source:miRBase;Acc:MI0002126]	dre-mir-430a-17
-1	9672542	4	ENSDARG00000049047	9672622	ENSDART00000070747			dre-mir-430b-19 [Source:miRBase;Acc:MI0002170]	dre-mir-430b-19
-1	9672798	4	ENSDARG00000064943	9672879	ENSDART00000094620			dre-mir-430c-21 [Source:miRBase;Acc:MI0002101]	dre-mir-430c-21
-1	9672962	4	ENSDARG00000048579	9673069	ENSDART00000070288			dre-mir-430a-23 [Source:miRBase;Acc:MI0002138]	dre-mir-430a-23
-1	9691635	4	ENSDARG00000064687	9691766	ENSDART00000094370			dre-mir-430a-11 [Source:miRBase;Acc:MI0002120]	dre-mir-430a-11
1	9786128	4	ENSDARG00000070200	9800441	ENSDART00000102834			Tetraspanin-9 (Tspan-9) (Tetraspan NET-5). [Source:Uniprot/SWISSPROT;Acc:O75954]	TSPAN9 (3 of 3)
1	9786128	4	ENSDARG00000070200	9800441	ENSDART00000102833			Tetraspanin-9 (Tspan-9) (Tetraspan NET-5). [Source:Uniprot/SWISSPROT;Acc:O75954]	TSPAN9 (3 of 3)
-1	9809661	4	ENSDARG00000070195	9816072	ENSDART00000102830			KIAA1324-like (KIAA1324L), mRNA [Source:RefSeq_dna;Acc:NM_152748]	KIAA1324L (1 of 3)
1	9831530	4	ENSDARG00000016538	9840355	ENSDART00000012659	GO:0004252	serine-type endopeptidase activity	hypothetical protein LOC393114 precursor [Source:RefSeq_peptide;Acc:NP_956439]	zgc:55888
1	9831530	4	ENSDARG00000016538	9840355	ENSDART00000012659	GO:0004866	endopeptidase inhibitor activity	hypothetical protein LOC393114 precursor [Source:RefSeq_peptide;Acc:NP_956439]	zgc:55888
1	9831530	4	ENSDARG00000016538	9840355	ENSDART00000012659	GO:0005575	cellular_component	hypothetical protein LOC393114 precursor [Source:RefSeq_peptide;Acc:NP_956439]	zgc:55888
1	9831530	4	ENSDARG00000016538	9840355	ENSDART00000012659	GO:0006508	proteolysis	hypothetical protein LOC393114 precursor [Source:RefSeq_peptide;Acc:NP_956439]	zgc:55888
1	9831530	4	ENSDARG00000016538	9840355	ENSDART00000012659	GO:0008233	peptidase activity	hypothetical protein LOC393114 precursor [Source:RefSeq_peptide;Acc:NP_956439]	zgc:55888
1	9831530	4	ENSDARG00000016538	9840355	ENSDART00000012659	GO:0016787	hydrolase activity	hypothetical protein LOC393114 precursor [Source:RefSeq_peptide;Acc:NP_956439]	zgc:55888
1	9831530	4	ENSDARG00000016538	9840355	ENSDART00000102818			hypothetical protein LOC393114 precursor [Source:RefSeq_peptide;Acc:NP_956439]	zgc:55888
1	9842975	4	ENSDARG00000025859	9867818	ENSDART00000030738			Tmem153 protein (Fragment). [Source:Uniprot/SPTREMBL;Acc:Q6NYI6]	tmem112b
1	9873662	4	ENSDARG00000058042	9879510	ENSDART00000080842			Kit ligand b. [Source:Uniprot/SPTREMBL;Acc:Q56JH5]	kitlgb
-1	9909121	4	ENSDARG00000045796	9914245	ENSDART00000067318			Thymidine phosphorylase precursor (EC 2.4.2.4) (TdRPase) (TP) (Platelet-derived endothelial cell growth factor) (PD-ECGF) (Gliostatin). [Source:Uniprot/SWISSPROT;Acc:P19971]	ECGF1
-1	9920177	4	ENSDARG00000063054	9944033	ENSDART00000091809			Novel protein similar to vertebrate SH3 and multiple ankyrin repeat domains family protein (Fragment). [Source:Uniprot/SPTREMBL;Acc:Q5RGE7]	si:dkey-153k10.1
-1	9920177	4	ENSDARG00000063054	9944033	ENSDART00000091805			Novel protein similar to vertebrate SH3 and multiple ankyrin repeat domains family protein (Fragment). [Source:Uniprot/SPTREMBL;Acc:Q5RGE7]	si:dkey-153k10.1
-1	9920177	4	ENSDARG00000063054	9944033	ENSDART00000091802			Novel protein similar to vertebrate SH3 and multiple ankyrin repeat domains family protein (Fragment). [Source:Uniprot/SPTREMBL;Acc:Q5RGE7]	si:dkey-153k10.1
1	9957208	4	ENSDARG00000058030	9966380	ENSDART00000080829	GO:0000166	nucleotide binding	heat shock protein 14 [Source:RefSeq_peptide;Acc:NP_001038541]	hspa14
1	9957208	4	ENSDARG00000058030	9966380	ENSDART00000080829	GO:0005524	ATP binding	heat shock protein 14 [Source:RefSeq_peptide;Acc:NP_001038541]	hspa14
-1	9968347	4	ENSDARG00000045704	9974195	ENSDART00000067188	GO:0004518	nuclease activity	Artemis protein (EC 3.1.-.-) (DNA cross-link repair 1C protein). [Source:Uniprot/SWISSPROT;Acc:Q5RGE5]	dclre1c
-1	9968347	4	ENSDARG00000045704	9974195	ENSDART00000067188	GO:0004519	endonuclease activity	Artemis protein (EC 3.1.-.-) (DNA cross-link repair 1C protein). [Source:Uniprot/SWISSPROT;Acc:Q5RGE5]	dclre1c
-1	9968347	4	ENSDARG00000045704	9974195	ENSDART00000067188	GO:0004527	exonuclease activity	Artemis protein (EC 3.1.-.-) (DNA cross-link repair 1C protein). [Source:Uniprot/SWISSPROT;Acc:Q5RGE5]	dclre1c
-1	9968347	4	ENSDARG00000045704	9974195	ENSDART00000067188	GO:0016787	hydrolase activity	Artemis protein (EC 3.1.-.-) (DNA cross-link repair 1C protein). [Source:Uniprot/SWISSPROT;Acc:Q5RGE5]	dclre1c
1	9974640	4	ENSDARG00000045705	9976195	ENSDART00000067189	GO:0005575	cellular_component	hypothetical protein LOC541343 [Source:RefSeq_peptide;Acc:NP_001013488]	meig1
1	9977364	4	ENSDARG00000033179	9984246	ENSDART00000041289	GO:0003674	molecular_function	hypothetical protein LOC405855 [Source:RefSeq_peptide;Acc:NP_998084]	zgc:85676
1	9977364	4	ENSDARG00000033179	9984246	ENSDART00000041289	GO:0005575	cellular_component	hypothetical protein LOC405855 [Source:RefSeq_peptide;Acc:NP_998084]	zgc:85676
1	9977364	4	ENSDARG00000033179	9984246	ENSDART00000041289	GO:0008150	biological_process	hypothetical protein LOC405855 [Source:RefSeq_peptide;Acc:NP_998084]	zgc:85676
-1	10018110	4	ENSDARG00000025824	10032069	ENSDART00000029084	GO:0003677	DNA binding	hypothetical protein LOC436938 [Source:RefSeq_peptide;Acc:NP_001002665]	zgc:92448
-1	10018110	4	ENSDARG00000025824	10032069	ENSDART00000029084	GO:0005634	nucleus	hypothetical protein LOC436938 [Source:RefSeq_peptide;Acc:NP_001002665]	zgc:92448
-1	10018110	4	ENSDARG00000025824	10032069	ENSDART00000029084	GO:0005681	spliceosome	hypothetical protein LOC436938 [Source:RefSeq_peptide;Acc:NP_001002665]	zgc:92448
-1	10018110	4	ENSDARG00000025824	10032069	ENSDART00000029084	GO:0045449	regulation of transcription	hypothetical protein LOC436938 [Source:RefSeq_peptide;Acc:NP_001002665]	zgc:92448
-1	10018110	4	ENSDARG00000025824	10032069	ENSDART00000029093			hypothetical protein LOC436938 [Source:RefSeq_peptide;Acc:NP_001002665]	zgc:92448
1	10034502	4	ENSDARG00000004386	10054386	ENSDART00000004604			hypothetical protein LOC566596 [Source:RefSeq_peptide;Acc:NP_001038575]	si:dkey-153k10.9
-1	10061652	4	ENSDARG00000045706	10087230	ENSDART00000067190	GO:0003674	molecular_function	hypothetical protein LOC431733 [Source:RefSeq_peptide;Acc:NP_001002186]	zgc:91880
-1	10061652	4	ENSDARG00000045706	10087230	ENSDART00000067190	GO:0008150	biological_process	hypothetical protein LOC431733 [Source:RefSeq_peptide;Acc:NP_001002186]	zgc:91880
-1	10061652	4	ENSDARG00000045706	10087230	ENSDART00000067190	GO:0016021	integral to membrane	hypothetical protein LOC431733 [Source:RefSeq_peptide;Acc:NP_001002186]	zgc:91880
-1	10061652	4	ENSDARG00000045706	10087230	ENSDART00000102749			hypothetical protein LOC431733 [Source:RefSeq_peptide;Acc:NP_001002186]	zgc:91880
-1	10089590	4	ENSDARG00000045707	10101111	ENSDART00000102744			Novel protein (Fragment). [Source:Uniprot/SPTREMBL;Acc:Q5RGF2]	si:dkey-153k10.12
-1	10089590	4	ENSDARG00000045707	10101111	ENSDART00000067191	GO:0006364	rRNA processing	Novel protein (Fragment). [Source:Uniprot/SPTREMBL;Acc:Q5RGF2]	si:dkey-153k10.12
-1	10089590	4	ENSDARG00000045707	10101111	ENSDART00000102741			Novel protein (Fragment). [Source:Uniprot/SPTREMBL;Acc:Q5RGF2]	si:dkey-153k10.12
-1	10103863	4	ENSDARG00000004814	10123727	ENSDART00000082679			Novel protein similar to vertebrate flavoprotein oxidoreductase MICAL3 (MICAL3) (Fragment). [Source:Uniprot/SPTREMBL;Acc:Q1LV75]	si:dkey-153k10.11
-1	10103863	4	ENSDARG00000004814	10123727	ENSDART00000014496	GO:0006118	electron transport	Novel protein similar to vertebrate flavoprotein oxidoreductase MICAL3 (MICAL3) (Fragment). [Source:Uniprot/SPTREMBL;Acc:Q1LV75]	si:dkey-153k10.11
-1	10103863	4	ENSDARG00000004814	10123727	ENSDART00000014496	GO:0008152	metabolic process	Novel protein similar to vertebrate flavoprotein oxidoreductase MICAL3 (MICAL3) (Fragment). [Source:Uniprot/SPTREMBL;Acc:Q1LV75]	si:dkey-153k10.11
-1	10103863	4	ENSDARG00000004814	10123727	ENSDART00000014496	GO:0008270	zinc ion binding	Novel protein similar to vertebrate flavoprotein oxidoreductase MICAL3 (MICAL3) (Fragment). [Source:Uniprot/SPTREMBL;Acc:Q1LV75]	si:dkey-153k10.11
-1	10103863	4	ENSDARG00000004814	10123727	ENSDART00000014496	GO:0016491	oxidoreductase activity	Novel protein similar to vertebrate flavoprotein oxidoreductase MICAL3 (MICAL3) (Fragment). [Source:Uniprot/SPTREMBL;Acc:Q1LV75]	si:dkey-153k10.11
-1	10133789	4	ENSDARG00000057983	10145770	ENSDART00000080744	GO:0005215	transporter activity	hypothetical protein LOC573562 [Source:RefSeq_peptide;Acc:NP_001038694]	zgc:101741
-1	10133789	4	ENSDARG00000057983	10145770	ENSDART00000080744	GO:0005579	membrane attack complex	hypothetical protein LOC573562 [Source:RefSeq_peptide;Acc:NP_001038694]	zgc:101741
-1	10133789	4	ENSDARG00000057983	10145770	ENSDART00000080744	GO:0006810	transport	hypothetical protein LOC573562 [Source:RefSeq_peptide;Acc:NP_001038694]	zgc:101741
-1	10133789	4	ENSDARG00000057983	10145770	ENSDART00000080744	GO:0016020	membrane	hypothetical protein LOC573562 [Source:RefSeq_peptide;Acc:NP_001038694]	zgc:101741
-1	10133789	4	ENSDARG00000057983	10145770	ENSDART00000080744	GO:0016021	integral to membrane	hypothetical protein LOC573562 [Source:RefSeq_peptide;Acc:NP_001038694]	zgc:101741
-1	10133789	4	ENSDARG00000057983	10145770	ENSDART00000102719	GO:0005215	transporter activity	hypothetical protein LOC573562 [Source:RefSeq_peptide;Acc:NP_001038694]	zgc:101741
-1	10133789	4	ENSDARG00000057983	10145770	ENSDART00000102719	GO:0005579	membrane attack complex	hypothetical protein LOC573562 [Source:RefSeq_peptide;Acc:NP_001038694]	zgc:101741
-1	10133789	4	ENSDARG00000057983	10145770	ENSDART00000102719	GO:0006810	transport	hypothetical protein LOC573562 [Source:RefSeq_peptide;Acc:NP_001038694]	zgc:101741
-1	10133789	4	ENSDARG00000057983	10145770	ENSDART00000102719	GO:0016020	membrane	hypothetical protein LOC573562 [Source:RefSeq_peptide;Acc:NP_001038694]	zgc:101741
-1	10133789	4	ENSDARG00000057983	10145770	ENSDART00000102719	GO:0016021	integral to membrane	hypothetical protein LOC573562 [Source:RefSeq_peptide;Acc:NP_001038694]	zgc:101741
-1	10152539	4	ENSDARG00000063008	10174469	ENSDART00000091694	GO:0003700	transcription factor activity	hypothetical protein LOC100034386 [Source:RefSeq_peptide;Acc:NP_001076513]	si:dkeyp-27e10.3
-1	10152539	4	ENSDARG00000063008	10174469	ENSDART00000091694	GO:0005622	intracellular	hypothetical protein LOC100034386 [Source:RefSeq_peptide;Acc:NP_001076513]	si:dkeyp-27e10.3
-1	10152539	4	ENSDARG00000063008	10174469	ENSDART00000091694	GO:0006355	regulation of transcription, DNA-dependent	hypothetical protein LOC100034386 [Source:RefSeq_peptide;Acc:NP_001076513]	si:dkeyp-27e10.3
-1	10152539	4	ENSDARG00000063008	10174469	ENSDART00000091694	GO:0043565	sequence-specific DNA binding	hypothetical protein LOC100034386 [Source:RefSeq_peptide;Acc:NP_001076513]	si:dkeyp-27e10.3
-1	10152539	4	ENSDARG00000063008	10174469	ENSDART00000091690			hypothetical protein LOC100034386 [Source:RefSeq_peptide;Acc:NP_001076513]	si:dkeyp-27e10.3
-1	10152539	4	ENSDARG00000063008	10174469	ENSDART00000092527			hypothetical protein LOC100034386 [Source:RefSeq_peptide;Acc:NP_001076513]	si:dkeyp-27e10.3
-1	10178490	4	ENSDARG00000057974	10187228	ENSDART00000080735	GO:0003676	nucleic acid binding	hypothetical protein LOC553633 [Source:RefSeq_peptide;Acc:NP_001018442]	zgc:110593
-1	10178490	4	ENSDARG00000057974	10187228	ENSDART00000080735	GO:0005575	cellular_component	hypothetical protein LOC553633 [Source:RefSeq_peptide;Acc:NP_001018442]	zgc:110593
-1	10178490	4	ENSDARG00000057974	10187228	ENSDART00000080735	GO:0008150	biological_process	hypothetical protein LOC553633 [Source:RefSeq_peptide;Acc:NP_001018442]	zgc:110593
-1	10178490	4	ENSDARG00000057974	10187228	ENSDART00000080735	GO:0008270	zinc ion binding	hypothetical protein LOC553633 [Source:RefSeq_peptide;Acc:NP_001018442]	zgc:110593
-1	10196101	4	ENSDARG00000057969	10200918	ENSDART00000065607				XR_015316.1
-1	10196101	4	ENSDARG00000057969	10200918	ENSDART00000080719				XR_015316.1
1	10201248	4	ENSDARG00000003570	10208575	ENSDART00000004879	GO:0005524	ATP binding	tumor rejection antigen (gp96) 1 [Source:RefSeq_peptide;Acc:NP_937853]	hsp90b1
1	10201248	4	ENSDARG00000003570	10208575	ENSDART00000004879	GO:0005783	endoplasmic reticulum	tumor rejection antigen (gp96) 1 [Source:RefSeq_peptide;Acc:NP_937853]	hsp90b1
1	10201248	4	ENSDARG00000003570	10208575	ENSDART00000004879	GO:0006457	protein folding	tumor rejection antigen (gp96) 1 [Source:RefSeq_peptide;Acc:NP_937853]	hsp90b1
1	10201248	4	ENSDARG00000003570	10208575	ENSDART00000004879	GO:0051082	unfolded protein binding	tumor rejection antigen (gp96) 1 [Source:RefSeq_peptide;Acc:NP_937853]	hsp90b1
-1	10208662	4	ENSDARG00000057942	10217019	ENSDART00000080702	GO:0005575	cellular_component	glycosyltransferase 8 domain containing 2 [Source:RefSeq_peptide;Acc:NP_001035020]	si:dkey-22l11.1
-1	10208662	4	ENSDARG00000057942	10217019	ENSDART00000080702	GO:0016051	carbohydrate biosynthetic process	glycosyltransferase 8 domain containing 2 [Source:RefSeq_peptide;Acc:NP_001035020]	si:dkey-22l11.1
-1	10208662	4	ENSDARG00000057942	10217019	ENSDART00000080702	GO:0016740	transferase activity	glycosyltransferase 8 domain containing 2 [Source:RefSeq_peptide;Acc:NP_001035020]	si:dkey-22l11.1
-1	10208662	4	ENSDARG00000057942	10217019	ENSDART00000080702	GO:0016758	transferase activity, transferring hexosyl groups	glycosyltransferase 8 domain containing 2 [Source:RefSeq_peptide;Acc:NP_001035020]	si:dkey-22l11.1
-1	10219137	4	ENSDARG00000062983	10232215	ENSDART00000091630	GO:0003677	DNA binding	hypothetical protein LOC567995 [Source:RefSeq_peptide;Acc:NP_001038614]	si:dkey-22l11.2
-1	10219137	4	ENSDARG00000062983	10232215	ENSDART00000091630	GO:0004003	ATP-dependent DNA helicase activity	hypothetical protein LOC567995 [Source:RefSeq_peptide;Acc:NP_001038614]	si:dkey-22l11.2
-1	10219137	4	ENSDARG00000062983	10232215	ENSDART00000091630	GO:0004386	helicase activity	hypothetical protein LOC567995 [Source:RefSeq_peptide;Acc:NP_001038614]	si:dkey-22l11.2
-1	10219137	4	ENSDARG00000062983	10232215	ENSDART00000091630	GO:0005524	ATP binding	hypothetical protein LOC567995 [Source:RefSeq_peptide;Acc:NP_001038614]	si:dkey-22l11.2
-1	10219137	4	ENSDARG00000062983	10232215	ENSDART00000091630	GO:0006281	DNA repair	hypothetical protein LOC567995 [Source:RefSeq_peptide;Acc:NP_001038614]	si:dkey-22l11.2
-1	10246517	4	ENSDARG00000045708	10256217	ENSDART00000067193			Novel protein (Fragment). [Source:Uniprot/SPTREMBL;Acc:Q1LXZ2]	si:dkey-22l11.3
-1	10264403	4	ENSDARG00000070126	10274081	ENSDART00000080699			Novel protein (Fragment). [Source:Uniprot/SPTREMBL;Acc:Q1LXZ1]	si:dkey-22l11.6
-1	10264403	4	ENSDARG00000070126	10274081	ENSDART00000102657			Novel protein (Fragment). [Source:Uniprot/SPTREMBL;Acc:Q1LXZ1]	si:dkey-22l11.6
-1	10264403	4	ENSDARG00000070126	10274081	ENSDART00000102656			Novel protein (Fragment). [Source:Uniprot/SPTREMBL;Acc:Q1LXZ1]	si:dkey-22l11.6
1	10276273	4	ENSDARG00000062968	10363034	ENSDART00000091599	GO:0004437	inositol or phosphatidylinositol phosphatase activity	SET binding factor 1 [Source:RefSeq_peptide;Acc:NP_001038623]	zgc:92634
1	10276273	4	ENSDARG00000062968	10363034	ENSDART00000091599	GO:0005575	cellular_component	SET binding factor 1 [Source:RefSeq_peptide;Acc:NP_001038623]	zgc:92634
1	10276273	4	ENSDARG00000062968	10363034	ENSDART00000091599	GO:0046839	phospholipid dephosphorylation	SET binding factor 1 [Source:RefSeq_peptide;Acc:NP_001038623]	zgc:92634
1	10276273	4	ENSDARG00000062968	10363034	ENSDART00000091601			SET binding factor 1 [Source:RefSeq_peptide;Acc:NP_001038623]	zgc:92634
1	10368322	4	ENSDARG00000057929	10376807	ENSDART00000080689			Novel protein containing a NAF1 domain (Fragment). [Source:Uniprot/SPTREMBL;Acc:Q1LXY8]	si:dkey-22l11.5
-1	10401557	4	ENSDARG00000070114	10406035	ENSDART00000102627			Novel protein similar to vertebrate pim-1 oncogene (PIM1) (Novel protein containing a protein kinase domain) (Fragment). [Source:Uniprot/SPTREMBL;Acc:Q5SV43]	Q5SV43_DANRE
-1	10401557	4	ENSDARG00000070114	10406035	ENSDART00000102623			Novel protein similar to vertebrate pim-1 oncogene (PIM1) (Novel protein containing a protein kinase domain) (Fragment). [Source:Uniprot/SPTREMBL;Acc:Q5SV43]	Q5SV43_DANRE
-1	10401557	4	ENSDARG00000070114	10406035	ENSDART00000102621			Novel protein similar to vertebrate pim-1 oncogene (PIM1) (Novel protein containing a protein kinase domain) (Fragment). [Source:Uniprot/SPTREMBL;Acc:Q5SV43]	Q5SV43_DANRE
-1	10401557	4	ENSDARG00000070114	10406035	ENSDART00000102615			Novel protein similar to vertebrate pim-1 oncogene (PIM1) (Novel protein containing a protein kinase domain) (Fragment). [Source:Uniprot/SPTREMBL;Acc:Q5SV43]	Q5SV43_DANRE
-1	10401557	4	ENSDARG00000070114	10406035	ENSDART00000102608			Novel protein similar to vertebrate pim-1 oncogene (PIM1) (Novel protein containing a protein kinase domain) (Fragment). [Source:Uniprot/SPTREMBL;Acc:Q5SV43]	Q5SV43_DANRE
-1	10401557	4	ENSDARG00000070114	10406035	ENSDART00000102601			Novel protein similar to vertebrate pim-1 oncogene (PIM1) (Novel protein containing a protein kinase domain) (Fragment). [Source:Uniprot/SPTREMBL;Acc:Q5SV43]	Q5SV43_DANRE
-1	10401557	4	ENSDARG00000070114	10406035	ENSDART00000102595			Novel protein similar to vertebrate pim-1 oncogene (PIM1) (Novel protein containing a protein kinase domain) (Fragment). [Source:Uniprot/SPTREMBL;Acc:Q5SV43]	Q5SV43_DANRE
1	10422316	4	ENSDARG00000070093	10427139	ENSDART00000058231
-1	10487448	4	ENSDARG00000070091	10488107	ENSDART00000102590
1	10505931	4	ENSDARG00000057921	10515492	ENSDART00000080679				LOC568384
1	10529589	4	ENSDARG00000018820	10603962	ENSDART00000026492	GO:0003674	molecular_function	LOC570288 protein (Fragment). [Source:Uniprot/SPTREMBL;Acc:Q5CZV6]	flncb
1	10529589	4	ENSDARG00000018820	10603962	ENSDART00000026492	GO:0005575	cellular_component	LOC570288 protein (Fragment). [Source:Uniprot/SPTREMBL;Acc:Q5CZV6]	flncb
1	10529589	4	ENSDARG00000018820	10603962	ENSDART00000026492	GO:0008150	biological_process	LOC570288 protein (Fragment). [Source:Uniprot/SPTREMBL;Acc:Q5CZV6]	flncb
1	10841871	4	ENSDARG00000032799	11033746	ENSDART00000042673	GO:0005216	ion channel activity	hypothetical protein LOC570188 [Source:RefSeq_peptide;Acc:NP_001076336]	si:dkey-24j9.3
1	10841871	4	ENSDARG00000032799	11033746	ENSDART00000042673	GO:0005249	voltage-gated potassium channel activity	hypothetical protein LOC570188 [Source:RefSeq_peptide;Acc:NP_001076336]	si:dkey-24j9.3
1	10841871	4	ENSDARG00000032799	11033746	ENSDART00000042673	GO:0005267	potassium channel activity	hypothetical protein LOC570188 [Source:RefSeq_peptide;Acc:NP_001076336]	si:dkey-24j9.3
1	10841871	4	ENSDARG00000032799	11033746	ENSDART00000042673	GO:0005515	protein binding	hypothetical protein LOC570188 [Source:RefSeq_peptide;Acc:NP_001076336]	si:dkey-24j9.3
1	10841871	4	ENSDARG00000032799	11033746	ENSDART00000042673	GO:0005579	membrane attack complex	hypothetical protein LOC570188 [Source:RefSeq_peptide;Acc:NP_001076336]	si:dkey-24j9.3
1	10841871	4	ENSDARG00000032799	11033746	ENSDART00000042673	GO:0006810	transport	hypothetical protein LOC570188 [Source:RefSeq_peptide;Acc:NP_001076336]	si:dkey-24j9.3
1	10841871	4	ENSDARG00000032799	11033746	ENSDART00000042673	GO:0006811	ion transport	hypothetical protein LOC570188 [Source:RefSeq_peptide;Acc:NP_001076336]	si:dkey-24j9.3
1	10841871	4	ENSDARG00000032799	11033746	ENSDART00000042673	GO:0006813	potassium ion transport	hypothetical protein LOC570188 [Source:RefSeq_peptide;Acc:NP_001076336]	si:dkey-24j9.3
1	10841871	4	ENSDARG00000032799	11033746	ENSDART00000042673	GO:0006829	zinc ion transport	hypothetical protein LOC570188 [Source:RefSeq_peptide;Acc:NP_001076336]	si:dkey-24j9.3
1	10841871	4	ENSDARG00000032799	11033746	ENSDART00000042673	GO:0008076	voltage-gated potassium channel complex	hypothetical protein LOC570188 [Source:RefSeq_peptide;Acc:NP_001076336]	si:dkey-24j9.3
1	10841871	4	ENSDARG00000032799	11033746	ENSDART00000042673	GO:0008270	zinc ion binding	hypothetical protein LOC570188 [Source:RefSeq_peptide;Acc:NP_001076336]	si:dkey-24j9.3
1	10841871	4	ENSDARG00000032799	11033746	ENSDART00000042673	GO:0016020	membrane	hypothetical protein LOC570188 [Source:RefSeq_peptide;Acc:NP_001076336]	si:dkey-24j9.3
1	10841871	4	ENSDARG00000032799	11033746	ENSDART00000042673	GO:0016021	integral to membrane	hypothetical protein LOC570188 [Source:RefSeq_peptide;Acc:NP_001076336]	si:dkey-24j9.3
1	10841871	4	ENSDARG00000032799	11033746	ENSDART00000042673	GO:0019870	potassium channel inhibitor activity	hypothetical protein LOC570188 [Source:RefSeq_peptide;Acc:NP_001076336]	si:dkey-24j9.3
1	10841871	4	ENSDARG00000032799	11033746	ENSDART00000042673	GO:0030955	potassium ion binding	hypothetical protein LOC570188 [Source:RefSeq_peptide;Acc:NP_001076336]	si:dkey-24j9.3
1	10841871	4	ENSDARG00000032799	11033746	ENSDART00000042673	GO:0046872	metal ion binding	hypothetical protein LOC570188 [Source:RefSeq_peptide;Acc:NP_001076336]	si:dkey-24j9.3
-1	11050084	4	ENSDARG00000032389	11074090	ENSDART00000048003	GO:0016021	integral to membrane	tetraspanin 12 [Source:RefSeq_peptide;Acc:NP_957446]	tspan12
1	11079372	4	ENSDARG00000034326	11090617	ENSDART00000041105	GO:0005515	protein binding	inhibitor of growth family, member 3 [Source:RefSeq_peptide;Acc:NP_957231]	ing3
1	11079372	4	ENSDARG00000034326	11090617	ENSDART00000041105	GO:0006355	regulation of transcription, DNA-dependent	inhibitor of growth family, member 3 [Source:RefSeq_peptide;Acc:NP_957231]	ing3
1	11079372	4	ENSDARG00000034326	11090617	ENSDART00000041105	GO:0008270	zinc ion binding	inhibitor of growth family, member 3 [Source:RefSeq_peptide;Acc:NP_957231]	ing3
1	11079372	4	ENSDARG00000034326	11090617	ENSDART00000037140	GO:0005515	protein binding	inhibitor of growth family, member 3 [Source:RefSeq_peptide;Acc:NP_957231]	ing3
1	11079372	4	ENSDARG00000034326	11090617	ENSDART00000037140	GO:0006355	regulation of transcription, DNA-dependent	inhibitor of growth family, member 3 [Source:RefSeq_peptide;Acc:NP_957231]	ing3
1	11079372	4	ENSDARG00000034326	11090617	ENSDART00000037140	GO:0008270	zinc ion binding	inhibitor of growth family, member 3 [Source:RefSeq_peptide;Acc:NP_957231]	ing3
1	11116723	4	ENSDARG00000045747	11179532	ENSDART00000067251			Novel protein (Fragment). [Source:Uniprot/SPTREMBL;Acc:Q5RGF9]	si:ch211-152m4.1
1	11181656	4	ENSDARG00000004562	11188668	ENSDART00000102546	GO:0004871	signal transducer activity	wingless-type MMTV integration site family, member 16 [Source:RefSeq_peptide;Acc:NP_996979]	wnt16
1	11181656	4	ENSDARG00000004562	11188668	ENSDART00000102546	GO:0005576	extracellular region	wingless-type MMTV integration site family, member 16 [Source:RefSeq_peptide;Acc:NP_996979]	wnt16
1	11181656	4	ENSDARG00000004562	11188668	ENSDART00000102546	GO:0007223	Wnt receptor signaling pathway, calcium modulating pathway	wingless-type MMTV integration site family, member 16 [Source:RefSeq_peptide;Acc:NP_996979]	wnt16
1	11181656	4	ENSDARG00000004562	11188668	ENSDART00000102546	GO:0007275	multicellular organismal development	wingless-type MMTV integration site family, member 16 [Source:RefSeq_peptide;Acc:NP_996979]	wnt16
1	11181656	4	ENSDARG00000004562	11188668	ENSDART00000102543	GO:0004871	signal transducer activity	wingless-type MMTV integration site family, member 16 [Source:RefSeq_peptide;Acc:NP_996979]	wnt16
1	11181656	4	ENSDARG00000004562	11188668	ENSDART00000102543	GO:0005576	extracellular region	wingless-type MMTV integration site family, member 16 [Source:RefSeq_peptide;Acc:NP_996979]	wnt16
1	11181656	4	ENSDARG00000004562	11188668	ENSDART00000102543	GO:0007223	Wnt receptor signaling pathway, calcium modulating pathway	wingless-type MMTV integration site family, member 16 [Source:RefSeq_peptide;Acc:NP_996979]	wnt16
1	11181656	4	ENSDARG00000004562	11188668	ENSDART00000102543	GO:0007275	multicellular organismal development	wingless-type MMTV integration site family, member 16 [Source:RefSeq_peptide;Acc:NP_996979]	wnt16
1	11181656	4	ENSDARG00000004562	11188668	ENSDART00000011860	GO:0004871	signal transducer activity	wingless-type MMTV integration site family, member 16 [Source:RefSeq_peptide;Acc:NP_996979]	wnt16
1	11181656	4	ENSDARG00000004562	11188668	ENSDART00000011860	GO:0005576	extracellular region	wingless-type MMTV integration site family, member 16 [Source:RefSeq_peptide;Acc:NP_996979]	wnt16
1	11181656	4	ENSDARG00000004562	11188668	ENSDART00000011860	GO:0007223	Wnt receptor signaling pathway, calcium modulating pathway	wingless-type MMTV integration site family, member 16 [Source:RefSeq_peptide;Acc:NP_996979]	wnt16
1	11181656	4	ENSDARG00000004562	11188668	ENSDART00000011860	GO:0007275	multicellular organismal development	wingless-type MMTV integration site family, member 16 [Source:RefSeq_peptide;Acc:NP_996979]	wnt16
1	11197747	4	ENSDARG00000070067	11210907	ENSDART00000102534				si:dkey-207j16.6
1	11230067	4	ENSDARG00000045748	11237249	ENSDART00000067253			Novel EGF-like domain containing protein (Fragment). [Source:Uniprot/SPTREMBL;Acc:Q5RG03]	si:dkey-207j16.6
-1	11289728	4	ENSDARG00000045749	11301819	ENSDART00000067256			hypothetical protein LOC565020 [Source:RefSeq_peptide;Acc:NP_001038532]	si:dkey-207j16.2
1	11364024	4	ENSDARG00000045750	11381210	ENSDART00000067258	GO:0005215	transporter activity	hypothetical protein LOC564226 [Source:RefSeq_peptide;Acc:NP_001076311]	si:dkey-207j16.1
1	11364024	4	ENSDARG00000045750	11381210	ENSDART00000067258	GO:0006810	transport	hypothetical protein LOC564226 [Source:RefSeq_peptide;Acc:NP_001076311]	si:dkey-207j16.1
1	11364024	4	ENSDARG00000045750	11381210	ENSDART00000067258	GO:0008021	synaptic vesicle	hypothetical protein LOC564226 [Source:RefSeq_peptide;Acc:NP_001076311]	si:dkey-207j16.1
1	11364024	4	ENSDARG00000045750	11381210	ENSDART00000067258	GO:0016020	membrane	hypothetical protein LOC564226 [Source:RefSeq_peptide;Acc:NP_001076311]	si:dkey-207j16.1
-1	11404029	4	ENSDARG00000045752	11448219	ENSDART00000041824			Novel protein containing multiple scavenger receptor cysteine-rich (SRCR) domains similar to vertebrate deleted in malignant brain tumors 1 (DMBT1) (Fragment). [Source:Uniprot/SPTREMBL;Acc:Q5RI26]	Q5RI26_DANRE
-1	11404029	4	ENSDARG00000045752	11448219	ENSDART00000021170			Novel protein containing multiple scavenger receptor cysteine-rich (SRCR) domains similar to vertebrate deleted in malignant brain tumors 1 (DMBT1) (Fragment). [Source:Uniprot/SPTREMBL;Acc:Q5RI26]	Q5RI26_DANRE
-1	11404029	4	ENSDARG00000045752	11448219	ENSDART00000011767			Novel protein containing multiple scavenger receptor cysteine-rich (SRCR) domains similar to vertebrate deleted in malignant brain tumors 1 (DMBT1) (Fragment). [Source:Uniprot/SPTREMBL;Acc:Q5RI26]	Q5RI26_DANRE
-1	11404029	4	ENSDARG00000045752	11448219	ENSDART00000102496			Novel protein containing multiple scavenger receptor cysteine-rich (SRCR) domains similar to vertebrate deleted in malignant brain tumors 1 (DMBT1) (Fragment). [Source:Uniprot/SPTREMBL;Acc:Q5RI26]	Q5RI26_DANRE
-1	11404029	4	ENSDARG00000045752	11448219	ENSDART00000102495			Novel protein containing multiple scavenger receptor cysteine-rich (SRCR) domains similar to vertebrate deleted in malignant brain tumors 1 (DMBT1) (Fragment). [Source:Uniprot/SPTREMBL;Acc:Q5RI26]	Q5RI26_DANRE
-1	11450027	4	ENSDARG00000045753	11470426	ENSDART00000067261	GO:0005488	binding	Novel protein (Fragment). [Source:Uniprot/SPTREMBL;Acc:Q5RG42]	si:ch211-161n3.1
-1	11510365	4	ENSDARG00000045754	11528770	ENSDART00000067262	GO:0003824	catalytic activity	hypothetical protein LOC564543 [Source:RefSeq_peptide;Acc:NP_001038522]	zgc:136889
-1	11510365	4	ENSDARG00000045754	11528770	ENSDART00000067262	GO:0005575	cellular_component	hypothetical protein LOC564543 [Source:RefSeq_peptide;Acc:NP_001038522]	zgc:136889
-1	11510365	4	ENSDARG00000045754	11528770	ENSDART00000067262	GO:0008150	biological_process	hypothetical protein LOC564543 [Source:RefSeq_peptide;Acc:NP_001038522]	zgc:136889
1	11529040	4	ENSDARG00000045755	11530495	ENSDART00000067263			hypothetical protein LOC564488 [Source:RefSeq_peptide;Acc:NP_001038519]	si:dkey-21h14.2
-1	11537753	4	ENSDARG00000007192	11607638	ENSDART00000050620			Novel protein containing multiple scavenger receptor cysteine-rich (SRCR) domains similar to vertebrate deleted in malignant brain tumors 1 (DMBT1) (Fragment). [Source:Uniprot/SPTREMBL;Acc:Q5RGP8]	si:dkey-21h14.3
-1	11537753	4	ENSDARG00000007192	11607638	ENSDART00000047962			Novel protein containing multiple scavenger receptor cysteine-rich (SRCR) domains similar to vertebrate deleted in malignant brain tumors 1 (DMBT1) (Fragment). [Source:Uniprot/SPTREMBL;Acc:Q5RGP8]	si:dkey-21h14.3
-1	11537753	4	ENSDARG00000007192	11607638	ENSDART00000102469			Novel protein containing multiple scavenger receptor cysteine-rich (SRCR) domains similar to vertebrate deleted in malignant brain tumors 1 (DMBT1) (Fragment). [Source:Uniprot/SPTREMBL;Acc:Q5RGP8]	si:dkey-21h14.3
-1	11537753	4	ENSDARG00000007192	11607638	ENSDART00000102465			Novel protein containing multiple scavenger receptor cysteine-rich (SRCR) domains similar to vertebrate deleted in malignant brain tumors 1 (DMBT1) (Fragment). [Source:Uniprot/SPTREMBL;Acc:Q5RGP8]	si:dkey-21h14.3
-1	11537753	4	ENSDARG00000007192	11607638	ENSDART00000048505			Novel protein containing multiple scavenger receptor cysteine-rich (SRCR) domains similar to vertebrate deleted in malignant brain tumors 1 (DMBT1) (Fragment). [Source:Uniprot/SPTREMBL;Acc:Q5RGP8]	si:dkey-21h14.3
-1	11537753	4	ENSDARG00000007192	11607638	ENSDART00000102460			Novel protein containing multiple scavenger receptor cysteine-rich (SRCR) domains similar to vertebrate deleted in malignant brain tumors 1 (DMBT1) (Fragment). [Source:Uniprot/SPTREMBL;Acc:Q5RGP8]	si:dkey-21h14.3
-1	11537753	4	ENSDARG00000007192	11607638	ENSDART00000043118	GO:0004872	receptor activity	Novel protein containing multiple scavenger receptor cysteine-rich (SRCR) domains similar to vertebrate deleted in malignant brain tumors 1 (DMBT1) (Fragment). [Source:Uniprot/SPTREMBL;Acc:Q5RGP8]	si:dkey-21h14.3
-1	11537753	4	ENSDARG00000007192	11607638	ENSDART00000043118	GO:0005044	scavenger receptor activity	Novel protein containing multiple scavenger receptor cysteine-rich (SRCR) domains similar to vertebrate deleted in malignant brain tumors 1 (DMBT1) (Fragment). [Source:Uniprot/SPTREMBL;Acc:Q5RGP8]	si:dkey-21h14.3
-1	11537753	4	ENSDARG00000007192	11607638	ENSDART00000043118	GO:0016020	membrane	Novel protein containing multiple scavenger receptor cysteine-rich (SRCR) domains similar to vertebrate deleted in malignant brain tumors 1 (DMBT1) (Fragment). [Source:Uniprot/SPTREMBL;Acc:Q5RGP8]	si:dkey-21h14.3
-1	11537753	4	ENSDARG00000007192	11607638	ENSDART00000102457			Novel protein containing multiple scavenger receptor cysteine-rich (SRCR) domains similar to vertebrate deleted in malignant brain tumors 1 (DMBT1) (Fragment). [Source:Uniprot/SPTREMBL;Acc:Q5RGP8]	si:dkey-21h14.3
-1	11537753	4	ENSDARG00000007192	11607638	ENSDART00000023296			Novel protein containing multiple scavenger receptor cysteine-rich (SRCR) domains similar to vertebrate deleted in malignant brain tumors 1 (DMBT1) (Fragment). [Source:Uniprot/SPTREMBL;Acc:Q5RGP8]	si:dkey-21h14.3
1	11610310	4	ENSDARG00000045758	11615734	ENSDART00000067264	GO:0005509	calcium ion binding	Novel protein (Fragment). [Source:Uniprot/SPTREMBL;Acc:Q5RGP7]	si:dkey-21h14.4
1	11617868	4	ENSDARG00000033339	11620804	ENSDART00000102454			Novel Ras family member protein (Fragment). [Source:Uniprot/SPTREMBL;Acc:Q5RGQ3]	si:dkey-21h14.5
1	11617868	4	ENSDARG00000033339	11620804	ENSDART00000044037	GO:0000166	nucleotide binding	Novel Ras family member protein (Fragment). [Source:Uniprot/SPTREMBL;Acc:Q5RGQ3]	si:dkey-21h14.5
1	11617868	4	ENSDARG00000033339	11620804	ENSDART00000044037	GO:0005525	GTP binding	Novel Ras family member protein (Fragment). [Source:Uniprot/SPTREMBL;Acc:Q5RGQ3]	si:dkey-21h14.5
1	11617868	4	ENSDARG00000033339	11620804	ENSDART00000044037	GO:0005579	membrane attack complex	Novel Ras family member protein (Fragment). [Source:Uniprot/SPTREMBL;Acc:Q5RGQ3]	si:dkey-21h14.5
1	11617868	4	ENSDARG00000033339	11620804	ENSDART00000044037	GO:0007264	small GTPase mediated signal transduction	Novel Ras family member protein (Fragment). [Source:Uniprot/SPTREMBL;Acc:Q5RGQ3]	si:dkey-21h14.5
1	11617868	4	ENSDARG00000033339	11620804	ENSDART00000044037	GO:0015031	protein transport	Novel Ras family member protein (Fragment). [Source:Uniprot/SPTREMBL;Acc:Q5RGQ3]	si:dkey-21h14.5
1	11617868	4	ENSDARG00000033339	11620804	ENSDART00000044037	GO:0016020	membrane	Novel Ras family member protein (Fragment). [Source:Uniprot/SPTREMBL;Acc:Q5RGQ3]	si:dkey-21h14.5
-1	11623904	4	ENSDARG00000045760	11638374	ENSDART00000067266	GO:0005737	cytoplasm	hypothetical protein LOC564110 [Source:RefSeq_peptide;Acc:NP_001038507]	prmt8
-1	11623904	4	ENSDARG00000045760	11638374	ENSDART00000067266	GO:0006479	protein amino acid methylation	hypothetical protein LOC564110 [Source:RefSeq_peptide;Acc:NP_001038507]	prmt8
-1	11623904	4	ENSDARG00000045760	11638374	ENSDART00000067266	GO:0008168	methyltransferase activity	hypothetical protein LOC564110 [Source:RefSeq_peptide;Acc:NP_001038507]	prmt8
-1	11623904	4	ENSDARG00000045760	11638374	ENSDART00000067266	GO:0008276	protein methyltransferase activity	hypothetical protein LOC564110 [Source:RefSeq_peptide;Acc:NP_001038507]	prmt8
-1	11623904	4	ENSDARG00000045760	11638374	ENSDART00000067266	GO:0008757	S-adenosylmethionine-dependent methyltransferase activity	hypothetical protein LOC564110 [Source:RefSeq_peptide;Acc:NP_001038507]	prmt8
-1	11623904	4	ENSDARG00000045760	11638374	ENSDART00000067266	GO:0016740	transferase activity	hypothetical protein LOC564110 [Source:RefSeq_peptide;Acc:NP_001038507]	prmt8
1	11650828	4	ENSDARG00000001781	11673061	ENSDART00000023638	GO:0016021	integral to membrane	hypothetical protein LOC564029 [Source:RefSeq_peptide;Acc:NP_001038502]	si:dkey-21h14.7
1	11650828	4	ENSDARG00000001781	11673061	ENSDART00000102443			hypothetical protein LOC564029 [Source:RefSeq_peptide;Acc:NP_001038502]	si:dkey-21h14.7
1	11786663	4	ENSDARG00000019235	11853581	ENSDART00000051792	GO:0004872	receptor activity	Semaphorin-3aa precursor (Semaphorin-1A) (Semaphorin Z1A) (Sema-Z1A). [Source:Uniprot/SWISSPROT;Acc:Q9W7J1]	sema3aa
1	11786663	4	ENSDARG00000019235	11853581	ENSDART00000051792	GO:0005786	signal recognition particle, endoplasmic reticulum targeting	Semaphorin-3aa precursor (Semaphorin-1A) (Semaphorin Z1A) (Sema-Z1A). [Source:Uniprot/SWISSPROT;Acc:Q9W7J1]	sema3aa
1	11786663	4	ENSDARG00000019235	11853581	ENSDART00000051792	GO:0007275	multicellular organismal development	Semaphorin-3aa precursor (Semaphorin-1A) (Semaphorin Z1A) (Sema-Z1A). [Source:Uniprot/SWISSPROT;Acc:Q9W7J1]	sema3aa
1	11786663	4	ENSDARG00000019235	11853581	ENSDART00000051792	GO:0007399	nervous system development	Semaphorin-3aa precursor (Semaphorin-1A) (Semaphorin Z1A) (Sema-Z1A). [Source:Uniprot/SWISSPROT;Acc:Q9W7J1]	sema3aa
1	11786663	4	ENSDARG00000019235	11853581	ENSDART00000051792	GO:0008045	motor axon guidance	Semaphorin-3aa precursor (Semaphorin-1A) (Semaphorin Z1A) (Sema-Z1A). [Source:Uniprot/SWISSPROT;Acc:Q9W7J1]	sema3aa
1	11786663	4	ENSDARG00000019235	11853581	ENSDART00000051792	GO:0009968	negative regulation of signal transduction	Semaphorin-3aa precursor (Semaphorin-1A) (Semaphorin Z1A) (Sema-Z1A). [Source:Uniprot/SWISSPROT;Acc:Q9W7J1]	sema3aa
1	11786663	4	ENSDARG00000019235	11853581	ENSDART00000051792	GO:0016020	membrane	Semaphorin-3aa precursor (Semaphorin-1A) (Semaphorin Z1A) (Sema-Z1A). [Source:Uniprot/SWISSPROT;Acc:Q9W7J1]	sema3aa
1	11786663	4	ENSDARG00000019235	11853581	ENSDART00000051792	GO:0030154	cell differentiation	Semaphorin-3aa precursor (Semaphorin-1A) (Semaphorin Z1A) (Sema-Z1A). [Source:Uniprot/SWISSPROT;Acc:Q9W7J1]	sema3aa
1	11786663	4	ENSDARG00000019235	11853581	ENSDART00000051792	GO:0048755	branching morphogenesis of a nerve	Semaphorin-3aa precursor (Semaphorin-1A) (Semaphorin Z1A) (Sema-Z1A). [Source:Uniprot/SWISSPROT;Acc:Q9W7J1]	sema3aa
1	11786663	4	ENSDARG00000019235	11853581	ENSDART00000016358			Semaphorin-3aa precursor (Semaphorin-1A) (Semaphorin Z1A) (Sema-Z1A). [Source:Uniprot/SWISSPROT;Acc:Q9W7J1]	sema3aa
1	11786663	4	ENSDARG00000019235	11853581	ENSDART00000051793			Semaphorin-3aa precursor (Semaphorin-1A) (Semaphorin Z1A) (Sema-Z1A). [Source:Uniprot/SWISSPROT;Acc:Q9W7J1]	sema3aa
1	11786663	4	ENSDARG00000019235	11853581	ENSDART00000021018			Semaphorin-3aa precursor (Semaphorin-1A) (Semaphorin Z1A) (Sema-Z1A). [Source:Uniprot/SWISSPROT;Acc:Q9W7J1]	sema3aa
1	11786663	4	ENSDARG00000019235	11853581	ENSDART00000102402			Semaphorin-3aa precursor (Semaphorin-1A) (Semaphorin Z1A) (Sema-Z1A). [Source:Uniprot/SWISSPROT;Acc:Q9W7J1]	sema3aa
1	11871421	4	ENSDARG00000070016	11876926	ENSDART00000102400
-1	11882684	4	ENSDARG00000070015	11892265	ENSDART00000102398	GO:0004672	protein kinase activity	Novel protein similar to pim oncogene family (Fragment). [Source:Uniprot/SPTREMBL;Acc:Q1LX85]	si:dkey-108d22.5
-1	11882684	4	ENSDARG00000070015	11892265	ENSDART00000102398	GO:0004674	protein serine/threonine kinase activity	Novel protein similar to pim oncogene family (Fragment). [Source:Uniprot/SPTREMBL;Acc:Q1LX85]	si:dkey-108d22.5
-1	11882684	4	ENSDARG00000070015	11892265	ENSDART00000102398	GO:0005524	ATP binding	Novel protein similar to pim oncogene family (Fragment). [Source:Uniprot/SPTREMBL;Acc:Q1LX85]	si:dkey-108d22.5
-1	11882684	4	ENSDARG00000070015	11892265	ENSDART00000102398	GO:0006468	protein amino acid phosphorylation	Novel protein similar to pim oncogene family (Fragment). [Source:Uniprot/SPTREMBL;Acc:Q1LX85]	si:dkey-108d22.5
-1	11882684	4	ENSDARG00000070015	11892265	ENSDART00000067272			Novel protein similar to pim oncogene family (Fragment). [Source:Uniprot/SPTREMBL;Acc:Q1LX85]	si:dkey-108d22.5
-1	11882684	4	ENSDARG00000070015	11892265	ENSDART00000102383			Novel protein similar to pim oncogene family (Fragment). [Source:Uniprot/SPTREMBL;Acc:Q1LX85]	si:dkey-108d22.5
-1	11882684	4	ENSDARG00000070015	11892265	ENSDART00000102380			Novel protein similar to pim oncogene family (Fragment). [Source:Uniprot/SPTREMBL;Acc:Q1LX85]	si:dkey-108d22.5
-1	11882684	4	ENSDARG00000070015	11892265	ENSDART00000080648			Novel protein similar to pim oncogene family (Fragment). [Source:Uniprot/SPTREMBL;Acc:Q1LX85]	si:dkey-108d22.5
1	11900820	4	ENSDARG00000063299	11932592	ENSDART00000092381
1	11944629	4	ENSDARG00000003822	11949236	ENSDART00000037600	GO:0003674	molecular_function	ankyrin repeat domain 16 [Source:RefSeq_peptide;Acc:NP_001017563]	ankrd16
1	11944629	4	ENSDARG00000003822	11949236	ENSDART00000037600	GO:0005575	cellular_component	ankyrin repeat domain 16 [Source:RefSeq_peptide;Acc:NP_001017563]	ankrd16
1	11944629	4	ENSDARG00000003822	11949236	ENSDART00000037600	GO:0008150	biological_process	ankyrin repeat domain 16 [Source:RefSeq_peptide;Acc:NP_001017563]	ankrd16
1	11950795	4	ENSDARG00000005451	11964160	ENSDART00000008584	GO:0005093	Rab GDP-dissociation inhibitor activity	GDP dissociation inhibitor 2 [Source:RefSeq_peptide;Acc:NP_955949]	gdi2
1	11950795	4	ENSDARG00000005451	11964160	ENSDART00000008584	GO:0005575	cellular_component	GDP dissociation inhibitor 2 [Source:RefSeq_peptide;Acc:NP_955949]	gdi2
1	11950795	4	ENSDARG00000005451	11964160	ENSDART00000008584	GO:0015031	protein transport	GDP dissociation inhibitor 2 [Source:RefSeq_peptide;Acc:NP_955949]	gdi2
1	11950795	4	ENSDARG00000005451	11964160	ENSDART00000008584	GO:0043087	regulation of GTPase activity	GDP dissociation inhibitor 2 [Source:RefSeq_peptide;Acc:NP_955949]	gdi2
1	11966274	4	ENSDARG00000045765	11976368	ENSDART00000102343			ankyrin repeat and SOCS box-containing 13 [Source:RefSeq_peptide;Acc:NP_001002528]	si:dkey-108d22.2
1	11966274	4	ENSDARG00000045765	11976368	ENSDART00000019458	GO:0003674	molecular_function	ankyrin repeat and SOCS box-containing 13 [Source:RefSeq_peptide;Acc:NP_001002528]	si:dkey-108d22.2
1	11966274	4	ENSDARG00000045765	11976368	ENSDART00000019458	GO:0005575	cellular_component	ankyrin repeat and SOCS box-containing 13 [Source:RefSeq_peptide;Acc:NP_001002528]	si:dkey-108d22.2
1	11966274	4	ENSDARG00000045765	11976368	ENSDART00000019458	GO:0007242	intracellular signaling cascade	ankyrin repeat and SOCS box-containing 13 [Source:RefSeq_peptide;Acc:NP_001002528]	si:dkey-108d22.2
1	11966274	4	ENSDARG00000045765	11976368	ENSDART00000102341	GO:0007242	intracellular signaling cascade	ankyrin repeat and SOCS box-containing 13 [Source:RefSeq_peptide;Acc:NP_001002528]	si:dkey-108d22.2
-1	12060079	4	ENSDARG00000032765	12080676	ENSDART00000002682			neuroepithelial cell transforming gene 1 [Source:RefSeq_peptide;Acc:NP_001007768]	net1
-1	12060079	4	ENSDARG00000032765	12080676	ENSDART00000049066	GO:0005085	guanyl-nucleotide exchange factor activity	neuroepithelial cell transforming gene 1 [Source:RefSeq_peptide;Acc:NP_001007768]	net1
-1	12060079	4	ENSDARG00000032765	12080676	ENSDART00000049066	GO:0005089	Rho guanyl-nucleotide exchange factor activity	neuroepithelial cell transforming gene 1 [Source:RefSeq_peptide;Acc:NP_001007768]	net1
-1	12060079	4	ENSDARG00000032765	12080676	ENSDART00000049066	GO:0005622	intracellular	neuroepithelial cell transforming gene 1 [Source:RefSeq_peptide;Acc:NP_001007768]	net1
-1	12060079	4	ENSDARG00000032765	12080676	ENSDART00000049066	GO:0007242	intracellular signaling cascade	neuroepithelial cell transforming gene 1 [Source:RefSeq_peptide;Acc:NP_001007768]	net1
-1	12060079	4	ENSDARG00000032765	12080676	ENSDART00000049066	GO:0035023	regulation of Rho protein signal transduction	neuroepithelial cell transforming gene 1 [Source:RefSeq_peptide;Acc:NP_001007768]	net1
-1	12093288	4	ENSDARG00000048702	12093413	ENSDART00000070411			dre-mir-29a-1 [Source:miRBase;Acc:MI0001938]	dre-mir-29a-1
-1	12094726	4	ENSDARG00000048642	12094813	ENSDART00000070351			dre-mir-29b-3 [Source:miRBase;Acc:MI0001936]	dre-mir-29b-3
1	12182512	4	ENSDARG00000025576	12217283	ENSDART00000036354			muskelin 1, intracellular mediator containing kelch motifs [Source:RefSeq_peptide;Acc:NP_997859]	mkln1
1	12182512	4	ENSDARG00000025576	12217283	ENSDART00000028820			muskelin 1, intracellular mediator containing kelch motifs [Source:RefSeq_peptide;Acc:NP_997859]	mkln1
-1	12218686	4	ENSDARG00000031228	12237567	ENSDART00000102301			hypothetical protein LOC563093 [Source:RefSeq_peptide;Acc:NP_001020697]	si:dkey-146n1.1
-1	12218686	4	ENSDARG00000031228	12237567	ENSDART00000046344			hypothetical protein LOC563093 [Source:RefSeq_peptide;Acc:NP_001020697]	si:dkey-146n1.1
-1	12291198	4	ENSDARG00000005891	12297301	ENSDART00000014153	GO:0004128	cytochrome-b5 reductase activity	hypothetical protein LOC324560 [Source:RefSeq_peptide;Acc:NP_997850]	zgc:77071
-1	12291198	4	ENSDARG00000005891	12297301	ENSDART00000014153	GO:0005575	cellular_component	hypothetical protein LOC324560 [Source:RefSeq_peptide;Acc:NP_997850]	zgc:77071
-1	12291198	4	ENSDARG00000005891	12297301	ENSDART00000014153	GO:0006118	electron transport	hypothetical protein LOC324560 [Source:RefSeq_peptide;Acc:NP_997850]	zgc:77071
-1	12291198	4	ENSDARG00000005891	12297301	ENSDART00000014153	GO:0016491	oxidoreductase activity	hypothetical protein LOC324560 [Source:RefSeq_peptide;Acc:NP_997850]	zgc:77071
-1	12291198	4	ENSDARG00000005891	12297301	ENSDART00000014153	GO:0050660	FAD binding	hypothetical protein LOC324560 [Source:RefSeq_peptide;Acc:NP_997850]	zgc:77071
-1	12291198	4	ENSDARG00000005891	12297301	ENSDART00000014153	GO:0051287	NAD binding	hypothetical protein LOC324560 [Source:RefSeq_peptide;Acc:NP_997850]	zgc:77071
-1	12303172	4	ENSDARG00000063255	12493641	ENSDART00000092250	GO:0005515	protein binding	BTB (POZ) domain containing 11 [Source:RefSeq_peptide;Acc:NP_001038467]	si:ch211-161f1.1
1	12499738	4	ENSDARG00000045768	12513069	ENSDART00000067282	GO:0003674	molecular_function	hypothetical protein LOC768154 [Source:RefSeq_peptide;Acc:NP_001070765]	cry1a
1	12499738	4	ENSDARG00000045768	12513069	ENSDART00000067282	GO:0005575	cellular_component	hypothetical protein LOC768154 [Source:RefSeq_peptide;Acc:NP_001070765]	cry1a
1	12499738	4	ENSDARG00000045768	12513069	ENSDART00000067282	GO:0008150	biological_process	hypothetical protein LOC768154 [Source:RefSeq_peptide;Acc:NP_001070765]	cry1a
1	12499738	4	ENSDARG00000045768	12513069	ENSDART00000034401			hypothetical protein LOC768154 [Source:RefSeq_peptide;Acc:NP_001070765]	cry1a
1	12499738	4	ENSDARG00000045768	12513069	ENSDART00000067281	GO:0003913	DNA photolyase activity	hypothetical protein LOC768154 [Source:RefSeq_peptide;Acc:NP_001070765]	cry1a
1	12499738	4	ENSDARG00000045768	12513069	ENSDART00000067281	GO:0005667	transcription factor complex	hypothetical protein LOC768154 [Source:RefSeq_peptide;Acc:NP_001070765]	cry1a
1	12499738	4	ENSDARG00000045768	12513069	ENSDART00000067281	GO:0006281	DNA repair	hypothetical protein LOC768154 [Source:RefSeq_peptide;Acc:NP_001070765]	cry1a
1	12499738	4	ENSDARG00000045768	12513069	ENSDART00000067281	GO:0009416	response to light stimulus	hypothetical protein LOC768154 [Source:RefSeq_peptide;Acc:NP_001070765]	cry1a
1	12499738	4	ENSDARG00000045768	12513069	ENSDART00000067281	GO:0016564	transcriptional repressor activity	hypothetical protein LOC768154 [Source:RefSeq_peptide;Acc:NP_001070765]	cry1a
1	12518503	4	ENSDARG00000032242	12520414	ENSDART00000044154			troponin T1, skeletal, slow [Source:RefSeq_peptide;Acc:NP_852476]	tnnt1
-1	12521153	4	ENSDARG00000058366	12526782	ENSDART00000081231			hypothetical protein LOC561722 [Source:RefSeq_peptide;Acc:NP_001038432]	si:dkey-222f8.3
-1	12521153	4	ENSDARG00000058366	12526782	ENSDART00000102260			hypothetical protein LOC561722 [Source:RefSeq_peptide;Acc:NP_001038432]	si:dkey-222f8.3
-1	12561555	4	ENSDARG00000017661	12588566	ENSDART00000048391			v-raf murine sarcoma viral oncogene homolog B1 [Source:RefSeq_peptide;Acc:NP_991307]	braf
-1	12561555	4	ENSDARG00000017661	12588566	ENSDART00000023894	GO:0000166	nucleotide binding	v-raf murine sarcoma viral oncogene homolog B1 [Source:RefSeq_peptide;Acc:NP_991307]	braf
-1	12561555	4	ENSDARG00000017661	12588566	ENSDART00000023894	GO:0004672	protein kinase activity	v-raf murine sarcoma viral oncogene homolog B1 [Source:RefSeq_peptide;Acc:NP_991307]	braf
-1	12561555	4	ENSDARG00000017661	12588566	ENSDART00000023894	GO:0004674	protein serine/threonine kinase activity	v-raf murine sarcoma viral oncogene homolog B1 [Source:RefSeq_peptide;Acc:NP_991307]	braf
-1	12561555	4	ENSDARG00000017661	12588566	ENSDART00000023894	GO:0004713	protein-tyrosine kinase activity	v-raf murine sarcoma viral oncogene homolog B1 [Source:RefSeq_peptide;Acc:NP_991307]	braf
-1	12561555	4	ENSDARG00000017661	12588566	ENSDART00000023894	GO:0005057	receptor signaling protein activity	v-raf murine sarcoma viral oncogene homolog B1 [Source:RefSeq_peptide;Acc:NP_991307]	braf
-1	12561555	4	ENSDARG00000017661	12588566	ENSDART00000023894	GO:0005524	ATP binding	v-raf murine sarcoma viral oncogene homolog B1 [Source:RefSeq_peptide;Acc:NP_991307]	braf
-1	12561555	4	ENSDARG00000017661	12588566	ENSDART00000023894	GO:0006468	protein amino acid phosphorylation	v-raf murine sarcoma viral oncogene homolog B1 [Source:RefSeq_peptide;Acc:NP_991307]	braf
-1	12561555	4	ENSDARG00000017661	12588566	ENSDART00000023894	GO:0006829	zinc ion transport	v-raf murine sarcoma viral oncogene homolog B1 [Source:RefSeq_peptide;Acc:NP_991307]	braf
-1	12561555	4	ENSDARG00000017661	12588566	ENSDART00000023894	GO:0007165	signal transduction	v-raf murine sarcoma viral oncogene homolog B1 [Source:RefSeq_peptide;Acc:NP_991307]	braf
-1	12561555	4	ENSDARG00000017661	12588566	ENSDART00000023894	GO:0007242	intracellular signaling cascade	v-raf murine sarcoma viral oncogene homolog B1 [Source:RefSeq_peptide;Acc:NP_991307]	braf
-1	12561555	4	ENSDARG00000017661	12588566	ENSDART00000023894	GO:0008270	zinc ion binding	v-raf murine sarcoma viral oncogene homolog B1 [Source:RefSeq_peptide;Acc:NP_991307]	braf
-1	12561555	4	ENSDARG00000017661	12588566	ENSDART00000023894	GO:0016301	kinase activity	v-raf murine sarcoma viral oncogene homolog B1 [Source:RefSeq_peptide;Acc:NP_991307]	braf
-1	12561555	4	ENSDARG00000017661	12588566	ENSDART00000023894	GO:0016740	transferase activity	v-raf murine sarcoma viral oncogene homolog B1 [Source:RefSeq_peptide;Acc:NP_991307]	braf
-1	12561555	4	ENSDARG00000017661	12588566	ENSDART00000081175			v-raf murine sarcoma viral oncogene homolog B1 [Source:RefSeq_peptide;Acc:NP_991307]	braf
-1	12561555	4	ENSDARG00000017661	12588566	ENSDART00000102222			v-raf murine sarcoma viral oncogene homolog B1 [Source:RefSeq_peptide;Acc:NP_991307]	braf
-1	12588797	4	ENSDARG00000020015	12592569	ENSDART00000048675			mitochondrial ribosomal protein S33 [Source:RefSeq_peptide;Acc:NP_001002306]	mrps33
1	12599635	4	ENSDARG00000006747	12716692	ENSDART00000011455	GO:0005198	structural molecule activity	hypothetical protein LOC436669 [Source:RefSeq_peptide;Acc:NP_001002396]	zgc:92710
1	12599635	4	ENSDARG00000006747	12716692	ENSDART00000011455	GO:0005923	tight junction	hypothetical protein LOC436669 [Source:RefSeq_peptide;Acc:NP_001002396]	zgc:92710
1	12599635	4	ENSDARG00000006747	12716692	ENSDART00000011455	GO:0008150	biological_process	hypothetical protein LOC436669 [Source:RefSeq_peptide;Acc:NP_001002396]	zgc:92710
-1	12730228	4	ENSDARG00000007639	12772597	ENSDART00000022646	GO:0000166	nucleotide binding	hypothetical protein LOC394144 [Source:RefSeq_peptide;Acc:NP_957463]	zgc:63566
-1	12730228	4	ENSDARG00000007639	12772597	ENSDART00000022646	GO:0003676	nucleic acid binding	hypothetical protein LOC394144 [Source:RefSeq_peptide;Acc:NP_957463]	zgc:63566
-1	12730228	4	ENSDARG00000007639	12772597	ENSDART00000022646	GO:0005515	protein binding	hypothetical protein LOC394144 [Source:RefSeq_peptide;Acc:NP_957463]	zgc:63566
-1	12730228	4	ENSDARG00000007639	12772597	ENSDART00000022646	GO:0006829	zinc ion transport	hypothetical protein LOC394144 [Source:RefSeq_peptide;Acc:NP_957463]	zgc:63566
-1	12730228	4	ENSDARG00000007639	12772597	ENSDART00000022646	GO:0008270	zinc ion binding	hypothetical protein LOC394144 [Source:RefSeq_peptide;Acc:NP_957463]	zgc:63566
-1	12730228	4	ENSDARG00000007639	12772597	ENSDART00000022646	GO:0046872	metal ion binding	hypothetical protein LOC394144 [Source:RefSeq_peptide;Acc:NP_957463]	zgc:63566
1	12778825	4	ENSDARG00000041665	12796364	ENSDART00000061070	GO:0003676	nucleic acid binding	makorin, ring finger protein, 1 [Source:RefSeq_peptide;Acc:NP_694510]	mkrn1
1	12778825	4	ENSDARG00000041665	12796364	ENSDART00000061070	GO:0005515	protein binding	makorin, ring finger protein, 1 [Source:RefSeq_peptide;Acc:NP_694510]	mkrn1
1	12778825	4	ENSDARG00000041665	12796364	ENSDART00000061070	GO:0006829	zinc ion transport	makorin, ring finger protein, 1 [Source:RefSeq_peptide;Acc:NP_694510]	mkrn1
1	12778825	4	ENSDARG00000041665	12796364	ENSDART00000061070	GO:0008270	zinc ion binding	makorin, ring finger protein, 1 [Source:RefSeq_peptide;Acc:NP_694510]	mkrn1
1	12778825	4	ENSDARG00000041665	12796364	ENSDART00000061070	GO:0046872	metal ion binding	makorin, ring finger protein, 1 [Source:RefSeq_peptide;Acc:NP_694510]	mkrn1
1	12778825	4	ENSDARG00000041665	12796364	ENSDART00000102199			makorin, ring finger protein, 1 [Source:RefSeq_peptide;Acc:NP_694510]	mkrn1
-1	12806311	4	ENSDARG00000058244	12807419	ENSDART00000081089				LOC100002367
1	12820605	4	ENSDARG00000040272	12825081	ENSDART00000058932				LOC100002442
1	12820605	4	ENSDARG00000040272	12825081	ENSDART00000058921				LOC100002442
1	12820605	4	ENSDARG00000040272	12825081	ENSDART00000058929				LOC100002442
1	12820605	4	ENSDARG00000040272	12825081	ENSDART00000058927				LOC100002442
1	12828868	4	ENSDARG00000043906	12833041	ENSDART00000058924				LOC100002512
1	12828868	4	ENSDARG00000043906	12833041	ENSDART00000081084				LOC100002512
1	12828868	4	ENSDARG00000043906	12833041	ENSDART00000064474				LOC100002512
1	12836781	4	ENSDARG00000058234	12841151	ENSDART00000081074			hypothetical protein LOC795673 (LOC795673), mRNA [Source:RefSeq_dna;Acc:XR_029251]	XR_029251.1
1	12836781	4	ENSDARG00000058234	12841151	ENSDART00000102193			hypothetical protein LOC795673 (LOC795673), mRNA [Source:RefSeq_dna;Acc:XR_029251]	XR_029251.1
1	12836781	4	ENSDARG00000058234	12841151	ENSDART00000058916			hypothetical protein LOC795673 (LOC795673), mRNA [Source:RefSeq_dna;Acc:XR_029251]	XR_029251.1
1	12836781	4	ENSDARG00000058234	12841151	ENSDART00000058925			hypothetical protein LOC795673 (LOC795673), mRNA [Source:RefSeq_dna;Acc:XR_029251]	XR_029251.1
1	12846194	4	ENSDARG00000058228	12850186	ENSDART00000081070				LOC100002647
1	12846194	4	ENSDARG00000058228	12850186	ENSDART00000081060				LOC100002647
1	12846194	4	ENSDARG00000058228	12850186	ENSDART00000051796				LOC100002647
1	12853988	4	ENSDARG00000058217	12857339	ENSDART00000081055
1	12853988	4	ENSDARG00000058217	12857339	ENSDART00000081041
1	12853988	4	ENSDARG00000058217	12857339	ENSDART00000102182
1	12853988	4	ENSDARG00000058217	12857339	ENSDART00000102180
-1	12870763	4	ENSDARG00000019396	12877075	ENSDART00000017180	GO:0000166	nucleotide binding	hypothetical protein LOC436767 [Source:RefSeq_peptide;Acc:NP_001002494]	zgc:92849
-1	12870763	4	ENSDARG00000019396	12877075	ENSDART00000017180	GO:0005525	GTP binding	hypothetical protein LOC436767 [Source:RefSeq_peptide;Acc:NP_001002494]	zgc:92849
-1	12870763	4	ENSDARG00000019396	12877075	ENSDART00000017180	GO:0007264	small GTPase mediated signal transduction	hypothetical protein LOC436767 [Source:RefSeq_peptide;Acc:NP_001002494]	zgc:92849
-1	12901778	4	ENSDARG00000013476	12967732	ENSDART00000027756	GO:0005089	Rho guanyl-nucleotide exchange factor activity	hypothetical protein LOC492469 [Source:RefSeq_peptide;Acc:NP_001007342]	zgc:103517
-1	12901778	4	ENSDARG00000013476	12967732	ENSDART00000027756	GO:0005622	intracellular	hypothetical protein LOC492469 [Source:RefSeq_peptide;Acc:NP_001007342]	zgc:103517
-1	12901778	4	ENSDARG00000013476	12967732	ENSDART00000027756	GO:0035023	regulation of Rho protein signal transduction	hypothetical protein LOC492469 [Source:RefSeq_peptide;Acc:NP_001007342]	zgc:103517
1	13106596	4	ENSDARG00000008720	13169817	ENSDART00000003583	GO:0005575	cellular_component	hypothetical protein LOC553774 [Source:RefSeq_peptide;Acc:NP_001018575]	zgc:110149
1	13106596	4	ENSDARG00000008720	13169817	ENSDART00000003583	GO:0006829	zinc ion transport	hypothetical protein LOC553774 [Source:RefSeq_peptide;Acc:NP_001018575]	zgc:110149
1	13106596	4	ENSDARG00000008720	13169817	ENSDART00000003583	GO:0008270	zinc ion binding	hypothetical protein LOC553774 [Source:RefSeq_peptide;Acc:NP_001018575]	zgc:110149
1	13106596	4	ENSDARG00000008720	13169817	ENSDART00000003583	GO:0046872	metal ion binding	hypothetical protein LOC553774 [Source:RefSeq_peptide;Acc:NP_001018575]	zgc:110149
-1	13206621	4	ENSDARG00000032618	13208100	ENSDART00000035259	GO:0003674	molecular_function	hypothetical protein LOC449784 [Source:RefSeq_peptide;Acc:NP_001005957]	zgc:101898
-1	13206621	4	ENSDARG00000032618	13208100	ENSDART00000035259	GO:0005575	cellular_component	hypothetical protein LOC449784 [Source:RefSeq_peptide;Acc:NP_001005957]	zgc:101898
-1	13206621	4	ENSDARG00000032618	13208100	ENSDART00000035259	GO:0008150	biological_process	hypothetical protein LOC449784 [Source:RefSeq_peptide;Acc:NP_001005957]	zgc:101898
	13207974		BX868221
-1	13210920	4	ENSDARG00000022165	13214098	ENSDART00000035225	GO:0003674	molecular_function	hypothetical protein LOC431762 [Source:RefSeq_peptide;Acc:NP_001002215]	zgc:92357
-1	13210920	4	ENSDARG00000022165	13214098	ENSDART00000035225	GO:0005575	cellular_component	hypothetical protein LOC431762 [Source:RefSeq_peptide;Acc:NP_001002215]	zgc:92357
-1	13210920	4	ENSDARG00000022165	13214098	ENSDART00000035225	GO:0008150	biological_process	hypothetical protein LOC431762 [Source:RefSeq_peptide;Acc:NP_001002215]	zgc:92357
-1	13245652	4	ENSDARG00000005897	13256945	ENSDART00000024312	GO:0004139	deoxyribose-phosphate aldolase activity	hypothetical protein LOC450077 [Source:RefSeq_peptide;Acc:NP_001006097]	zgc:101610
-1	13245652	4	ENSDARG00000005897	13256945	ENSDART00000024312	GO:0005737	cytoplasm	hypothetical protein LOC450077 [Source:RefSeq_peptide;Acc:NP_001006097]	zgc:101610
-1	13245652	4	ENSDARG00000005897	13256945	ENSDART00000024312	GO:0009264	deoxyribonucleotide catabolic process	hypothetical protein LOC450077 [Source:RefSeq_peptide;Acc:NP_001006097]	zgc:101610
-1	13245652	4	ENSDARG00000005897	13256945	ENSDART00000024312	GO:0016829	lyase activity	hypothetical protein LOC450077 [Source:RefSeq_peptide;Acc:NP_001006097]	zgc:101610
-1	13261058	4	ENSDARG00000053127	13271626	ENSDART00000058020				LOC797342
-1	13261058	4	ENSDARG00000053127	13271626	ENSDART00000075097				LOC797342
-1	13261058	4	ENSDARG00000053127	13271626	ENSDART00000075091				LOC797342
-1	13261058	4	ENSDARG00000053127	13271626	ENSDART00000075113				LOC797342
-1	13272963	4	ENSDARG00000053131	13281498	ENSDART00000067131			LOC567444 protein (Fragment). [Source:Uniprot/SPTREMBL;Acc:Q4KMD6]	Q4KMD6_DANRE
-1	13283923	4	ENSDARG00000053136	13285961	ENSDART00000075127	GO:0005786	signal recognition particle, endoplasmic reticulum targeting	Beta-2-microglobulin precursor. [Source:Uniprot/SWISSPROT;Acc:Q04475]	b2m
-1	13283923	4	ENSDARG00000053136	13285961	ENSDART00000075127	GO:0009968	negative regulation of signal transduction	Beta-2-microglobulin precursor. [Source:Uniprot/SWISSPROT;Acc:Q04475]	b2m
-1	13309797	4	ENSDARG00000069912	13352508	ENSDART00000080536	GO:0000785	chromatin	zgc:77719 (zgc:77719), mRNA [Source:RefSeq_dna;Acc:NM_212680]	zgc:77719
-1	13309797	4	ENSDARG00000069912	13352508	ENSDART00000080536	GO:0003677	DNA binding	zgc:77719 (zgc:77719), mRNA [Source:RefSeq_dna;Acc:NM_212680]	zgc:77719
-1	13309797	4	ENSDARG00000069912	13352508	ENSDART00000080536	GO:0005634	nucleus	zgc:77719 (zgc:77719), mRNA [Source:RefSeq_dna;Acc:NM_212680]	zgc:77719
-1	13309797	4	ENSDARG00000069912	13352508	ENSDART00000080536	GO:0006355	regulation of transcription, DNA-dependent	zgc:77719 (zgc:77719), mRNA [Source:RefSeq_dna;Acc:NM_212680]	zgc:77719
-1	13309797	4	ENSDARG00000069912	13352508	ENSDART00000080536	GO:0007001	chromosome organization and biogenesis (sensu Eukaryota)	zgc:77719 (zgc:77719), mRNA [Source:RefSeq_dna;Acc:NM_212680]	zgc:77719
-1	13309797	4	ENSDARG00000069912	13352508	ENSDART00000102129			zgc:77719 (zgc:77719), mRNA [Source:RefSeq_dna;Acc:NM_212680]	zgc:77719
-1	13382994	4	ENSDARG00000045658	13404676	ENSDART00000067136			methionine sulfoxide reductase B3 [Source:RefSeq_peptide;Acc:NP_001002094]	zgc:86909
-1	13382994	4	ENSDARG00000045658	13404676	ENSDART00000067135			methionine sulfoxide reductase B3 [Source:RefSeq_peptide;Acc:NP_001002094]	zgc:86909
-1	13382994	4	ENSDARG00000045658	13404676	ENSDART00000067134	GO:0005575	cellular_component	methionine sulfoxide reductase B3 [Source:RefSeq_peptide;Acc:NP_001002094]	zgc:86909
-1	13382994	4	ENSDARG00000045658	13404676	ENSDART00000067134	GO:0008113	protein-methionine-S-oxide reductase activity	methionine sulfoxide reductase B3 [Source:RefSeq_peptide;Acc:NP_001002094]	zgc:86909
-1	13382994	4	ENSDARG00000045658	13404676	ENSDART00000067134	GO:0008150	biological_process	methionine sulfoxide reductase B3 [Source:RefSeq_peptide;Acc:NP_001002094]	zgc:86909
-1	13408076	4	ENSDARG00000015824	13420536	ENSDART00000013604	GO:0000166	nucleotide binding	LEM domain containing 3 [Source:RefSeq_peptide;Acc:NP_001038329]	lemd3
-1	13408076	4	ENSDARG00000015824	13420536	ENSDART00000013604	GO:0005635	nuclear envelope	LEM domain containing 3 [Source:RefSeq_peptide;Acc:NP_001038329]	lemd3
1	13422300	4	ENSDARG00000005541	13447245	ENSDART00000016382	GO:0004713	protein-tyrosine kinase activity	Wnt inhibitory factor 1 precursor (WIF-1). [Source:Uniprot/SWISSPROT;Acc:Q9W6F9]	wif1
1	13422300	4	ENSDARG00000005541	13447245	ENSDART00000016382	GO:0005786	signal recognition particle, endoplasmic reticulum targeting	Wnt inhibitory factor 1 precursor (WIF-1). [Source:Uniprot/SWISSPROT;Acc:Q9W6F9]	wif1
1	13422300	4	ENSDARG00000005541	13447245	ENSDART00000016382	GO:0009968	negative regulation of signal transduction	Wnt inhibitory factor 1 precursor (WIF-1). [Source:Uniprot/SWISSPROT;Acc:Q9W6F9]	wif1
-1	13461782	4	ENSDARG00000014361	13469399	ENSDART00000013839	GO:0003674	molecular_function	hypothetical protein LOC406412 [Source:RefSeq_peptide;Acc:NP_998303]	zgc:64112
-1	13461782	4	ENSDARG00000014361	13469399	ENSDART00000013839	GO:0005575	cellular_component	hypothetical protein LOC406412 [Source:RefSeq_peptide;Acc:NP_998303]	zgc:64112
-1	13461782	4	ENSDARG00000014361	13469399	ENSDART00000013839	GO:0008150	biological_process	hypothetical protein LOC406412 [Source:RefSeq_peptide;Acc:NP_998303]	zgc:64112
-1	13484531	4	ENSDARG00000045663	13487820	ENSDART00000067142			hypothetical protein LOC100034415 [Source:RefSeq_peptide;Acc:NP_001076521]	si:dkey-6a5.3
-1	13492067	4	ENSDARG00000057542	13514570	ENSDART00000080228			Hypothetical protein (Fragment). [Source:Uniprot/SPTREMBL;Acc:Q08C58]	Q08C58_DANRE
-1	13492067	4	ENSDARG00000057542	13514570	ENSDART00000102072			Hypothetical protein (Fragment). [Source:Uniprot/SPTREMBL;Acc:Q08C58]	Q08C58_DANRE
1	13509982	4	ENSDARG00000045664	13510737	ENSDART00000067144
-1	13526462	4	ENSDARG00000015053	13746227	ENSDART00000026593	GO:0004872	receptor activity	glutamate receptor interacting protein 1 [Source:RefSeq_peptide;Acc:NP_001038316]	si:dkey-6a5.1
-1	13526462	4	ENSDARG00000015053	13746227	ENSDART00000026593	GO:0005515	protein binding	glutamate receptor interacting protein 1 [Source:RefSeq_peptide;Acc:NP_001038316]	si:dkey-6a5.1
1	13902557	4	ENSDARG00000017841	13915815	ENSDART00000003694	GO:0005488	binding	cullin-associated and neddylation-dissociated 1 [Source:RefSeq_peptide;Acc:NP_998650]	cand1
1	13902557	4	ENSDARG00000017841	13915815	ENSDART00000003694	GO:0005575	cellular_component	cullin-associated and neddylation-dissociated 1 [Source:RefSeq_peptide;Acc:NP_998650]	cand1
1	13902557	4	ENSDARG00000017841	13915815	ENSDART00000102044			cullin-associated and neddylation-dissociated 1 [Source:RefSeq_peptide;Acc:NP_998650]	cand1
1	13919520	4	ENSDARG00000045669	13923544	ENSDART00000067151	GO:0003674	molecular_function	hypothetical protein LOC557637 [Source:RefSeq_peptide;Acc:NP_001020665]	si:dkey-39a18.1
1	13919520	4	ENSDARG00000045669	13923544	ENSDART00000067151	GO:0005575	cellular_component	hypothetical protein LOC557637 [Source:RefSeq_peptide;Acc:NP_001020665]	si:dkey-39a18.1
1	13919520	4	ENSDARG00000045669	13923544	ENSDART00000067151	GO:0008150	biological_process	hypothetical protein LOC557637 [Source:RefSeq_peptide;Acc:NP_001020665]	si:dkey-39a18.1
1	13942964	4	ENSDARG00000045670	13949941	ENSDART00000067152	GO:0000166	nucleotide binding	dual-specificity tyrosine-(Y)-phosphorylation regulated kinase 2 [Source:RefSeq_peptide;Acc:NP_001038298]	dyrk2
1	13942964	4	ENSDARG00000045670	13949941	ENSDART00000067152	GO:0004672	protein kinase activity	dual-specificity tyrosine-(Y)-phosphorylation regulated kinase 2 [Source:RefSeq_peptide;Acc:NP_001038298]	dyrk2
1	13942964	4	ENSDARG00000045670	13949941	ENSDART00000067152	GO:0004674	protein serine/threonine kinase activity	dual-specificity tyrosine-(Y)-phosphorylation regulated kinase 2 [Source:RefSeq_peptide;Acc:NP_001038298]	dyrk2
1	13942964	4	ENSDARG00000045670	13949941	ENSDART00000067152	GO:0005524	ATP binding	dual-specificity tyrosine-(Y)-phosphorylation regulated kinase 2 [Source:RefSeq_peptide;Acc:NP_001038298]	dyrk2
1	13942964	4	ENSDARG00000045670	13949941	ENSDART00000067152	GO:0006468	protein amino acid phosphorylation	dual-specificity tyrosine-(Y)-phosphorylation regulated kinase 2 [Source:RefSeq_peptide;Acc:NP_001038298]	dyrk2
1	13942964	4	ENSDARG00000045670	13949941	ENSDART00000067152	GO:0016301	kinase activity	dual-specificity tyrosine-(Y)-phosphorylation regulated kinase 2 [Source:RefSeq_peptide;Acc:NP_001038298]	dyrk2
1	13942964	4	ENSDARG00000045670	13949941	ENSDART00000067152	GO:0016740	transferase activity	dual-specificity tyrosine-(Y)-phosphorylation regulated kinase 2 [Source:RefSeq_peptide;Acc:NP_001038298]	dyrk2
-1	13998111	4	ENSDARG00000024211	14000473	ENSDART00000034387	GO:0005133	interferon-gamma receptor binding	interferon, gamma [Source:RefSeq_peptide;Acc:NP_998029]	ifng1-2
-1	13998111	4	ENSDARG00000024211	14000473	ENSDART00000034387	GO:0005576	extracellular region	interferon, gamma [Source:RefSeq_peptide;Acc:NP_998029]	ifng1-2
-1	13998111	4	ENSDARG00000024211	14000473	ENSDART00000034387	GO:0006955	immune response	interferon, gamma [Source:RefSeq_peptide;Acc:NP_998029]	ifng1-2
-1	13998111	4	ENSDARG00000024211	14000473	ENSDART00000034387	GO:0009615	response to virus	interferon, gamma [Source:RefSeq_peptide;Acc:NP_998029]	ifng1-2
-1	14007973	4	ENSDARG00000045671	14008908	ENSDART00000067153	GO:0005125	cytokine activity	interferon, gamma 1-1 [Source:RefSeq_peptide;Acc:NP_001018629]	ifng1-1
-1	14007973	4	ENSDARG00000045671	14008908	ENSDART00000067153	GO:0005615	extracellular space	interferon, gamma 1-1 [Source:RefSeq_peptide;Acc:NP_001018629]	ifng1-1
-1	14007973	4	ENSDARG00000045671	14008908	ENSDART00000067153	GO:0006955	immune response	interferon, gamma 1-1 [Source:RefSeq_peptide;Acc:NP_001018629]	ifng1-1
-1	14007973	4	ENSDARG00000045671	14008908	ENSDART00000067153	GO:0050829	defense response to Gram-negative bacterium	interferon, gamma 1-1 [Source:RefSeq_peptide;Acc:NP_001018629]	ifng1-1
-1	14025633	4	ENSDARG00000045672	14029164	ENSDART00000067154	GO:0005125	cytokine activity	interleukin 26 [Source:RefSeq_peptide;Acc:NP_001018635]	il26
-1	14025633	4	ENSDARG00000045672	14029164	ENSDART00000067154	GO:0005615	extracellular space	interleukin 26 [Source:RefSeq_peptide;Acc:NP_001018635]	il26
-1	14035122	4	ENSDARG00000045673	14039333	ENSDART00000067155	GO:0005125	cytokine activity	interleukin 22 [Source:RefSeq_peptide;Acc:NP_001018628]	il22
-1	14035122	4	ENSDARG00000045673	14039333	ENSDART00000067155	GO:0005615	extracellular space	interleukin 22 [Source:RefSeq_peptide;Acc:NP_001018628]	il22
-1	14035122	4	ENSDARG00000045673	14039333	ENSDART00000067155	GO:0006955	immune response	interleukin 22 [Source:RefSeq_peptide;Acc:NP_001018628]	il22
-1	14035122	4	ENSDARG00000045673	14039333	ENSDART00000067155	GO:0050829	defense response to Gram-negative bacterium	interleukin 22 [Source:RefSeq_peptide;Acc:NP_001018628]	il22
-1	14041927	4	ENSDARG00000045675	14076914	ENSDART00000102010			Mdm4, transformed 3T3 cell double minute 1, p53 binding protein, homolog [Source:RefSeq_peptide;Acc:NP_001038285]	mdm1
-1	14041927	4	ENSDARG00000045675	14076914	ENSDART00000102006			Mdm4, transformed 3T3 cell double minute 1, p53 binding protein, homolog [Source:RefSeq_peptide;Acc:NP_001038285]	mdm1
-1	14041927	4	ENSDARG00000045675	14076914	ENSDART00000080426			Mdm4, transformed 3T3 cell double minute 1, p53 binding protein, homolog [Source:RefSeq_peptide;Acc:NP_001038285]	mdm1
-1	14041927	4	ENSDARG00000045675	14076914	ENSDART00000067157			Mdm4, transformed 3T3 cell double minute 1, p53 binding protein, homolog [Source:RefSeq_peptide;Acc:NP_001038285]	mdm1
1	14059053	4	ENSDARG00000045676	14066744	ENSDART00000067158	GO:0005262	calcium channel activity	calumenin [Source:RefSeq_peptide;Acc:NP_001002151]	calua
1	14059053	4	ENSDARG00000045676	14066744	ENSDART00000067158	GO:0005509	calcium ion binding	calumenin [Source:RefSeq_peptide;Acc:NP_001002151]	calua
1	14059053	4	ENSDARG00000045676	14066744	ENSDART00000067158	GO:0005575	cellular_component	calumenin [Source:RefSeq_peptide;Acc:NP_001002151]	calua
1	14059053	4	ENSDARG00000045676	14066744	ENSDART00000067158	GO:0006816	calcium ion transport	calumenin [Source:RefSeq_peptide;Acc:NP_001002151]	calua
1	14059053	4	ENSDARG00000045676	14066744	ENSDART00000067158	GO:0019855	calcium channel inhibitor activity	calumenin [Source:RefSeq_peptide;Acc:NP_001002151]	calua
-1	14068192	4	ENSDARG00000045677	14070853	ENSDART00000067160	GO:0001584	rhodopsin-like receptor activity	Opsin-1, short-wave-sensitive 1 (Ultraviolet-sensitive opsin) (Ultraviolet cone photoreceptor pigment) (Opsin SWS-1). [Source:Uniprot/SWISSPROT;Acc:Q9W6A9]	opn1sw1
-1	14068192	4	ENSDARG00000045677	14070853	ENSDART00000067160	GO:0004871	signal transducer activity	Opsin-1, short-wave-sensitive 1 (Ultraviolet-sensitive opsin) (Ultraviolet cone photoreceptor pigment) (Opsin SWS-1). [Source:Uniprot/SWISSPROT;Acc:Q9W6A9]	opn1sw1
-1	14068192	4	ENSDARG00000045677	14070853	ENSDART00000067160	GO:0004872	receptor activity	Opsin-1, short-wave-sensitive 1 (Ultraviolet-sensitive opsin) (Ultraviolet cone photoreceptor pigment) (Opsin SWS-1). [Source:Uniprot/SWISSPROT;Acc:Q9W6A9]	opn1sw1
-1	14068192	4	ENSDARG00000045677	14070853	ENSDART00000067160	GO:0005579	membrane attack complex	Opsin-1, short-wave-sensitive 1 (Ultraviolet-sensitive opsin) (Ultraviolet cone photoreceptor pigment) (Opsin SWS-1). [Source:Uniprot/SWISSPROT;Acc:Q9W6A9]	opn1sw1
-1	14068192	4	ENSDARG00000045677	14070853	ENSDART00000067160	GO:0007165	signal transduction	Opsin-1, short-wave-sensitive 1 (Ultraviolet-sensitive opsin) (Ultraviolet cone photoreceptor pigment) (Opsin SWS-1). [Source:Uniprot/SWISSPROT;Acc:Q9W6A9]	opn1sw1
-1	14068192	4	ENSDARG00000045677	14070853	ENSDART00000067160	GO:0007186	G-protein coupled receptor protein signaling pathway	Opsin-1, short-wave-sensitive 1 (Ultraviolet-sensitive opsin) (Ultraviolet cone photoreceptor pigment) (Opsin SWS-1). [Source:Uniprot/SWISSPROT;Acc:Q9W6A9]	opn1sw1
-1	14068192	4	ENSDARG00000045677	14070853	ENSDART00000067160	GO:0007601	visual perception	Opsin-1, short-wave-sensitive 1 (Ultraviolet-sensitive opsin) (Ultraviolet cone photoreceptor pigment) (Opsin SWS-1). [Source:Uniprot/SWISSPROT;Acc:Q9W6A9]	opn1sw1
-1	14068192	4	ENSDARG00000045677	14070853	ENSDART00000067160	GO:0007602	phototransduction	Opsin-1, short-wave-sensitive 1 (Ultraviolet-sensitive opsin) (Ultraviolet cone photoreceptor pigment) (Opsin SWS-1). [Source:Uniprot/SWISSPROT;Acc:Q9W6A9]	opn1sw1
-1	14068192	4	ENSDARG00000045677	14070853	ENSDART00000067160	GO:0009881	photoreceptor activity	Opsin-1, short-wave-sensitive 1 (Ultraviolet-sensitive opsin) (Ultraviolet cone photoreceptor pigment) (Opsin SWS-1). [Source:Uniprot/SWISSPROT;Acc:Q9W6A9]	opn1sw1
-1	14068192	4	ENSDARG00000045677	14070853	ENSDART00000067160	GO:0016020	membrane	Opsin-1, short-wave-sensitive 1 (Ultraviolet-sensitive opsin) (Ultraviolet cone photoreceptor pigment) (Opsin SWS-1). [Source:Uniprot/SWISSPROT;Acc:Q9W6A9]	opn1sw1
-1	14068192	4	ENSDARG00000045677	14070853	ENSDART00000067160	GO:0016021	integral to membrane	Opsin-1, short-wave-sensitive 1 (Ultraviolet-sensitive opsin) (Ultraviolet cone photoreceptor pigment) (Opsin SWS-1). [Source:Uniprot/SWISSPROT;Acc:Q9W6A9]	opn1sw1
-1	14068192	4	ENSDARG00000045677	14070853	ENSDART00000067160	GO:0018298	protein-chromophore linkage	Opsin-1, short-wave-sensitive 1 (Ultraviolet-sensitive opsin) (Ultraviolet cone photoreceptor pigment) (Opsin SWS-1). [Source:Uniprot/SWISSPROT;Acc:Q9W6A9]	opn1sw1
-1	14068192	4	ENSDARG00000045677	14070853	ENSDART00000101990			Opsin-1, short-wave-sensitive 1 (Ultraviolet-sensitive opsin) (Ultraviolet cone photoreceptor pigment) (Opsin SWS-1). [Source:Uniprot/SWISSPROT;Acc:Q9W6A9]	opn1sw1
1	14075010	4	ENSDARG00000063785	14075108	ENSDART00000093486			dre-mir-729 [Source:miRBase;Acc:MI0004773]	dre-mir-729
1	14077216	4	ENSDARG00000045680	14095685	ENSDART00000067161	GO:0005488	binding	transportin 3 [Source:RefSeq_peptide;Acc:NP_957381]	tnpo3
1	14077216	4	ENSDARG00000045680	14095685	ENSDART00000067161	GO:0005575	cellular_component	transportin 3 [Source:RefSeq_peptide;Acc:NP_957381]	tnpo3
1	14077216	4	ENSDARG00000045680	14095685	ENSDART00000067161	GO:0008150	biological_process	transportin 3 [Source:RefSeq_peptide;Acc:NP_957381]	tnpo3
-1	14096350	4	ENSDARG00000045681	14103675	ENSDART00000067164	GO:0003677	DNA binding	hypothetical protein LOC405811 [Source:RefSeq_peptide;Acc:NP_998040]	zgc:76986
-1	14096350	4	ENSDARG00000045681	14103675	ENSDART00000067164	GO:0003700	transcription factor activity	hypothetical protein LOC405811 [Source:RefSeq_peptide;Acc:NP_998040]	zgc:76986
-1	14096350	4	ENSDARG00000045681	14103675	ENSDART00000067164	GO:0005634	nucleus	hypothetical protein LOC405811 [Source:RefSeq_peptide;Acc:NP_998040]	zgc:76986
-1	14096350	4	ENSDARG00000045681	14103675	ENSDART00000067164	GO:0006350	transcription	hypothetical protein LOC405811 [Source:RefSeq_peptide;Acc:NP_998040]	zgc:76986
-1	14096350	4	ENSDARG00000045681	14103675	ENSDART00000067164	GO:0006353	transcription termination	hypothetical protein LOC405811 [Source:RefSeq_peptide;Acc:NP_998040]	zgc:76986
-1	14096350	4	ENSDARG00000045681	14103675	ENSDART00000067164	GO:0006355	regulation of transcription, DNA-dependent	hypothetical protein LOC405811 [Source:RefSeq_peptide;Acc:NP_998040]	zgc:76986
-1	14096350	4	ENSDARG00000045681	14103675	ENSDART00000067164	GO:0031564	transcription antitermination	hypothetical protein LOC405811 [Source:RefSeq_peptide;Acc:NP_998040]	zgc:76986
1	14106805	4	ENSDARG00000045683	14108408	ENSDART00000067165			hypothetical protein LOC556936 [Source:RefSeq_peptide;Acc:NP_001038282]	si:ch211-266a5.1
1	14187100	4	ENSDARG00000006396	14218855	ENSDART00000007237	GO:0005579	membrane attack complex	hypothetical protein LOC556537 [Source:RefSeq_peptide;Acc:NP_001038270]	si:dkey-240a12.1
1	14187100	4	ENSDARG00000006396	14218855	ENSDART00000007237	GO:0016020	membrane	hypothetical protein LOC556537 [Source:RefSeq_peptide;Acc:NP_001038270]	si:dkey-240a12.1
1	14226829	4	ENSDARG00000045685	14284171	ENSDART00000067166	GO:0003677	DNA binding	contactin 1b [Source:RefSeq_peptide;Acc:NP_001014814]	cntn1b
1	14226829	4	ENSDARG00000045685	14284171	ENSDART00000067166	GO:0003700	transcription factor activity	contactin 1b [Source:RefSeq_peptide;Acc:NP_001014814]	cntn1b
1	14226829	4	ENSDARG00000045685	14284171	ENSDART00000067166	GO:0005524	ATP binding	contactin 1b [Source:RefSeq_peptide;Acc:NP_001014814]	cntn1b
1	14226829	4	ENSDARG00000045685	14284171	ENSDART00000067166	GO:0005579	membrane attack complex	contactin 1b [Source:RefSeq_peptide;Acc:NP_001014814]	cntn1b
1	14226829	4	ENSDARG00000045685	14284171	ENSDART00000067166	GO:0005634	nucleus	contactin 1b [Source:RefSeq_peptide;Acc:NP_001014814]	cntn1b
1	14226829	4	ENSDARG00000045685	14284171	ENSDART00000067166	GO:0006355	regulation of transcription, DNA-dependent	contactin 1b [Source:RefSeq_peptide;Acc:NP_001014814]	cntn1b
1	14226829	4	ENSDARG00000045685	14284171	ENSDART00000067166	GO:0016020	membrane	contactin 1b [Source:RefSeq_peptide;Acc:NP_001014814]	cntn1b
1	14226829	4	ENSDARG00000045685	14284171	ENSDART00000101913			contactin 1b [Source:RefSeq_peptide;Acc:NP_001014814]	cntn1b
1	14226829	4	ENSDARG00000045685	14284171	ENSDART00000101908			contactin 1b [Source:RefSeq_peptide;Acc:NP_001014814]	cntn1b
1	14301560	4	ENSDARG00000045687	14351972	ENSDART00000067168	GO:0005515	protein binding	hypothetical protein LOC798289 [Source:RefSeq_peptide;Acc:NP_001076392]	si:dkey-240a12.3
-1	14383795	4	ENSDARG00000022550	14392602	ENSDART00000032805			Glycosyltransferase 8 domain-containing protein 3 (EC 2.4.1.-). [Source:Uniprot/SWISSPROT;Acc:Q5SP46]	glt8d3
-1	14397245	4	ENSDARG00000015966	14411725	ENSDART00000080334			YY1 associated factor 2 [Source:RefSeq_peptide;Acc:NP_001038733]	yaf2
-1	14397245	4	ENSDARG00000015966	14411725	ENSDART00000047579	GO:0005622	intracellular	YY1 associated factor 2 [Source:RefSeq_peptide;Acc:NP_001038733]	yaf2
-1	14397245	4	ENSDARG00000015966	14411725	ENSDART00000047579	GO:0008270	zinc ion binding	YY1 associated factor 2 [Source:RefSeq_peptide;Acc:NP_001038733]	yaf2
-1	14397245	4	ENSDARG00000015966	14411725	ENSDART00000047579	GO:0030900	forebrain development	YY1 associated factor 2 [Source:RefSeq_peptide;Acc:NP_001038733]	yaf2
-1	14397245	4	ENSDARG00000015966	14411725	ENSDART00000047579	GO:0043066	negative regulation of apoptosis	YY1 associated factor 2 [Source:RefSeq_peptide;Acc:NP_001038733]	yaf2
-1	14397245	4	ENSDARG00000015966	14411725	ENSDART00000101879			YY1 associated factor 2 [Source:RefSeq_peptide;Acc:NP_001038733]	yaf2
-1	14415803	4	ENSDARG00000045691	14422017	ENSDART00000067174	GO:0000166	nucleotide binding	Zinc finger CCHC-type and RNA-binding motif-containing protein 1. [Source:Uniprot/SWISSPROT;Acc:Q5SP50]	zcrb1
-1	14415803	4	ENSDARG00000045691	14422017	ENSDART00000067174	GO:0003676	nucleic acid binding	Zinc finger CCHC-type and RNA-binding motif-containing protein 1. [Source:Uniprot/SWISSPROT;Acc:Q5SP50]	zcrb1
-1	14415803	4	ENSDARG00000045691	14422017	ENSDART00000067174	GO:0003723	RNA binding	Zinc finger CCHC-type and RNA-binding motif-containing protein 1. [Source:Uniprot/SWISSPROT;Acc:Q5SP50]	zcrb1
-1	14415803	4	ENSDARG00000045691	14422017	ENSDART00000067174	GO:0005575	cellular_component	Zinc finger CCHC-type and RNA-binding motif-containing protein 1. [Source:Uniprot/SWISSPROT;Acc:Q5SP50]	zcrb1
-1	14415803	4	ENSDARG00000045691	14422017	ENSDART00000067174	GO:0006829	zinc ion transport	Zinc finger CCHC-type and RNA-binding motif-containing protein 1. [Source:Uniprot/SWISSPROT;Acc:Q5SP50]	zcrb1
-1	14415803	4	ENSDARG00000045691	14422017	ENSDART00000067174	GO:0008270	zinc ion binding	Zinc finger CCHC-type and RNA-binding motif-containing protein 1. [Source:Uniprot/SWISSPROT;Acc:Q5SP50]	zcrb1
-1	14415803	4	ENSDARG00000045691	14422017	ENSDART00000067174	GO:0046872	metal ion binding	Zinc finger CCHC-type and RNA-binding motif-containing protein 1. [Source:Uniprot/SWISSPROT;Acc:Q5SP50]	zcrb1
-1	14415803	4	ENSDARG00000045691	14422017	ENSDART00000067172			Zinc finger CCHC-type and RNA-binding motif-containing protein 1. [Source:Uniprot/SWISSPROT;Acc:Q5SP50]	zcrb1
1	14422275	4	ENSDARG00000045692	14453967	ENSDART00000067175	GO:0003674	molecular_function	hypothetical protein LOC790935 [Source:RefSeq_peptide;Acc:NP_001073549]	zgc:158246
1	14422275	4	ENSDARG00000045692	14453967	ENSDART00000067175	GO:0005575	cellular_component	hypothetical protein LOC790935 [Source:RefSeq_peptide;Acc:NP_001073549]	zgc:158246
1	14422275	4	ENSDARG00000045692	14453967	ENSDART00000067175	GO:0008150	biological_process	hypothetical protein LOC790935 [Source:RefSeq_peptide;Acc:NP_001073549]	zgc:158246
1	14422275	4	ENSDARG00000045692	14453967	ENSDART00000067176			hypothetical protein LOC790935 [Source:RefSeq_peptide;Acc:NP_001073549]	zgc:158246
-1	14454621	4	ENSDARG00000045694	14463613	ENSDART00000067177	GO:0006829	zinc ion transport	hypothetical protein LOC556148 [Source:RefSeq_peptide;Acc:NP_001025269]	si:ch211-155a11.1
-1	14454621	4	ENSDARG00000045694	14463613	ENSDART00000067177	GO:0008270	zinc ion binding	hypothetical protein LOC556148 [Source:RefSeq_peptide;Acc:NP_001025269]	si:ch211-155a11.1
-1	14454621	4	ENSDARG00000045694	14463613	ENSDART00000067177	GO:0046872	metal ion binding	hypothetical protein LOC556148 [Source:RefSeq_peptide;Acc:NP_001025269]	si:ch211-155a11.1
-1	14454621	4	ENSDARG00000045694	14463613	ENSDART00000101851			hypothetical protein LOC556148 [Source:RefSeq_peptide;Acc:NP_001025269]	si:ch211-155a11.1
-1	14609007	4	ENSDARG00000069791	14611814	ENSDART00000101848			Novel protein. [Source:Uniprot/SPTREMBL;Acc:Q1L8I3]	si:dkey-234l24.7
-1	14616584	4	ENSDARG00000069788	14617524	ENSDART00000101847
-1	14620145	4	ENSDARG00000069786	14622625	ENSDART00000101844			Novel protein. [Source:Uniprot/SPTREMBL;Acc:Q1L8I2]	si:dkey-234l24.7
-1	14626063	4	ENSDARG00000062808	14629120	ENSDART00000091206			hypothetical LOC561449 (LOC561449), mRNA [Source:RefSeq_dna;Acc:XR_029407]	XR_029407.1
-1	14626063	4	ENSDARG00000062808	14629120	ENSDART00000101831			hypothetical LOC561449 (LOC561449), mRNA [Source:RefSeq_dna;Acc:XR_029407]	XR_029407.1
-1	14630693	4	ENSDARG00000069783	14634712	ENSDART00000101827			Novel protein. [Source:Uniprot/SPTREMBL;Acc:Q1L8I1]	si:dkey-234l24.8
-1	14638136	4	ENSDARG00000069780	14644445	ENSDART00000101819			hypothetical protein LOC561376 [Source:RefSeq_peptide;Acc:NP_001038422]	si:dkey-234l24.3
-1	14638136	4	ENSDARG00000069780	14644445	ENSDART00000091203	GO:0004730	pseudouridylate synthase activity	hypothetical protein LOC561376 [Source:RefSeq_peptide;Acc:NP_001038422]	si:dkey-234l24.3
-1	14638136	4	ENSDARG00000069780	14644445	ENSDART00000091203	GO:0008033	tRNA processing	hypothetical protein LOC561376 [Source:RefSeq_peptide;Acc:NP_001038422]	si:dkey-234l24.3
-1	14638136	4	ENSDARG00000069780	14644445	ENSDART00000101815			hypothetical protein LOC561376 [Source:RefSeq_peptide;Acc:NP_001038422]	si:dkey-234l24.3
-1	14638136	4	ENSDARG00000069780	14644445	ENSDART00000101814			hypothetical protein LOC561376 [Source:RefSeq_peptide;Acc:NP_001038422]	si:dkey-234l24.3
-1	14638136	4	ENSDARG00000069780	14644445	ENSDART00000101812			hypothetical protein LOC561376 [Source:RefSeq_peptide;Acc:NP_001038422]	si:dkey-234l24.3
-1	14642620	4	ENSDARG00000011661	14657010	ENSDART00000015134	GO:0003779	actin binding	hypothetical protein LOC432375 [Source:RefSeq_peptide;Acc:NP_001002304]	zgc:92472
-1	14642620	4	ENSDARG00000011661	14657010	ENSDART00000015134	GO:0005622	intracellular	hypothetical protein LOC432375 [Source:RefSeq_peptide;Acc:NP_001002304]	zgc:92472
-1	14642620	4	ENSDARG00000011661	14657010	ENSDART00000015134	GO:0008150	biological_process	hypothetical protein LOC432375 [Source:RefSeq_peptide;Acc:NP_001002304]	zgc:92472
-1	14642620	4	ENSDARG00000011661	14657010	ENSDART00000101806			hypothetical protein LOC432375 [Source:RefSeq_peptide;Acc:NP_001002304]	zgc:92472
-1	14699657	4	ENSDARG00000062797	14765395	ENSDART00000091151	GO:0005198	structural molecule activity	Novel protein similar to vertebrate NEL-like 2, chicken (NELL2) (Fragment). [Source:Uniprot/SPTREMBL;Acc:Q1L8H4]	si:dkey-234l24.6
-1	14699657	4	ENSDARG00000062797	14765395	ENSDART00000091151	GO:0005509	calcium ion binding	Novel protein similar to vertebrate NEL-like 2, chicken (NELL2) (Fragment). [Source:Uniprot/SPTREMBL;Acc:Q1L8H4]	si:dkey-234l24.6
-1	14699657	4	ENSDARG00000062797	14765395	ENSDART00000091151	GO:0007155	cell adhesion	Novel protein similar to vertebrate NEL-like 2, chicken (NELL2) (Fragment). [Source:Uniprot/SPTREMBL;Acc:Q1L8H4]	si:dkey-234l24.6
1	14793143	4	ENSDARG00000018744	14797838	ENSDART00000014823				LOC799612
1	14810025	4	ENSDARG00000020086	14822109	ENSDART00000007103	GO:0000166	nucleotide binding	Novel protein similar to vertebrate protein kinase family (Fragment). [Source:Uniprot/SPTREMBL;Acc:Q5RH93]	si:dkey-261e22.1
1	14810025	4	ENSDARG00000020086	14822109	ENSDART00000007103	GO:0004672	protein kinase activity	Novel protein similar to vertebrate protein kinase family (Fragment). [Source:Uniprot/SPTREMBL;Acc:Q5RH93]	si:dkey-261e22.1
1	14810025	4	ENSDARG00000020086	14822109	ENSDART00000007103	GO:0004674	protein serine/threonine kinase activity	Novel protein similar to vertebrate protein kinase family (Fragment). [Source:Uniprot/SPTREMBL;Acc:Q5RH93]	si:dkey-261e22.1
1	14810025	4	ENSDARG00000020086	14822109	ENSDART00000007103	GO:0005524	ATP binding	Novel protein similar to vertebrate protein kinase family (Fragment). [Source:Uniprot/SPTREMBL;Acc:Q5RH93]	si:dkey-261e22.1
1	14810025	4	ENSDARG00000020086	14822109	ENSDART00000007103	GO:0006468	protein amino acid phosphorylation	Novel protein similar to vertebrate protein kinase family (Fragment). [Source:Uniprot/SPTREMBL;Acc:Q5RH93]	si:dkey-261e22.1
1	14810025	4	ENSDARG00000020086	14822109	ENSDART00000007103	GO:0016301	kinase activity	Novel protein similar to vertebrate protein kinase family (Fragment). [Source:Uniprot/SPTREMBL;Acc:Q5RH93]	si:dkey-261e22.1
1	14810025	4	ENSDARG00000020086	14822109	ENSDART00000007103	GO:0016740	transferase activity	Novel protein similar to vertebrate protein kinase family (Fragment). [Source:Uniprot/SPTREMBL;Acc:Q5RH93]	si:dkey-261e22.1
-1	14899049	4	ENSDARG00000003811	14936120	ENSDART00000016887			hypothetical protein LOC561237 [Source:RefSeq_peptide;Acc:NP_001025327]	si:dkey-261e22.2
-1	14899049	4	ENSDARG00000003811	14936120	ENSDART00000048821			hypothetical protein LOC561237 [Source:RefSeq_peptide;Acc:NP_001025327]	si:dkey-261e22.2
-1	14899049	4	ENSDARG00000003811	14936120	ENSDART00000010180	GO:0004872	receptor activity	hypothetical protein LOC561237 [Source:RefSeq_peptide;Acc:NP_001025327]	si:dkey-261e22.2
-1	14899049	4	ENSDARG00000003811	14936120	ENSDART00000010180	GO:0007275	multicellular organismal development	hypothetical protein LOC561237 [Source:RefSeq_peptide;Acc:NP_001025327]	si:dkey-261e22.2
-1	14899049	4	ENSDARG00000003811	14936120	ENSDART00000010180	GO:0016020	membrane	hypothetical protein LOC561237 [Source:RefSeq_peptide;Acc:NP_001025327]	si:dkey-261e22.2
-1	15086038	4	ENSDARG00000045588	15087008	ENSDART00000067029	GO:0004872	receptor activity	Novel protein (Fragment). [Source:Uniprot/SPTREMBL;Acc:Q5RHX7]	si:ch211-127b11.1
-1	15086038	4	ENSDARG00000045588	15087008	ENSDART00000067029	GO:0007275	multicellular organismal development	Novel protein (Fragment). [Source:Uniprot/SPTREMBL;Acc:Q5RHX7]	si:ch211-127b11.1
-1	15086038	4	ENSDARG00000045588	15087008	ENSDART00000067029	GO:0016020	membrane	Novel protein (Fragment). [Source:Uniprot/SPTREMBL;Acc:Q5RHX7]	si:ch211-127b11.1
1	15106403	4	ENSDARG00000015985	15159383	ENSDART00000079987			ATP-binding cassette, sub-family C (CFTR/MRP), member 9 [Source:RefSeq_peptide;Acc:NP_001025325]	abcc9
1	15106403	4	ENSDARG00000015985	15159383	ENSDART00000013990	GO:0000166	nucleotide binding	ATP-binding cassette, sub-family C (CFTR/MRP), member 9 [Source:RefSeq_peptide;Acc:NP_001025325]	abcc9
1	15106403	4	ENSDARG00000015985	15159383	ENSDART00000013990	GO:0004872	receptor activity	ATP-binding cassette, sub-family C (CFTR/MRP), member 9 [Source:RefSeq_peptide;Acc:NP_001025325]	abcc9
1	15106403	4	ENSDARG00000015985	15159383	ENSDART00000013990	GO:0005524	ATP binding	ATP-binding cassette, sub-family C (CFTR/MRP), member 9 [Source:RefSeq_peptide;Acc:NP_001025325]	abcc9
1	15106403	4	ENSDARG00000015985	15159383	ENSDART00000013990	GO:0006810	transport	ATP-binding cassette, sub-family C (CFTR/MRP), member 9 [Source:RefSeq_peptide;Acc:NP_001025325]	abcc9
1	15106403	4	ENSDARG00000015985	15159383	ENSDART00000013990	GO:0006813	potassium ion transport	ATP-binding cassette, sub-family C (CFTR/MRP), member 9 [Source:RefSeq_peptide;Acc:NP_001025325]	abcc9
1	15106403	4	ENSDARG00000015985	15159383	ENSDART00000013990	GO:0008281	sulfonylurea receptor activity	ATP-binding cassette, sub-family C (CFTR/MRP), member 9 [Source:RefSeq_peptide;Acc:NP_001025325]	abcc9
1	15106403	4	ENSDARG00000015985	15159383	ENSDART00000013990	GO:0016020	membrane	ATP-binding cassette, sub-family C (CFTR/MRP), member 9 [Source:RefSeq_peptide;Acc:NP_001025325]	abcc9
1	15106403	4	ENSDARG00000015985	15159383	ENSDART00000013990	GO:0016021	integral to membrane	ATP-binding cassette, sub-family C (CFTR/MRP), member 9 [Source:RefSeq_peptide;Acc:NP_001025325]	abcc9
1	15106403	4	ENSDARG00000015985	15159383	ENSDART00000013990	GO:0016887	ATPase activity	ATP-binding cassette, sub-family C (CFTR/MRP), member 9 [Source:RefSeq_peptide;Acc:NP_001025325]	abcc9
1	15106403	4	ENSDARG00000015985	15159383	ENSDART00000013990	GO:0017111	nucleoside-triphosphatase activity	ATP-binding cassette, sub-family C (CFTR/MRP), member 9 [Source:RefSeq_peptide;Acc:NP_001025325]	abcc9
1	15106403	4	ENSDARG00000015985	15159383	ENSDART00000013990	GO:0042626	ATPase activity, coupled to transmembrane movement of substances	ATP-binding cassette, sub-family C (CFTR/MRP), member 9 [Source:RefSeq_peptide;Acc:NP_001025325]	abcc9
1	15163112	4	ENSDARG00000045589	15165464	ENSDART00000067031	GO:0005242	inward rectifier potassium channel activity	potassium inwardly-rectifying channel, subfamily J, member 8 [Source:RefSeq_peptide;Acc:NP_001025324]	kcnj8
1	15163112	4	ENSDARG00000045589	15165464	ENSDART00000067031	GO:0005267	potassium channel activity	potassium inwardly-rectifying channel, subfamily J, member 8 [Source:RefSeq_peptide;Acc:NP_001025324]	kcnj8
1	15163112	4	ENSDARG00000045589	15165464	ENSDART00000067031	GO:0006810	transport	potassium inwardly-rectifying channel, subfamily J, member 8 [Source:RefSeq_peptide;Acc:NP_001025324]	kcnj8
1	15163112	4	ENSDARG00000045589	15165464	ENSDART00000067031	GO:0006813	potassium ion transport	potassium inwardly-rectifying channel, subfamily J, member 8 [Source:RefSeq_peptide;Acc:NP_001025324]	kcnj8
1	15163112	4	ENSDARG00000045589	15165464	ENSDART00000067031	GO:0015272	ATP-activated inward rectifier potassium channel activity	potassium inwardly-rectifying channel, subfamily J, member 8 [Source:RefSeq_peptide;Acc:NP_001025324]	kcnj8
1	15163112	4	ENSDARG00000045589	15165464	ENSDART00000067031	GO:0016020	membrane	potassium inwardly-rectifying channel, subfamily J, member 8 [Source:RefSeq_peptide;Acc:NP_001025324]	kcnj8
1	15163112	4	ENSDARG00000045589	15165464	ENSDART00000067031	GO:0016021	integral to membrane	potassium inwardly-rectifying channel, subfamily J, member 8 [Source:RefSeq_peptide;Acc:NP_001025324]	kcnj8
1	15163112	4	ENSDARG00000045589	15165464	ENSDART00000067031	GO:0019870	potassium channel inhibitor activity	potassium inwardly-rectifying channel, subfamily J, member 8 [Source:RefSeq_peptide;Acc:NP_001025324]	kcnj8
1	15163112	4	ENSDARG00000045589	15165464	ENSDART00000067031	GO:0030955	potassium ion binding	potassium inwardly-rectifying channel, subfamily J, member 8 [Source:RefSeq_peptide;Acc:NP_001025324]	kcnj8
1	15170684	4	ENSDARG00000050992	15170824	ENSDART00000072667			U4 spliceosomal RNA [Source: RFAM 8.0]	U4
1	15172703	4	ENSDARG00000057334	15182210	ENSDART00000079968	GO:0003674	molecular_function	hypothetical protein LOC561018 [Source:RefSeq_peptide;Acc:NP_001025322]	cmas
1	15172703	4	ENSDARG00000057334	15182210	ENSDART00000079968	GO:0005575	cellular_component	hypothetical protein LOC561018 [Source:RefSeq_peptide;Acc:NP_001025322]	cmas
1	15172703	4	ENSDARG00000057334	15182210	ENSDART00000079968	GO:0009103	lipopolysaccharide biosynthetic process	hypothetical protein LOC561018 [Source:RefSeq_peptide;Acc:NP_001025322]	cmas
1	15178593	4	ENSDARG00000051365	15178733	ENSDART00000073038			U4 spliceosomal RNA [Source: RFAM 8.0]	U4
1	15271783	4	ENSDARG00000045594	15309337	ENSDART00000067035	GO:0003674	molecular_function	hypothetical protein LOC560435 [Source:RefSeq_peptide;Acc:NP_001025312]	si:dkey-14k9.2
1	15271783	4	ENSDARG00000045594	15309337	ENSDART00000067035	GO:0005575	cellular_component	hypothetical protein LOC560435 [Source:RefSeq_peptide;Acc:NP_001025312]	si:dkey-14k9.2
1	15271783	4	ENSDARG00000045594	15309337	ENSDART00000067035	GO:0008150	biological_process	hypothetical protein LOC560435 [Source:RefSeq_peptide;Acc:NP_001025312]	si:dkey-14k9.2
-1	15341116	4	ENSDARG00000045595	15344723	ENSDART00000067036	GO:0003676	nucleic acid binding	hypothetical protein LOC324173 [Source:RefSeq_peptide;Acc:NP_001034152]	si:dkey-14k9.3
-1	15341116	4	ENSDARG00000045595	15344723	ENSDART00000067036	GO:0005622	intracellular	hypothetical protein LOC324173 [Source:RefSeq_peptide;Acc:NP_001034152]	si:dkey-14k9.3
-1	15341116	4	ENSDARG00000045595	15344723	ENSDART00000067036	GO:0006829	zinc ion transport	hypothetical protein LOC324173 [Source:RefSeq_peptide;Acc:NP_001034152]	si:dkey-14k9.3
-1	15341116	4	ENSDARG00000045595	15344723	ENSDART00000067036	GO:0008270	zinc ion binding	hypothetical protein LOC324173 [Source:RefSeq_peptide;Acc:NP_001034152]	si:dkey-14k9.3
-1	15341116	4	ENSDARG00000045595	15344723	ENSDART00000067036	GO:0046872	metal ion binding	hypothetical protein LOC324173 [Source:RefSeq_peptide;Acc:NP_001034152]	si:dkey-14k9.3
1	15343834	4	ENSDARG00000006215	15352000	ENSDART00000018261	GO:0005575	cellular_component	hypothetical protein LOC415138 [Source:RefSeq_peptide;Acc:NP_001002048]	zgc:86611
1	15343834	4	ENSDARG00000006215	15352000	ENSDART00000018261	GO:0008150	biological_process	hypothetical protein LOC415138 [Source:RefSeq_peptide;Acc:NP_001002048]	zgc:86611
1	15343834	4	ENSDARG00000006215	15352000	ENSDART00000018261	GO:0016491	oxidoreductase activity	hypothetical protein LOC415138 [Source:RefSeq_peptide;Acc:NP_001002048]	zgc:86611
1	15343834	4	ENSDARG00000006215	15352000	ENSDART00000090003	GO:0005575	cellular_component	hypothetical protein LOC415138 [Source:RefSeq_peptide;Acc:NP_001002048]	zgc:86611
1	15343834	4	ENSDARG00000006215	15352000	ENSDART00000090003	GO:0008150	biological_process	hypothetical protein LOC415138 [Source:RefSeq_peptide;Acc:NP_001002048]	zgc:86611
1	15343834	4	ENSDARG00000006215	15352000	ENSDART00000090003	GO:0016491	oxidoreductase activity	hypothetical protein LOC415138 [Source:RefSeq_peptide;Acc:NP_001002048]	zgc:86611
1	15343834	4	ENSDARG00000006215	15352000	ENSDART00000101739	GO:0005575	cellular_component	hypothetical protein LOC415138 [Source:RefSeq_peptide;Acc:NP_001002048]	zgc:86611
1	15343834	4	ENSDARG00000006215	15352000	ENSDART00000101739	GO:0008150	biological_process	hypothetical protein LOC415138 [Source:RefSeq_peptide;Acc:NP_001002048]	zgc:86611
1	15343834	4	ENSDARG00000006215	15352000	ENSDART00000101739	GO:0016491	oxidoreductase activity	hypothetical protein LOC415138 [Source:RefSeq_peptide;Acc:NP_001002048]	zgc:86611
-1	15352218	4	ENSDARG00000045598	15360903	ENSDART00000067040	GO:0016491	oxidoreductase activity	hypothetical protein LOC553452 [Source:RefSeq_peptide;Acc:NP_001070715]	si:dkey-180p18.9
-1	15352218	4	ENSDARG00000045598	15360903	ENSDART00000101721			hypothetical protein LOC553452 [Source:RefSeq_peptide;Acc:NP_001070715]	si:dkey-180p18.9
-1	15363298	4	ENSDARG00000017366	15371714	ENSDART00000005634	GO:0003676	nucleic acid binding	Novel protein similar to vertebrate PR domain containing 4 (PRDM4) (Fragment). [Source:Uniprot/SPTREMBL;Acc:Q5RH68]	si:dkey-180p18.8
-1	15363298	4	ENSDARG00000017366	15371714	ENSDART00000005634	GO:0005525	GTP binding	Novel protein similar to vertebrate PR domain containing 4 (PRDM4) (Fragment). [Source:Uniprot/SPTREMBL;Acc:Q5RH68]	si:dkey-180p18.8
-1	15363298	4	ENSDARG00000017366	15371714	ENSDART00000005634	GO:0005622	intracellular	Novel protein similar to vertebrate PR domain containing 4 (PRDM4) (Fragment). [Source:Uniprot/SPTREMBL;Acc:Q5RH68]	si:dkey-180p18.8
-1	15363298	4	ENSDARG00000017366	15371714	ENSDART00000005634	GO:0005634	nucleus	Novel protein similar to vertebrate PR domain containing 4 (PRDM4) (Fragment). [Source:Uniprot/SPTREMBL;Acc:Q5RH68]	si:dkey-180p18.8
-1	15363298	4	ENSDARG00000017366	15371714	ENSDART00000005634	GO:0005874	microtubule	Novel protein similar to vertebrate PR domain containing 4 (PRDM4) (Fragment). [Source:Uniprot/SPTREMBL;Acc:Q5RH68]	si:dkey-180p18.8
-1	15363298	4	ENSDARG00000017366	15371714	ENSDART00000005634	GO:0007017	microtubule-based process	Novel protein similar to vertebrate PR domain containing 4 (PRDM4) (Fragment). [Source:Uniprot/SPTREMBL;Acc:Q5RH68]	si:dkey-180p18.8
-1	15363298	4	ENSDARG00000017366	15371714	ENSDART00000005634	GO:0008270	zinc ion binding	Novel protein similar to vertebrate PR domain containing 4 (PRDM4) (Fragment). [Source:Uniprot/SPTREMBL;Acc:Q5RH68]	si:dkey-180p18.8
1	15372558	4	ENSDARG00000020101	15377969	ENSDART00000019647	GO:0000166	nucleotide binding	proteasome (prosome, macropain) 26S subunit, ATPase 2 [Source:RefSeq_peptide;Acc:NP_957260]	psmc2
1	15372558	4	ENSDARG00000020101	15377969	ENSDART00000019647	GO:0005524	ATP binding	proteasome (prosome, macropain) 26S subunit, ATPase 2 [Source:RefSeq_peptide;Acc:NP_957260]	psmc2
1	15372558	4	ENSDARG00000020101	15377969	ENSDART00000019647	GO:0005634	nucleus	proteasome (prosome, macropain) 26S subunit, ATPase 2 [Source:RefSeq_peptide;Acc:NP_957260]	psmc2
1	15372558	4	ENSDARG00000020101	15377969	ENSDART00000019647	GO:0005737	cytoplasm	proteasome (prosome, macropain) 26S subunit, ATPase 2 [Source:RefSeq_peptide;Acc:NP_957260]	psmc2
1	15372558	4	ENSDARG00000020101	15377969	ENSDART00000019647	GO:0005829	cytosol	proteasome (prosome, macropain) 26S subunit, ATPase 2 [Source:RefSeq_peptide;Acc:NP_957260]	psmc2
1	15372558	4	ENSDARG00000020101	15377969	ENSDART00000019647	GO:0016787	hydrolase activity	proteasome (prosome, macropain) 26S subunit, ATPase 2 [Source:RefSeq_peptide;Acc:NP_957260]	psmc2
1	15372558	4	ENSDARG00000020101	15377969	ENSDART00000019647	GO:0017111	nucleoside-triphosphatase activity	proteasome (prosome, macropain) 26S subunit, ATPase 2 [Source:RefSeq_peptide;Acc:NP_957260]	psmc2
1	15372558	4	ENSDARG00000020101	15377969	ENSDART00000019647	GO:0030163	protein catabolic process	proteasome (prosome, macropain) 26S subunit, ATPase 2 [Source:RefSeq_peptide;Acc:NP_957260]	psmc2
1	15372558	4	ENSDARG00000020101	15377969	ENSDART00000019647	GO:0043234	protein complex	proteasome (prosome, macropain) 26S subunit, ATPase 2 [Source:RefSeq_peptide;Acc:NP_957260]	psmc2
-1	15378139	4	ENSDARG00000022424	15399639	ENSDART00000038642	GO:0005215	transporter activity	solute carrier family 26, member 5 [Source:RefSeq_peptide;Acc:NP_958881]	slc26a5
-1	15378139	4	ENSDARG00000022424	15399639	ENSDART00000038642	GO:0005886	plasma membrane	solute carrier family 26, member 5 [Source:RefSeq_peptide;Acc:NP_958881]	slc26a5
-1	15378139	4	ENSDARG00000022424	15399639	ENSDART00000038642	GO:0006810	transport	solute carrier family 26, member 5 [Source:RefSeq_peptide;Acc:NP_958881]	slc26a5
-1	15378139	4	ENSDARG00000022424	15399639	ENSDART00000038642	GO:0008271	sulfate porter activity	solute carrier family 26, member 5 [Source:RefSeq_peptide;Acc:NP_958881]	slc26a5
-1	15378139	4	ENSDARG00000022424	15399639	ENSDART00000038642	GO:0008272	sulfate transport	solute carrier family 26, member 5 [Source:RefSeq_peptide;Acc:NP_958881]	slc26a5
-1	15378139	4	ENSDARG00000022424	15399639	ENSDART00000038642	GO:0016020	membrane	solute carrier family 26, member 5 [Source:RefSeq_peptide;Acc:NP_958881]	slc26a5
-1	15378139	4	ENSDARG00000022424	15399639	ENSDART00000038642	GO:0016021	integral to membrane	solute carrier family 26, member 5 [Source:RefSeq_peptide;Acc:NP_958881]	slc26a5
-1	15378139	4	ENSDARG00000022424	15399639	ENSDART00000038642	GO:0019531	oxalate transporter activity	solute carrier family 26, member 5 [Source:RefSeq_peptide;Acc:NP_958881]	slc26a5
-1	15378139	4	ENSDARG00000022424	15399639	ENSDART00000038642	GO:0019532	oxalate transport	solute carrier family 26, member 5 [Source:RefSeq_peptide;Acc:NP_958881]	slc26a5
1	15403077	4	ENSDARG00000004497	15414253	ENSDART00000002770	GO:0003674	molecular_function	Tetraspanin-33 (Tspan-33). [Source:Uniprot/SWISSPROT;Acc:Q5RH71]	zgc:92266
1	15403077	4	ENSDARG00000004497	15414253	ENSDART00000002770	GO:0008150	biological_process	Tetraspanin-33 (Tspan-33). [Source:Uniprot/SWISSPROT;Acc:Q5RH71]	zgc:92266
1	15403077	4	ENSDARG00000004497	15414253	ENSDART00000002770	GO:0016021	integral to membrane	Tetraspanin-33 (Tspan-33). [Source:Uniprot/SWISSPROT;Acc:Q5RH71]	zgc:92266
1	15416848	4	ENSDARG00000002952	15422442	ENSDART00000005985	GO:0001839	neural plate morphogenesis	smoothened homolog [Source:RefSeq_peptide;Acc:NP_571102]	smo
1	15416848	4	ENSDARG00000002952	15422442	ENSDART00000005985	GO:0004926	non-G-protein coupled 7TM receptor activity	smoothened homolog [Source:RefSeq_peptide;Acc:NP_571102]	smo
1	15416848	4	ENSDARG00000002952	15422442	ENSDART00000005985	GO:0004930	G-protein coupled receptor activity	smoothened homolog [Source:RefSeq_peptide;Acc:NP_571102]	smo
1	15416848	4	ENSDARG00000002952	15422442	ENSDART00000005985	GO:0005929	cilium	smoothened homolog [Source:RefSeq_peptide;Acc:NP_571102]	smo
1	15416848	4	ENSDARG00000002952	15422442	ENSDART00000005985	GO:0007166	cell surface receptor linked signal transduction	smoothened homolog [Source:RefSeq_peptide;Acc:NP_571102]	smo
1	15416848	4	ENSDARG00000002952	15422442	ENSDART00000005985	GO:0007399	nervous system development	smoothened homolog [Source:RefSeq_peptide;Acc:NP_571102]	smo
1	15416848	4	ENSDARG00000002952	15422442	ENSDART00000005985	GO:0007517	muscle development	smoothened homolog [Source:RefSeq_peptide;Acc:NP_571102]	smo
1	15416848	4	ENSDARG00000002952	15422442	ENSDART00000005985	GO:0008152	metabolic process	smoothened homolog [Source:RefSeq_peptide;Acc:NP_571102]	smo
1	15416848	4	ENSDARG00000002952	15422442	ENSDART00000005985	GO:0009880	embryonic pattern specification	smoothened homolog [Source:RefSeq_peptide;Acc:NP_571102]	smo
1	15416848	4	ENSDARG00000002952	15422442	ENSDART00000005985	GO:0014033	neural crest cell differentiation	smoothened homolog [Source:RefSeq_peptide;Acc:NP_571102]	smo
1	15416848	4	ENSDARG00000002952	15422442	ENSDART00000005985	GO:0016020	membrane	smoothened homolog [Source:RefSeq_peptide;Acc:NP_571102]	smo
1	15416848	4	ENSDARG00000002952	15422442	ENSDART00000005985	GO:0030239	myofibril assembly	smoothened homolog [Source:RefSeq_peptide;Acc:NP_571102]	smo
1	15416848	4	ENSDARG00000002952	15422442	ENSDART00000005985	GO:0030900	forebrain development	smoothened homolog [Source:RefSeq_peptide;Acc:NP_571102]	smo
1	15416848	4	ENSDARG00000002952	15422442	ENSDART00000005985	GO:0030902	hindbrain development	smoothened homolog [Source:RefSeq_peptide;Acc:NP_571102]	smo
1	15416848	4	ENSDARG00000002952	15422442	ENSDART00000005985	GO:0031016	pancreas development	smoothened homolog [Source:RefSeq_peptide;Acc:NP_571102]	smo
1	15416848	4	ENSDARG00000002952	15422442	ENSDART00000005985	GO:0031017	exocrine pancreas development	smoothened homolog [Source:RefSeq_peptide;Acc:NP_571102]	smo
1	15416848	4	ENSDARG00000002952	15422442	ENSDART00000005985	GO:0031076	embryonic camera-type eye development	smoothened homolog [Source:RefSeq_peptide;Acc:NP_571102]	smo
1	15416848	4	ENSDARG00000002952	15422442	ENSDART00000005985	GO:0035270	endocrine system development	smoothened homolog [Source:RefSeq_peptide;Acc:NP_571102]	smo
1	15416848	4	ENSDARG00000002952	15422442	ENSDART00000005985	GO:0042693	muscle cell fate commitment	smoothened homolog [Source:RefSeq_peptide;Acc:NP_571102]	smo
1	15416848	4	ENSDARG00000002952	15422442	ENSDART00000005985	GO:0048663	neuron fate commitment	smoothened homolog [Source:RefSeq_peptide;Acc:NP_571102]	smo
1	15416848	4	ENSDARG00000002952	15422442	ENSDART00000005985	GO:0048702	embryonic neurocranium morphogenesis	smoothened homolog [Source:RefSeq_peptide;Acc:NP_571102]	smo
1	15416848	4	ENSDARG00000002952	15422442	ENSDART00000005985	GO:0048703	embryonic viscerocranium morphogenesis	smoothened homolog [Source:RefSeq_peptide;Acc:NP_571102]	smo
1	15427456	4	ENSDARG00000045601	15436498	ENSDART00000067046	GO:0003674	molecular_function	hypothetical protein LOC560283 [Source:RefSeq_peptide;Acc:NP_001020678]	si:dkey-180p18.2
1	15427456	4	ENSDARG00000045601	15436498	ENSDART00000067046	GO:0008150	biological_process	hypothetical protein LOC560283 [Source:RefSeq_peptide;Acc:NP_001020678]	si:dkey-180p18.2
1	15427456	4	ENSDARG00000045601	15436498	ENSDART00000067046	GO:0016021	integral to membrane	hypothetical protein LOC560283 [Source:RefSeq_peptide;Acc:NP_001020678]	si:dkey-180p18.2
-1	15437399	4	ENSDARG00000007764	15449503	ENSDART00000002401	GO:0003674	molecular_function	zgc:55663 [Source:RefSeq_peptide;Acc:NP_956555]	zgc:55663
-1	15437399	4	ENSDARG00000007764	15449503	ENSDART00000002401	GO:0005575	cellular_component	zgc:55663 [Source:RefSeq_peptide;Acc:NP_956555]	zgc:55663
-1	15437399	4	ENSDARG00000007764	15449503	ENSDART00000002401	GO:0008150	biological_process	zgc:55663 [Source:RefSeq_peptide;Acc:NP_956555]	zgc:55663
-1	15437399	4	ENSDARG00000007764	15449503	ENSDART00000067048			zgc:55663 [Source:RefSeq_peptide;Acc:NP_956555]	zgc:55663
1	15451827	4	ENSDARG00000062651	15456501	ENSDART00000090837	GO:0003674	molecular_function	zinc finger, C3HC-type containing 1 [Source:RefSeq_peptide;Acc:NP_001070846]	zc3hc1
1	15451827	4	ENSDARG00000062651	15456501	ENSDART00000090837	GO:0005575	cellular_component	zinc finger, C3HC-type containing 1 [Source:RefSeq_peptide;Acc:NP_001070846]	zc3hc1
1	15451827	4	ENSDARG00000062651	15456501	ENSDART00000090837	GO:0008150	biological_process	zinc finger, C3HC-type containing 1 [Source:RefSeq_peptide;Acc:NP_001070846]	zc3hc1
1	15491685	4	ENSDARG00000000019	15505489	ENSDART00000000020	GO:0004842	ubiquitin-protein ligase activity	ubiquitin-conjugating enzyme E2H (UBC8 homolog, yeast) [Source:RefSeq_peptide;Acc:NP_958897]	ube2h
1	15491685	4	ENSDARG00000000019	15505489	ENSDART00000000020	GO:0006464	protein modification process	ubiquitin-conjugating enzyme E2H (UBC8 homolog, yeast) [Source:RefSeq_peptide;Acc:NP_958897]	ube2h
1	15491685	4	ENSDARG00000000019	15505489	ENSDART00000000020	GO:0006512	ubiquitin cycle	ubiquitin-conjugating enzyme E2H (UBC8 homolog, yeast) [Source:RefSeq_peptide;Acc:NP_958897]	ube2h
1	15491685	4	ENSDARG00000000019	15505489	ENSDART00000000020	GO:0016874	ligase activity	ubiquitin-conjugating enzyme E2H (UBC8 homolog, yeast) [Source:RefSeq_peptide;Acc:NP_958897]	ube2h
1	15520176	4	ENSDARG00000048502	15520273	ENSDART00000070211			dre-mir-183 [Source:miRBase;Acc:MI0001369]	dre-mir-183
1	15520325	4	ENSDARG00000048539	15520449	ENSDART00000070248			dre-mir-96 [Source:miRBase;Acc:MI0001955]	dre-mir-96
1	15521275	4	ENSDARG00000063770	15521342	ENSDART00000093471			dre-mir-182 [Source:miRBase;Acc:MI0001368]	dre-mir-182
-1	15527050	4	ENSDARG00000000018	15549256	ENSDART00000000019	GO:0003677	DNA binding	Nuclear respiratory factor 1 (Nrf-1) (Not really finished protein). [Source:Uniprot/SWISSPROT;Acc:Q90X44]	nrf1
-1	15527050	4	ENSDARG00000000018	15549256	ENSDART00000000019	GO:0003700	transcription factor activity	Nuclear respiratory factor 1 (Nrf-1) (Not really finished protein). [Source:Uniprot/SWISSPROT;Acc:Q90X44]	nrf1
-1	15527050	4	ENSDARG00000000018	15549256	ENSDART00000000019	GO:0005634	nucleus	Nuclear respiratory factor 1 (Nrf-1) (Not really finished protein). [Source:Uniprot/SWISSPROT;Acc:Q90X44]	nrf1
-1	15527050	4	ENSDARG00000000018	15549256	ENSDART00000000019	GO:0006350	transcription	Nuclear respiratory factor 1 (Nrf-1) (Not really finished protein). [Source:Uniprot/SWISSPROT;Acc:Q90X44]	nrf1
-1	15527050	4	ENSDARG00000000018	15549256	ENSDART00000000019	GO:0006353	transcription termination	Nuclear respiratory factor 1 (Nrf-1) (Not really finished protein). [Source:Uniprot/SWISSPROT;Acc:Q90X44]	nrf1
-1	15527050	4	ENSDARG00000000018	15549256	ENSDART00000000019	GO:0006355	regulation of transcription, DNA-dependent	Nuclear respiratory factor 1 (Nrf-1) (Not really finished protein). [Source:Uniprot/SWISSPROT;Acc:Q90X44]	nrf1
-1	15527050	4	ENSDARG00000000018	15549256	ENSDART00000000019	GO:0006950	response to stress	Nuclear respiratory factor 1 (Nrf-1) (Not really finished protein). [Source:Uniprot/SWISSPROT;Acc:Q90X44]	nrf1
-1	15527050	4	ENSDARG00000000018	15549256	ENSDART00000000019	GO:0007275	multicellular organismal development	Nuclear respiratory factor 1 (Nrf-1) (Not really finished protein). [Source:Uniprot/SWISSPROT;Acc:Q90X44]	nrf1
-1	15527050	4	ENSDARG00000000018	15549256	ENSDART00000000019	GO:0009409	response to cold	Nuclear respiratory factor 1 (Nrf-1) (Not really finished protein). [Source:Uniprot/SWISSPROT;Acc:Q90X44]	nrf1
-1	15527050	4	ENSDARG00000000018	15549256	ENSDART00000000019	GO:0016563	transcriptional activator activity	Nuclear respiratory factor 1 (Nrf-1) (Not really finished protein). [Source:Uniprot/SWISSPROT;Acc:Q90X44]	nrf1
-1	15527050	4	ENSDARG00000000018	15549256	ENSDART00000000019	GO:0031564	transcription antitermination	Nuclear respiratory factor 1 (Nrf-1) (Not really finished protein). [Source:Uniprot/SWISSPROT;Acc:Q90X44]	nrf1
-1	15527050	4	ENSDARG00000000018	15549256	ENSDART00000000019	GO:0043565	sequence-specific DNA binding	Nuclear respiratory factor 1 (Nrf-1) (Not really finished protein). [Source:Uniprot/SWISSPROT;Acc:Q90X44]	nrf1
-1	15666203	4	ENSDARG00000019328	15866062	ENSDART00000016230	GO:0001763	morphogenesis of a branching structure	Plexin-A4 precursor. [Source:Uniprot/SWISSPROT;Acc:Q6BEA0]	plxna4
-1	15666203	4	ENSDARG00000019328	15866062	ENSDART00000016230	GO:0004872	receptor activity	Plexin-A4 precursor. [Source:Uniprot/SWISSPROT;Acc:Q6BEA0]	plxna4
-1	15666203	4	ENSDARG00000019328	15866062	ENSDART00000016230	GO:0005579	membrane attack complex	Plexin-A4 precursor. [Source:Uniprot/SWISSPROT;Acc:Q6BEA0]	plxna4
-1	15666203	4	ENSDARG00000019328	15866062	ENSDART00000016230	GO:0005786	signal recognition particle, endoplasmic reticulum targeting	Plexin-A4 precursor. [Source:Uniprot/SWISSPROT;Acc:Q6BEA0]	plxna4
-1	15666203	4	ENSDARG00000019328	15866062	ENSDART00000016230	GO:0007275	multicellular organismal development	Plexin-A4 precursor. [Source:Uniprot/SWISSPROT;Acc:Q6BEA0]	plxna4
-1	15666203	4	ENSDARG00000019328	15866062	ENSDART00000016230	GO:0007411	axon guidance	Plexin-A4 precursor. [Source:Uniprot/SWISSPROT;Acc:Q6BEA0]	plxna4
-1	15666203	4	ENSDARG00000019328	15866062	ENSDART00000016230	GO:0007414	axonal defasciculation	Plexin-A4 precursor. [Source:Uniprot/SWISSPROT;Acc:Q6BEA0]	plxna4
-1	15666203	4	ENSDARG00000019328	15866062	ENSDART00000016230	GO:0009968	negative regulation of signal transduction	Plexin-A4 precursor. [Source:Uniprot/SWISSPROT;Acc:Q6BEA0]	plxna4
-1	15666203	4	ENSDARG00000019328	15866062	ENSDART00000016230	GO:0016020	membrane	Plexin-A4 precursor. [Source:Uniprot/SWISSPROT;Acc:Q6BEA0]	plxna4
-1	15666203	4	ENSDARG00000019328	15866062	ENSDART00000016230	GO:0016021	integral to membrane	Plexin-A4 precursor. [Source:Uniprot/SWISSPROT;Acc:Q6BEA0]	plxna4
-1	15666203	4	ENSDARG00000019328	15866062	ENSDART00000079699			Plexin-A4 precursor. [Source:Uniprot/SWISSPROT;Acc:Q6BEA0]	plxna4
-1	15945653	4	ENSDARG00000032919	16049121	ENSDART00000101634			coiled-coil-helix-coiled-coil-helix domain containing 3 [Source:RefSeq_peptide;Acc:NP_999969]	chchd3
-1	15945653	4	ENSDARG00000032919	16049121	ENSDART00000079685			coiled-coil-helix-coiled-coil-helix domain containing 3 [Source:RefSeq_peptide;Acc:NP_999969]	chchd3
-1	15945653	4	ENSDARG00000032919	16049121	ENSDART00000101632			coiled-coil-helix-coiled-coil-helix domain containing 3 [Source:RefSeq_peptide;Acc:NP_999969]	chchd3
-1	15945653	4	ENSDARG00000032919	16049121	ENSDART00000041420			coiled-coil-helix-coiled-coil-helix domain containing 3 [Source:RefSeq_peptide;Acc:NP_999969]	chchd3
1	16051454	4	ENSDARG00000004336	16262020	ENSDART00000021384	GO:0000145	exocyst	exocyst complex component Sec8 [Source:RefSeq_peptide;Acc:NP_001025305]	si:ch211-92l17.2
1	16051454	4	ENSDARG00000004336	16262020	ENSDART00000021384	GO:0003676	nucleic acid binding	exocyst complex component Sec8 [Source:RefSeq_peptide;Acc:NP_001025305]	si:ch211-92l17.2
1	16051454	4	ENSDARG00000004336	16262020	ENSDART00000021384	GO:0005125	cytokine activity	exocyst complex component Sec8 [Source:RefSeq_peptide;Acc:NP_001025305]	si:ch211-92l17.2
1	16051454	4	ENSDARG00000004336	16262020	ENSDART00000021384	GO:0005524	ATP binding	exocyst complex component Sec8 [Source:RefSeq_peptide;Acc:NP_001025305]	si:ch211-92l17.2
1	16051454	4	ENSDARG00000004336	16262020	ENSDART00000021384	GO:0005615	extracellular space	exocyst complex component Sec8 [Source:RefSeq_peptide;Acc:NP_001025305]	si:ch211-92l17.2
1	16051454	4	ENSDARG00000004336	16262020	ENSDART00000021384	GO:0006904	vesicle docking during exocytosis	exocyst complex component Sec8 [Source:RefSeq_peptide;Acc:NP_001025305]	si:ch211-92l17.2
1	16051454	4	ENSDARG00000004336	16262020	ENSDART00000021384	GO:0008026	ATP-dependent helicase activity	exocyst complex component Sec8 [Source:RefSeq_peptide;Acc:NP_001025305]	si:ch211-92l17.2
1	16051454	4	ENSDARG00000004336	16262020	ENSDART00000021384	GO:0015031	protein transport	exocyst complex component Sec8 [Source:RefSeq_peptide;Acc:NP_001025305]	si:ch211-92l17.2
1	16051454	4	ENSDARG00000004336	16262020	ENSDART00000101619			exocyst complex component Sec8 [Source:RefSeq_peptide;Acc:NP_001025305]	si:ch211-92l17.2
1	16266806	4	ENSDARG00000069698	16281434	ENSDART00000101613	GO:0005515	protein binding	Novel protein (Fragment). [Source:Uniprot/SPTREMBL;Acc:Q1L8G4]	si:ch211-234m22.1
1	16284150	4	ENSDARG00000069693	16286298	ENSDART00000101612			Novel protein (Fragment). [Source:Uniprot/SPTREMBL;Acc:Q1L8G3]	si:ch211-234m22.1
1	16335049	4	ENSDARG00000069692	16385857	ENSDART00000101592			Novel protein similar to vertebrate collagen family (Fragment). [Source:Uniprot/SPTREMBL;Acc:Q1LYN6]	si:dkey-117n7.1
1	16335049	4	ENSDARG00000069692	16385857	ENSDART00000087862	GO:0005737	cytoplasm	Novel protein similar to vertebrate collagen family (Fragment). [Source:Uniprot/SPTREMBL;Acc:Q1LYN6]	si:dkey-117n7.1
1	16335049	4	ENSDARG00000069692	16385857	ENSDART00000087862	GO:0006817	phosphate transport	Novel protein similar to vertebrate collagen family (Fragment). [Source:Uniprot/SPTREMBL;Acc:Q1LYN6]	si:dkey-117n7.1
1	16335049	4	ENSDARG00000069692	16385857	ENSDART00000087862	GO:0030574	collagen catabolic process	Novel protein similar to vertebrate collagen family (Fragment). [Source:Uniprot/SPTREMBL;Acc:Q1LYN6]	si:dkey-117n7.1
1	16387685	4	ENSDARG00000069680	16389455	ENSDART00000101584			Novel protein (Fragment). [Source:Uniprot/SPTREMBL;Acc:Q1LYN7]	Q1LYN7_DANRE
1	16389855	4	ENSDARG00000069679	16390475	ENSDART00000101583			Novel protein (Fragment). [Source:Uniprot/SPTREMBL;Acc:Q1LYN8]	Q1LYN8_DANRE
1	16399903	4	ENSDARG00000022871	16409640	ENSDART00000067062			Novel protein similar to vertebrate collagen family (Fragment). [Source:Uniprot/SPTREMBL;Acc:Q1LYN9]	Q1LYN9_DANRE
1	16414183	4	ENSDARG00000034823	16441801	ENSDART00000101575			coatomer protein complex, subunit gamma 2 [Source:RefSeq_peptide;Acc:NP_571069]	copg2
1	16414183	4	ENSDARG00000034823	16441801	ENSDART00000043660	GO:0005488	binding	coatomer protein complex, subunit gamma 2 [Source:RefSeq_peptide;Acc:NP_571069]	copg2
1	16414183	4	ENSDARG00000034823	16441801	ENSDART00000043660	GO:0006810	transport	coatomer protein complex, subunit gamma 2 [Source:RefSeq_peptide;Acc:NP_571069]	copg2
-1	16441842	4	ENSDARG00000032319	16453272	ENSDART00000041070			mesoderm specific transcript [Source:RefSeq_peptide;Acc:NP_571118]	mest
-1	16441842	4	ENSDARG00000032319	16453272	ENSDART00000079569	GO:0003824	catalytic activity	mesoderm specific transcript [Source:RefSeq_peptide;Acc:NP_571118]	mest
-1	16514180	4	ENSDARG00000012684	16560076	ENSDART00000077664	GO:0000166	nucleotide binding	plasma membrane calcium ATPase 1 [Source:RefSeq_peptide;Acc:NP_001038222]	si:dkey-18o7.1
-1	16514180	4	ENSDARG00000012684	16560076	ENSDART00000077664	GO:0000287	magnesium ion binding	plasma membrane calcium ATPase 1 [Source:RefSeq_peptide;Acc:NP_001038222]	si:dkey-18o7.1
-1	16514180	4	ENSDARG00000012684	16560076	ENSDART00000077664	GO:0003824	catalytic activity	plasma membrane calcium ATPase 1 [Source:RefSeq_peptide;Acc:NP_001038222]	si:dkey-18o7.1
-1	16514180	4	ENSDARG00000012684	16560076	ENSDART00000077664	GO:0005262	calcium channel activity	plasma membrane calcium ATPase 1 [Source:RefSeq_peptide;Acc:NP_001038222]	si:dkey-18o7.1
-1	16514180	4	ENSDARG00000012684	16560076	ENSDART00000077664	GO:0005388	calcium-transporting ATPase activity	plasma membrane calcium ATPase 1 [Source:RefSeq_peptide;Acc:NP_001038222]	si:dkey-18o7.1
-1	16514180	4	ENSDARG00000012684	16560076	ENSDART00000077664	GO:0005509	calcium ion binding	plasma membrane calcium ATPase 1 [Source:RefSeq_peptide;Acc:NP_001038222]	si:dkey-18o7.1
-1	16514180	4	ENSDARG00000012684	16560076	ENSDART00000077664	GO:0005516	calmodulin binding	plasma membrane calcium ATPase 1 [Source:RefSeq_peptide;Acc:NP_001038222]	si:dkey-18o7.1
-1	16514180	4	ENSDARG00000012684	16560076	ENSDART00000077664	GO:0005524	ATP binding	plasma membrane calcium ATPase 1 [Source:RefSeq_peptide;Acc:NP_001038222]	si:dkey-18o7.1
-1	16514180	4	ENSDARG00000012684	16560076	ENSDART00000077664	GO:0005579	membrane attack complex	plasma membrane calcium ATPase 1 [Source:RefSeq_peptide;Acc:NP_001038222]	si:dkey-18o7.1
-1	16514180	4	ENSDARG00000012684	16560076	ENSDART00000077664	GO:0006810	transport	plasma membrane calcium ATPase 1 [Source:RefSeq_peptide;Acc:NP_001038222]	si:dkey-18o7.1
-1	16514180	4	ENSDARG00000012684	16560076	ENSDART00000077664	GO:0006812	cation transport	plasma membrane calcium ATPase 1 [Source:RefSeq_peptide;Acc:NP_001038222]	si:dkey-18o7.1
-1	16514180	4	ENSDARG00000012684	16560076	ENSDART00000077664	GO:0006816	calcium ion transport	plasma membrane calcium ATPase 1 [Source:RefSeq_peptide;Acc:NP_001038222]	si:dkey-18o7.1
-1	16514180	4	ENSDARG00000012684	16560076	ENSDART00000077664	GO:0008152	metabolic process	plasma membrane calcium ATPase 1 [Source:RefSeq_peptide;Acc:NP_001038222]	si:dkey-18o7.1
-1	16514180	4	ENSDARG00000012684	16560076	ENSDART00000077664	GO:0015085	calcium ion transporter activity	plasma membrane calcium ATPase 1 [Source:RefSeq_peptide;Acc:NP_001038222]	si:dkey-18o7.1
-1	16514180	4	ENSDARG00000012684	16560076	ENSDART00000077664	GO:0015662	ATPase activity, coupled to transmembrane movement of ions, phosphorylative mechanism	plasma membrane calcium ATPase 1 [Source:RefSeq_peptide;Acc:NP_001038222]	si:dkey-18o7.1
-1	16514180	4	ENSDARG00000012684	16560076	ENSDART00000077664	GO:0016020	membrane	plasma membrane calcium ATPase 1 [Source:RefSeq_peptide;Acc:NP_001038222]	si:dkey-18o7.1
-1	16514180	4	ENSDARG00000012684	16560076	ENSDART00000077664	GO:0016021	integral to membrane	plasma membrane calcium ATPase 1 [Source:RefSeq_peptide;Acc:NP_001038222]	si:dkey-18o7.1
-1	16514180	4	ENSDARG00000012684	16560076	ENSDART00000077664	GO:0016787	hydrolase activity	plasma membrane calcium ATPase 1 [Source:RefSeq_peptide;Acc:NP_001038222]	si:dkey-18o7.1
-1	16514180	4	ENSDARG00000012684	16560076	ENSDART00000077664	GO:0016820	hydrolase activity, acting on acid anhydrides, catalyzing transmembrane movement of substances	plasma membrane calcium ATPase 1 [Source:RefSeq_peptide;Acc:NP_001038222]	si:dkey-18o7.1
-1	16514180	4	ENSDARG00000012684	16560076	ENSDART00000077664	GO:0019855	calcium channel inhibitor activity	plasma membrane calcium ATPase 1 [Source:RefSeq_peptide;Acc:NP_001038222]	si:dkey-18o7.1
-1	16514180	4	ENSDARG00000012684	16560076	ENSDART00000077664	GO:0046872	metal ion binding	plasma membrane calcium ATPase 1 [Source:RefSeq_peptide;Acc:NP_001038222]	si:dkey-18o7.1
-1	16514180	4	ENSDARG00000012684	16560076	ENSDART00000014257			plasma membrane calcium ATPase 1 [Source:RefSeq_peptide;Acc:NP_001038222]	si:dkey-18o7.1
-1	16514180	4	ENSDARG00000012684	16560076	ENSDART00000043883			plasma membrane calcium ATPase 1 [Source:RefSeq_peptide;Acc:NP_001038222]	si:dkey-18o7.1
1	16684048	4	ENSDARG00000063097	16785259	ENSDART00000091876				LOC797832
1	16791318	4	ENSDARG00000069642	16840899	ENSDART00000101488				LOC100002258
-1	16934482	4	ENSDARG00000069637	16943920	ENSDART00000101485			Novel protein similar to vertebrate dual-specificity tyrosine-(Y)- phosphorylation regulated kinase family (Fragment). [Source:Uniprot/SPTREMBL;Acc:A2CEZ6]	A2CEZ6_DANRE
-1	16948230	4	ENSDARG00000030737	16954197	ENSDART00000039572			novel protein similar to vertebrate zinc finger protein 326 (ZNF326) [Source:RefSeq_peptide;Acc:NP_001076310]	NP_001076310.1
-1	16961388	4	ENSDARG00000044146	16971026	ENSDART00000083327	GO:0003674	molecular_function	hypothetical protein LOC563923 [Source:RefSeq_peptide;Acc:NP_001070848]	zgc:153223
-1	16961388	4	ENSDARG00000044146	16971026	ENSDART00000083327	GO:0005575	cellular_component	hypothetical protein LOC563923 [Source:RefSeq_peptide;Acc:NP_001070848]	zgc:153223
-1	16961388	4	ENSDARG00000044146	16971026	ENSDART00000083327	GO:0008150	biological_process	hypothetical protein LOC563923 [Source:RefSeq_peptide;Acc:NP_001070848]	zgc:153223
-1	16961388	4	ENSDARG00000044146	16971026	ENSDART00000064821			hypothetical protein LOC563923 [Source:RefSeq_peptide;Acc:NP_001070848]	zgc:153223
-1	16979815	4	ENSDARG00000059718	16985732	ENSDART00000083330			hypothetical LOC571216 (LOC571216), mRNA [Source:RefSeq_dna;Acc:XR_029341]	XR_029341.1
1	17006170	4	ENSDARG00000043280	17018424	ENSDART00000063536				LOC571201
1	17067173	4	ENSDARG00000056954	17070535	ENSDART00000050407				LOC568385
-1	17071026	4	ENSDARG00000056950	17084626	ENSDART00000079523	GO:0005515	protein binding	hypothetical protein LOC550602 [Source:RefSeq_peptide;Acc:NP_001017903]	epyc
-1	17071026	4	ENSDARG00000056950	17084626	ENSDART00000079523	GO:0008150	biological_process	hypothetical protein LOC550602 [Source:RefSeq_peptide;Acc:NP_001017903]	epyc
-1	17071026	4	ENSDARG00000056950	17084626	ENSDART00000101461			hypothetical protein LOC550602 [Source:RefSeq_peptide;Acc:NP_001017903]	epyc
-1	17089499	4	ENSDARG00000056938	17095926	ENSDART00000079521	GO:0005515	protein binding	hypothetical protein LOC567017 [Source:RefSeq_peptide;Acc:NP_001020719]	si:dkeyp-38g8.3
-1	17102253	4	ENSDARG00000045580	17105158	ENSDART00000067022	GO:0005515	protein binding	hypothetical protein LOC415149 [Source:RefSeq_peptide;Acc:NP_001002059]	zgc:86661
-1	17102253	4	ENSDARG00000045580	17105158	ENSDART00000067022	GO:0008150	biological_process	hypothetical protein LOC415149 [Source:RefSeq_peptide;Acc:NP_001002059]	zgc:86661
-1	17119629	4	ENSDARG00000012066	17145112	ENSDART00000013085	GO:0005515	protein binding	decorin [Source:RefSeq_peptide;Acc:NP_571772]	dcn
-1	17289143	4	ENSDARG00000027249	17295952	ENSDART00000033188			B-cell translocation gene 1 [Source:RefSeq_peptide;Acc:NP_956314]	btg1
-1	17289143	4	ENSDARG00000027249	17295952	ENSDART00000101436			B-cell translocation gene 1 [Source:RefSeq_peptide;Acc:NP_956314]	btg1
-1	17366576	4	ENSDARG00000020749	17378138	ENSDART00000040708			Novel protein similar to human C1q domain containing 1 (C1QDC1). [Source:Uniprot/SPTREMBL;Acc:Q5RJ80]	caprin2
-1	17386433	4	ENSDARG00000032653	17392609	ENSDART00000042307			family with sequence similarity 60, member A [Source:RefSeq_peptide;Acc:NP_001020702]	fam60a
-1	17401841	4	ENSDARG00000003789	17457808	ENSDART00000033053	GO:0008150	biological_process	hypothetical protein LOC323528 [Source:RefSeq_peptide;Acc:NP_997809]	zgc:77218
-1	17401841	4	ENSDARG00000003789	17457808	ENSDART00000079461			hypothetical protein LOC323528 [Source:RefSeq_peptide;Acc:NP_997809]	zgc:77218
-1	17401841	4	ENSDARG00000003789	17457808	ENSDART00000067019			hypothetical protein LOC323528 [Source:RefSeq_peptide;Acc:NP_997809]	zgc:77218
1	17466134	4	ENSDARG00000023026	17475759	ENSDART00000035899	GO:0005488	binding	Novel protein similar to human plakophilin 2 (PKP2) (Fragment). [Source:Uniprot/SPTREMBL;Acc:Q5RJ81]	si:ch211-11c20.1
1	17476827	4	ENSDARG00000027316	17493760	ENSDART00000034441	GO:0003674	molecular_function	hypothetical protein LOC406293 [Source:RefSeq_peptide;Acc:NP_998185]	zgc:73347
1	17476827	4	ENSDARG00000027316	17493760	ENSDART00000034441	GO:0005575	cellular_component	hypothetical protein LOC406293 [Source:RefSeq_peptide;Acc:NP_998185]	zgc:73347
1	17476827	4	ENSDARG00000027316	17493760	ENSDART00000034441	GO:0008150	biological_process	hypothetical protein LOC406293 [Source:RefSeq_peptide;Acc:NP_998185]	zgc:73347
1	17519828	4	ENSDARG00000056863	17523862	ENSDART00000079439			Novel protein (Fragment). [Source:Uniprot/SPTREMBL;Acc:Q5RGX0]	Q5RGX0_DANRE
1	17528582	4	ENSDARG00000045577	17532542	ENSDART00000067017			Novel protein (Fragment). [Source:Uniprot/SPTREMBL;Acc:Q5RGX0]	Q5RGX0_DANRE
1	17538356	4	ENSDARG00000022795	17542507	ENSDART00000039027	GO:0016192	vesicle-mediated transport	Novel protein similar to human and mouse CGI-141 protein (CGI-141) (Fragment). [Source:Uniprot/SPTREMBL;Acc:Q5RGW9]	si:dkey-13i19.9
1	17546556	4	ENSDARG00000056859	17547990	ENSDART00000079429			Novel protein (Fragment). [Source:Uniprot/SPTREMBL;Acc:Q5RGX9]	si:dkey-13i19.7
-1	17550889	4	ENSDARG00000004904	17575191	ENSDART00000014007	GO:0004373	glycogen (starch) synthase activity	glycogen synthase 2 [Source:RefSeq_peptide;Acc:NP_001018199]	gys2
-1	17550889	4	ENSDARG00000004904	17575191	ENSDART00000014007	GO:0005978	glycogen biosynthetic process	glycogen synthase 2 [Source:RefSeq_peptide;Acc:NP_001018199]	gys2
-1	17579971	4	ENSDARG00000019644	17586790	ENSDART00000010777	GO:0004459	L-lactate dehydrogenase activity	L-lactate dehydrogenase B chain (EC 1.1.1.27) (LDH-B). [Source:Uniprot/SWISSPROT;Acc:Q9PVK4]	ldhb
-1	17579971	4	ENSDARG00000019644	17586790	ENSDART00000010777	GO:0005737	cytoplasm	L-lactate dehydrogenase B chain (EC 1.1.1.27) (LDH-B). [Source:Uniprot/SWISSPROT;Acc:Q9PVK4]	ldhb
-1	17579971	4	ENSDARG00000019644	17586790	ENSDART00000010777	GO:0006096	glycolysis	L-lactate dehydrogenase B chain (EC 1.1.1.27) (LDH-B). [Source:Uniprot/SWISSPROT;Acc:Q9PVK4]	ldhb
-1	17579971	4	ENSDARG00000019644	17586790	ENSDART00000010777	GO:0006100	tricarboxylic acid cycle intermediate metabolic process	L-lactate dehydrogenase B chain (EC 1.1.1.27) (LDH-B). [Source:Uniprot/SWISSPROT;Acc:Q9PVK4]	ldhb
-1	17579971	4	ENSDARG00000019644	17586790	ENSDART00000010777	GO:0016491	oxidoreductase activity	L-lactate dehydrogenase B chain (EC 1.1.1.27) (LDH-B). [Source:Uniprot/SWISSPROT;Acc:Q9PVK4]	ldhb
-1	17579971	4	ENSDARG00000019644	17586790	ENSDART00000010777	GO:0019642	anaerobic glycolysis	L-lactate dehydrogenase B chain (EC 1.1.1.27) (LDH-B). [Source:Uniprot/SWISSPROT;Acc:Q9PVK4]	ldhb
-1	17595837	4	ENSDARG00000027424	17604330	ENSDART00000037949	GO:0005488	binding	solute carrier family 25 (mitochondrial carrier; phosphate carrier), member 3, like [Source:RefSeq_peptide;Acc:NP_957009]	slc25a3l
-1	17595837	4	ENSDARG00000027424	17604330	ENSDART00000037949	GO:0006810	transport	solute carrier family 25 (mitochondrial carrier; phosphate carrier), member 3, like [Source:RefSeq_peptide;Acc:NP_957009]	slc25a3l
-1	17595837	4	ENSDARG00000027424	17604330	ENSDART00000037949	GO:0016020	membrane	solute carrier family 25 (mitochondrial carrier; phosphate carrier), member 3, like [Source:RefSeq_peptide;Acc:NP_957009]	slc25a3l
-1	17595837	4	ENSDARG00000027424	17604330	ENSDART00000037949	GO:0016021	integral to membrane	solute carrier family 25 (mitochondrial carrier; phosphate carrier), member 3, like [Source:RefSeq_peptide;Acc:NP_957009]	slc25a3l
-1	17608589	4	ENSDARG00000007315	17627203	ENSDART00000016690			Thymopoietin. [Source:Uniprot/SPTREMBL;Acc:Q5RGX4]	tmpo
-1	17608589	4	ENSDARG00000007315	17627203	ENSDART00000042874			Thymopoietin. [Source:Uniprot/SPTREMBL;Acc:Q5RGX4]	tmpo
-1	17608589	4	ENSDARG00000007315	17627203	ENSDART00000044005			Thymopoietin. [Source:Uniprot/SPTREMBL;Acc:Q5RGX4]	tmpo
-1	17608589	4	ENSDARG00000007315	17627203	ENSDART00000101307			Thymopoietin. [Source:Uniprot/SPTREMBL;Acc:Q5RGX4]	tmpo
-1	17627699	4	ENSDARG00000007405	17633918	ENSDART00000013224	GO:0004872	receptor activity	serine/threonine kinase receptor associated protein [Source:RefSeq_peptide;Acc:NP_956598]	strap
-1	17627699	4	ENSDARG00000007405	17633918	ENSDART00000013224	GO:0016301	kinase activity	serine/threonine kinase receptor associated protein [Source:RefSeq_peptide;Acc:NP_956598]	strap
1	17636721	4	ENSDARG00000019420	17655061	ENSDART00000017726	GO:0016301	kinase activity	Novel protein similar to vertebrate ethanolamine kinase 1 (ETNK1). [Source:Uniprot/SPTREMBL;Acc:Q5RGY0]	si:dkey-13i19.1
-1	17735980	4	ENSDARG00000011582	17806760	ENSDART00000006737	GO:0003677	DNA binding	SRY-box-containing 5 [Source:RefSeq_peptide;Acc:NP_001028757]	sox5
-1	17735980	4	ENSDARG00000011582	17806760	ENSDART00000006737	GO:0006355	regulation of transcription, DNA-dependent	SRY-box-containing 5 [Source:RefSeq_peptide;Acc:NP_001028757]	sox5
-1	17735980	4	ENSDARG00000011582	17806760	ENSDART00000101283			SRY-box-containing 5 [Source:RefSeq_peptide;Acc:NP_001028757]	sox5
1	17812847	4	ENSDARG00000065904	17812964	ENSDART00000095560			5S ribosomal RNA [Source: RFAM 8.0]	5S_rRNA
1	17996809	4	ENSDARG00000016815	18002625	ENSDART00000027645			Novel protein (Fragment). [Source:Uniprot/SPTREMBL;Acc:Q5RHB4]	si:dkey-172o10.5
-1	18007567	4	ENSDARG00000045574	18014075	ENSDART00000067011			Novel protein similar to vertebrate lymphoid-restricted membrane protein (LRMP) (Fragment). [Source:Uniprot/SPTREMBL;Acc:Q5RHB5]	lrmp
-1	18019924	4	ENSDARG00000045572	18021730	ENSDART00000067009			Novel protein (Fragment). [Source:Uniprot/SPTREMBL;Acc:Q5RHB6]	si:dkey-172o10.3
-1	18028311	4	ENSDARG00000045570	18029754	ENSDART00000067007			Novel protein (Fragment). [Source:Uniprot/SPTREMBL;Acc:Q5RHB7]	si:dkey-172o10.2
1	18030833	4	ENSDARG00000045568	18048289	ENSDART00000067005	GO:0003824	catalytic activity	branched chain aminotransferase 1, cytosolic [Source:RefSeq_peptide;Acc:NP_956358]	bcat1
1	18030833	4	ENSDARG00000045568	18048289	ENSDART00000067005	GO:0004084	branched-chain-amino-acid transaminase activity	branched chain aminotransferase 1, cytosolic [Source:RefSeq_peptide;Acc:NP_956358]	bcat1
1	18030833	4	ENSDARG00000045568	18048289	ENSDART00000067005	GO:0008152	metabolic process	branched chain aminotransferase 1, cytosolic [Source:RefSeq_peptide;Acc:NP_956358]	bcat1
1	18030833	4	ENSDARG00000045568	18048289	ENSDART00000067005	GO:0008483	transaminase activity	branched chain aminotransferase 1, cytosolic [Source:RefSeq_peptide;Acc:NP_956358]	bcat1
1	18030833	4	ENSDARG00000045568	18048289	ENSDART00000067005	GO:0009081	branched chain family amino acid metabolic process	branched chain aminotransferase 1, cytosolic [Source:RefSeq_peptide;Acc:NP_956358]	bcat1
1	18030833	4	ENSDARG00000045568	18048289	ENSDART00000067005	GO:0016740	transferase activity	branched chain aminotransferase 1, cytosolic [Source:RefSeq_peptide;Acc:NP_956358]	bcat1
1	18061054	4	ENSDARG00000014109	18077879	ENSDART00000004717	GO:0005159	insulin-like growth factor receptor binding	insulin-like growth factor 1 [Source:RefSeq_peptide;Acc:NP_571900]	igf1
1	18061054	4	ENSDARG00000014109	18077879	ENSDART00000004717	GO:0005179	hormone activity	insulin-like growth factor 1 [Source:RefSeq_peptide;Acc:NP_571900]	igf1
1	18061054	4	ENSDARG00000014109	18077879	ENSDART00000004717	GO:0005576	extracellular region	insulin-like growth factor 1 [Source:RefSeq_peptide;Acc:NP_571900]	igf1
1	18061054	4	ENSDARG00000014109	18077879	ENSDART00000004717	GO:0005786	signal recognition particle, endoplasmic reticulum targeting	insulin-like growth factor 1 [Source:RefSeq_peptide;Acc:NP_571900]	igf1
1	18061054	4	ENSDARG00000014109	18077879	ENSDART00000004717	GO:0008284	positive regulation of cell proliferation	insulin-like growth factor 1 [Source:RefSeq_peptide;Acc:NP_571900]	igf1
1	18061054	4	ENSDARG00000014109	18077879	ENSDART00000004717	GO:0009953	dorsal/ventral pattern formation	insulin-like growth factor 1 [Source:RefSeq_peptide;Acc:NP_571900]	igf1
1	18061054	4	ENSDARG00000014109	18077879	ENSDART00000004717	GO:0009968	negative regulation of signal transduction	insulin-like growth factor 1 [Source:RefSeq_peptide;Acc:NP_571900]	igf1
	18061089		IGF1
-1	18089990	4	ENSDARG00000029944	18103973	ENSDART00000041529	GO:0003674	molecular_function	UPF0419 protein C12orf48 homolog. [Source:Uniprot/SWISSPROT;Acc:Q1RMA6]	zgc:136263
-1	18089990	4	ENSDARG00000029944	18103973	ENSDART00000041529	GO:0005575	cellular_component	UPF0419 protein C12orf48 homolog. [Source:Uniprot/SWISSPROT;Acc:Q1RMA6]	zgc:136263
-1	18089990	4	ENSDARG00000029944	18103973	ENSDART00000041529	GO:0008150	biological_process	UPF0419 protein C12orf48 homolog. [Source:Uniprot/SWISSPROT;Acc:Q1RMA6]	zgc:136263
1	18105586	4	ENSDARG00000006710	18121212	ENSDART00000016075	GO:0008150	biological_process	hypothetical protein LOC436892 [Source:RefSeq_peptide;Acc:NP_001002619]	zgc:92259
-1	18131445	4	ENSDARG00000038384	18141958	ENSDART00000056002	GO:0004497	monooxygenase activity	tyrosine hydroxylase 2 [Source:RefSeq_peptide;Acc:NP_001001829]	th2
-1	18131445	4	ENSDARG00000038384	18141958	ENSDART00000056002	GO:0005506	iron ion binding	tyrosine hydroxylase 2 [Source:RefSeq_peptide;Acc:NP_001001829]	th2
-1	18131445	4	ENSDARG00000038384	18141958	ENSDART00000056002	GO:0009072	aromatic amino acid family metabolic process	tyrosine hydroxylase 2 [Source:RefSeq_peptide;Acc:NP_001001829]	th2
-1	18142545	4	ENSDARG00000020143	18160242	ENSDART00000011943	GO:0004497	monooxygenase activity	phenylalanine hydroxylase [Source:RefSeq_peptide;Acc:NP_956845]	pah
-1	18142545	4	ENSDARG00000020143	18160242	ENSDART00000011943	GO:0004505	phenylalanine 4-monooxygenase activity	phenylalanine hydroxylase [Source:RefSeq_peptide;Acc:NP_956845]	pah
-1	18142545	4	ENSDARG00000020143	18160242	ENSDART00000011943	GO:0005506	iron ion binding	phenylalanine hydroxylase [Source:RefSeq_peptide;Acc:NP_956845]	pah
-1	18142545	4	ENSDARG00000020143	18160242	ENSDART00000011943	GO:0006559	L-phenylalanine catabolic process	phenylalanine hydroxylase [Source:RefSeq_peptide;Acc:NP_956845]	pah
-1	18142545	4	ENSDARG00000020143	18160242	ENSDART00000011943	GO:0008152	metabolic process	phenylalanine hydroxylase [Source:RefSeq_peptide;Acc:NP_956845]	pah
-1	18142545	4	ENSDARG00000020143	18160242	ENSDART00000011943	GO:0009072	aromatic amino acid family metabolic process	phenylalanine hydroxylase [Source:RefSeq_peptide;Acc:NP_956845]	pah
-1	18142545	4	ENSDARG00000020143	18160242	ENSDART00000011943	GO:0016597	amino acid binding	phenylalanine hydroxylase [Source:RefSeq_peptide;Acc:NP_956845]	pah
-1	18142545	4	ENSDARG00000020143	18160242	ENSDART00000101212			phenylalanine hydroxylase [Source:RefSeq_peptide;Acc:NP_956845]	pah
-1	18142545	4	ENSDARG00000020143	18160242	ENSDART00000075822			phenylalanine hydroxylase [Source:RefSeq_peptide;Acc:NP_956845]	pah
1	18167985	4	ENSDARG00000038386	18169670	ENSDART00000056005	GO:0002070	epithelial cell maturation	Achaete-scute homolog 1a (Zash-1a) (Pituitary-absent protein). [Source:Uniprot/SWISSPROT;Acc:Q90259]	ascl1a
1	18167985	4	ENSDARG00000038386	18169670	ENSDART00000056005	GO:0003677	DNA binding	Achaete-scute homolog 1a (Zash-1a) (Pituitary-absent protein). [Source:Uniprot/SWISSPROT;Acc:Q90259]	ascl1a
1	18167985	4	ENSDARG00000038386	18169670	ENSDART00000056005	GO:0005634	nucleus	Achaete-scute homolog 1a (Zash-1a) (Pituitary-absent protein). [Source:Uniprot/SWISSPROT;Acc:Q90259]	ascl1a
1	18167985	4	ENSDARG00000038386	18169670	ENSDART00000056005	GO:0006350	transcription	Achaete-scute homolog 1a (Zash-1a) (Pituitary-absent protein). [Source:Uniprot/SWISSPROT;Acc:Q90259]	ascl1a
1	18167985	4	ENSDARG00000038386	18169670	ENSDART00000056005	GO:0006353	transcription termination	Achaete-scute homolog 1a (Zash-1a) (Pituitary-absent protein). [Source:Uniprot/SWISSPROT;Acc:Q90259]	ascl1a
1	18167985	4	ENSDARG00000038386	18169670	ENSDART00000056005	GO:0006355	regulation of transcription, DNA-dependent	Achaete-scute homolog 1a (Zash-1a) (Pituitary-absent protein). [Source:Uniprot/SWISSPROT;Acc:Q90259]	ascl1a
1	18167985	4	ENSDARG00000038386	18169670	ENSDART00000056005	GO:0007399	nervous system development	Achaete-scute homolog 1a (Zash-1a) (Pituitary-absent protein). [Source:Uniprot/SWISSPROT;Acc:Q90259]	ascl1a
1	18167985	4	ENSDARG00000038386	18169670	ENSDART00000056005	GO:0021575	hindbrain morphogenesis	Achaete-scute homolog 1a (Zash-1a) (Pituitary-absent protein). [Source:Uniprot/SWISSPROT;Acc:Q90259]	ascl1a
1	18167985	4	ENSDARG00000038386	18169670	ENSDART00000056005	GO:0021984	adenohypophysis development	Achaete-scute homolog 1a (Zash-1a) (Pituitary-absent protein). [Source:Uniprot/SWISSPROT;Acc:Q90259]	ascl1a
1	18167985	4	ENSDARG00000038386	18169670	ENSDART00000056005	GO:0030154	cell differentiation	Achaete-scute homolog 1a (Zash-1a) (Pituitary-absent protein). [Source:Uniprot/SWISSPROT;Acc:Q90259]	ascl1a
1	18167985	4	ENSDARG00000038386	18169670	ENSDART00000056005	GO:0030528	transcription regulator activity	Achaete-scute homolog 1a (Zash-1a) (Pituitary-absent protein). [Source:Uniprot/SWISSPROT;Acc:Q90259]	ascl1a
1	18167985	4	ENSDARG00000038386	18169670	ENSDART00000056005	GO:0031564	transcription antitermination	Achaete-scute homolog 1a (Zash-1a) (Pituitary-absent protein). [Source:Uniprot/SWISSPROT;Acc:Q90259]	ascl1a
1	18167985	4	ENSDARG00000038386	18169670	ENSDART00000056005	GO:0045449	regulation of transcription	Achaete-scute homolog 1a (Zash-1a) (Pituitary-absent protein). [Source:Uniprot/SWISSPROT;Acc:Q90259]	ascl1a
1	18265970	4	ENSDARG00000007175	18279289	ENSDART00000021610			hypothetical protein LOC566018 [Source:RefSeq_peptide;Acc:NP_001038561]	zgc:110631
1	18265970	4	ENSDARG00000007175	18279289	ENSDART00000101198	GO:0003676	nucleic acid binding	hypothetical protein LOC566018 [Source:RefSeq_peptide;Acc:NP_001038561]	zgc:110631
1	18265970	4	ENSDARG00000007175	18279289	ENSDART00000101198	GO:0004386	helicase activity	hypothetical protein LOC566018 [Source:RefSeq_peptide;Acc:NP_001038561]	zgc:110631
1	18265970	4	ENSDARG00000007175	18279289	ENSDART00000101198	GO:0005524	ATP binding	hypothetical protein LOC566018 [Source:RefSeq_peptide;Acc:NP_001038561]	zgc:110631
1	18265970	4	ENSDARG00000007175	18279289	ENSDART00000101198	GO:0005575	cellular_component	hypothetical protein LOC566018 [Source:RefSeq_peptide;Acc:NP_001038561]	zgc:110631
1	18265970	4	ENSDARG00000007175	18279289	ENSDART00000101198	GO:0006310	DNA recombination	hypothetical protein LOC566018 [Source:RefSeq_peptide;Acc:NP_001038561]	zgc:110631
1	18265970	4	ENSDARG00000007175	18279289	ENSDART00000101198	GO:0008026	ATP-dependent helicase activity	hypothetical protein LOC566018 [Source:RefSeq_peptide;Acc:NP_001038561]	zgc:110631
1	18265970	4	ENSDARG00000007175	18279289	ENSDART00000101198	GO:0016787	hydrolase activity	hypothetical protein LOC566018 [Source:RefSeq_peptide;Acc:NP_001038561]	zgc:110631
1	18280774	4	ENSDARG00000002174	18295638	ENSDART00000013313	GO:0003674	molecular_function	hypothetical protein LOC550607 [Source:RefSeq_peptide;Acc:NP_001017908]	si:dkey-264k15.2
-1	18377692	4	ENSDARG00000006011	18383832	ENSDART00000007030	GO:0004252	serine-type endopeptidase activity	hypothetical protein LOC567545 [Source:RefSeq_peptide;Acc:NP_001038601]	si:ch211-234f20.7
-1	18377692	4	ENSDARG00000006011	18383832	ENSDART00000007030	GO:0005515	protein binding	hypothetical protein LOC567545 [Source:RefSeq_peptide;Acc:NP_001038601]	si:ch211-234f20.7
-1	18377692	4	ENSDARG00000006011	18383832	ENSDART00000007030	GO:0006508	proteolysis	hypothetical protein LOC567545 [Source:RefSeq_peptide;Acc:NP_001038601]	si:ch211-234f20.7
1	18384416	4	ENSDARG00000002128	18395206	ENSDART00000026509	GO:0003674	molecular_function	CWF19-like 1, cell cycle control [Source:RefSeq_peptide;Acc:NP_001038223]	cwf19l1
1	18384416	4	ENSDARG00000002128	18395206	ENSDART00000026509	GO:0005575	cellular_component	CWF19-like 1, cell cycle control [Source:RefSeq_peptide;Acc:NP_001038223]	cwf19l1
1	18384416	4	ENSDARG00000002128	18395206	ENSDART00000026509	GO:0008150	biological_process	CWF19-like 1, cell cycle control [Source:RefSeq_peptide;Acc:NP_001038223]	cwf19l1
1	18397643	4	ENSDARG00000045563	18402196	ENSDART00000066999	GO:0003674	molecular_function	coiled-coil domain containing 53 [Source:RefSeq_peptide;Acc:NP_956467]	ccdc53
1	18397643	4	ENSDARG00000045563	18402196	ENSDART00000066999	GO:0005575	cellular_component	coiled-coil domain containing 53 [Source:RefSeq_peptide;Acc:NP_956467]	ccdc53
1	18397643	4	ENSDARG00000045563	18402196	ENSDART00000066999	GO:0008150	biological_process	coiled-coil domain containing 53 [Source:RefSeq_peptide;Acc:NP_956467]	ccdc53
-1	18403725	4	ENSDARG00000045561	18411451	ENSDART00000066997	GO:0003674	molecular_function	hypothetical protein LOC450028 [Source:RefSeq_peptide;Acc:NP_001006049]	zgc:101811
-1	18403725	4	ENSDARG00000045561	18411451	ENSDART00000066997	GO:0005575	cellular_component	hypothetical protein LOC450028 [Source:RefSeq_peptide;Acc:NP_001006049]	zgc:101811
-1	18403725	4	ENSDARG00000045561	18411451	ENSDART00000066997	GO:0008150	biological_process	hypothetical protein LOC450028 [Source:RefSeq_peptide;Acc:NP_001006049]	zgc:101811
1	18413436	4	ENSDARG00000030153	18446748	ENSDART00000040445	GO:0003976	UDP-N-acetylglucosamine-lysosomal-enzyme N-acetylglucosaminephosphotransferase activity	N-acetylglucosamine-1-phosphotransferase subunits alpha/beta precursor (EC 2.7.8.17) (GlcNAc-1-phosphotransferase alpha/beta subunits) (UDP- N-acetylglucosamine-1-phosphotransferase alpha/beta subunits) (Stealth protein gnptab) [Contains: N-acetylglucosam [Source:Uniprot/SWISSPROT;Acc:Q5RGJ8]	si:ch211-234f20.3
1	18413436	4	ENSDARG00000030153	18446748	ENSDART00000040445	GO:0005262	calcium channel activity	N-acetylglucosamine-1-phosphotransferase subunits alpha/beta precursor (EC 2.7.8.17) (GlcNAc-1-phosphotransferase alpha/beta subunits) (UDP- N-acetylglucosamine-1-phosphotransferase alpha/beta subunits) (Stealth protein gnptab) [Contains: N-acetylglucosam [Source:Uniprot/SWISSPROT;Acc:Q5RGJ8]	si:ch211-234f20.3
1	18413436	4	ENSDARG00000030153	18446748	ENSDART00000040445	GO:0005509	calcium ion binding	N-acetylglucosamine-1-phosphotransferase subunits alpha/beta precursor (EC 2.7.8.17) (GlcNAc-1-phosphotransferase alpha/beta subunits) (UDP- N-acetylglucosamine-1-phosphotransferase alpha/beta subunits) (Stealth protein gnptab) [Contains: N-acetylglucosam [Source:Uniprot/SWISSPROT;Acc:Q5RGJ8]	si:ch211-234f20.3
1	18413436	4	ENSDARG00000030153	18446748	ENSDART00000040445	GO:0005579	membrane attack complex	N-acetylglucosamine-1-phosphotransferase subunits alpha/beta precursor (EC 2.7.8.17) (GlcNAc-1-phosphotransferase alpha/beta subunits) (UDP- N-acetylglucosamine-1-phosphotransferase alpha/beta subunits) (Stealth protein gnptab) [Contains: N-acetylglucosam [Source:Uniprot/SWISSPROT;Acc:Q5RGJ8]	si:ch211-234f20.3
1	18413436	4	ENSDARG00000030153	18446748	ENSDART00000040445	GO:0005764	lysosome	N-acetylglucosamine-1-phosphotransferase subunits alpha/beta precursor (EC 2.7.8.17) (GlcNAc-1-phosphotransferase alpha/beta subunits) (UDP- N-acetylglucosamine-1-phosphotransferase alpha/beta subunits) (Stealth protein gnptab) [Contains: N-acetylglucosam [Source:Uniprot/SWISSPROT;Acc:Q5RGJ8]	si:ch211-234f20.3
1	18413436	4	ENSDARG00000030153	18446748	ENSDART00000040445	GO:0006816	calcium ion transport	N-acetylglucosamine-1-phosphotransferase subunits alpha/beta precursor (EC 2.7.8.17) (GlcNAc-1-phosphotransferase alpha/beta subunits) (UDP- N-acetylglucosamine-1-phosphotransferase alpha/beta subunits) (Stealth protein gnptab) [Contains: N-acetylglucosam [Source:Uniprot/SWISSPROT;Acc:Q5RGJ8]	si:ch211-234f20.3
1	18413436	4	ENSDARG00000030153	18446748	ENSDART00000040445	GO:0016020	membrane	N-acetylglucosamine-1-phosphotransferase subunits alpha/beta precursor (EC 2.7.8.17) (GlcNAc-1-phosphotransferase alpha/beta subunits) (UDP- N-acetylglucosamine-1-phosphotransferase alpha/beta subunits) (Stealth protein gnptab) [Contains: N-acetylglucosam [Source:Uniprot/SWISSPROT;Acc:Q5RGJ8]	si:ch211-234f20.3
1	18413436	4	ENSDARG00000030153	18446748	ENSDART00000040445	GO:0016021	integral to membrane	N-acetylglucosamine-1-phosphotransferase subunits alpha/beta precursor (EC 2.7.8.17) (GlcNAc-1-phosphotransferase alpha/beta subunits) (UDP- N-acetylglucosamine-1-phosphotransferase alpha/beta subunits) (Stealth protein gnptab) [Contains: N-acetylglucosam [Source:Uniprot/SWISSPROT;Acc:Q5RGJ8]	si:ch211-234f20.3
1	18413436	4	ENSDARG00000030153	18446748	ENSDART00000040445	GO:0016740	transferase activity	N-acetylglucosamine-1-phosphotransferase subunits alpha/beta precursor (EC 2.7.8.17) (GlcNAc-1-phosphotransferase alpha/beta subunits) (UDP- N-acetylglucosamine-1-phosphotransferase alpha/beta subunits) (Stealth protein gnptab) [Contains: N-acetylglucosam [Source:Uniprot/SWISSPROT;Acc:Q5RGJ8]	si:ch211-234f20.3
1	18413436	4	ENSDARG00000030153	18446748	ENSDART00000040445	GO:0019855	calcium channel inhibitor activity	N-acetylglucosamine-1-phosphotransferase subunits alpha/beta precursor (EC 2.7.8.17) (GlcNAc-1-phosphotransferase alpha/beta subunits) (UDP- N-acetylglucosamine-1-phosphotransferase alpha/beta subunits) (Stealth protein gnptab) [Contains: N-acetylglucosam [Source:Uniprot/SWISSPROT;Acc:Q5RGJ8]	si:ch211-234f20.3
1	18413436	4	ENSDARG00000030153	18446748	ENSDART00000040445	GO:0030154	cell differentiation	N-acetylglucosamine-1-phosphotransferase subunits alpha/beta precursor (EC 2.7.8.17) (GlcNAc-1-phosphotransferase alpha/beta subunits) (UDP- N-acetylglucosamine-1-phosphotransferase alpha/beta subunits) (Stealth protein gnptab) [Contains: N-acetylglucosam [Source:Uniprot/SWISSPROT;Acc:Q5RGJ8]	si:ch211-234f20.3
1	18413436	4	ENSDARG00000030153	18446748	ENSDART00000040445	GO:0046872	metal ion binding	N-acetylglucosamine-1-phosphotransferase subunits alpha/beta precursor (EC 2.7.8.17) (GlcNAc-1-phosphotransferase alpha/beta subunits) (UDP- N-acetylglucosamine-1-phosphotransferase alpha/beta subunits) (Stealth protein gnptab) [Contains: N-acetylglucosam [Source:Uniprot/SWISSPROT;Acc:Q5RGJ8]	si:ch211-234f20.3
1	18413436	4	ENSDARG00000030153	18446748	ENSDART00000101154			N-acetylglucosamine-1-phosphotransferase subunits alpha/beta precursor (EC 2.7.8.17) (GlcNAc-1-phosphotransferase alpha/beta subunits) (UDP- N-acetylglucosamine-1-phosphotransferase alpha/beta subunits) (Stealth protein gnptab) [Contains: N-acetylglucosam [Source:Uniprot/SWISSPROT;Acc:Q5RGJ8]	si:ch211-234f20.3
1	18413436	4	ENSDARG00000030153	18446748	ENSDART00000048782			N-acetylglucosamine-1-phosphotransferase subunits alpha/beta precursor (EC 2.7.8.17) (GlcNAc-1-phosphotransferase alpha/beta subunits) (UDP- N-acetylglucosamine-1-phosphotransferase alpha/beta subunits) (Stealth protein gnptab) [Contains: N-acetylglucosam [Source:Uniprot/SWISSPROT;Acc:Q5RGJ8]	si:ch211-234f20.3
-1	18448646	4	ENSDARG00000014572	18466648	ENSDART00000016658	GO:0008654	phospholipid biosynthetic process	Cholinephosphotransferase 1 (EC 2.7.8.2) (Diacylglycerol cholinephosphotransferase 1). [Source:Uniprot/SWISSPROT;Acc:Q7ZW02]	sycp3
-1	18448646	4	ENSDARG00000014572	18466648	ENSDART00000016658	GO:0016740	transferase activity	Cholinephosphotransferase 1 (EC 2.7.8.2) (Diacylglycerol cholinephosphotransferase 1). [Source:Uniprot/SWISSPROT;Acc:Q7ZW02]	sycp3
-1	18468481	4	ENSDARG00000045560	18534798	ENSDART00000024775			myosin binding protein C, slow type [Source:RefSeq_peptide;Acc:NP_001007323]	mybpc1
-1	18468481	4	ENSDARG00000045560	18534798	ENSDART00000101144			myosin binding protein C, slow type [Source:RefSeq_peptide;Acc:NP_001007323]	mybpc1
-1	18468481	4	ENSDARG00000045560	18534798	ENSDART00000079028			myosin binding protein C, slow type [Source:RefSeq_peptide;Acc:NP_001007323]	mybpc1
-1	18468481	4	ENSDARG00000045560	18534798	ENSDART00000066996			myosin binding protein C, slow type [Source:RefSeq_peptide;Acc:NP_001007323]	mybpc1
-1	18549474	4	ENSDARG00000012435	18553761	ENSDART00000025731	GO:0003677	DNA binding	hypothetical protein LOC447882 [Source:RefSeq_peptide;Acc:NP_001004621]	zgc:101790
-1	18549474	4	ENSDARG00000012435	18553761	ENSDART00000025731	GO:0003700	transcription factor activity	hypothetical protein LOC447882 [Source:RefSeq_peptide;Acc:NP_001004621]	zgc:101790
-1	18549474	4	ENSDARG00000012435	18553761	ENSDART00000025731	GO:0005634	nucleus	hypothetical protein LOC447882 [Source:RefSeq_peptide;Acc:NP_001004621]	zgc:101790
-1	18549474	4	ENSDARG00000012435	18553761	ENSDART00000025731	GO:0006350	transcription	hypothetical protein LOC447882 [Source:RefSeq_peptide;Acc:NP_001004621]	zgc:101790
-1	18549474	4	ENSDARG00000012435	18553761	ENSDART00000025731	GO:0006353	transcription termination	hypothetical protein LOC447882 [Source:RefSeq_peptide;Acc:NP_001004621]	zgc:101790
-1	18549474	4	ENSDARG00000012435	18553761	ENSDART00000025731	GO:0006355	regulation of transcription, DNA-dependent	hypothetical protein LOC447882 [Source:RefSeq_peptide;Acc:NP_001004621]	zgc:101790
-1	18549474	4	ENSDARG00000012435	18553761	ENSDART00000025731	GO:0031564	transcription antitermination	hypothetical protein LOC447882 [Source:RefSeq_peptide;Acc:NP_001004621]	zgc:101790
-1	18549474	4	ENSDARG00000012435	18553761	ENSDART00000025731	GO:0043565	sequence-specific DNA binding	hypothetical protein LOC447882 [Source:RefSeq_peptide;Acc:NP_001004621]	zgc:101790
-1	18563036	4	ENSDARG00000016886	18565043	ENSDART00000024822	GO:0005575	cellular_component	hypothetical protein LOC554091 [Source:RefSeq_peptide;Acc:NP_001019564]	zgc:110447
-1	18563036	4	ENSDARG00000016886	18565043	ENSDART00000024822	GO:0006457	protein folding	hypothetical protein LOC554091 [Source:RefSeq_peptide;Acc:NP_001019564]	zgc:110447
-1	18563036	4	ENSDARG00000016886	18565043	ENSDART00000024822	GO:0031072	heat shock protein binding	hypothetical protein LOC554091 [Source:RefSeq_peptide;Acc:NP_001019564]	zgc:110447
-1	18563036	4	ENSDARG00000016886	18565043	ENSDART00000024822	GO:0051082	unfolded protein binding	hypothetical protein LOC554091 [Source:RefSeq_peptide;Acc:NP_001019564]	zgc:110447
1	18585659	4	ENSDARG00000021239	18615268	ENSDART00000019165	GO:0000166	nucleotide binding	Apoptotic protease-activating factor 1 (Apaf-1). [Source:Uniprot/SWISSPROT;Acc:Q9I9H8]	apaf1
1	18585659	4	ENSDARG00000021239	18615268	ENSDART00000019165	GO:0005515	protein binding	Apoptotic protease-activating factor 1 (Apaf-1). [Source:Uniprot/SWISSPROT;Acc:Q9I9H8]	apaf1
1	18585659	4	ENSDARG00000021239	18615268	ENSDART00000019165	GO:0005524	ATP binding	Apoptotic protease-activating factor 1 (Apaf-1). [Source:Uniprot/SWISSPROT;Acc:Q9I9H8]	apaf1
1	18585659	4	ENSDARG00000021239	18615268	ENSDART00000019165	GO:0005622	intracellular	Apoptotic protease-activating factor 1 (Apaf-1). [Source:Uniprot/SWISSPROT;Acc:Q9I9H8]	apaf1
1	18585659	4	ENSDARG00000021239	18615268	ENSDART00000019165	GO:0006915	apoptosis	Apoptotic protease-activating factor 1 (Apaf-1). [Source:Uniprot/SWISSPROT;Acc:Q9I9H8]	apaf1
1	18585659	4	ENSDARG00000021239	18615268	ENSDART00000019165	GO:0006952	defense response	Apoptotic protease-activating factor 1 (Apaf-1). [Source:Uniprot/SWISSPROT;Acc:Q9I9H8]	apaf1
1	18585659	4	ENSDARG00000021239	18615268	ENSDART00000019165	GO:0042981	regulation of apoptosis	Apoptotic protease-activating factor 1 (Apaf-1). [Source:Uniprot/SWISSPROT;Acc:Q9I9H8]	apaf1
-1	18711510	4	ENSDARG00000003512	18827201	ENSDART00000024367	GO:0003700	transcription factor activity	Novel protein similar to vertebrate E2a-Pbx1-associated protein (EB-1) (Fragment). [Source:Uniprot/SPTREMBL;Acc:Q5RGH1]	si:dkey-11k24.3
-1	18711510	4	ENSDARG00000003512	18827201	ENSDART00000024367	GO:0005622	intracellular	Novel protein similar to vertebrate E2a-Pbx1-associated protein (EB-1) (Fragment). [Source:Uniprot/SPTREMBL;Acc:Q5RGH1]	si:dkey-11k24.3
-1	18711510	4	ENSDARG00000003512	18827201	ENSDART00000024367	GO:0006355	regulation of transcription, DNA-dependent	Novel protein similar to vertebrate E2a-Pbx1-associated protein (EB-1) (Fragment). [Source:Uniprot/SPTREMBL;Acc:Q5RGH1]	si:dkey-11k24.3
-1	18711510	4	ENSDARG00000003512	18827201	ENSDART00000024367	GO:0043565	sequence-specific DNA binding	Novel protein similar to vertebrate E2a-Pbx1-associated protein (EB-1) (Fragment). [Source:Uniprot/SPTREMBL;Acc:Q5RGH1]	si:dkey-11k24.3
-1	18950994	4	ENSDARG00000056474	18977009	ENSDART00000078981				NP_001006948.1 (1 of 2)
	18957797		OMM5100
-1	18978941	4	ENSDARG00000004055	19022549	ENSDART00000046871			Novel protein (Fragment). [Source:Uniprot/SPTREMBL;Acc:Q5RGW0]	si:dkeyp-90a8.1
-1	19024768	4	ENSDARG00000015278	19057558	ENSDART00000101102			Novel protein similar to vertebrate plexin C1 (PLXNC1) (Fragment). [Source:Uniprot/SPTREMBL;Acc:Q5RGW1]	si:dkeyp-90a8.2
-1	19024768	4	ENSDARG00000015278	19057558	ENSDART00000004222			Novel protein similar to vertebrate plexin C1 (PLXNC1) (Fragment). [Source:Uniprot/SPTREMBL;Acc:Q5RGW1]	si:dkeyp-90a8.2
-1	19124724	4	ENSDARG00000028192	19158405	ENSDART00000033717	GO:0005515	protein binding	hypothetical protein LOC450046 [Source:RefSeq_peptide;Acc:NP_001006066]	zgc:101717
-1	19124724	4	ENSDARG00000028192	19158405	ENSDART00000033717	GO:0005622	intracellular	hypothetical protein LOC450046 [Source:RefSeq_peptide;Acc:NP_001006066]	zgc:101717
-1	19124724	4	ENSDARG00000028192	19158405	ENSDART00000033717	GO:0007165	signal transduction	hypothetical protein LOC450046 [Source:RefSeq_peptide;Acc:NP_001006066]	zgc:101717
-1	19124724	4	ENSDARG00000028192	19158405	ENSDART00000033717	GO:0042981	regulation of apoptosis	hypothetical protein LOC450046 [Source:RefSeq_peptide;Acc:NP_001006066]	zgc:101717
-1	19174499	4	ENSDARG00000045557	19174963	ENSDART00000035358	GO:0007242	intracellular signaling cascade	Novel protein similar to vertebrate suppressor of cytokine signaling 2 (SOCS2) (Fragment). [Source:Uniprot/SPTREMBL;Acc:Q5RH00]	si:dkey-202b22.1
1	19184609	4	ENSDARG00000033757	19193461	ENSDART00000040827			hypothetical protein LOC562678 [Source:RefSeq_peptide;Acc:NP_001038456]	si:dkey-202b22.2
-1	19195395	4	ENSDARG00000045555	19196234	ENSDART00000066988	GO:0006118	electron transport	si:dkey-202b22.3 [Source:RefSeq_peptide;Acc:NP_001038697]	si:dkey-202b22.3
1	19230855	4	ENSDARG00000027631	19232980	ENSDART00000036401			Novel protein (Fragment). [Source:Uniprot/SPTREMBL;Acc:Q5RH03]	si:dkey-202b22.5
1	19236503	4	ENSDARG00000045552	19241290	ENSDART00000066986			Novel protein (Fragment). [Source:Uniprot/SPTREMBL;Acc:Q5RGZ8]	si:dkey-202b22.6
-1	19241789	4	ENSDARG00000005547	19254197	ENSDART00000045639			Rad50-interacting protein 1-like [Source:RefSeq_peptide;Acc:NP_001038468]	si:dkey-202b22.4
-1	19334389	4	ENSDARG00000029018	19337171	ENSDART00000090314			Cdkn1bl protein (Fragment). [Source:Uniprot/SPTREMBL;Acc:Q6PH20]	cdkn1bl
-1	19334389	4	ENSDARG00000029018	19337171	ENSDART00000049061	GO:0004861	cyclin-dependent protein kinase inhibitor activity	Cdkn1bl protein (Fragment). [Source:Uniprot/SPTREMBL;Acc:Q6PH20]	cdkn1bl
-1	19334389	4	ENSDARG00000029018	19337171	ENSDART00000049061	GO:0005634	nucleus	Cdkn1bl protein (Fragment). [Source:Uniprot/SPTREMBL;Acc:Q6PH20]	cdkn1bl
-1	19334389	4	ENSDARG00000029018	19337171	ENSDART00000049061	GO:0007050	cell cycle arrest	Cdkn1bl protein (Fragment). [Source:Uniprot/SPTREMBL;Acc:Q6PH20]	cdkn1bl
-1	19334389	4	ENSDARG00000029018	19337171	ENSDART00000049061	GO:0016301	kinase activity	Cdkn1bl protein (Fragment). [Source:Uniprot/SPTREMBL;Acc:Q6PH20]	cdkn1bl
-1	19339304	4	ENSDARG00000045551	19348179	ENSDART00000066984	GO:0003674	molecular_function	hypothetical protein LOC563220 [Source:RefSeq_peptide;Acc:NP_001020698]	si:ch211-239e6.4
-1	19339304	4	ENSDARG00000045551	19348179	ENSDART00000066984	GO:0005575	cellular_component	hypothetical protein LOC563220 [Source:RefSeq_peptide;Acc:NP_001020698]	si:ch211-239e6.4
-1	19339304	4	ENSDARG00000045551	19348179	ENSDART00000066984	GO:0008150	biological_process	hypothetical protein LOC563220 [Source:RefSeq_peptide;Acc:NP_001020698]	si:ch211-239e6.4
-1	19351505	4	ENSDARG00000031777	19374101	ENSDART00000042467	GO:0003677	DNA binding	Novel protein similar to vertebrate peroxisome proliferative activated receptor, alpha (PPARA). [Source:Uniprot/SPTREMBL;Acc:Q5RGZ2]	ppara
-1	19351505	4	ENSDARG00000031777	19374101	ENSDART00000042467	GO:0003700	transcription factor activity	Novel protein similar to vertebrate peroxisome proliferative activated receptor, alpha (PPARA). [Source:Uniprot/SPTREMBL;Acc:Q5RGZ2]	ppara
-1	19351505	4	ENSDARG00000031777	19374101	ENSDART00000042467	GO:0003707	steroid hormone receptor activity	Novel protein similar to vertebrate peroxisome proliferative activated receptor, alpha (PPARA). [Source:Uniprot/SPTREMBL;Acc:Q5RGZ2]	ppara
-1	19351505	4	ENSDARG00000031777	19374101	ENSDART00000042467	GO:0004872	receptor activity	Novel protein similar to vertebrate peroxisome proliferative activated receptor, alpha (PPARA). [Source:Uniprot/SPTREMBL;Acc:Q5RGZ2]	ppara
-1	19351505	4	ENSDARG00000031777	19374101	ENSDART00000042467	GO:0004879	ligand-dependent nuclear receptor activity	Novel protein similar to vertebrate peroxisome proliferative activated receptor, alpha (PPARA). [Source:Uniprot/SPTREMBL;Acc:Q5RGZ2]	ppara
-1	19351505	4	ENSDARG00000031777	19374101	ENSDART00000042467	GO:0005634	nucleus	Novel protein similar to vertebrate peroxisome proliferative activated receptor, alpha (PPARA). [Source:Uniprot/SPTREMBL;Acc:Q5RGZ2]	ppara
-1	19351505	4	ENSDARG00000031777	19374101	ENSDART00000042467	GO:0006350	transcription	Novel protein similar to vertebrate peroxisome proliferative activated receptor, alpha (PPARA). [Source:Uniprot/SPTREMBL;Acc:Q5RGZ2]	ppara
-1	19351505	4	ENSDARG00000031777	19374101	ENSDART00000042467	GO:0006353	transcription termination	Novel protein similar to vertebrate peroxisome proliferative activated receptor, alpha (PPARA). [Source:Uniprot/SPTREMBL;Acc:Q5RGZ2]	ppara
-1	19351505	4	ENSDARG00000031777	19374101	ENSDART00000042467	GO:0006355	regulation of transcription, DNA-dependent	Novel protein similar to vertebrate peroxisome proliferative activated receptor, alpha (PPARA). [Source:Uniprot/SPTREMBL;Acc:Q5RGZ2]	ppara
-1	19351505	4	ENSDARG00000031777	19374101	ENSDART00000042467	GO:0006829	zinc ion transport	Novel protein similar to vertebrate peroxisome proliferative activated receptor, alpha (PPARA). [Source:Uniprot/SPTREMBL;Acc:Q5RGZ2]	ppara
-1	19351505	4	ENSDARG00000031777	19374101	ENSDART00000042467	GO:0008270	zinc ion binding	Novel protein similar to vertebrate peroxisome proliferative activated receptor, alpha (PPARA). [Source:Uniprot/SPTREMBL;Acc:Q5RGZ2]	ppara
-1	19351505	4	ENSDARG00000031777	19374101	ENSDART00000042467	GO:0031564	transcription antitermination	Novel protein similar to vertebrate peroxisome proliferative activated receptor, alpha (PPARA). [Source:Uniprot/SPTREMBL;Acc:Q5RGZ2]	ppara
-1	19351505	4	ENSDARG00000031777	19374101	ENSDART00000042467	GO:0043565	sequence-specific DNA binding	Novel protein similar to vertebrate peroxisome proliferative activated receptor, alpha (PPARA). [Source:Uniprot/SPTREMBL;Acc:Q5RGZ2]	ppara
-1	19351505	4	ENSDARG00000031777	19374101	ENSDART00000042467	GO:0046872	metal ion binding	Novel protein similar to vertebrate peroxisome proliferative activated receptor, alpha (PPARA). [Source:Uniprot/SPTREMBL;Acc:Q5RGZ2]	ppara
-1	19394794	4	ENSDARG00000048622	19394887	ENSDART00000070331			dre-let-7b [Source:miRBase;Acc:MI0001865]	dre-let-7b
-1	19395801	4	ENSDARG00000048756	19395907	ENSDART00000070465			dre-let-7a-3 [Source:miRBase;Acc:MI0001860]	dre-let-7a-3
1	19448310	4	ENSDARG00000022858	19455625	ENSDART00000008070			Novel protein similar to vertebrate wingless-type MMTV integration site family (WNT4) (Fragment). [Source:Uniprot/SPTREMBL;Acc:Q5RGZ3]	wnt7b
1	19448310	4	ENSDARG00000022858	19455625	ENSDART00000003156	GO:0004871	signal transducer activity	Novel protein similar to vertebrate wingless-type MMTV integration site family (WNT4) (Fragment). [Source:Uniprot/SPTREMBL;Acc:Q5RGZ3]	wnt7b
1	19448310	4	ENSDARG00000022858	19455625	ENSDART00000003156	GO:0005576	extracellular region	Novel protein similar to vertebrate wingless-type MMTV integration site family (WNT4) (Fragment). [Source:Uniprot/SPTREMBL;Acc:Q5RGZ3]	wnt7b
1	19448310	4	ENSDARG00000022858	19455625	ENSDART00000003156	GO:0007223	Wnt receptor signaling pathway, calcium modulating pathway	Novel protein similar to vertebrate wingless-type MMTV integration site family (WNT4) (Fragment). [Source:Uniprot/SPTREMBL;Acc:Q5RGZ3]	wnt7b
1	19448310	4	ENSDARG00000022858	19455625	ENSDART00000003156	GO:0007275	multicellular organismal development	Novel protein similar to vertebrate wingless-type MMTV integration site family (WNT4) (Fragment). [Source:Uniprot/SPTREMBL;Acc:Q5RGZ3]	wnt7b
-1	19467696	4	ENSDARG00000008439	19483572	ENSDART00000066980	GO:0005488	binding	Novel protein similar to vertebrate ataxin 10 (ATXN10) (Fragment). [Source:Uniprot/SPTREMBL;Acc:Q1L979]	atxn10
-1	19500936	4	ENSDARG00000034717	19517194	ENSDART00000101056	GO:0005509	calcium ion binding	Novel protein similar to vertebrate differentially expressed in FDCP 6 homolog (Mouse) (DEF6) (Fragment). [Source:Uniprot/SPTREMBL;Acc:Q1L978]	si:dkeyp-15g12.1
-1	19500936	4	ENSDARG00000034717	19517194	ENSDART00000047475			Novel protein similar to vertebrate differentially expressed in FDCP 6 homolog (Mouse) (DEF6) (Fragment). [Source:Uniprot/SPTREMBL;Acc:Q1L978]	si:dkeyp-15g12.1
1	19524486	4	ENSDARG00000069431	19536867	ENSDART00000101052	GO:0005215	transporter activity	Novel protein similar to vertebrate solute carrier family 26 (Fragment). [Source:Uniprot/SPTREMBL;Acc:Q1L977]	si:dkey-31f5.9
1	19524486	4	ENSDARG00000069431	19536867	ENSDART00000101052	GO:0006810	transport	Novel protein similar to vertebrate solute carrier family 26 (Fragment). [Source:Uniprot/SPTREMBL;Acc:Q1L977]	si:dkey-31f5.9
1	19524486	4	ENSDARG00000069431	19536867	ENSDART00000101052	GO:0008271	sulfate porter activity	Novel protein similar to vertebrate solute carrier family 26 (Fragment). [Source:Uniprot/SPTREMBL;Acc:Q1L977]	si:dkey-31f5.9
1	19524486	4	ENSDARG00000069431	19536867	ENSDART00000101052	GO:0008272	sulfate transport	Novel protein similar to vertebrate solute carrier family 26 (Fragment). [Source:Uniprot/SPTREMBL;Acc:Q1L977]	si:dkey-31f5.9
1	19524486	4	ENSDARG00000069431	19536867	ENSDART00000101052	GO:0016020	membrane	Novel protein similar to vertebrate solute carrier family 26 (Fragment). [Source:Uniprot/SPTREMBL;Acc:Q1L977]	si:dkey-31f5.9
1	19524486	4	ENSDARG00000069431	19536867	ENSDART00000101052	GO:0016021	integral to membrane	Novel protein similar to vertebrate solute carrier family 26 (Fragment). [Source:Uniprot/SPTREMBL;Acc:Q1L977]	si:dkey-31f5.9
1	19545963	4	ENSDARG00000003615	19564680	ENSDART00000101043	GO:0005215	transporter activity	hypothetical protein LOC563896 [Source:RefSeq_peptide;Acc:NP_001035265]	si:dkey-31f5.1
1	19545963	4	ENSDARG00000003615	19564680	ENSDART00000101043	GO:0006810	transport	hypothetical protein LOC563896 [Source:RefSeq_peptide;Acc:NP_001035265]	si:dkey-31f5.1
1	19545963	4	ENSDARG00000003615	19564680	ENSDART00000101043	GO:0008271	sulfate porter activity	hypothetical protein LOC563896 [Source:RefSeq_peptide;Acc:NP_001035265]	si:dkey-31f5.1
1	19545963	4	ENSDARG00000003615	19564680	ENSDART00000101043	GO:0008272	sulfate transport	hypothetical protein LOC563896 [Source:RefSeq_peptide;Acc:NP_001035265]	si:dkey-31f5.1
1	19545963	4	ENSDARG00000003615	19564680	ENSDART00000101043	GO:0016020	membrane	hypothetical protein LOC563896 [Source:RefSeq_peptide;Acc:NP_001035265]	si:dkey-31f5.1
1	19545963	4	ENSDARG00000003615	19564680	ENSDART00000101043	GO:0016021	integral to membrane	hypothetical protein LOC563896 [Source:RefSeq_peptide;Acc:NP_001035265]	si:dkey-31f5.1
1	19545963	4	ENSDARG00000003615	19564680	ENSDART00000007599			hypothetical protein LOC563896 [Source:RefSeq_peptide;Acc:NP_001035265]	si:dkey-31f5.1
1	19566605	4	ENSDARG00000007371	19575469	ENSDART00000040424	GO:0005215	transporter activity	Novel protein similar to vertebrate solute carrier family 26 (Fragment). [Source:Uniprot/SPTREMBL;Acc:Q5RGV3]	si:dkey-31f5.2
1	19566605	4	ENSDARG00000007371	19575469	ENSDART00000040424	GO:0006810	transport	Novel protein similar to vertebrate solute carrier family 26 (Fragment). [Source:Uniprot/SPTREMBL;Acc:Q5RGV3]	si:dkey-31f5.2
1	19566605	4	ENSDARG00000007371	19575469	ENSDART00000040424	GO:0008271	sulfate porter activity	Novel protein similar to vertebrate solute carrier family 26 (Fragment). [Source:Uniprot/SPTREMBL;Acc:Q5RGV3]	si:dkey-31f5.2
1	19566605	4	ENSDARG00000007371	19575469	ENSDART00000040424	GO:0008272	sulfate transport	Novel protein similar to vertebrate solute carrier family 26 (Fragment). [Source:Uniprot/SPTREMBL;Acc:Q5RGV3]	si:dkey-31f5.2
1	19566605	4	ENSDARG00000007371	19575469	ENSDART00000040424	GO:0016020	membrane	Novel protein similar to vertebrate solute carrier family 26 (Fragment). [Source:Uniprot/SPTREMBL;Acc:Q5RGV3]	si:dkey-31f5.2
1	19566605	4	ENSDARG00000007371	19575469	ENSDART00000040424	GO:0016021	integral to membrane	Novel protein similar to vertebrate solute carrier family 26 (Fragment). [Source:Uniprot/SPTREMBL;Acc:Q5RGV3]	si:dkey-31f5.2
-1	19578441	4	ENSDARG00000015222	19582641	ENSDART00000066979			hypothetical protein LOC394041 [Source:RefSeq_peptide;Acc:NP_957360]	zgc:55308
-1	19578441	4	ENSDARG00000015222	19582641	ENSDART00000066978			hypothetical protein LOC394041 [Source:RefSeq_peptide;Acc:NP_957360]	zgc:55308
-1	19578441	4	ENSDARG00000015222	19582641	ENSDART00000015834	GO:0003676	nucleic acid binding	hypothetical protein LOC394041 [Source:RefSeq_peptide;Acc:NP_957360]	zgc:55308
-1	19578441	4	ENSDARG00000015222	19582641	ENSDART00000015834	GO:0005515	protein binding	hypothetical protein LOC394041 [Source:RefSeq_peptide;Acc:NP_957360]	zgc:55308
-1	19578441	4	ENSDARG00000015222	19582641	ENSDART00000015834	GO:0005622	intracellular	hypothetical protein LOC394041 [Source:RefSeq_peptide;Acc:NP_957360]	zgc:55308
-1	19578441	4	ENSDARG00000015222	19582641	ENSDART00000015834	GO:0008270	zinc ion binding	hypothetical protein LOC394041 [Source:RefSeq_peptide;Acc:NP_957360]	zgc:55308
1	19584722	4	ENSDARG00000045549	19588257	ENSDART00000066977	GO:0043065	positive regulation of apoptosis	BCL2-interacting killer (apoptosis-inducing) [Source:RefSeq_peptide;Acc:NP_001038503]	bik
-1	19588261	4	ENSDARG00000016613	19593028	ENSDART00000021782	GO:0005524	ATP binding	malonyl CoA:ACP acyltransferase (mitochondrial) [Source:RefSeq_peptide;Acc:NP_001038508]	mcat
-1	19588261	4	ENSDARG00000016613	19593028	ENSDART00000021782	GO:0008152	metabolic process	malonyl CoA:ACP acyltransferase (mitochondrial) [Source:RefSeq_peptide;Acc:NP_001038508]	mcat
-1	19588261	4	ENSDARG00000016613	19593028	ENSDART00000021782	GO:0016740	transferase activity	malonyl CoA:ACP acyltransferase (mitochondrial) [Source:RefSeq_peptide;Acc:NP_001038508]	mcat
-1	19588261	4	ENSDARG00000016613	19593028	ENSDART00000021782	GO:0016887	ATPase activity	malonyl CoA:ACP acyltransferase (mitochondrial) [Source:RefSeq_peptide;Acc:NP_001038508]	mcat
-1	19595080	4	ENSDARG00000008867	19680984	ENSDART00000042250	GO:0000166	nucleotide binding	RAS related protein 1b [Source:RefSeq_peptide;Acc:NP_955827]	rap1b
-1	19595080	4	ENSDARG00000008867	19680984	ENSDART00000042250	GO:0005525	GTP binding	RAS related protein 1b [Source:RefSeq_peptide;Acc:NP_955827]	rap1b
-1	19595080	4	ENSDARG00000008867	19680984	ENSDART00000042250	GO:0005579	membrane attack complex	RAS related protein 1b [Source:RefSeq_peptide;Acc:NP_955827]	rap1b
-1	19595080	4	ENSDARG00000008867	19680984	ENSDART00000042250	GO:0005622	intracellular	RAS related protein 1b [Source:RefSeq_peptide;Acc:NP_955827]	rap1b
-1	19595080	4	ENSDARG00000008867	19680984	ENSDART00000042250	GO:0007264	small GTPase mediated signal transduction	RAS related protein 1b [Source:RefSeq_peptide;Acc:NP_955827]	rap1b
-1	19595080	4	ENSDARG00000008867	19680984	ENSDART00000042250	GO:0016020	membrane	RAS related protein 1b [Source:RefSeq_peptide;Acc:NP_955827]	rap1b
-1	19595080	4	ENSDARG00000008867	19680984	ENSDART00000042250	GO:0060026	convergent extension	RAS related protein 1b [Source:RefSeq_peptide;Acc:NP_955827]	rap1b
1	19702721	4	ENSDARG00000029524	19727123	ENSDART00000045866			hypothetical protein LOC338306 [Source:RefSeq_peptide;Acc:NP_001014391]	si:dkey-31f5.7
1	19702721	4	ENSDARG00000029524	19727123	ENSDART00000066975	GO:0003824	catalytic activity	hypothetical protein LOC338306 [Source:RefSeq_peptide;Acc:NP_001014391]	si:dkey-31f5.7
1	19702721	4	ENSDARG00000029524	19727123	ENSDART00000066975	GO:0003938	IMP dehydrogenase activity	hypothetical protein LOC338306 [Source:RefSeq_peptide;Acc:NP_001014391]	si:dkey-31f5.7
1	19702721	4	ENSDARG00000029524	19727123	ENSDART00000066975	GO:0005575	cellular_component	hypothetical protein LOC338306 [Source:RefSeq_peptide;Acc:NP_001014391]	si:dkey-31f5.7
1	19702721	4	ENSDARG00000029524	19727123	ENSDART00000066975	GO:0006177	GMP biosynthetic process	hypothetical protein LOC338306 [Source:RefSeq_peptide;Acc:NP_001014391]	si:dkey-31f5.7
1	19702721	4	ENSDARG00000029524	19727123	ENSDART00000066973			hypothetical protein LOC338306 [Source:RefSeq_peptide;Acc:NP_001014391]	si:dkey-31f5.7
-1	19773523	4	ENSDARG00000045548	19773882	ENSDART00000066972			hypothetical protein LOC564348 [Source:RefSeq_peptide;Acc:NP_001025357]	si:dkey-21o22.1
-1	19789112	4	ENSDARG00000048782	19789201	ENSDART00000070491			dre-mir-129-1 [Source:miRBase;Acc:MI0001983]	dre-mir-129-1
1	19863644	4	ENSDARG00000069410	19872575	ENSDART00000101006			Novel protein (Fragment). [Source:Uniprot/SPTREMBL;Acc:Q5TYZ0]	si:ch211-195o19.4
1	19863644	4	ENSDARG00000069410	19872575	ENSDART00000074721			Novel protein (Fragment). [Source:Uniprot/SPTREMBL;Acc:Q5TYZ0]	si:ch211-195o19.4
1	19863644	4	ENSDARG00000069410	19872575	ENSDART00000101005			Novel protein (Fragment). [Source:Uniprot/SPTREMBL;Acc:Q5TYZ0]	si:ch211-195o19.4
-1	20139800	4	ENSDARG00000006766	20436929	ENSDART00000040405			Staphylococcal nuclease domain-containing protein 1 (p100 co- activator) (100 kDa coactivator) (4SNc-Tudor domain protein). [Source:Uniprot/SWISSPROT;Acc:Q7ZT42]	snd1
-1	20139800	4	ENSDARG00000006766	20436929	ENSDART00000090972	GO:0003676	nucleic acid binding	Staphylococcal nuclease domain-containing protein 1 (p100 co- activator) (100 kDa coactivator) (4SNc-Tudor domain protein). [Source:Uniprot/SWISSPROT;Acc:Q7ZT42]	snd1
-1	20139800	4	ENSDARG00000006766	20436929	ENSDART00000090972	GO:0004518	nuclease activity	Staphylococcal nuclease domain-containing protein 1 (p100 co- activator) (100 kDa coactivator) (4SNc-Tudor domain protein). [Source:Uniprot/SWISSPROT;Acc:Q7ZT42]	snd1
-1	20139800	4	ENSDARG00000006766	20436929	ENSDART00000090972	GO:0005737	cytoplasm	Staphylococcal nuclease domain-containing protein 1 (p100 co- activator) (100 kDa coactivator) (4SNc-Tudor domain protein). [Source:Uniprot/SWISSPROT;Acc:Q7ZT42]	snd1
-1	20139800	4	ENSDARG00000006766	20436929	ENSDART00000100974			Staphylococcal nuclease domain-containing protein 1 (p100 co- activator) (100 kDa coactivator) (4SNc-Tudor domain protein). [Source:Uniprot/SWISSPROT;Acc:Q7ZT42]	snd1
1	20278866	4	ENSDARG00000069402	20281379	ENSDART00000100971				CH211-235L7.2
-1	20331723	4	ENSDARG00000069399	20333080	ENSDART00000100970
1	20443246	4	ENSDARG00000021336	20444404	ENSDART00000027919	GO:0003676	nucleic acid binding	Novel protein similar to paired box gene 6b (Pax6b) (Fragment). [Source:Uniprot/SPTREMBL;Acc:Q5RGG5]	si:dkey-146j3.3
1	20443246	4	ENSDARG00000021336	20444404	ENSDART00000027919	GO:0003677	DNA binding	Novel protein similar to paired box gene 6b (Pax6b) (Fragment). [Source:Uniprot/SPTREMBL;Acc:Q5RGG5]	si:dkey-146j3.3
1	20443246	4	ENSDARG00000021336	20444404	ENSDART00000027919	GO:0003700	transcription factor activity	Novel protein similar to paired box gene 6b (Pax6b) (Fragment). [Source:Uniprot/SPTREMBL;Acc:Q5RGG5]	si:dkey-146j3.3
1	20443246	4	ENSDARG00000021336	20444404	ENSDART00000027919	GO:0004518	nuclease activity	Novel protein similar to paired box gene 6b (Pax6b) (Fragment). [Source:Uniprot/SPTREMBL;Acc:Q5RGG5]	si:dkey-146j3.3
1	20443246	4	ENSDARG00000021336	20444404	ENSDART00000027919	GO:0005634	nucleus	Novel protein similar to paired box gene 6b (Pax6b) (Fragment). [Source:Uniprot/SPTREMBL;Acc:Q5RGG5]	si:dkey-146j3.3
1	20443246	4	ENSDARG00000021336	20444404	ENSDART00000027919	GO:0006350	transcription	Novel protein similar to paired box gene 6b (Pax6b) (Fragment). [Source:Uniprot/SPTREMBL;Acc:Q5RGG5]	si:dkey-146j3.3
1	20443246	4	ENSDARG00000021336	20444404	ENSDART00000027919	GO:0006353	transcription termination	Novel protein similar to paired box gene 6b (Pax6b) (Fragment). [Source:Uniprot/SPTREMBL;Acc:Q5RGG5]	si:dkey-146j3.3
1	20443246	4	ENSDARG00000021336	20444404	ENSDART00000027919	GO:0006355	regulation of transcription, DNA-dependent	Novel protein similar to paired box gene 6b (Pax6b) (Fragment). [Source:Uniprot/SPTREMBL;Acc:Q5RGG5]	si:dkey-146j3.3
1	20443246	4	ENSDARG00000021336	20444404	ENSDART00000027919	GO:0007275	multicellular organismal development	Novel protein similar to paired box gene 6b (Pax6b) (Fragment). [Source:Uniprot/SPTREMBL;Acc:Q5RGG5]	si:dkey-146j3.3
1	20443246	4	ENSDARG00000021336	20444404	ENSDART00000027919	GO:0031564	transcription antitermination	Novel protein similar to paired box gene 6b (Pax6b) (Fragment). [Source:Uniprot/SPTREMBL;Acc:Q5RGG5]	si:dkey-146j3.3
1	20443246	4	ENSDARG00000021336	20444404	ENSDART00000027919	GO:0043565	sequence-specific DNA binding	Novel protein similar to paired box gene 6b (Pax6b) (Fragment). [Source:Uniprot/SPTREMBL;Acc:Q5RGG5]	si:dkey-146j3.3
1	20443246	4	ENSDARG00000021336	20444404	ENSDART00000027919	GO:0045449	regulation of transcription	Novel protein similar to paired box gene 6b (Pax6b) (Fragment). [Source:Uniprot/SPTREMBL;Acc:Q5RGG5]	si:dkey-146j3.3
1	20446501	4	ENSDARG00000056224	20446883	ENSDART00000078690			Novel protein similar to paired box gene 6b (Pax6b) (Fragment). [Source:Uniprot/SPTREMBL;Acc:Q5RGG2]	si:dkey-146j3.3
-1	20453518	4	ENSDARG00000045544	20485169	ENSDART00000100952	GO:0004252	serine-type endopeptidase activity	hepatocyte growth factor 1 [Source:RefSeq_peptide;Acc:NP_001013292]	hgf1
-1	20453518	4	ENSDARG00000045544	20485169	ENSDART00000100952	GO:0006508	proteolysis	hepatocyte growth factor 1 [Source:RefSeq_peptide;Acc:NP_001013292]	hgf1
-1	20453518	4	ENSDARG00000045544	20485169	ENSDART00000066964			hepatocyte growth factor 1 [Source:RefSeq_peptide;Acc:NP_001013292]	hgf1
-1	20511548	4	ENSDARG00000014804	20626759	ENSDART00000014440	GO:0005509	calcium ion binding	hypothetical protein LOC561434 [Source:RefSeq_peptide;Acc:NP_001038425]	si:ch211-251k4.1
-1	20511548	4	ENSDARG00000014804	20626759	ENSDART00000014440	GO:0007156	homophilic cell adhesion	hypothetical protein LOC561434 [Source:RefSeq_peptide;Acc:NP_001038425]	si:ch211-251k4.1
-1	20511548	4	ENSDARG00000014804	20626759	ENSDART00000014440	GO:0016020	membrane	hypothetical protein LOC561434 [Source:RefSeq_peptide;Acc:NP_001038425]	si:ch211-251k4.1
-1	20511548	4	ENSDARG00000014804	20626759	ENSDART00000100914			hypothetical protein LOC561434 [Source:RefSeq_peptide;Acc:NP_001038425]	si:ch211-251k4.1
-1	20511548	4	ENSDARG00000014804	20626759	ENSDART00000100913			hypothetical protein LOC561434 [Source:RefSeq_peptide;Acc:NP_001038425]	si:ch211-251k4.1
-1	20511548	4	ENSDARG00000014804	20626759	ENSDART00000100910			hypothetical protein LOC561434 [Source:RefSeq_peptide;Acc:NP_001038425]	si:ch211-251k4.1
-1	20693345	4	ENSDARG00000001912	20770440	ENSDART00000003420	GO:0001584	rhodopsin-like receptor activity	dopamine D4b receptor [Source:RefSeq_peptide;Acc:NP_001012638]	zgc:123021
-1	20693345	4	ENSDARG00000001912	20770440	ENSDART00000003420	GO:0004871	signal transducer activity	dopamine D4b receptor [Source:RefSeq_peptide;Acc:NP_001012638]	zgc:123021
-1	20693345	4	ENSDARG00000001912	20770440	ENSDART00000003420	GO:0004872	receptor activity	dopamine D4b receptor [Source:RefSeq_peptide;Acc:NP_001012638]	zgc:123021
-1	20693345	4	ENSDARG00000001912	20770440	ENSDART00000003420	GO:0004952	dopamine receptor activity	dopamine D4b receptor [Source:RefSeq_peptide;Acc:NP_001012638]	zgc:123021
-1	20693345	4	ENSDARG00000001912	20770440	ENSDART00000003420	GO:0005579	membrane attack complex	dopamine D4b receptor [Source:RefSeq_peptide;Acc:NP_001012638]	zgc:123021
-1	20693345	4	ENSDARG00000001912	20770440	ENSDART00000003420	GO:0007165	signal transduction	dopamine D4b receptor [Source:RefSeq_peptide;Acc:NP_001012638]	zgc:123021
-1	20693345	4	ENSDARG00000001912	20770440	ENSDART00000003420	GO:0007186	G-protein coupled receptor protein signaling pathway	dopamine D4b receptor [Source:RefSeq_peptide;Acc:NP_001012638]	zgc:123021
-1	20693345	4	ENSDARG00000001912	20770440	ENSDART00000003420	GO:0016020	membrane	dopamine D4b receptor [Source:RefSeq_peptide;Acc:NP_001012638]	zgc:123021
-1	20693345	4	ENSDARG00000001912	20770440	ENSDART00000003420	GO:0016021	integral to membrane	dopamine D4b receptor [Source:RefSeq_peptide;Acc:NP_001012638]	zgc:123021
-1	20693345	4	ENSDARG00000001912	20770440	ENSDART00000100905			dopamine D4b receptor [Source:RefSeq_peptide;Acc:NP_001012638]	zgc:123021
-1	20693345	4	ENSDARG00000001912	20770440	ENSDART00000100902			dopamine D4b receptor [Source:RefSeq_peptide;Acc:NP_001012638]	zgc:123021
-1	20791947	4	ENSDARG00000045543	20794006	ENSDART00000066963	GO:0015986	ATP synthesis coupled proton transport	ATPase, H+ transporting, V1 subunit F [Source:RefSeq_peptide;Acc:NP_001002526]	atp6v1f
-1	20791947	4	ENSDARG00000045543	20794006	ENSDART00000066963	GO:0016469	proton-transporting two-sector ATPase complex	ATPase, H+ transporting, V1 subunit F [Source:RefSeq_peptide;Acc:NP_001002526]	atp6v1f
-1	20791947	4	ENSDARG00000045543	20794006	ENSDART00000066963	GO:0046933	hydrogen ion transporting ATP synthase activity, rotational mechanism	ATPase, H+ transporting, V1 subunit F [Source:RefSeq_peptide;Acc:NP_001002526]	atp6v1f
-1	20791947	4	ENSDARG00000045543	20794006	ENSDART00000066963	GO:0046961	hydrogen ion transporting ATPase activity, rotational mechanism	ATPase, H+ transporting, V1 subunit F [Source:RefSeq_peptide;Acc:NP_001002526]	atp6v1f
1	20794329	4	ENSDARG00000045542	20797452	ENSDART00000066962			hypothetical protein LOC561019 [Source:RefSeq_peptide;Acc:NP_001038415]	si:dkey-159a18.7
1	20806125	4	ENSDARG00000045541	20812463	ENSDART00000024925			GRIP and coiled-coil domain containing 1 [Source:RefSeq_peptide;Acc:NP_001003599]	gcc1
-1	20813997	4	ENSDARG00000011605	20824454	ENSDART00000024647	GO:0003674	molecular_function	hypothetical protein LOC337436 [Source:RefSeq_peptide;Acc:NP_956359]	fam116b
-1	20813997	4	ENSDARG00000011605	20824454	ENSDART00000024647	GO:0005575	cellular_component	hypothetical protein LOC337436 [Source:RefSeq_peptide;Acc:NP_956359]	fam116b
-1	20813997	4	ENSDARG00000011605	20824454	ENSDART00000024647	GO:0008150	biological_process	hypothetical protein LOC337436 [Source:RefSeq_peptide;Acc:NP_956359]	fam116b
1	20825460	4	ENSDARG00000045540	20841636	ENSDART00000066961	GO:0003674	molecular_function	SAPS domain family like [Source:RefSeq_peptide;Acc:NP_001020680]	si:dkey-159a18.3
1	20825460	4	ENSDARG00000045540	20841636	ENSDART00000066961	GO:0005575	cellular_component	SAPS domain family like [Source:RefSeq_peptide;Acc:NP_001020680]	si:dkey-159a18.3
1	20825460	4	ENSDARG00000045540	20841636	ENSDART00000066961	GO:0008150	biological_process	SAPS domain family like [Source:RefSeq_peptide;Acc:NP_001020680]	si:dkey-159a18.3
-1	20844861	4	ENSDARG00000056152	20851702	ENSDART00000100867			family with sequence similarity 3, member C [Source:RefSeq_peptide;Acc:NP_997890]	fam3c
-1	20844861	4	ENSDARG00000056152	20851702	ENSDART00000078590			family with sequence similarity 3, member C [Source:RefSeq_peptide;Acc:NP_997890]	fam3c
-1	20854187	4	ENSDARG00000056145	20866348	ENSDART00000100864			Novel protein similar to vertebrate sortilin 1 (SORT1) (Fragment). [Source:Uniprot/SPTREMBL;Acc:Q5RGI7]	si:dkey-159a18.1
-1	20854187	4	ENSDARG00000056145	20866348	ENSDART00000078587	GO:0016021	integral to membrane	Novel protein similar to vertebrate sortilin 1 (SORT1) (Fragment). [Source:Uniprot/SPTREMBL;Acc:Q5RGI7]	si:dkey-159a18.1
-1	21141767	4	ENSDARG00000069357	21151791	ENSDART00000100860	GO:0003677	DNA binding	Transcription factor GATA-3 (GATA-binding factor 3). [Source:Uniprot/SWISSPROT;Acc:Q91428]	gata3
-1	21141767	4	ENSDARG00000069357	21151791	ENSDART00000100860	GO:0003700	transcription factor activity	Transcription factor GATA-3 (GATA-binding factor 3). [Source:Uniprot/SWISSPROT;Acc:Q91428]	gata3
-1	21141767	4	ENSDARG00000069357	21151791	ENSDART00000100860	GO:0005634	nucleus	Transcription factor GATA-3 (GATA-binding factor 3). [Source:Uniprot/SWISSPROT;Acc:Q91428]	gata3
-1	21141767	4	ENSDARG00000069357	21151791	ENSDART00000100860	GO:0006350	transcription	Transcription factor GATA-3 (GATA-binding factor 3). [Source:Uniprot/SWISSPROT;Acc:Q91428]	gata3
-1	21141767	4	ENSDARG00000069357	21151791	ENSDART00000100860	GO:0006353	transcription termination	Transcription factor GATA-3 (GATA-binding factor 3). [Source:Uniprot/SWISSPROT;Acc:Q91428]	gata3
-1	21141767	4	ENSDARG00000069357	21151791	ENSDART00000100860	GO:0006355	regulation of transcription, DNA-dependent	Transcription factor GATA-3 (GATA-binding factor 3). [Source:Uniprot/SWISSPROT;Acc:Q91428]	gata3
-1	21141767	4	ENSDARG00000069357	21151791	ENSDART00000100860	GO:0006829	zinc ion transport	Transcription factor GATA-3 (GATA-binding factor 3). [Source:Uniprot/SWISSPROT;Acc:Q91428]	gata3
-1	21141767	4	ENSDARG00000069357	21151791	ENSDART00000100860	GO:0008270	zinc ion binding	Transcription factor GATA-3 (GATA-binding factor 3). [Source:Uniprot/SWISSPROT;Acc:Q91428]	gata3
-1	21141767	4	ENSDARG00000069357	21151791	ENSDART00000100860	GO:0031564	transcription antitermination	Transcription factor GATA-3 (GATA-binding factor 3). [Source:Uniprot/SWISSPROT;Acc:Q91428]	gata3
-1	21141767	4	ENSDARG00000069357	21151791	ENSDART00000100860	GO:0043565	sequence-specific DNA binding	Transcription factor GATA-3 (GATA-binding factor 3). [Source:Uniprot/SWISSPROT;Acc:Q91428]	gata3
-1	21141767	4	ENSDARG00000069357	21151791	ENSDART00000100860	GO:0046872	metal ion binding	Transcription factor GATA-3 (GATA-binding factor 3). [Source:Uniprot/SWISSPROT;Acc:Q91428]	gata3
-1	21381658	4	ENSDARG00000016526	21391658	ENSDART00000025153	GO:0003677	DNA binding	Transcription factor GATA-3 (GATA-binding factor 3). [Source:Uniprot/SWISSPROT;Acc:Q91428]	gata3
-1	21381658	4	ENSDARG00000016526	21391658	ENSDART00000025153	GO:0003700	transcription factor activity	Transcription factor GATA-3 (GATA-binding factor 3). [Source:Uniprot/SWISSPROT;Acc:Q91428]	gata3
-1	21381658	4	ENSDARG00000016526	21391658	ENSDART00000025153	GO:0005634	nucleus	Transcription factor GATA-3 (GATA-binding factor 3). [Source:Uniprot/SWISSPROT;Acc:Q91428]	gata3
-1	21381658	4	ENSDARG00000016526	21391658	ENSDART00000025153	GO:0006350	transcription	Transcription factor GATA-3 (GATA-binding factor 3). [Source:Uniprot/SWISSPROT;Acc:Q91428]	gata3
-1	21381658	4	ENSDARG00000016526	21391658	ENSDART00000025153	GO:0006353	transcription termination	Transcription factor GATA-3 (GATA-binding factor 3). [Source:Uniprot/SWISSPROT;Acc:Q91428]	gata3
-1	21381658	4	ENSDARG00000016526	21391658	ENSDART00000025153	GO:0006355	regulation of transcription, DNA-dependent	Transcription factor GATA-3 (GATA-binding factor 3). [Source:Uniprot/SWISSPROT;Acc:Q91428]	gata3
-1	21381658	4	ENSDARG00000016526	21391658	ENSDART00000025153	GO:0006829	zinc ion transport	Transcription factor GATA-3 (GATA-binding factor 3). [Source:Uniprot/SWISSPROT;Acc:Q91428]	gata3
-1	21381658	4	ENSDARG00000016526	21391658	ENSDART00000025153	GO:0008270	zinc ion binding	Transcription factor GATA-3 (GATA-binding factor 3). [Source:Uniprot/SWISSPROT;Acc:Q91428]	gata3
-1	21381658	4	ENSDARG00000016526	21391658	ENSDART00000025153	GO:0031564	transcription antitermination	Transcription factor GATA-3 (GATA-binding factor 3). [Source:Uniprot/SWISSPROT;Acc:Q91428]	gata3
-1	21381658	4	ENSDARG00000016526	21391658	ENSDART00000025153	GO:0043565	sequence-specific DNA binding	Transcription factor GATA-3 (GATA-binding factor 3). [Source:Uniprot/SWISSPROT;Acc:Q91428]	gata3
-1	21381658	4	ENSDARG00000016526	21391658	ENSDART00000025153	GO:0046872	metal ion binding	Transcription factor GATA-3 (GATA-binding factor 3). [Source:Uniprot/SWISSPROT;Acc:Q91428]	gata3
-1	21411838	4	ENSDARG00000045513	21495602	ENSDART00000066929	GO:0005515	protein binding	TAF3 RNA polymerase II, TATA box binding protein-associated factor [Source:RefSeq_peptide;Acc:NP_001036209]	taf3
-1	21411838	4	ENSDARG00000045513	21495602	ENSDART00000066929	GO:0005669	transcription factor TFIID complex	TAF3 RNA polymerase II, TATA box binding protein-associated factor [Source:RefSeq_peptide;Acc:NP_001036209]	taf3
-1	21411838	4	ENSDARG00000045513	21495602	ENSDART00000066929	GO:0006355	regulation of transcription, DNA-dependent	TAF3 RNA polymerase II, TATA box binding protein-associated factor [Source:RefSeq_peptide;Acc:NP_001036209]	taf3
-1	21411838	4	ENSDARG00000045513	21495602	ENSDART00000066929	GO:0008270	zinc ion binding	TAF3 RNA polymerase II, TATA box binding protein-associated factor [Source:RefSeq_peptide;Acc:NP_001036209]	taf3
-1	21500447	4	ENSDARG00000045514	21508700	ENSDART00000066930	GO:0006810	transport	mitochondrial ATP synthase gamma-subunit [Source:RefSeq_peptide;Acc:NP_956335]	atp5c1
-1	21500447	4	ENSDARG00000045514	21508700	ENSDART00000066930	GO:0015986	ATP synthesis coupled proton transport	mitochondrial ATP synthase gamma-subunit [Source:RefSeq_peptide;Acc:NP_956335]	atp5c1
-1	21500447	4	ENSDARG00000045514	21508700	ENSDART00000066930	GO:0016020	membrane	mitochondrial ATP synthase gamma-subunit [Source:RefSeq_peptide;Acc:NP_956335]	atp5c1
-1	21500447	4	ENSDARG00000045514	21508700	ENSDART00000066930	GO:0016469	proton-transporting two-sector ATPase complex	mitochondrial ATP synthase gamma-subunit [Source:RefSeq_peptide;Acc:NP_956335]	atp5c1
-1	21500447	4	ENSDARG00000045514	21508700	ENSDART00000066930	GO:0016787	hydrolase activity	mitochondrial ATP synthase gamma-subunit [Source:RefSeq_peptide;Acc:NP_956335]	atp5c1
-1	21500447	4	ENSDARG00000045514	21508700	ENSDART00000066930	GO:0045261	proton-transporting ATP synthase complex, catalytic core F(1)	mitochondrial ATP synthase gamma-subunit [Source:RefSeq_peptide;Acc:NP_956335]	atp5c1
-1	21500447	4	ENSDARG00000045514	21508700	ENSDART00000066930	GO:0046933	hydrogen ion transporting ATP synthase activity, rotational mechanism	mitochondrial ATP synthase gamma-subunit [Source:RefSeq_peptide;Acc:NP_956335]	atp5c1
-1	21500447	4	ENSDARG00000045514	21508700	ENSDART00000066930	GO:0046961	hydrogen ion transporting ATPase activity, rotational mechanism	mitochondrial ATP synthase gamma-subunit [Source:RefSeq_peptide;Acc:NP_956335]	atp5c1
1	21508720	4	ENSDARG00000045515	21515255	ENSDART00000078529	GO:0003676	nucleic acid binding	KIN, antigenic determinant of recA protein homolog [Source:RefSeq_peptide;Acc:NP_001025257]	kin
1	21508720	4	ENSDARG00000045515	21515255	ENSDART00000078529	GO:0005622	intracellular	KIN, antigenic determinant of recA protein homolog [Source:RefSeq_peptide;Acc:NP_001025257]	kin
1	21508720	4	ENSDARG00000045515	21515255	ENSDART00000078529	GO:0008270	zinc ion binding	KIN, antigenic determinant of recA protein homolog [Source:RefSeq_peptide;Acc:NP_001025257]	kin
1	21508720	4	ENSDARG00000045515	21515255	ENSDART00000078529	GO:0030529	ribonucleoprotein complex	KIN, antigenic determinant of recA protein homolog [Source:RefSeq_peptide;Acc:NP_001025257]	kin
-1	21515054	4	ENSDARG00000045516	21543117	ENSDART00000066933			inter-alpha (globulin) inhibitor H2 [Source:RefSeq_peptide;Acc:NP_998172]	itih2
-1	21515054	4	ENSDARG00000045516	21543117	ENSDART00000066932			inter-alpha (globulin) inhibitor H2 [Source:RefSeq_peptide;Acc:NP_998172]	itih2
-1	21515054	4	ENSDARG00000045516	21543117	ENSDART00000100816			inter-alpha (globulin) inhibitor H2 [Source:RefSeq_peptide;Acc:NP_998172]	itih2
-1	21515054	4	ENSDARG00000045516	21543117	ENSDART00000100815	GO:0003676	nucleic acid binding	inter-alpha (globulin) inhibitor H2 [Source:RefSeq_peptide;Acc:NP_998172]	itih2
-1	21515054	4	ENSDARG00000045516	21543117	ENSDART00000100815	GO:0004867	serine-type endopeptidase inhibitor activity	inter-alpha (globulin) inhibitor H2 [Source:RefSeq_peptide;Acc:NP_998172]	itih2
-1	21515054	4	ENSDARG00000045516	21543117	ENSDART00000100815	GO:0008168	methyltransferase activity	inter-alpha (globulin) inhibitor H2 [Source:RefSeq_peptide;Acc:NP_998172]	itih2
-1	21515054	4	ENSDARG00000045516	21543117	ENSDART00000100815	GO:0030212	hyaluronan metabolic process	inter-alpha (globulin) inhibitor H2 [Source:RefSeq_peptide;Acc:NP_998172]	itih2
-1	21515054	4	ENSDARG00000045516	21543117	ENSDART00000100815	GO:0032259	methylation	inter-alpha (globulin) inhibitor H2 [Source:RefSeq_peptide;Acc:NP_998172]	itih2
1	21547823	4	ENSDARG00000045517	21572476	ENSDART00000066934			Novel protein similar to vertebrate inter-alpha (Globulin) inhibitor H5 (ITIH5) (Fragment). [Source:Uniprot/SPTREMBL;Acc:Q5RHF3]	itih5
1	21547823	4	ENSDARG00000045517	21572476	ENSDART00000100810			Novel protein similar to vertebrate inter-alpha (Globulin) inhibitor H5 (ITIH5) (Fragment). [Source:Uniprot/SPTREMBL;Acc:Q5RHF3]	itih5
1	21547823	4	ENSDARG00000045517	21572476	ENSDART00000100807			Novel protein similar to vertebrate inter-alpha (Globulin) inhibitor H5 (ITIH5) (Fragment). [Source:Uniprot/SPTREMBL;Acc:Q5RHF3]	itih5
1	21547823	4	ENSDARG00000045517	21572476	ENSDART00000100806			Novel protein similar to vertebrate inter-alpha (Globulin) inhibitor H5 (ITIH5) (Fragment). [Source:Uniprot/SPTREMBL;Acc:Q5RHF3]	itih5
-1	21579004	4	ENSDARG00000045518	21598604	ENSDART00000066936	GO:0008150	biological_process	hypothetical protein LOC393166 [Source:RefSeq_peptide;Acc:NP_956491]	zgc:56123
-1	21579004	4	ENSDARG00000045518	21598604	ENSDART00000066935			hypothetical protein LOC393166 [Source:RefSeq_peptide;Acc:NP_956491]	zgc:56123
1	21628125	4	ENSDARG00000045519	21685627	ENSDART00000044377	GO:0005634	nucleus	Novel protein similar to vertebrate Scm-like with four mbt domains 1 (SFMBT1) (Fragment). [Source:Uniprot/SPTREMBL;Acc:Q5SNT4]	sfmbt2
1	21628125	4	ENSDARG00000045519	21685627	ENSDART00000044377	GO:0045449	regulation of transcription	Novel protein similar to vertebrate Scm-like with four mbt domains 1 (SFMBT1) (Fragment). [Source:Uniprot/SPTREMBL;Acc:Q5SNT4]	sfmbt2
1	21628125	4	ENSDARG00000045519	21685627	ENSDART00000100794			Novel protein similar to vertebrate Scm-like with four mbt domains 1 (SFMBT1) (Fragment). [Source:Uniprot/SPTREMBL;Acc:Q5SNT4]	sfmbt2
1	21737475	4	ENSDARG00000034173	21768093	ENSDART00000046253	GO:0000166	nucleotide binding	si:ch211-239o15.1 [Source:RefSeq_peptide;Acc:NP_001082839]	prkcq
1	21737475	4	ENSDARG00000034173	21768093	ENSDART00000046253	GO:0004672	protein kinase activity	si:ch211-239o15.1 [Source:RefSeq_peptide;Acc:NP_001082839]	prkcq
1	21737475	4	ENSDARG00000034173	21768093	ENSDART00000046253	GO:0004674	protein serine/threonine kinase activity	si:ch211-239o15.1 [Source:RefSeq_peptide;Acc:NP_001082839]	prkcq
1	21737475	4	ENSDARG00000034173	21768093	ENSDART00000046253	GO:0005524	ATP binding	si:ch211-239o15.1 [Source:RefSeq_peptide;Acc:NP_001082839]	prkcq
1	21737475	4	ENSDARG00000034173	21768093	ENSDART00000046253	GO:0006468	protein amino acid phosphorylation	si:ch211-239o15.1 [Source:RefSeq_peptide;Acc:NP_001082839]	prkcq
1	21737475	4	ENSDARG00000034173	21768093	ENSDART00000046253	GO:0006829	zinc ion transport	si:ch211-239o15.1 [Source:RefSeq_peptide;Acc:NP_001082839]	prkcq
1	21737475	4	ENSDARG00000034173	21768093	ENSDART00000046253	GO:0007242	intracellular signaling cascade	si:ch211-239o15.1 [Source:RefSeq_peptide;Acc:NP_001082839]	prkcq
1	21737475	4	ENSDARG00000034173	21768093	ENSDART00000046253	GO:0008270	zinc ion binding	si:ch211-239o15.1 [Source:RefSeq_peptide;Acc:NP_001082839]	prkcq
1	21737475	4	ENSDARG00000034173	21768093	ENSDART00000046253	GO:0016301	kinase activity	si:ch211-239o15.1 [Source:RefSeq_peptide;Acc:NP_001082839]	prkcq
1	21737475	4	ENSDARG00000034173	21768093	ENSDART00000046253	GO:0016740	transferase activity	si:ch211-239o15.1 [Source:RefSeq_peptide;Acc:NP_001082839]	prkcq
1	21737475	4	ENSDARG00000034173	21768093	ENSDART00000089554	GO:0000166	nucleotide binding	si:ch211-239o15.1 [Source:RefSeq_peptide;Acc:NP_001082839]	prkcq
1	21737475	4	ENSDARG00000034173	21768093	ENSDART00000089554	GO:0004672	protein kinase activity	si:ch211-239o15.1 [Source:RefSeq_peptide;Acc:NP_001082839]	prkcq
1	21737475	4	ENSDARG00000034173	21768093	ENSDART00000089554	GO:0004674	protein serine/threonine kinase activity	si:ch211-239o15.1 [Source:RefSeq_peptide;Acc:NP_001082839]	prkcq
1	21737475	4	ENSDARG00000034173	21768093	ENSDART00000089554	GO:0005524	ATP binding	si:ch211-239o15.1 [Source:RefSeq_peptide;Acc:NP_001082839]	prkcq
1	21737475	4	ENSDARG00000034173	21768093	ENSDART00000089554	GO:0006468	protein amino acid phosphorylation	si:ch211-239o15.1 [Source:RefSeq_peptide;Acc:NP_001082839]	prkcq
1	21737475	4	ENSDARG00000034173	21768093	ENSDART00000089554	GO:0006829	zinc ion transport	si:ch211-239o15.1 [Source:RefSeq_peptide;Acc:NP_001082839]	prkcq
1	21737475	4	ENSDARG00000034173	21768093	ENSDART00000089554	GO:0007242	intracellular signaling cascade	si:ch211-239o15.1 [Source:RefSeq_peptide;Acc:NP_001082839]	prkcq
1	21737475	4	ENSDARG00000034173	21768093	ENSDART00000089554	GO:0008270	zinc ion binding	si:ch211-239o15.1 [Source:RefSeq_peptide;Acc:NP_001082839]	prkcq
1	21737475	4	ENSDARG00000034173	21768093	ENSDART00000089554	GO:0016301	kinase activity	si:ch211-239o15.1 [Source:RefSeq_peptide;Acc:NP_001082839]	prkcq
1	21737475	4	ENSDARG00000034173	21768093	ENSDART00000089554	GO:0016740	transferase activity	si:ch211-239o15.1 [Source:RefSeq_peptide;Acc:NP_001082839]	prkcq
-1	21787551	4	ENSDARG00000001953	21811952	ENSDART00000003247	GO:0003824	catalytic activity	6-phosphofructo-2-kinase [Source:RefSeq_peptide;Acc:NP_998562]	pfkfb3
-1	21787551	4	ENSDARG00000001953	21811952	ENSDART00000003247	GO:0005524	ATP binding	6-phosphofructo-2-kinase [Source:RefSeq_peptide;Acc:NP_998562]	pfkfb3
-1	21787551	4	ENSDARG00000001953	21811952	ENSDART00000003247	GO:0005575	cellular_component	6-phosphofructo-2-kinase [Source:RefSeq_peptide;Acc:NP_998562]	pfkfb3
-1	21787551	4	ENSDARG00000001953	21811952	ENSDART00000003247	GO:0006003	fructose 2,6-bisphosphate metabolic process	6-phosphofructo-2-kinase [Source:RefSeq_peptide;Acc:NP_998562]	pfkfb3
-1	21787551	4	ENSDARG00000001953	21811952	ENSDART00000003247	GO:0008152	metabolic process	6-phosphofructo-2-kinase [Source:RefSeq_peptide;Acc:NP_998562]	pfkfb3
-1	21823781	4	ENSDARG00000031346	21842139	ENSDART00000044043	GO:0000166	nucleotide binding	RNA binding motif protein 17 [Source:RefSeq_peptide;Acc:NP_957209]	rbm17
-1	21823781	4	ENSDARG00000031346	21842139	ENSDART00000044043	GO:0003676	nucleic acid binding	RNA binding motif protein 17 [Source:RefSeq_peptide;Acc:NP_957209]	rbm17
-1	21823781	4	ENSDARG00000031346	21842139	ENSDART00000044043	GO:0005622	intracellular	RNA binding motif protein 17 [Source:RefSeq_peptide;Acc:NP_957209]	rbm17
-1	21823781	4	ENSDARG00000031346	21842139	ENSDART00000100759			RNA binding motif protein 17 [Source:RefSeq_peptide;Acc:NP_957209]	rbm17
1	21885397	4	ENSDARG00000069311	21903262	ENSDART00000100755			IL-15 receptor alpha chain [Source:RefSeq_peptide;Acc:NP_001077053]	NP_001077053.1
1	21934291	4	ENSDARG00000069309	21946655	ENSDART00000041965			hypothetical protein LOC557184 [Source:RefSeq_peptide;Acc:NP_001025281]	si:dkeyp-89c11.2
1	21934291	4	ENSDARG00000069309	21946655	ENSDART00000028297	GO:0006629	lipid metabolic process	hypothetical protein LOC557184 [Source:RefSeq_peptide;Acc:NP_001025281]	si:dkeyp-89c11.2
1	21934291	4	ENSDARG00000069309	21946655	ENSDART00000028297	GO:0016290	palmitoyl-CoA hydrolase activity	hypothetical protein LOC557184 [Source:RefSeq_peptide;Acc:NP_001025281]	si:dkeyp-89c11.2
1	21934291	4	ENSDARG00000069309	21946655	ENSDART00000028297	GO:0016740	transferase activity	hypothetical protein LOC557184 [Source:RefSeq_peptide;Acc:NP_001025281]	si:dkeyp-89c11.2
1	21934291	4	ENSDARG00000069309	21946655	ENSDART00000028297	GO:0016787	hydrolase activity	hypothetical protein LOC557184 [Source:RefSeq_peptide;Acc:NP_001025281]	si:dkeyp-89c11.2
1	21934291	4	ENSDARG00000069309	21946655	ENSDART00000100737			hypothetical protein LOC557184 [Source:RefSeq_peptide;Acc:NP_001025281]	si:dkeyp-89c11.2
1	21934291	4	ENSDARG00000069309	21946655	ENSDART00000100734			hypothetical protein LOC557184 [Source:RefSeq_peptide;Acc:NP_001025281]	si:dkeyp-89c11.2
1	21946751	4	ENSDARG00000045522	22124960	ENSDART00000066942			hypothetical protein LOC557032 [Source:RefSeq_peptide;Acc:NP_001020658]	si:dkeyp-89c11.3
1	21946751	4	ENSDARG00000045522	22124960	ENSDART00000044739	GO:0006629	lipid metabolic process	hypothetical protein LOC557032 [Source:RefSeq_peptide;Acc:NP_001020658]	si:dkeyp-89c11.3
1	21946751	4	ENSDARG00000045522	22124960	ENSDART00000044739	GO:0016290	palmitoyl-CoA hydrolase activity	hypothetical protein LOC557032 [Source:RefSeq_peptide;Acc:NP_001020658]	si:dkeyp-89c11.3
1	21946751	4	ENSDARG00000045522	22124960	ENSDART00000044739	GO:0016740	transferase activity	hypothetical protein LOC557032 [Source:RefSeq_peptide;Acc:NP_001020658]	si:dkeyp-89c11.3
1	21946751	4	ENSDARG00000045522	22124960	ENSDART00000044739	GO:0016787	hydrolase activity	hypothetical protein LOC557032 [Source:RefSeq_peptide;Acc:NP_001020658]	si:dkeyp-89c11.3
1	21978272	4	ENSDARG00000069292	21993111	ENSDART00000100717	GO:0006629	lipid metabolic process	Novel protein containing an Acyl-CoA thioester hydrolase / Bile acid- CoA amino acid N-acetyltransferase domain (Zgc:77651) (Fragment). [Source:Uniprot/SPTREMBL;Acc:Q5RHG6]	si:dkeyp-89c11.1
1	21978272	4	ENSDARG00000069292	21993111	ENSDART00000100717	GO:0016290	palmitoyl-CoA hydrolase activity	Novel protein containing an Acyl-CoA thioester hydrolase / Bile acid- CoA amino acid N-acetyltransferase domain (Zgc:77651) (Fragment). [Source:Uniprot/SPTREMBL;Acc:Q5RHG6]	si:dkeyp-89c11.1
1	21978272	4	ENSDARG00000069292	21993111	ENSDART00000100717	GO:0016740	transferase activity	Novel protein containing an Acyl-CoA thioester hydrolase / Bile acid- CoA amino acid N-acetyltransferase domain (Zgc:77651) (Fragment). [Source:Uniprot/SPTREMBL;Acc:Q5RHG6]	si:dkeyp-89c11.1
1	21978272	4	ENSDARG00000069292	21993111	ENSDART00000100717	GO:0016787	hydrolase activity	Novel protein containing an Acyl-CoA thioester hydrolase / Bile acid- CoA amino acid N-acetyltransferase domain (Zgc:77651) (Fragment). [Source:Uniprot/SPTREMBL;Acc:Q5RHG6]	si:dkeyp-89c11.1
1	21978272	4	ENSDARG00000069292	21993111	ENSDART00000100714	GO:0006629	lipid metabolic process	Novel protein containing an Acyl-CoA thioester hydrolase / Bile acid- CoA amino acid N-acetyltransferase domain (Zgc:77651) (Fragment). [Source:Uniprot/SPTREMBL;Acc:Q5RHG6]	si:dkeyp-89c11.1
1	21978272	4	ENSDARG00000069292	21993111	ENSDART00000100714	GO:0016290	palmitoyl-CoA hydrolase activity	Novel protein containing an Acyl-CoA thioester hydrolase / Bile acid- CoA amino acid N-acetyltransferase domain (Zgc:77651) (Fragment). [Source:Uniprot/SPTREMBL;Acc:Q5RHG6]	si:dkeyp-89c11.1
1	21978272	4	ENSDARG00000069292	21993111	ENSDART00000100714	GO:0016740	transferase activity	Novel protein containing an Acyl-CoA thioester hydrolase / Bile acid- CoA amino acid N-acetyltransferase domain (Zgc:77651) (Fragment). [Source:Uniprot/SPTREMBL;Acc:Q5RHG6]	si:dkeyp-89c11.1
1	21978272	4	ENSDARG00000069292	21993111	ENSDART00000100714	GO:0016787	hydrolase activity	Novel protein containing an Acyl-CoA thioester hydrolase / Bile acid- CoA amino acid N-acetyltransferase domain (Zgc:77651) (Fragment). [Source:Uniprot/SPTREMBL;Acc:Q5RHG6]	si:dkeyp-89c11.1
1	21998203	4	ENSDARG00000033413	22017081	ENSDART00000066943	GO:0005575	cellular_component	hypothetical protein LOC406530 [Source:RefSeq_peptide;Acc:NP_998412]	zgc:77651
1	21998203	4	ENSDARG00000033413	22017081	ENSDART00000066943	GO:0006629	lipid metabolic process	hypothetical protein LOC406530 [Source:RefSeq_peptide;Acc:NP_998412]	zgc:77651
1	21998203	4	ENSDARG00000033413	22017081	ENSDART00000066943	GO:0016290	palmitoyl-CoA hydrolase activity	hypothetical protein LOC406530 [Source:RefSeq_peptide;Acc:NP_998412]	zgc:77651
1	21998203	4	ENSDARG00000033413	22017081	ENSDART00000066943	GO:0016740	transferase activity	hypothetical protein LOC406530 [Source:RefSeq_peptide;Acc:NP_998412]	zgc:77651
1	21998203	4	ENSDARG00000033413	22017081	ENSDART00000066943	GO:0016787	hydrolase activity	hypothetical protein LOC406530 [Source:RefSeq_peptide;Acc:NP_998412]	zgc:77651
1	21998203	4	ENSDARG00000033413	22017081	ENSDART00000100693			hypothetical protein LOC406530 [Source:RefSeq_peptide;Acc:NP_998412]	zgc:77651
1	21998203	4	ENSDARG00000033413	22017081	ENSDART00000066944			hypothetical protein LOC406530 [Source:RefSeq_peptide;Acc:NP_998412]	zgc:77651
1	22018194	4	ENSDARG00000033556	22029584	ENSDART00000047113	GO:0006629	lipid metabolic process	hypothetical protein LOC100008168 (LOC100008168), mRNA [Source:RefSeq_dna;Acc:XR_030123]	si:dkey-183c16.7
1	22018194	4	ENSDARG00000033556	22029584	ENSDART00000047113	GO:0016290	palmitoyl-CoA hydrolase activity	hypothetical protein LOC100008168 (LOC100008168), mRNA [Source:RefSeq_dna;Acc:XR_030123]	si:dkey-183c16.7
1	22018194	4	ENSDARG00000033556	22029584	ENSDART00000047113	GO:0016740	transferase activity	hypothetical protein LOC100008168 (LOC100008168), mRNA [Source:RefSeq_dna;Acc:XR_030123]	si:dkey-183c16.7
1	22018194	4	ENSDARG00000033556	22029584	ENSDART00000047113	GO:0016787	hydrolase activity	hypothetical protein LOC100008168 (LOC100008168), mRNA [Source:RefSeq_dna;Acc:XR_030123]	si:dkey-183c16.7
1	22032559	4	ENSDARG00000045524	22077657	ENSDART00000066945			Novel protein similar to laminin beta 1 (Lamb1) (Fragment). [Source:Uniprot/SPTREMBL;Acc:Q1LYI7]	si:dkey-183c16.5
-1	22082659	4	ENSDARG00000045525	22123376	ENSDART00000066946			transmembrane and coiled-coil domain family 3 [Source:RefSeq_peptide;Acc:NP_001038278]	tmcc3
-1	22082659	4	ENSDARG00000045525	22123376	ENSDART00000078132			transmembrane and coiled-coil domain family 3 [Source:RefSeq_peptide;Acc:NP_001038278]	tmcc3
1	22100973	4	ENSDARG00000063805	22101056	ENSDART00000093506
-1	22154649	4	ENSDARG00000042469	22163267	ENSDART00000062278	GO:0006118	electron transport	hypothetical protein LOC613140 [Source:RefSeq_peptide;Acc:NP_001028275]	zgc:112053
-1	22154649	4	ENSDARG00000042469	22163267	ENSDART00000062278	GO:0008137	NADH dehydrogenase (ubiquinone) activity	hypothetical protein LOC613140 [Source:RefSeq_peptide;Acc:NP_001028275]	zgc:112053
-1	22154649	4	ENSDARG00000042469	22163267	ENSDART00000062278	GO:0009055	electron carrier activity	hypothetical protein LOC613140 [Source:RefSeq_peptide;Acc:NP_001028275]	zgc:112053
-1	22154649	4	ENSDARG00000042469	22163267	ENSDART00000062278	GO:0016020	membrane	hypothetical protein LOC613140 [Source:RefSeq_peptide;Acc:NP_001028275]	zgc:112053
-1	22166109	4	ENSDARG00000045527	22185186	ENSDART00000066948	GO:0003677	DNA binding	hypothetical protein LOC553649 [Source:RefSeq_peptide;Acc:NP_001018458]	zgc:110672
-1	22166109	4	ENSDARG00000045527	22185186	ENSDART00000066948	GO:0003700	transcription factor activity	hypothetical protein LOC553649 [Source:RefSeq_peptide;Acc:NP_001018458]	zgc:110672
-1	22166109	4	ENSDARG00000045527	22185186	ENSDART00000066948	GO:0003707	steroid hormone receptor activity	hypothetical protein LOC553649 [Source:RefSeq_peptide;Acc:NP_001018458]	zgc:110672
-1	22166109	4	ENSDARG00000045527	22185186	ENSDART00000066948	GO:0004872	receptor activity	hypothetical protein LOC553649 [Source:RefSeq_peptide;Acc:NP_001018458]	zgc:110672
-1	22166109	4	ENSDARG00000045527	22185186	ENSDART00000066948	GO:0004879	ligand-dependent nuclear receptor activity	hypothetical protein LOC553649 [Source:RefSeq_peptide;Acc:NP_001018458]	zgc:110672
-1	22166109	4	ENSDARG00000045527	22185186	ENSDART00000066948	GO:0005496	steroid binding	hypothetical protein LOC553649 [Source:RefSeq_peptide;Acc:NP_001018458]	zgc:110672
-1	22166109	4	ENSDARG00000045527	22185186	ENSDART00000066948	GO:0005634	nucleus	hypothetical protein LOC553649 [Source:RefSeq_peptide;Acc:NP_001018458]	zgc:110672
-1	22166109	4	ENSDARG00000045527	22185186	ENSDART00000066948	GO:0006350	transcription	hypothetical protein LOC553649 [Source:RefSeq_peptide;Acc:NP_001018458]	zgc:110672
-1	22166109	4	ENSDARG00000045527	22185186	ENSDART00000066948	GO:0006353	transcription termination	hypothetical protein LOC553649 [Source:RefSeq_peptide;Acc:NP_001018458]	zgc:110672
-1	22166109	4	ENSDARG00000045527	22185186	ENSDART00000066948	GO:0006355	regulation of transcription, DNA-dependent	hypothetical protein LOC553649 [Source:RefSeq_peptide;Acc:NP_001018458]	zgc:110672
-1	22166109	4	ENSDARG00000045527	22185186	ENSDART00000066948	GO:0006829	zinc ion transport	hypothetical protein LOC553649 [Source:RefSeq_peptide;Acc:NP_001018458]	zgc:110672
-1	22166109	4	ENSDARG00000045527	22185186	ENSDART00000066948	GO:0008270	zinc ion binding	hypothetical protein LOC553649 [Source:RefSeq_peptide;Acc:NP_001018458]	zgc:110672
-1	22166109	4	ENSDARG00000045527	22185186	ENSDART00000066948	GO:0016439	tRNA-pseudouridine synthase activity	hypothetical protein LOC553649 [Source:RefSeq_peptide;Acc:NP_001018458]	zgc:110672
-1	22166109	4	ENSDARG00000045527	22185186	ENSDART00000066948	GO:0031564	transcription antitermination	hypothetical protein LOC553649 [Source:RefSeq_peptide;Acc:NP_001018458]	zgc:110672
-1	22166109	4	ENSDARG00000045527	22185186	ENSDART00000066948	GO:0043565	sequence-specific DNA binding	hypothetical protein LOC553649 [Source:RefSeq_peptide;Acc:NP_001018458]	zgc:110672
-1	22166109	4	ENSDARG00000045527	22185186	ENSDART00000066948	GO:0046872	metal ion binding	hypothetical protein LOC553649 [Source:RefSeq_peptide;Acc:NP_001018458]	zgc:110672
-1	22189124	4	ENSDARG00000045528	22217208	ENSDART00000066949	GO:0005089	Rho guanyl-nucleotide exchange factor activity	Novel protein similar to human and mouse FYVE, RhoGEF and PH domain containing 6 (FGD6) (Fragment). [Source:Uniprot/SPTREMBL;Acc:Q5RH33]	si:dkey-183c16.1
-1	22189124	4	ENSDARG00000045528	22217208	ENSDART00000066949	GO:0005529	sugar binding	Novel protein similar to human and mouse FYVE, RhoGEF and PH domain containing 6 (FGD6) (Fragment). [Source:Uniprot/SPTREMBL;Acc:Q5RH33]	si:dkey-183c16.1
-1	22189124	4	ENSDARG00000045528	22217208	ENSDART00000066949	GO:0005622	intracellular	Novel protein similar to human and mouse FYVE, RhoGEF and PH domain containing 6 (FGD6) (Fragment). [Source:Uniprot/SPTREMBL;Acc:Q5RH33]	si:dkey-183c16.1
-1	22189124	4	ENSDARG00000045528	22217208	ENSDART00000066949	GO:0008270	zinc ion binding	Novel protein similar to human and mouse FYVE, RhoGEF and PH domain containing 6 (FGD6) (Fragment). [Source:Uniprot/SPTREMBL;Acc:Q5RH33]	si:dkey-183c16.1
-1	22189124	4	ENSDARG00000045528	22217208	ENSDART00000066949	GO:0035023	regulation of Rho protein signal transduction	Novel protein similar to human and mouse FYVE, RhoGEF and PH domain containing 6 (FGD6) (Fragment). [Source:Uniprot/SPTREMBL;Acc:Q5RH33]	si:dkey-183c16.1
-1	22189124	4	ENSDARG00000045528	22217208	ENSDART00000062298			Novel protein similar to human and mouse FYVE, RhoGEF and PH domain containing 6 (FGD6) (Fragment). [Source:Uniprot/SPTREMBL;Acc:Q5RH33]	si:dkey-183c16.1
1	22331110	4	ENSDARG00000069261	22343043	ENSDART00000100648	GO:0004177	aminopeptidase activity	Methionine aminopeptidase 2 (Fragment). [Source:Uniprot/SPTREMBL;Acc:Q000Y5]	metap2l
-1	22347898	4	ENSDARG00000008069	22361924	ENSDART00000004351	GO:0004221	ubiquitin thiolesterase activity	hypothetical protein LOC393227 [Source:RefSeq_peptide;Acc:NP_956551]	zgc:55661
-1	22347898	4	ENSDARG00000008069	22361924	ENSDART00000004351	GO:0005575	cellular_component	hypothetical protein LOC393227 [Source:RefSeq_peptide;Acc:NP_956551]	zgc:55661
-1	22347898	4	ENSDARG00000008069	22361924	ENSDART00000004351	GO:0006511	ubiquitin-dependent protein catabolic process	hypothetical protein LOC393227 [Source:RefSeq_peptide;Acc:NP_956551]	zgc:55661
-1	22347898	4	ENSDARG00000008069	22361924	ENSDART00000004351	GO:0008270	zinc ion binding	hypothetical protein LOC393227 [Source:RefSeq_peptide;Acc:NP_956551]	zgc:55661
-1	22347898	4	ENSDARG00000008069	22361924	ENSDART00000100645			hypothetical protein LOC393227 [Source:RefSeq_peptide;Acc:NP_956551]	zgc:55661
1	22362942	4	ENSDARG00000009013	22374835	ENSDART00000078269			Novel protein. [Source:Uniprot/SPTREMBL;Acc:Q1L880]	si:ch211-265o23.1
1	22362942	4	ENSDARG00000009013	22374835	ENSDART00000037471			Novel protein. [Source:Uniprot/SPTREMBL;Acc:Q1L880]	si:ch211-265o23.1
1	22382688	4	ENSDARG00000069255	22404104	ENSDART00000100635	GO:0004672	protein kinase activity	hypothetical protein LOC557149 [Source:RefSeq_peptide;Acc:NP_001074268]	si:ch211-244b2.1
1	22382688	4	ENSDARG00000069255	22404104	ENSDART00000100635	GO:0005488	binding	hypothetical protein LOC557149 [Source:RefSeq_peptide;Acc:NP_001074268]	si:ch211-244b2.1
1	22382688	4	ENSDARG00000069255	22404104	ENSDART00000100635	GO:0005524	ATP binding	hypothetical protein LOC557149 [Source:RefSeq_peptide;Acc:NP_001074268]	si:ch211-244b2.1
1	22382688	4	ENSDARG00000069255	22404104	ENSDART00000100635	GO:0006468	protein amino acid phosphorylation	hypothetical protein LOC557149 [Source:RefSeq_peptide;Acc:NP_001074268]	si:ch211-244b2.1
-1	22409204	4	ENSDARG00000045529	22420236	ENSDART00000066950			hypothetical protein LOC557230 [Source:RefSeq_peptide;Acc:NP_001076279]	si:ch211-244b2.3
-1	22423320	4	ENSDARG00000055861	22433919	ENSDART00000078254	GO:0003676	nucleic acid binding	hypothetical protein LOC541512 [Source:RefSeq_peptide;Acc:NP_001014347]	zgc:113454
-1	22423320	4	ENSDARG00000055861	22433919	ENSDART00000078254	GO:0005575	cellular_component	hypothetical protein LOC541512 [Source:RefSeq_peptide;Acc:NP_001014347]	zgc:113454
-1	22423320	4	ENSDARG00000055861	22433919	ENSDART00000078254	GO:0008150	biological_process	hypothetical protein LOC541512 [Source:RefSeq_peptide;Acc:NP_001014347]	zgc:113454
-1	22423320	4	ENSDARG00000055861	22433919	ENSDART00000078254	GO:0008270	zinc ion binding	hypothetical protein LOC541512 [Source:RefSeq_peptide;Acc:NP_001014347]	zgc:113454
1	22457925	4	ENSDARG00000032627	22477253	ENSDART00000039877			Novel protein (Fragment). [Source:Uniprot/SPTREMBL;Acc:Q5RGP0]	si:ch211-244b2.1
-1	22482332	4	ENSDARG00000069244	22493882	ENSDART00000100611			Novel protein (Fragment). [Source:Uniprot/SPTREMBL;Acc:Q5RGN9]	si:ch211-244b2.3
-1	22496186	4	ENSDARG00000045530	22507917	ENSDART00000066951	GO:0003676	nucleic acid binding	hypothetical protein LOC541512 [Source:RefSeq_peptide;Acc:NP_001014347]	zgc:113454
-1	22496186	4	ENSDARG00000045530	22507917	ENSDART00000066951	GO:0005575	cellular_component	hypothetical protein LOC541512 [Source:RefSeq_peptide;Acc:NP_001014347]	zgc:113454
-1	22496186	4	ENSDARG00000045530	22507917	ENSDART00000066951	GO:0008150	biological_process	hypothetical protein LOC541512 [Source:RefSeq_peptide;Acc:NP_001014347]	zgc:113454
-1	22496186	4	ENSDARG00000045530	22507917	ENSDART00000066951	GO:0008270	zinc ion binding	hypothetical protein LOC541512 [Source:RefSeq_peptide;Acc:NP_001014347]	zgc:113454
-1	22719588	4	ENSDARG00000055728	22738288	ENSDART00000078125	GO:0003828	alpha-N-acetylneuraminate alpha-2,8-sialyltransferase activity	ST8 alpha-N-acetyl-neuraminide alpha-2,8-sialyltransferase 1 [Source:RefSeq_peptide;Acc:NP_001075101]	st8sia1
-1	22719588	4	ENSDARG00000055728	22738288	ENSDART00000078125	GO:0006486	protein amino acid glycosylation	ST8 alpha-N-acetyl-neuraminide alpha-2,8-sialyltransferase 1 [Source:RefSeq_peptide;Acc:NP_001075101]	st8sia1
-1	22719588	4	ENSDARG00000055728	22738288	ENSDART00000078125	GO:0008152	metabolic process	ST8 alpha-N-acetyl-neuraminide alpha-2,8-sialyltransferase 1 [Source:RefSeq_peptide;Acc:NP_001075101]	st8sia1
-1	22719588	4	ENSDARG00000055728	22738288	ENSDART00000078125	GO:0008373	sialyltransferase activity	ST8 alpha-N-acetyl-neuraminide alpha-2,8-sialyltransferase 1 [Source:RefSeq_peptide;Acc:NP_001075101]	st8sia1
-1	22719588	4	ENSDARG00000055728	22738288	ENSDART00000078125	GO:0016740	transferase activity	ST8 alpha-N-acetyl-neuraminide alpha-2,8-sialyltransferase 1 [Source:RefSeq_peptide;Acc:NP_001075101]	st8sia1
-1	22719588	4	ENSDARG00000055728	22738288	ENSDART00000078125	GO:0016757	transferase activity, transferring glycosyl groups	ST8 alpha-N-acetyl-neuraminide alpha-2,8-sialyltransferase 1 [Source:RefSeq_peptide;Acc:NP_001075101]	st8sia1
-1	22719588	4	ENSDARG00000055728	22738288	ENSDART00000078125	GO:0030173	integral to Golgi membrane	ST8 alpha-N-acetyl-neuraminide alpha-2,8-sialyltransferase 1 [Source:RefSeq_peptide;Acc:NP_001075101]	st8sia1
1	22775897	4	ENSDARG00000016728	22779602	ENSDART00000027494	GO:0003674	molecular_function	hypothetical protein LOC436902 [Source:RefSeq_peptide;Acc:NP_001002629]	zgc:92233
1	22775897	4	ENSDARG00000016728	22779602	ENSDART00000027494	GO:0005575	cellular_component	hypothetical protein LOC436902 [Source:RefSeq_peptide;Acc:NP_001002629]	zgc:92233
-1	22808886	4	ENSDARG00000069229	22813450	ENSDART00000089370			Novel protein similar to vertebrate beta1,4-N- acetylgalactosaminyltransferases IV (Beta4GalNAc-T4) (Fragment). [Source:Uniprot/SPTREMBL;Acc:A3KQF6]	A3KQF6_DANRE
-1	22818988	4	ENSDARG00000062107	22830751	ENSDART00000089384			Novel protein similar to vertebrate beta1,4-N- acetylgalactosaminyltransferases IV (Beta4GalNAc-T4) (Fragment). [Source:Uniprot/SPTREMBL;Acc:A3KQF7]	A3KQF7_DANRE
-1	22824632	4	ENSDARG00000066896	22824749	ENSDART00000096533			5S ribosomal RNA [Source: RFAM 8.0]	5S_rRNA
-1	22960878	4	ENSDARG00000045504	22961234	ENSDART00000066920			OTTDARP00000011329 (Fragment). [Source:Uniprot/SPTREMBL;Acc:Q5PNQ9]	si:ch211-15l13.2
1	23031113	4	ENSDARG00000069228	23057780	ENSDART00000066921	GO:0005086	ARF guanyl-nucleotide exchange factor activity	Novel protein (Fragment). [Source:Uniprot/SPTREMBL;Acc:Q5PNQ8]	si:ch211-15l13.1
1	23031113	4	ENSDARG00000069228	23057780	ENSDART00000066921	GO:0005529	sugar binding	Novel protein (Fragment). [Source:Uniprot/SPTREMBL;Acc:Q5PNQ8]	si:ch211-15l13.1
1	23031113	4	ENSDARG00000069228	23057780	ENSDART00000066921	GO:0005622	intracellular	Novel protein (Fragment). [Source:Uniprot/SPTREMBL;Acc:Q5PNQ8]	si:ch211-15l13.1
1	23031113	4	ENSDARG00000069228	23057780	ENSDART00000066921	GO:0032012	regulation of ARF protein signal transduction	Novel protein (Fragment). [Source:Uniprot/SPTREMBL;Acc:Q5PNQ8]	si:ch211-15l13.1
-1	23109858	4	ENSDARG00000069226	23111174	ENSDART00000100575
-1	23133400	4	ENSDARG00000026805	23135462	ENSDART00000037303	GO:0005529	sugar binding	Novel protein similar to vertebrate CD209 antigen (CD209) (Fragment). [Source:Uniprot/SPTREMBL;Acc:Q5RGH6]	si:ch211-214k5.2
-1	23145660	4	ENSDARG00000029461	23146536	ENSDART00000100570			Novel protein similar to vertebrate CD209 antigen (CD209) (Fragment). [Source:Uniprot/SPTREMBL;Acc:Q5RGH5]	si:ch211-214k5.1
-1	23145660	4	ENSDARG00000029461	23146536	ENSDART00000040733	GO:0005529	sugar binding	Novel protein similar to vertebrate CD209 antigen (CD209) (Fragment). [Source:Uniprot/SPTREMBL;Acc:Q5RGH5]	si:ch211-214k5.1
-1	23209617	4	ENSDARG00000069225	23243309	ENSDART00000100566	GO:0001584	rhodopsin-like receptor activity	Melatonin receptor type 1B Z2.6 (MEL-1B-R) (Fragment). [Source:Uniprot/SWISSPROT;Acc:P51049]	mtnr1br
-1	23209617	4	ENSDARG00000069225	23243309	ENSDART00000100566	GO:0004871	signal transducer activity	Melatonin receptor type 1B Z2.6 (MEL-1B-R) (Fragment). [Source:Uniprot/SWISSPROT;Acc:P51049]	mtnr1br
-1	23209617	4	ENSDARG00000069225	23243309	ENSDART00000100566	GO:0004872	receptor activity	Melatonin receptor type 1B Z2.6 (MEL-1B-R) (Fragment). [Source:Uniprot/SWISSPROT;Acc:P51049]	mtnr1br
-1	23209617	4	ENSDARG00000069225	23243309	ENSDART00000100566	GO:0005579	membrane attack complex	Melatonin receptor type 1B Z2.6 (MEL-1B-R) (Fragment). [Source:Uniprot/SWISSPROT;Acc:P51049]	mtnr1br
-1	23209617	4	ENSDARG00000069225	23243309	ENSDART00000100566	GO:0007165	signal transduction	Melatonin receptor type 1B Z2.6 (MEL-1B-R) (Fragment). [Source:Uniprot/SWISSPROT;Acc:P51049]	mtnr1br
-1	23209617	4	ENSDARG00000069225	23243309	ENSDART00000100566	GO:0007186	G-protein coupled receptor protein signaling pathway	Melatonin receptor type 1B Z2.6 (MEL-1B-R) (Fragment). [Source:Uniprot/SWISSPROT;Acc:P51049]	mtnr1br
-1	23209617	4	ENSDARG00000069225	23243309	ENSDART00000100566	GO:0008502	melatonin receptor activity	Melatonin receptor type 1B Z2.6 (MEL-1B-R) (Fragment). [Source:Uniprot/SWISSPROT;Acc:P51049]	mtnr1br
-1	23209617	4	ENSDARG00000069225	23243309	ENSDART00000100566	GO:0016020	membrane	Melatonin receptor type 1B Z2.6 (MEL-1B-R) (Fragment). [Source:Uniprot/SWISSPROT;Acc:P51049]	mtnr1br
-1	23209617	4	ENSDARG00000069225	23243309	ENSDART00000100566	GO:0016021	integral to membrane	Melatonin receptor type 1B Z2.6 (MEL-1B-R) (Fragment). [Source:Uniprot/SWISSPROT;Acc:P51049]	mtnr1br
-1	23264634	4	ENSDARG00000055830	23294459	ENSDART00000040791			Novel protein similar to vertebrate FAT tumor suppressor homolog 3 (Drosophila) (FAT3) (Fragment). [Source:Uniprot/SPTREMBL;Acc:Q5RGH8]	si:ch211-214k5.5
-1	23264634	4	ENSDARG00000055830	23294459	ENSDART00000100563			Novel protein similar to vertebrate FAT tumor suppressor homolog 3 (Drosophila) (FAT3) (Fragment). [Source:Uniprot/SPTREMBL;Acc:Q5RGH8]	si:ch211-214k5.5
-1	23264634	4	ENSDARG00000055830	23294459	ENSDART00000078233			Novel protein similar to vertebrate FAT tumor suppressor homolog 3 (Drosophila) (FAT3) (Fragment). [Source:Uniprot/SPTREMBL;Acc:Q5RGH8]	si:ch211-214k5.5
1	23307034	4	ENSDARG00000033639	23339003	ENSDART00000067533			Novel protein similar to vertebrate FAT tumor suppressor homolog 3 (Drosophila) (FAT3) (Fragment). [Source:Uniprot/SPTREMBL;Acc:A2CF60]	A2CF60_DANRE
1	23360088	4	ENSDARG00000069221	23392747	ENSDART00000078226	GO:0001584	rhodopsin-like receptor activity	Melatonin receptor type 1B Z2.6 (MEL-1B-R) (Fragment). [Source:Uniprot/SWISSPROT;Acc:P51049]	mtnr1br
1	23360088	4	ENSDARG00000069221	23392747	ENSDART00000078226	GO:0004871	signal transducer activity	Melatonin receptor type 1B Z2.6 (MEL-1B-R) (Fragment). [Source:Uniprot/SWISSPROT;Acc:P51049]	mtnr1br
1	23360088	4	ENSDARG00000069221	23392747	ENSDART00000078226	GO:0004872	receptor activity	Melatonin receptor type 1B Z2.6 (MEL-1B-R) (Fragment). [Source:Uniprot/SWISSPROT;Acc:P51049]	mtnr1br
1	23360088	4	ENSDARG00000069221	23392747	ENSDART00000078226	GO:0005579	membrane attack complex	Melatonin receptor type 1B Z2.6 (MEL-1B-R) (Fragment). [Source:Uniprot/SWISSPROT;Acc:P51049]	mtnr1br
1	23360088	4	ENSDARG00000069221	23392747	ENSDART00000078226	GO:0007165	signal transduction	Melatonin receptor type 1B Z2.6 (MEL-1B-R) (Fragment). [Source:Uniprot/SWISSPROT;Acc:P51049]	mtnr1br
1	23360088	4	ENSDARG00000069221	23392747	ENSDART00000078226	GO:0007186	G-protein coupled receptor protein signaling pathway	Melatonin receptor type 1B Z2.6 (MEL-1B-R) (Fragment). [Source:Uniprot/SWISSPROT;Acc:P51049]	mtnr1br
1	23360088	4	ENSDARG00000069221	23392747	ENSDART00000078226	GO:0008502	melatonin receptor activity	Melatonin receptor type 1B Z2.6 (MEL-1B-R) (Fragment). [Source:Uniprot/SWISSPROT;Acc:P51049]	mtnr1br
1	23360088	4	ENSDARG00000069221	23392747	ENSDART00000078226	GO:0016020	membrane	Melatonin receptor type 1B Z2.6 (MEL-1B-R) (Fragment). [Source:Uniprot/SWISSPROT;Acc:P51049]	mtnr1br
1	23360088	4	ENSDARG00000069221	23392747	ENSDART00000078226	GO:0016021	integral to membrane	Melatonin receptor type 1B Z2.6 (MEL-1B-R) (Fragment). [Source:Uniprot/SWISSPROT;Acc:P51049]	mtnr1br
1	23461954	4	ENSDARG00000055820	23462346	ENSDART00000078222
1	23464871	4	ENSDARG00000045511	23466432	ENSDART00000066927
1	23642873	4	ENSDARG00000041205	23724137	ENSDART00000100552	GO:0005328	neurotransmitter:sodium symporter activity	Novel protein similar to vertebrate solute carrier family 6 (Neurotransmitter transporter, GABA), member 1 (SLC6A1) (Fragment). [Source:Uniprot/SPTREMBL;Acc:Q5RFU9]	si:ch211-280e18.1
1	23642873	4	ENSDARG00000041205	23724137	ENSDART00000100552	GO:0005887	integral to plasma membrane	Novel protein similar to vertebrate solute carrier family 6 (Neurotransmitter transporter, GABA), member 1 (SLC6A1) (Fragment). [Source:Uniprot/SPTREMBL;Acc:Q5RFU9]	si:ch211-280e18.1
1	23642873	4	ENSDARG00000041205	23724137	ENSDART00000100552	GO:0006810	transport	Novel protein similar to vertebrate solute carrier family 6 (Neurotransmitter transporter, GABA), member 1 (SLC6A1) (Fragment). [Source:Uniprot/SPTREMBL;Acc:Q5RFU9]	si:ch211-280e18.1
1	23642873	4	ENSDARG00000041205	23724137	ENSDART00000100552	GO:0006836	neurotransmitter transport	Novel protein similar to vertebrate solute carrier family 6 (Neurotransmitter transporter, GABA), member 1 (SLC6A1) (Fragment). [Source:Uniprot/SPTREMBL;Acc:Q5RFU9]	si:ch211-280e18.1
1	23642873	4	ENSDARG00000041205	23724137	ENSDART00000100552	GO:0015293	symporter activity	Novel protein similar to vertebrate solute carrier family 6 (Neurotransmitter transporter, GABA), member 1 (SLC6A1) (Fragment). [Source:Uniprot/SPTREMBL;Acc:Q5RFU9]	si:ch211-280e18.1
1	23642873	4	ENSDARG00000041205	23724137	ENSDART00000100552	GO:0016020	membrane	Novel protein similar to vertebrate solute carrier family 6 (Neurotransmitter transporter, GABA), member 1 (SLC6A1) (Fragment). [Source:Uniprot/SPTREMBL;Acc:Q5RFU9]	si:ch211-280e18.1
1	23642873	4	ENSDARG00000041205	23724137	ENSDART00000100552	GO:0016021	integral to membrane	Novel protein similar to vertebrate solute carrier family 6 (Neurotransmitter transporter, GABA), member 1 (SLC6A1) (Fragment). [Source:Uniprot/SPTREMBL;Acc:Q5RFU9]	si:ch211-280e18.1
1	23642873	4	ENSDARG00000041205	23724137	ENSDART00000011519	GO:0005328	neurotransmitter:sodium symporter activity	Novel protein similar to vertebrate solute carrier family 6 (Neurotransmitter transporter, GABA), member 1 (SLC6A1) (Fragment). [Source:Uniprot/SPTREMBL;Acc:Q5RFU9]	si:ch211-280e18.1
1	23642873	4	ENSDARG00000041205	23724137	ENSDART00000011519	GO:0005887	integral to plasma membrane	Novel protein similar to vertebrate solute carrier family 6 (Neurotransmitter transporter, GABA), member 1 (SLC6A1) (Fragment). [Source:Uniprot/SPTREMBL;Acc:Q5RFU9]	si:ch211-280e18.1
1	23642873	4	ENSDARG00000041205	23724137	ENSDART00000011519	GO:0006810	transport	Novel protein similar to vertebrate solute carrier family 6 (Neurotransmitter transporter, GABA), member 1 (SLC6A1) (Fragment). [Source:Uniprot/SPTREMBL;Acc:Q5RFU9]	si:ch211-280e18.1
1	23642873	4	ENSDARG00000041205	23724137	ENSDART00000011519	GO:0006836	neurotransmitter transport	Novel protein similar to vertebrate solute carrier family 6 (Neurotransmitter transporter, GABA), member 1 (SLC6A1) (Fragment). [Source:Uniprot/SPTREMBL;Acc:Q5RFU9]	si:ch211-280e18.1
1	23642873	4	ENSDARG00000041205	23724137	ENSDART00000011519	GO:0015293	symporter activity	Novel protein similar to vertebrate solute carrier family 6 (Neurotransmitter transporter, GABA), member 1 (SLC6A1) (Fragment). [Source:Uniprot/SPTREMBL;Acc:Q5RFU9]	si:ch211-280e18.1
1	23642873	4	ENSDARG00000041205	23724137	ENSDART00000011519	GO:0016020	membrane	Novel protein similar to vertebrate solute carrier family 6 (Neurotransmitter transporter, GABA), member 1 (SLC6A1) (Fragment). [Source:Uniprot/SPTREMBL;Acc:Q5RFU9]	si:ch211-280e18.1
1	23642873	4	ENSDARG00000041205	23724137	ENSDART00000011519	GO:0016021	integral to membrane	Novel protein similar to vertebrate solute carrier family 6 (Neurotransmitter transporter, GABA), member 1 (SLC6A1) (Fragment). [Source:Uniprot/SPTREMBL;Acc:Q5RFU9]	si:ch211-280e18.1
1	23642873	4	ENSDARG00000041205	23724137	ENSDART00000060403			Novel protein similar to vertebrate solute carrier family 6 (Neurotransmitter transporter, GABA), member 1 (SLC6A1) (Fragment). [Source:Uniprot/SPTREMBL;Acc:Q5RFU9]	si:ch211-280e18.1
-1	23738512	4	ENSDARG00000029071	23755783	ENSDART00000048383	GO:0005262	calcium channel activity	Cysteine-rich with EGF-like domain protein 2 precursor. [Source:Uniprot/SWISSPROT;Acc:Q7SXF6]	creld2
-1	23738512	4	ENSDARG00000029071	23755783	ENSDART00000048383	GO:0005509	calcium ion binding	Cysteine-rich with EGF-like domain protein 2 precursor. [Source:Uniprot/SWISSPROT;Acc:Q7SXF6]	creld2
-1	23738512	4	ENSDARG00000029071	23755783	ENSDART00000048383	GO:0005786	signal recognition particle, endoplasmic reticulum targeting	Cysteine-rich with EGF-like domain protein 2 precursor. [Source:Uniprot/SWISSPROT;Acc:Q7SXF6]	creld2
-1	23738512	4	ENSDARG00000029071	23755783	ENSDART00000048383	GO:0006816	calcium ion transport	Cysteine-rich with EGF-like domain protein 2 precursor. [Source:Uniprot/SWISSPROT;Acc:Q7SXF6]	creld2
-1	23738512	4	ENSDARG00000029071	23755783	ENSDART00000048383	GO:0009968	negative regulation of signal transduction	Cysteine-rich with EGF-like domain protein 2 precursor. [Source:Uniprot/SWISSPROT;Acc:Q7SXF6]	creld2
-1	23738512	4	ENSDARG00000029071	23755783	ENSDART00000048383	GO:0019855	calcium channel inhibitor activity	Cysteine-rich with EGF-like domain protein 2 precursor. [Source:Uniprot/SWISSPROT;Acc:Q7SXF6]	creld2
1	23757113	4	ENSDARG00000041199	23765939	ENSDART00000060395	GO:0016740	transferase activity	asparagine-linked glycosylation 12 homolog (yeast, alpha-1,6-mannosyltransferase) [Source:RefSeq_peptide;Acc:NP_001092219]	alg12
1	23757113	4	ENSDARG00000041199	23765939	ENSDART00000060395	GO:0016757	transferase activity, transferring glycosyl groups	asparagine-linked glycosylation 12 homolog (yeast, alpha-1,6-mannosyltransferase) [Source:RefSeq_peptide;Acc:NP_001092219]	alg12
-1	23769837	4	ENSDARG00000024306	23773586	ENSDART00000034534	GO:0003677	DNA binding	zinc finger, BED domain containing 4 [Source:RefSeq_peptide;Acc:NP_001076410]	zbed4
-1	23769837	4	ENSDARG00000024306	23773586	ENSDART00000034534	GO:0046983	protein dimerization activity	zinc finger, BED domain containing 4 [Source:RefSeq_peptide;Acc:NP_001076410]	zbed4
1	23788292	4	ENSDARG00000013596	23803955	ENSDART00000013083	GO:0005515	protein binding	Novel protein similar to vertebrate bromodomain containing 1 (BRD1) (Fragment). [Source:Uniprot/SPTREMBL;Acc:Q5RFV0]	brd1
1	23788292	4	ENSDARG00000013596	23803955	ENSDART00000013083	GO:0006355	regulation of transcription, DNA-dependent	Novel protein similar to vertebrate bromodomain containing 1 (BRD1) (Fragment). [Source:Uniprot/SPTREMBL;Acc:Q5RFV0]	brd1
1	23788292	4	ENSDARG00000013596	23803955	ENSDART00000013083	GO:0008270	zinc ion binding	Novel protein similar to vertebrate bromodomain containing 1 (BRD1) (Fragment). [Source:Uniprot/SPTREMBL;Acc:Q5RFV0]	brd1
1	24013797	4	ENSDARG00000069207	24017378	ENSDART00000100531			Novel protein similar to human EGF LAG seven-pass G-type receptor 1 cadherin (CELSR1) (Fragment). [Source:Uniprot/SPTREMBL;Acc:Q7T025]	celsr1a
1	24024187	4	ENSDARG00000029391	24056538	ENSDART00000100505			Flamingo 1a (Fragment). [Source:Uniprot/SPTREMBL;Acc:Q4KP33]	celsr1a
1	24024187	4	ENSDARG00000029391	24056538	ENSDART00000100503			Flamingo 1a (Fragment). [Source:Uniprot/SPTREMBL;Acc:Q4KP33]	celsr1a
1	24024187	4	ENSDARG00000029391	24056538	ENSDART00000100502			Flamingo 1a (Fragment). [Source:Uniprot/SPTREMBL;Acc:Q4KP33]	celsr1a
1	24024187	4	ENSDARG00000029391	24056538	ENSDART00000100499			Flamingo 1a (Fragment). [Source:Uniprot/SPTREMBL;Acc:Q4KP33]	celsr1a
	24045375		OMM1166
1	24090875	4	ENSDARG00000069191	24091033	ENSDART00000100498			SI:bZ6L08.2 (Novel protein) (Fragment). [Source:Uniprot/SPTREMBL;Acc:Q8AW44]	si:rp71-6l08.2
-1	24117142	4	ENSDARG00000053917	24122835	ENSDART00000076037			Putative alpha-1,2-glucosyltransferase ALG10-B (EC 2.4.1.-) (Alpha-2- glucosyltransferase ALG10-B) (Asparagine-linked glycosylation protein 10 homolog B) (Potassium channel regulator 1). [Source:Uniprot/SWISSPROT;Acc:Q5I7T1]	ALG10B
1	24123712	4	ENSDARG00000014941	24125894	ENSDART00000056132	GO:0003674	molecular_function	hypothetical protein LOC492501 [Source:RefSeq_peptide;Acc:NP_001007374]	zgc:101896
1	24123712	4	ENSDARG00000014941	24125894	ENSDART00000056132	GO:0005575	cellular_component	hypothetical protein LOC492501 [Source:RefSeq_peptide;Acc:NP_001007374]	zgc:101896
1	24123712	4	ENSDARG00000014941	24125894	ENSDART00000056132	GO:0008150	biological_process	hypothetical protein LOC492501 [Source:RefSeq_peptide;Acc:NP_001007374]	zgc:101896
1	24141908	4	ENSDARG00000043734	24155121	ENSDART00000064219	GO:0004808	tRNA (5-methylaminomethyl-2-thiouridylate)-methyltransferase activity	hypothetical protein LOC553625 [Source:RefSeq_peptide;Acc:NP_001018435]	zgc:110555
1	24141908	4	ENSDARG00000043734	24155121	ENSDART00000064219	GO:0005737	cytoplasm	hypothetical protein LOC553625 [Source:RefSeq_peptide;Acc:NP_001018435]	zgc:110555
1	24141908	4	ENSDARG00000043734	24155121	ENSDART00000064219	GO:0008033	tRNA processing	hypothetical protein LOC553625 [Source:RefSeq_peptide;Acc:NP_001018435]	zgc:110555
1	24159113	4	ENSDARG00000069185	24299666	ENSDART00000100476			Novel protein similar to human EGF LAG seven-pass G-type receptor 1 cadherin (CELSR1) (Fragment). [Source:Uniprot/SPTREMBL;Acc:Q7T024]	celsr1a
1	24159113	4	ENSDARG00000069185	24299666	ENSDART00000100472			Novel protein similar to human EGF LAG seven-pass G-type receptor 1 cadherin (CELSR1) (Fragment). [Source:Uniprot/SPTREMBL;Acc:Q7T024]	celsr1a
1	24159113	4	ENSDARG00000069185	24299666	ENSDART00000000187	GO:0004872	receptor activity	Novel protein similar to human EGF LAG seven-pass G-type receptor 1 cadherin (CELSR1) (Fragment). [Source:Uniprot/SPTREMBL;Acc:Q7T024]	celsr1a
1	24159113	4	ENSDARG00000069185	24299666	ENSDART00000000187	GO:0004930	G-protein coupled receptor activity	Novel protein similar to human EGF LAG seven-pass G-type receptor 1 cadherin (CELSR1) (Fragment). [Source:Uniprot/SPTREMBL;Acc:Q7T024]	celsr1a
1	24159113	4	ENSDARG00000069185	24299666	ENSDART00000000187	GO:0005509	calcium ion binding	Novel protein similar to human EGF LAG seven-pass G-type receptor 1 cadherin (CELSR1) (Fragment). [Source:Uniprot/SPTREMBL;Acc:Q7T024]	celsr1a
1	24159113	4	ENSDARG00000069185	24299666	ENSDART00000000187	GO:0005515	protein binding	Novel protein similar to human EGF LAG seven-pass G-type receptor 1 cadherin (CELSR1) (Fragment). [Source:Uniprot/SPTREMBL;Acc:Q7T024]	celsr1a
1	24159113	4	ENSDARG00000069185	24299666	ENSDART00000000187	GO:0007218	neuropeptide signaling pathway	Novel protein similar to human EGF LAG seven-pass G-type receptor 1 cadherin (CELSR1) (Fragment). [Source:Uniprot/SPTREMBL;Acc:Q7T024]	celsr1a
1	24159113	4	ENSDARG00000069185	24299666	ENSDART00000000187	GO:0016020	membrane	Novel protein similar to human EGF LAG seven-pass G-type receptor 1 cadherin (CELSR1) (Fragment). [Source:Uniprot/SPTREMBL;Acc:Q7T024]	celsr1a
1	24159113	4	ENSDARG00000069185	24299666	ENSDART00000000187	GO:0016527	brain-specific angiogenesis inhibitor activity	Novel protein similar to human EGF LAG seven-pass G-type receptor 1 cadherin (CELSR1) (Fragment). [Source:Uniprot/SPTREMBL;Acc:Q7T024]	celsr1a
1	24159113	4	ENSDARG00000069185	24299666	ENSDART00000000187	GO:0042074	cell migration involved in gastrulation	Novel protein similar to human EGF LAG seven-pass G-type receptor 1 cadherin (CELSR1) (Fragment). [Source:Uniprot/SPTREMBL;Acc:Q7T024]	celsr1a
1	24159113	4	ENSDARG00000069185	24299666	ENSDART00000043737			Novel protein similar to human EGF LAG seven-pass G-type receptor 1 cadherin (CELSR1) (Fragment). [Source:Uniprot/SPTREMBL;Acc:Q7T024]	celsr1a
1	24320930	4	ENSDARG00000069172	24321088	ENSDART00000100467			SI:bZ6L08.2 (Novel protein) (Fragment). [Source:Uniprot/SPTREMBL;Acc:Q8AW44]	si:rp71-6l08.2
1	24344278	4	ENSDARG00000045507	24418112	ENSDART00000100465			Novel protein (Fragment). [Source:Uniprot/SPTREMBL;Acc:Q1MSY3]	si:rp71-6l08.2
1	24432909	4	ENSDARG00000069171	24502055	ENSDART00000100463			Novel protein (Fragment). [Source:Uniprot/SPTREMBL;Acc:Q1MSY3]	si:rp71-6l08.2
1	24432909	4	ENSDARG00000069171	24502055	ENSDART00000042576			Novel protein (Fragment). [Source:Uniprot/SPTREMBL;Acc:Q1MSY3]	si:rp71-6l08.2
-1	24612596	4	ENSDARG00000069169	24667541	ENSDART00000100453	GO:0016301	kinase activity	Novel protein similar to vertebrate ceramide kinase (CERK) (Fragment). [Source:Uniprot/SPTREMBL;Acc:Q5RIP5]	si:ch211-162i19.1
1	24669103	4	ENSDARG00000045510	25042209	ENSDART00000066925			hypothetical protein LOC407720 [Source:RefSeq_peptide;Acc:NP_999964]	zgc:101677
1	24669103	4	ENSDARG00000045510	25042209	ENSDART00000066924	GO:0005575	cellular_component	hypothetical protein LOC407720 [Source:RefSeq_peptide;Acc:NP_999964]	zgc:101677
1	24669103	4	ENSDARG00000045510	25042209	ENSDART00000066924	GO:0008150	biological_process	hypothetical protein LOC407720 [Source:RefSeq_peptide;Acc:NP_999964]	zgc:101677
-1	24804392	4	ENSDARG00000064753	24804458	ENSDART00000094432
1	25471594	4	ENSDARG00000069163	25507868	ENSDART00000100444			Novel protein similar to vertebrate TAFA protein 5 (TAFA5) (Fragment). [Source:Uniprot/SPTREMBL;Acc:Q5RJ34]	si:dkey-200m9.1
1	25545159	4	ENSDARG00000069162	25580773	ENSDART00000100443			Novel protein similar to vertebrate TAFA protein 5 (TAFA5) (Fragment). [Source:Uniprot/SPTREMBL;Acc:Q5RJ34]	si:dkey-200m9.1
1	25695866	4	ENSDARG00000069160	25732124	ENSDART00000100442			Novel protein similar to vertebrate TAFA protein 5 (TAFA5) (Fragment). [Source:Uniprot/SPTREMBL;Acc:Q5RJ34]	si:dkey-200m9.1
1	26247964	4	ENSDARG00000064847	26248048	ENSDART00000094525
1	26694369	4	ENSDARG00000002131	26833332	ENSDART00000100416			CUG triplet repeat, RNA binding protein 2 [Source:RefSeq_peptide;Acc:NP_919382]	cugbp2
1	26694369	4	ENSDARG00000002131	26833332	ENSDART00000077926			CUG triplet repeat, RNA binding protein 2 [Source:RefSeq_peptide;Acc:NP_919382]	cugbp2
1	26694369	4	ENSDARG00000002131	26833332	ENSDART00000015119			CUG triplet repeat, RNA binding protein 2 [Source:RefSeq_peptide;Acc:NP_919382]	cugbp2
1	26694369	4	ENSDARG00000002131	26833332	ENSDART00000017443	GO:0000166	nucleotide binding	CUG triplet repeat, RNA binding protein 2 [Source:RefSeq_peptide;Acc:NP_919382]	cugbp2
1	26694369	4	ENSDARG00000002131	26833332	ENSDART00000017443	GO:0003676	nucleic acid binding	CUG triplet repeat, RNA binding protein 2 [Source:RefSeq_peptide;Acc:NP_919382]	cugbp2
1	26694369	4	ENSDARG00000002131	26833332	ENSDART00000017443	GO:0003723	RNA binding	CUG triplet repeat, RNA binding protein 2 [Source:RefSeq_peptide;Acc:NP_919382]	cugbp2
1	26694369	4	ENSDARG00000002131	26833332	ENSDART00000017443	GO:0030529	ribonucleoprotein complex	CUG triplet repeat, RNA binding protein 2 [Source:RefSeq_peptide;Acc:NP_919382]	cugbp2
1	26694369	4	ENSDARG00000002131	26833332	ENSDART00000100403			CUG triplet repeat, RNA binding protein 2 [Source:RefSeq_peptide;Acc:NP_919382]	cugbp2
1	26694369	4	ENSDARG00000002131	26833332	ENSDART00000100395			CUG triplet repeat, RNA binding protein 2 [Source:RefSeq_peptide;Acc:NP_919382]	cugbp2
1	26905065	4	ENSDARG00000022187	26944101	ENSDART00000100391			Novel protein (Fragment). [Source:Uniprot/SPTREMBL;Acc:Q5VSE2]	si:ch211-198d18.2
1	26905065	4	ENSDARG00000022187	26944101	ENSDART00000038627			Novel protein (Fragment). [Source:Uniprot/SPTREMBL;Acc:Q5VSE2]	si:ch211-198d18.2
1	26960866	4	ENSDARG00000011769	26979421	ENSDART00000014685	GO:0003824	catalytic activity	hypothetical protein LOC550253 [Source:RefSeq_peptide;Acc:NP_001017591]	zgc:110307
1	26960866	4	ENSDARG00000011769	26979421	ENSDART00000014685	GO:0004180	carboxypeptidase activity	hypothetical protein LOC550253 [Source:RefSeq_peptide;Acc:NP_001017591]	zgc:110307
1	26960866	4	ENSDARG00000011769	26979421	ENSDART00000014685	GO:0004182	carboxypeptidase A activity	hypothetical protein LOC550253 [Source:RefSeq_peptide;Acc:NP_001017591]	zgc:110307
1	26960866	4	ENSDARG00000011769	26979421	ENSDART00000014685	GO:0005575	cellular_component	hypothetical protein LOC550253 [Source:RefSeq_peptide;Acc:NP_001017591]	zgc:110307
1	26960866	4	ENSDARG00000011769	26979421	ENSDART00000014685	GO:0006508	proteolysis	hypothetical protein LOC550253 [Source:RefSeq_peptide;Acc:NP_001017591]	zgc:110307
1	26960866	4	ENSDARG00000011769	26979421	ENSDART00000014685	GO:0006725	aromatic compound metabolic process	hypothetical protein LOC550253 [Source:RefSeq_peptide;Acc:NP_001017591]	zgc:110307
1	26960866	4	ENSDARG00000011769	26979421	ENSDART00000014685	GO:0008199	ferric iron binding	hypothetical protein LOC550253 [Source:RefSeq_peptide;Acc:NP_001017591]	zgc:110307
1	27076803	4	ENSDARG00000062013	27279668	ENSDART00000089126				LOC562409
-1	27584210	4	ENSDARG00000033443	27593269	ENSDART00000100373			E3 ubiquitin-protein ligase Mdm2 (EC 6.3.2.-) (p53-binding protein Mdm2) (Double minute 2 protein). [Source:Uniprot/SWISSPROT;Acc:O42354]	mdm2
-1	27584210	4	ENSDARG00000033443	27593269	ENSDART00000077854			E3 ubiquitin-protein ligase Mdm2 (EC 6.3.2.-) (p53-binding protein Mdm2) (Double minute 2 protein). [Source:Uniprot/SWISSPROT;Acc:O42354]	mdm2
-1	27584210	4	ENSDARG00000033443	27593269	ENSDART00000040435	GO:0005515	protein binding	E3 ubiquitin-protein ligase Mdm2 (EC 6.3.2.-) (p53-binding protein Mdm2) (Double minute 2 protein). [Source:Uniprot/SWISSPROT;Acc:O42354]	mdm2
-1	27584210	4	ENSDARG00000033443	27593269	ENSDART00000040435	GO:0005622	intracellular	E3 ubiquitin-protein ligase Mdm2 (EC 6.3.2.-) (p53-binding protein Mdm2) (Double minute 2 protein). [Source:Uniprot/SWISSPROT;Acc:O42354]	mdm2
-1	27584210	4	ENSDARG00000033443	27593269	ENSDART00000040435	GO:0005634	nucleus	E3 ubiquitin-protein ligase Mdm2 (EC 6.3.2.-) (p53-binding protein Mdm2) (Double minute 2 protein). [Source:Uniprot/SWISSPROT;Acc:O42354]	mdm2
-1	27584210	4	ENSDARG00000033443	27593269	ENSDART00000040435	GO:0006829	zinc ion transport	E3 ubiquitin-protein ligase Mdm2 (EC 6.3.2.-) (p53-binding protein Mdm2) (Double minute 2 protein). [Source:Uniprot/SWISSPROT;Acc:O42354]	mdm2
-1	27584210	4	ENSDARG00000033443	27593269	ENSDART00000040435	GO:0008270	zinc ion binding	E3 ubiquitin-protein ligase Mdm2 (EC 6.3.2.-) (p53-binding protein Mdm2) (Double minute 2 protein). [Source:Uniprot/SWISSPROT;Acc:O42354]	mdm2
-1	27584210	4	ENSDARG00000033443	27593269	ENSDART00000040435	GO:0016874	ligase activity	E3 ubiquitin-protein ligase Mdm2 (EC 6.3.2.-) (p53-binding protein Mdm2) (Double minute 2 protein). [Source:Uniprot/SWISSPROT;Acc:O42354]	mdm2
-1	27584210	4	ENSDARG00000033443	27593269	ENSDART00000040435	GO:0046872	metal ion binding	E3 ubiquitin-protein ligase Mdm2 (EC 6.3.2.-) (p53-binding protein Mdm2) (Double minute 2 protein). [Source:Uniprot/SWISSPROT;Acc:O42354]	mdm2
-1	27584210	4	ENSDARG00000033443	27593269	ENSDART00000100363			E3 ubiquitin-protein ligase Mdm2 (EC 6.3.2.-) (p53-binding protein Mdm2) (Double minute 2 protein). [Source:Uniprot/SWISSPROT;Acc:O42354]	mdm2
-1	27584210	4	ENSDARG00000033443	27593269	ENSDART00000100360			E3 ubiquitin-protein ligase Mdm2 (EC 6.3.2.-) (p53-binding protein Mdm2) (Double minute 2 protein). [Source:Uniprot/SWISSPROT;Acc:O42354]	mdm2
-1	27596261	4	ENSDARG00000045493	27601446	ENSDART00000066909			solute carrier family 35, member E3 [Source:RefSeq_peptide;Acc:NP_001025350]	slc35e3
1	27832569	4	ENSDARG00000021590	27952342	ENSDART00000009768
1	27952572	4	ENSDARG00000016010	27980494	ENSDART00000100337			hypothetical protein LOC562350 [Source:RefSeq_peptide;Acc:NP_001025338]	nup107
1	27952572	4	ENSDARG00000016010	27980494	ENSDART00000040033	GO:0005643	nuclear pore	hypothetical protein LOC562350 [Source:RefSeq_peptide;Acc:NP_001025338]	nup107
1	27952572	4	ENSDARG00000016010	27980494	ENSDART00000040033	GO:0006810	transport	hypothetical protein LOC562350 [Source:RefSeq_peptide;Acc:NP_001025338]	nup107
1	27952572	4	ENSDARG00000016010	27980494	ENSDART00000040033	GO:0015288	porin activity	hypothetical protein LOC562350 [Source:RefSeq_peptide;Acc:NP_001025338]	nup107
1	27952572	4	ENSDARG00000016010	27980494	ENSDART00000040033	GO:0016021	integral to membrane	hypothetical protein LOC562350 [Source:RefSeq_peptide;Acc:NP_001025338]	nup107
1	27952572	4	ENSDARG00000016010	27980494	ENSDART00000040033	GO:0019867	outer membrane	hypothetical protein LOC562350 [Source:RefSeq_peptide;Acc:NP_001025338]	nup107
-1	27997237	4	ENSDARG00000021647	28030813	ENSDART00000036531	GO:0004871	signal transducer activity	guanine nucleotide binding protein (G protein), alpha inhibiting activity polypeptide 1 [Source:RefSeq_peptide;Acc:NP_957265]	gnai1
-1	27997237	4	ENSDARG00000021647	28030813	ENSDART00000036531	GO:0005525	GTP binding	guanine nucleotide binding protein (G protein), alpha inhibiting activity polypeptide 1 [Source:RefSeq_peptide;Acc:NP_957265]	gnai1
-1	27997237	4	ENSDARG00000021647	28030813	ENSDART00000036531	GO:0007165	signal transduction	guanine nucleotide binding protein (G protein), alpha inhibiting activity polypeptide 1 [Source:RefSeq_peptide;Acc:NP_957265]	gnai1
-1	27997237	4	ENSDARG00000021647	28030813	ENSDART00000036531	GO:0007186	G-protein coupled receptor protein signaling pathway	guanine nucleotide binding protein (G protein), alpha inhibiting activity polypeptide 1 [Source:RefSeq_peptide;Acc:NP_957265]	gnai1
-1	27997237	4	ENSDARG00000021647	28030813	ENSDART00000036531	GO:0019001	guanyl nucleotide binding	guanine nucleotide binding protein (G protein), alpha inhibiting activity polypeptide 1 [Source:RefSeq_peptide;Acc:NP_957265]	gnai1
1	28040013	4	ENSDARG00000032639	28052828	ENSDART00000050753	GO:0004872	receptor activity	CD36 antigen [Source:RefSeq_peptide;Acc:NP_001002363]	cd36
1	28040013	4	ENSDARG00000032639	28052828	ENSDART00000050753	GO:0007155	cell adhesion	CD36 antigen [Source:RefSeq_peptide;Acc:NP_001002363]	cd36
1	28040013	4	ENSDARG00000032639	28052828	ENSDART00000050753	GO:0016020	membrane	CD36 antigen [Source:RefSeq_peptide;Acc:NP_001002363]	cd36
1	28040013	4	ENSDARG00000032639	28052828	ENSDART00000050753	GO:0030574	collagen catabolic process	CD36 antigen [Source:RefSeq_peptide;Acc:NP_001002363]	cd36
-1	28058356	4	ENSDARG00000034300	28097694	ENSDART00000002104	GO:0004872	receptor activity	Novel protein similar to vertebrate semaphorin 3C (SEMA3C) (Fragment). [Source:Uniprot/SPTREMBL;Acc:Q5RGH9]	sema3c
-1	28058356	4	ENSDARG00000034300	28097694	ENSDART00000002104	GO:0007275	multicellular organismal development	Novel protein similar to vertebrate semaphorin 3C (SEMA3C) (Fragment). [Source:Uniprot/SPTREMBL;Acc:Q5RGH9]	sema3c
-1	28058356	4	ENSDARG00000034300	28097694	ENSDART00000002104	GO:0016020	membrane	Novel protein similar to vertebrate semaphorin 3C (SEMA3C) (Fragment). [Source:Uniprot/SPTREMBL;Acc:Q5RGH9]	sema3c
-1	28058356	4	ENSDARG00000034300	28097694	ENSDART00000100312			Novel protein similar to vertebrate semaphorin 3C (SEMA3C) (Fragment). [Source:Uniprot/SPTREMBL;Acc:Q5RGH9]	sema3c
1	28191770	4	ENSDARG00000018111	28218945	ENSDART00000002851			Novel protein (Sb:cb414) (Fragment). [Source:Uniprot/SPTREMBL;Acc:Q5RHD1]	si:dkey-105o6.2
-1	28228655	4	ENSDARG00000045490	28231097	ENSDART00000066904	GO:0003674	molecular_function	hypothetical protein LOC393764 [Source:RefSeq_peptide;Acc:NP_957085]	zgc:73329
-1	28228655	4	ENSDARG00000045490	28231097	ENSDART00000066904	GO:0005575	cellular_component	hypothetical protein LOC393764 [Source:RefSeq_peptide;Acc:NP_957085]	zgc:73329
-1	28228655	4	ENSDARG00000045490	28231097	ENSDART00000066904	GO:0008150	biological_process	hypothetical protein LOC393764 [Source:RefSeq_peptide;Acc:NP_957085]	zgc:73329
1	28238625	4	ENSDARG00000007523	28286849	ENSDART00000008700			Novel protein (Zgc:64223) (Fragment). [Source:Uniprot/SPTREMBL;Acc:Q5TZ08]	mll5
1	28238625	4	ENSDARG00000007523	28286849	ENSDART00000066903	GO:0005515	protein binding	Novel protein (Zgc:64223) (Fragment). [Source:Uniprot/SPTREMBL;Acc:Q5TZ08]	mll5
1	28238625	4	ENSDARG00000007523	28286849	ENSDART00000066903	GO:0005634	nucleus	Novel protein (Zgc:64223) (Fragment). [Source:Uniprot/SPTREMBL;Acc:Q5TZ08]	mll5
1	28238625	4	ENSDARG00000007523	28286849	ENSDART00000066903	GO:0006355	regulation of transcription, DNA-dependent	Novel protein (Zgc:64223) (Fragment). [Source:Uniprot/SPTREMBL;Acc:Q5TZ08]	mll5
1	28238625	4	ENSDARG00000007523	28286849	ENSDART00000066903	GO:0008270	zinc ion binding	Novel protein (Zgc:64223) (Fragment). [Source:Uniprot/SPTREMBL;Acc:Q5TZ08]	mll5
-1	28291549	4	ENSDARG00000021595	28345647	ENSDART00000039277	GO:0003674	molecular_function	Lipoma HMGIC fusion partner-like 3 protein. [Source:Uniprot/SWISSPROT;Acc:Q6DHB5]	zgc:92534
-1	28291549	4	ENSDARG00000021595	28345647	ENSDART00000039277	GO:0005579	membrane attack complex	Lipoma HMGIC fusion partner-like 3 protein. [Source:Uniprot/SWISSPROT;Acc:Q6DHB5]	zgc:92534
-1	28291549	4	ENSDARG00000021595	28345647	ENSDART00000039277	GO:0008150	biological_process	Lipoma HMGIC fusion partner-like 3 protein. [Source:Uniprot/SWISSPROT;Acc:Q6DHB5]	zgc:92534
-1	28291549	4	ENSDARG00000021595	28345647	ENSDART00000039277	GO:0016020	membrane	Lipoma HMGIC fusion partner-like 3 protein. [Source:Uniprot/SWISSPROT;Acc:Q6DHB5]	zgc:92534
-1	28291549	4	ENSDARG00000021595	28345647	ENSDART00000039277	GO:0016021	integral to membrane	Lipoma HMGIC fusion partner-like 3 protein. [Source:Uniprot/SWISSPROT;Acc:Q6DHB5]	zgc:92534
1	28347610	4	ENSDARG00000021579	28357835	ENSDART00000037670	GO:0003674	molecular_function	origin recognition complex subunit 5 [Source:RefSeq_peptide;Acc:NP_998363]	orc5l
1	28347610	4	ENSDARG00000021579	28357835	ENSDART00000037670	GO:0005575	cellular_component	origin recognition complex subunit 5 [Source:RefSeq_peptide;Acc:NP_998363]	orc5l
1	28347610	4	ENSDARG00000021579	28357835	ENSDART00000037670	GO:0008150	biological_process	origin recognition complex subunit 5 [Source:RefSeq_peptide;Acc:NP_998363]	orc5l
-1	28361064	4	ENSDARG00000010454	28368207	ENSDART00000023588	GO:0005262	calcium channel activity	guanylate cyclase activator 1A [Source:RefSeq_peptide;Acc:NP_571945]	guca1a
-1	28361064	4	ENSDARG00000010454	28368207	ENSDART00000023588	GO:0005509	calcium ion binding	guanylate cyclase activator 1A [Source:RefSeq_peptide;Acc:NP_571945]	guca1a
-1	28361064	4	ENSDARG00000010454	28368207	ENSDART00000023588	GO:0006816	calcium ion transport	guanylate cyclase activator 1A [Source:RefSeq_peptide;Acc:NP_571945]	guca1a
-1	28361064	4	ENSDARG00000010454	28368207	ENSDART00000023588	GO:0019855	calcium channel inhibitor activity	guanylate cyclase activator 1A [Source:RefSeq_peptide;Acc:NP_571945]	guca1a
-1	28361064	4	ENSDARG00000010454	28368207	ENSDART00000023588	GO:0030250	guanylate cyclase activator activity	guanylate cyclase activator 1A [Source:RefSeq_peptide;Acc:NP_571945]	guca1a
1	28374332	4	ENSDARG00000069097	28382086	ENSDART00000100274			Novel protein (Fragment). [Source:Uniprot/SPTREMBL;Acc:Q1LWS4]	golgb1
1	28382307	4	ENSDARG00000069096	28388334	ENSDART00000100273			Novel protein (Fragment). [Source:Uniprot/SPTREMBL;Acc:A2BH11]	A2BH11_DANRE
1	28382307	4	ENSDARG00000069096	28388334	ENSDART00000100271			Novel protein (Fragment). [Source:Uniprot/SPTREMBL;Acc:A2BH11]	A2BH11_DANRE
1	28393810	4	ENSDARG00000061951	28398312	ENSDART00000088963			Novel protein (Fragment). [Source:Uniprot/SPTREMBL;Acc:Q1LWS3]	golgb1
1	28399639	4	ENSDARG00000012729	28410973	ENSDART00000052552	GO:0003674	molecular_function	hypothetical protein LOC563056 [Source:RefSeq_peptide;Acc:NP_001038471]	si:dkey-9a20.6
1	28399639	4	ENSDARG00000012729	28410973	ENSDART00000052552	GO:0005575	cellular_component	hypothetical protein LOC563056 [Source:RefSeq_peptide;Acc:NP_001038471]	si:dkey-9a20.6
1	28399639	4	ENSDARG00000012729	28410973	ENSDART00000052552	GO:0008150	biological_process	hypothetical protein LOC563056 [Source:RefSeq_peptide;Acc:NP_001038471]	si:dkey-9a20.6
1	28399639	4	ENSDARG00000012729	28410973	ENSDART00000008696			hypothetical protein LOC563056 [Source:RefSeq_peptide;Acc:NP_001038471]	si:dkey-9a20.6
-1	28410972	4	ENSDARG00000055360	28413445	ENSDART00000077707	GO:0003674	molecular_function	Uncharacterized protein C12orf31 homolog. [Source:Uniprot/SWISSPROT;Acc:Q3B748]	zgc:123180
-1	28410972	4	ENSDARG00000055360	28413445	ENSDART00000077707	GO:0005575	cellular_component	Uncharacterized protein C12orf31 homolog. [Source:Uniprot/SWISSPROT;Acc:Q3B748]	zgc:123180
-1	28410972	4	ENSDARG00000055360	28413445	ENSDART00000077707	GO:0008150	biological_process	Uncharacterized protein C12orf31 homolog. [Source:Uniprot/SWISSPROT;Acc:Q3B748]	zgc:123180
1	28503429	4	ENSDARG00000013000	28748717	ENSDART00000034834	GO:0004872	receptor activity	Novel protein similar to vertebrate protein tyrosine phosphatase, receptor type, f polypeptide (PTPRF), interacting protein (Liprin), alpha 2 (PPFIA2). [Source:Uniprot/SPTREMBL;Acc:Q5TZ25]	si:ch211-107n23.1
-1	28753928	4	ENSDARG00000032218	28843509	ENSDART00000077670	GO:0003824	catalytic activity	Novel protein (Fragment). [Source:Uniprot/SPTREMBL;Acc:Q1LWR6]	si:dkey-231a18.1
-1	28753928	4	ENSDARG00000032218	28843509	ENSDART00000077670	GO:0008152	metabolic process	Novel protein (Fragment). [Source:Uniprot/SPTREMBL;Acc:Q1LWR6]	si:dkey-231a18.1
-1	28753928	4	ENSDARG00000032218	28843509	ENSDART00000048895			Novel protein (Fragment). [Source:Uniprot/SPTREMBL;Acc:Q1LWR6]	si:dkey-231a18.1
1	28859561	4	ENSDARG00000013414	28958678	ENSDART00000019748	GO:0005515	protein binding	lin-7 homolog A [Source:RefSeq_peptide;Acc:NP_957003]	lin7a
1	28859561	4	ENSDARG00000013414	28958678	ENSDART00000019748	GO:0006810	transport	lin-7 homolog A [Source:RefSeq_peptide;Acc:NP_957003]	lin7a
1	28859561	4	ENSDARG00000013414	28958678	ENSDART00000019748	GO:0006887	exocytosis	lin-7 homolog A [Source:RefSeq_peptide;Acc:NP_957003]	lin7a
1	28859561	4	ENSDARG00000013414	28958678	ENSDART00000019748	GO:0019717	synaptosome	lin-7 homolog A [Source:RefSeq_peptide;Acc:NP_957003]	lin7a
1	28859561	4	ENSDARG00000013414	28958678	ENSDART00000019748	GO:0045202	synapse	lin-7 homolog A [Source:RefSeq_peptide;Acc:NP_957003]	lin7a
-1	28965953	4	ENSDARG00000007277	28969805	ENSDART00000014818	GO:0002074	extraocular skeletal muscle development	myogenic factor 5 [Source:RefSeq_peptide;Acc:NP_571651]	myf5
-1	28965953	4	ENSDARG00000007277	28969805	ENSDART00000014818	GO:0003677	DNA binding	myogenic factor 5 [Source:RefSeq_peptide;Acc:NP_571651]	myf5
-1	28965953	4	ENSDARG00000007277	28969805	ENSDART00000014818	GO:0005634	nucleus	myogenic factor 5 [Source:RefSeq_peptide;Acc:NP_571651]	myf5
-1	28965953	4	ENSDARG00000007277	28969805	ENSDART00000014818	GO:0005654	nucleoplasm	myogenic factor 5 [Source:RefSeq_peptide;Acc:NP_571651]	myf5
-1	28965953	4	ENSDARG00000007277	28969805	ENSDART00000014818	GO:0005730	nucleolus	myogenic factor 5 [Source:RefSeq_peptide;Acc:NP_571651]	myf5
-1	28965953	4	ENSDARG00000007277	28969805	ENSDART00000014818	GO:0006355	regulation of transcription, DNA-dependent	myogenic factor 5 [Source:RefSeq_peptide;Acc:NP_571651]	myf5
-1	28965953	4	ENSDARG00000007277	28969805	ENSDART00000014818	GO:0007517	muscle development	myogenic factor 5 [Source:RefSeq_peptide;Acc:NP_571651]	myf5
-1	28965953	4	ENSDARG00000007277	28969805	ENSDART00000014818	GO:0007519	striated muscle development	myogenic factor 5 [Source:RefSeq_peptide;Acc:NP_571651]	myf5
-1	28965953	4	ENSDARG00000007277	28969805	ENSDART00000014818	GO:0030154	cell differentiation	myogenic factor 5 [Source:RefSeq_peptide;Acc:NP_571651]	myf5
-1	28965953	4	ENSDARG00000007277	28969805	ENSDART00000014818	GO:0030528	transcription regulator activity	myogenic factor 5 [Source:RefSeq_peptide;Acc:NP_571651]	myf5
-1	28965953	4	ENSDARG00000007277	28969805	ENSDART00000014818	GO:0043282	pharyngeal muscle development	myogenic factor 5 [Source:RefSeq_peptide;Acc:NP_571651]	myf5
-1	28965953	4	ENSDARG00000007277	28969805	ENSDART00000014818	GO:0045449	regulation of transcription	myogenic factor 5 [Source:RefSeq_peptide;Acc:NP_571651]	myf5
	28969317		Myf5
-1	28990090	4	ENSDARG00000029830	28993240	ENSDART00000040266	GO:0003677	DNA binding	Myogenic factor 6 (Myf-6) (Muscle-specific regulatory factor 4). [Source:Uniprot/SWISSPROT;Acc:Q6VNZ9]	myf6
-1	28990090	4	ENSDARG00000029830	28993240	ENSDART00000040266	GO:0005634	nucleus	Myogenic factor 6 (Myf-6) (Muscle-specific regulatory factor 4). [Source:Uniprot/SWISSPROT;Acc:Q6VNZ9]	myf6
-1	28990090	4	ENSDARG00000029830	28993240	ENSDART00000040266	GO:0006355	regulation of transcription, DNA-dependent	Myogenic factor 6 (Myf-6) (Muscle-specific regulatory factor 4). [Source:Uniprot/SWISSPROT;Acc:Q6VNZ9]	myf6
-1	28990090	4	ENSDARG00000029830	28993240	ENSDART00000040266	GO:0007517	muscle development	Myogenic factor 6 (Myf-6) (Muscle-specific regulatory factor 4). [Source:Uniprot/SWISSPROT;Acc:Q6VNZ9]	myf6
-1	28990090	4	ENSDARG00000029830	28993240	ENSDART00000040266	GO:0007519	striated muscle development	Myogenic factor 6 (Myf-6) (Muscle-specific regulatory factor 4). [Source:Uniprot/SWISSPROT;Acc:Q6VNZ9]	myf6
-1	28990090	4	ENSDARG00000029830	28993240	ENSDART00000040266	GO:0030154	cell differentiation	Myogenic factor 6 (Myf-6) (Muscle-specific regulatory factor 4). [Source:Uniprot/SWISSPROT;Acc:Q6VNZ9]	myf6
-1	28990090	4	ENSDARG00000029830	28993240	ENSDART00000040266	GO:0030528	transcription regulator activity	Myogenic factor 6 (Myf-6) (Muscle-specific regulatory factor 4). [Source:Uniprot/SWISSPROT;Acc:Q6VNZ9]	myf6
-1	28990090	4	ENSDARG00000029830	28993240	ENSDART00000040266	GO:0045449	regulation of transcription	Myogenic factor 6 (Myf-6) (Muscle-specific regulatory factor 4). [Source:Uniprot/SWISSPROT;Acc:Q6VNZ9]	myf6
	28992780		MRF4
1	29058400	4	ENSDARG00000045487	29062023	ENSDART00000066898	GO:0003735	structural constituent of ribosome	hypothetical protein LOC767765 [Source:RefSeq_peptide;Acc:NP_001070200]	si:dkey-66d18.1
1	29058400	4	ENSDARG00000045487	29062023	ENSDART00000066898	GO:0005622	intracellular	hypothetical protein LOC767765 [Source:RefSeq_peptide;Acc:NP_001070200]	si:dkey-66d18.1
1	29058400	4	ENSDARG00000045487	29062023	ENSDART00000066898	GO:0005840	ribosome	hypothetical protein LOC767765 [Source:RefSeq_peptide;Acc:NP_001070200]	si:dkey-66d18.1
1	29058400	4	ENSDARG00000045487	29062023	ENSDART00000066898	GO:0006412	translation	hypothetical protein LOC767765 [Source:RefSeq_peptide;Acc:NP_001070200]	si:dkey-66d18.1
1	29126875	4	ENSDARG00000010784	29220707	ENSDART00000033825	GO:0003674	molecular_function	hypothetical protein LOC445393 [Source:RefSeq_peptide;Acc:NP_001003870]	zgc:110448
1	29126875	4	ENSDARG00000010784	29220707	ENSDART00000033825	GO:0005575	cellular_component	hypothetical protein LOC445393 [Source:RefSeq_peptide;Acc:NP_001003870]	zgc:110448
1	29126875	4	ENSDARG00000010784	29220707	ENSDART00000033825	GO:0008150	biological_process	hypothetical protein LOC445393 [Source:RefSeq_peptide;Acc:NP_001003870]	zgc:110448
1	29126875	4	ENSDARG00000010784	29220707	ENSDART00000008940			hypothetical protein LOC445393 [Source:RefSeq_peptide;Acc:NP_001003870]	zgc:110448
1	29126875	4	ENSDARG00000010784	29220707	ENSDART00000100211			hypothetical protein LOC445393 [Source:RefSeq_peptide;Acc:NP_001003870]	zgc:110448
1	29244208	4	ENSDARG00000045486	29386997	ENSDART00000066897	GO:0003674	molecular_function	hypothetical protein LOC449994 [Source:RefSeq_peptide;Acc:NP_001006015]	zgc:103513
1	29244208	4	ENSDARG00000045486	29386997	ENSDART00000066897	GO:0005575	cellular_component	hypothetical protein LOC449994 [Source:RefSeq_peptide;Acc:NP_001006015]	zgc:103513
1	29244208	4	ENSDARG00000045486	29386997	ENSDART00000066897	GO:0008150	biological_process	hypothetical protein LOC449994 [Source:RefSeq_peptide;Acc:NP_001006015]	zgc:103513
-1	29395593	4	ENSDARG00000030614	29504015	ENSDART00000066896	GO:0005215	transporter activity	hypothetical protein LOC436736 [Source:RefSeq_peptide;Acc:NP_001002463]	zgc:92899
-1	29395593	4	ENSDARG00000030614	29504015	ENSDART00000066896	GO:0006810	transport	hypothetical protein LOC436736 [Source:RefSeq_peptide;Acc:NP_001002463]	zgc:92899
-1	29395593	4	ENSDARG00000030614	29504015	ENSDART00000066896	GO:0008021	synaptic vesicle	hypothetical protein LOC436736 [Source:RefSeq_peptide;Acc:NP_001002463]	zgc:92899
-1	29395593	4	ENSDARG00000030614	29504015	ENSDART00000066896	GO:0016020	membrane	hypothetical protein LOC436736 [Source:RefSeq_peptide;Acc:NP_001002463]	zgc:92899
-1	29395593	4	ENSDARG00000030614	29504015	ENSDART00000041861			hypothetical protein LOC436736 [Source:RefSeq_peptide;Acc:NP_001002463]	zgc:92899
-1	29678220	4	ENSDARG00000055263	29682107	ENSDART00000077596				LOC100007432
-1	29723485	4	ENSDARG00000005476	29897300	ENSDART00000005847	GO:0000166	nucleotide binding	Neuron navigator 3. [Source:Uniprot/SWISSPROT;Acc:Q5TZ18]	nav3
-1	29723485	4	ENSDARG00000005476	29897300	ENSDART00000005847	GO:0005524	ATP binding	Neuron navigator 3. [Source:Uniprot/SWISSPROT;Acc:Q5TZ18]	nav3
-1	29723485	4	ENSDARG00000005476	29897300	ENSDART00000005847	GO:0017111	nucleoside-triphosphatase activity	Neuron navigator 3. [Source:Uniprot/SWISSPROT;Acc:Q5TZ18]	nav3
-1	29723485	4	ENSDARG00000005476	29897300	ENSDART00000100189			Neuron navigator 3. [Source:Uniprot/SWISSPROT;Acc:Q5TZ18]	nav3
-1	29723485	4	ENSDARG00000005476	29897300	ENSDART00000036886			Neuron navigator 3. [Source:Uniprot/SWISSPROT;Acc:Q5TZ18]	nav3
-1	30170415	4	ENSDARG00000055245	30182423	ENSDART00000077572
1	30188856	4	ENSDARG00000045485	30203205	ENSDART00000066895	GO:0003674	molecular_function	Ras association (RalGDS/AF-6) domain family 8 [Source:RefSeq_peptide;Acc:NP_956657]	rassf8
1	30188856	4	ENSDARG00000045485	30203205	ENSDART00000066895	GO:0005575	cellular_component	Ras association (RalGDS/AF-6) domain family 8 [Source:RefSeq_peptide;Acc:NP_956657]	rassf8
1	30188856	4	ENSDARG00000045485	30203205	ENSDART00000066895	GO:0007165	signal transduction	Ras association (RalGDS/AF-6) domain family 8 [Source:RefSeq_peptide;Acc:NP_956657]	rassf8
1	30188856	4	ENSDARG00000045485	30203205	ENSDART00000100186			Ras association (RalGDS/AF-6) domain family 8 [Source:RefSeq_peptide;Acc:NP_956657]	rassf8
-1	30210640	4	ENSDARG00000011764	30224243	ENSDART00000017572	GO:0003674	molecular_function	hypothetical protein LOC334292 [Source:RefSeq_peptide;Acc:NP_956177]	zgc:55466
-1	30210640	4	ENSDARG00000011764	30224243	ENSDART00000017572	GO:0005575	cellular_component	hypothetical protein LOC334292 [Source:RefSeq_peptide;Acc:NP_956177]	zgc:55466
-1	30210640	4	ENSDARG00000011764	30224243	ENSDART00000017572	GO:0008150	biological_process	hypothetical protein LOC334292 [Source:RefSeq_peptide;Acc:NP_956177]	zgc:55466
1	30224771	4	ENSDARG00000009252	30229898	ENSDART00000023337	GO:0005575	cellular_component	N-acyl-phosphatidylethanolamine-hydrolyzing phospholipase D [Source:RefSeq_peptide;Acc:NP_001074082]	si:dkey-65m5.3
1	30224771	4	ENSDARG00000009252	30229898	ENSDART00000023337	GO:0008150	biological_process	N-acyl-phosphatidylethanolamine-hydrolyzing phospholipase D [Source:RefSeq_peptide;Acc:NP_001074082]	si:dkey-65m5.3
1	30224771	4	ENSDARG00000009252	30229898	ENSDART00000023337	GO:0016787	hydrolase activity	N-acyl-phosphatidylethanolamine-hydrolyzing phospholipase D [Source:RefSeq_peptide;Acc:NP_001074082]	si:dkey-65m5.3
-1	30235325	4	ENSDARG00000008398	30392170	ENSDART00000016938			calcium channel, voltage-dependent, L type, alpha 1C subunit [Source:RefSeq_peptide;Acc:NP_571975]	cacna1c
-1	30235325	4	ENSDARG00000008398	30392170	ENSDART00000028856	GO:0003007	heart morphogenesis	calcium channel, voltage-dependent, L type, alpha 1C subunit [Source:RefSeq_peptide;Acc:NP_571975]	cacna1c
-1	30235325	4	ENSDARG00000008398	30392170	ENSDART00000028856	GO:0005216	ion channel activity	calcium channel, voltage-dependent, L type, alpha 1C subunit [Source:RefSeq_peptide;Acc:NP_571975]	cacna1c
-1	30235325	4	ENSDARG00000008398	30392170	ENSDART00000028856	GO:0005245	voltage-gated calcium channel activity	calcium channel, voltage-dependent, L type, alpha 1C subunit [Source:RefSeq_peptide;Acc:NP_571975]	cacna1c
-1	30235325	4	ENSDARG00000008398	30392170	ENSDART00000028856	GO:0005262	calcium channel activity	calcium channel, voltage-dependent, L type, alpha 1C subunit [Source:RefSeq_peptide;Acc:NP_571975]	cacna1c
-1	30235325	4	ENSDARG00000008398	30392170	ENSDART00000028856	GO:0005509	calcium ion binding	calcium channel, voltage-dependent, L type, alpha 1C subunit [Source:RefSeq_peptide;Acc:NP_571975]	cacna1c
-1	30235325	4	ENSDARG00000008398	30392170	ENSDART00000028856	GO:0005891	voltage-gated calcium channel complex	calcium channel, voltage-dependent, L type, alpha 1C subunit [Source:RefSeq_peptide;Acc:NP_571975]	cacna1c
-1	30235325	4	ENSDARG00000008398	30392170	ENSDART00000028856	GO:0006810	transport	calcium channel, voltage-dependent, L type, alpha 1C subunit [Source:RefSeq_peptide;Acc:NP_571975]	cacna1c
-1	30235325	4	ENSDARG00000008398	30392170	ENSDART00000028856	GO:0006811	ion transport	calcium channel, voltage-dependent, L type, alpha 1C subunit [Source:RefSeq_peptide;Acc:NP_571975]	cacna1c
-1	30235325	4	ENSDARG00000008398	30392170	ENSDART00000028856	GO:0006816	calcium ion transport	calcium channel, voltage-dependent, L type, alpha 1C subunit [Source:RefSeq_peptide;Acc:NP_571975]	cacna1c
-1	30235325	4	ENSDARG00000008398	30392170	ENSDART00000028856	GO:0008016	regulation of heart contraction	calcium channel, voltage-dependent, L type, alpha 1C subunit [Source:RefSeq_peptide;Acc:NP_571975]	cacna1c
-1	30235325	4	ENSDARG00000008398	30392170	ENSDART00000028856	GO:0016020	membrane	calcium channel, voltage-dependent, L type, alpha 1C subunit [Source:RefSeq_peptide;Acc:NP_571975]	cacna1c
-1	30235325	4	ENSDARG00000008398	30392170	ENSDART00000028856	GO:0016021	integral to membrane	calcium channel, voltage-dependent, L type, alpha 1C subunit [Source:RefSeq_peptide;Acc:NP_571975]	cacna1c
-1	30235325	4	ENSDARG00000008398	30392170	ENSDART00000028856	GO:0019855	calcium channel inhibitor activity	calcium channel, voltage-dependent, L type, alpha 1C subunit [Source:RefSeq_peptide;Acc:NP_571975]	cacna1c
-1	30235325	4	ENSDARG00000008398	30392170	ENSDART00000100118			calcium channel, voltage-dependent, L type, alpha 1C subunit [Source:RefSeq_peptide;Acc:NP_571975]	cacna1c
-1	30235325	4	ENSDARG00000008398	30392170	ENSDART00000100116			calcium channel, voltage-dependent, L type, alpha 1C subunit [Source:RefSeq_peptide;Acc:NP_571975]	cacna1c
-1	30235325	4	ENSDARG00000008398	30392170	ENSDART00000100114			calcium channel, voltage-dependent, L type, alpha 1C subunit [Source:RefSeq_peptide;Acc:NP_571975]	cacna1c
1	30314127	4	ENSDARG00000065845	30314248	ENSDART00000095503			5S ribosomal RNA [Source: RFAM 8.0]	5S_rRNA
1	30395548	4	ENSDARG00000045484	30407470	ENSDART00000066894			hypothetical protein LOC568176 [Source:RefSeq_peptide;Acc:NP_001038620]	dcp1b
1	30417477	4	ENSDARG00000026855	30438833	ENSDART00000048023	GO:0016020	membrane	Novel protein similar to vertebrate calcium channel, voltage- dependent, alpha 2/delta 3 subunit (CACNA2D3) (Fragment). [Source:Uniprot/SPTREMBL;Acc:Q5RH07]	cacna2d4
-1	30444571	4	ENSDARG00000045483	30447198	ENSDART00000066893	GO:0005515	protein binding	Novel protein (Fragment). [Source:Uniprot/SPTREMBL;Acc:Q5RH06]	lrtm2
1	30474393	4	ENSDARG00000045482	30486042	ENSDART00000066892	GO:0000166	nucleotide binding	serine/threonine kinase 38 like [Source:RefSeq_peptide;Acc:NP_957276]	stk38l
1	30474393	4	ENSDARG00000045482	30486042	ENSDART00000066892	GO:0004672	protein kinase activity	serine/threonine kinase 38 like [Source:RefSeq_peptide;Acc:NP_957276]	stk38l
1	30474393	4	ENSDARG00000045482	30486042	ENSDART00000066892	GO:0004674	protein serine/threonine kinase activity	serine/threonine kinase 38 like [Source:RefSeq_peptide;Acc:NP_957276]	stk38l
1	30474393	4	ENSDARG00000045482	30486042	ENSDART00000066892	GO:0005524	ATP binding	serine/threonine kinase 38 like [Source:RefSeq_peptide;Acc:NP_957276]	stk38l
1	30474393	4	ENSDARG00000045482	30486042	ENSDART00000066892	GO:0005575	cellular_component	serine/threonine kinase 38 like [Source:RefSeq_peptide;Acc:NP_957276]	stk38l
1	30474393	4	ENSDARG00000045482	30486042	ENSDART00000066892	GO:0006468	protein amino acid phosphorylation	serine/threonine kinase 38 like [Source:RefSeq_peptide;Acc:NP_957276]	stk38l
1	30474393	4	ENSDARG00000045482	30486042	ENSDART00000066892	GO:0016301	kinase activity	serine/threonine kinase 38 like [Source:RefSeq_peptide;Acc:NP_957276]	stk38l
1	30474393	4	ENSDARG00000045482	30486042	ENSDART00000066892	GO:0016740	transferase activity	serine/threonine kinase 38 like [Source:RefSeq_peptide;Acc:NP_957276]	stk38l
1	30488463	4	ENSDARG00000045481	30511800	ENSDART00000066891			Novel protein (Fragment). [Source:Uniprot/SPTREMBL;Acc:Q5TYU4]	si:ch211-276e22.1
-1	30511666	4	ENSDARG00000004794	30532772	ENSDART00000100078	GO:0003674	molecular_function	hypothetical protein LOC100034419 [Source:RefSeq_peptide;Acc:NP_001076522]	si:ch211-276e22.2
-1	30511666	4	ENSDARG00000004794	30532772	ENSDART00000100078	GO:0005575	cellular_component	hypothetical protein LOC100034419 [Source:RefSeq_peptide;Acc:NP_001076522]	si:ch211-276e22.2
-1	30511666	4	ENSDARG00000004794	30532772	ENSDART00000100078	GO:0008150	biological_process	hypothetical protein LOC100034419 [Source:RefSeq_peptide;Acc:NP_001076522]	si:ch211-276e22.2
-1	30511666	4	ENSDARG00000004794	30532772	ENSDART00000017947			hypothetical protein LOC100034419 [Source:RefSeq_peptide;Acc:NP_001076522]	si:ch211-276e22.2
1	30528333	4	ENSDARG00000019861	30531598	ENSDART00000022539	GO:0005102	receptor binding	fibrinogen-like 2 [Source:RefSeq_peptide;Acc:NP_001020710]	fgl2
1	30528333	4	ENSDARG00000019861	30531598	ENSDART00000022539	GO:0007165	signal transduction	fibrinogen-like 2 [Source:RefSeq_peptide;Acc:NP_001020710]	fgl2
1	30532429	4	ENSDARG00000017163	30534156	ENSDART00000003621	GO:0001840	neural plate development	siaz-interacting nuclear protein [Source:RefSeq_peptide;Acc:NP_922919]	sinup
1	30532429	4	ENSDARG00000017163	30534156	ENSDART00000003621	GO:0003674	molecular_function	siaz-interacting nuclear protein [Source:RefSeq_peptide;Acc:NP_922919]	sinup
1	30532429	4	ENSDARG00000017163	30534156	ENSDART00000003621	GO:0005634	nucleus	siaz-interacting nuclear protein [Source:RefSeq_peptide;Acc:NP_922919]	sinup
1	30554212	4	ENSDARG00000037960	30569470	ENSDART00000055317	GO:0005515	protein binding	leucine rich repeat containing 17 [Source:RefSeq_peptide;Acc:NP_991102]	lrrc17
1	30575540	4	ENSDARG00000055720	30584810	ENSDART00000078101				LOC100007472
1	30575540	4	ENSDARG00000055720	30584810	ENSDART00000100051				LOC100007472
1	30600397	4	ENSDARG00000066834	30600545	ENSDART00000096472			U1 spliceosomal RNA [Source: RFAM 8.0]	U1
1	30601688	4	ENSDARG00000064824	30601851	ENSDART00000094503			U1 spliceosomal RNA [Source: RFAM 8.0]	U1
1	30602994	4	ENSDARG00000064998	30603157	ENSDART00000094673			U1 spliceosomal RNA [Source: RFAM 8.0]	U1
-1	30610515	4	ENSDARG00000069008	30611195	ENSDART00000100050
-1	30647842	4	ENSDARG00000065309	30648005	ENSDART00000094977			U1 spliceosomal RNA [Source: RFAM 8.0]	U1
-1	30649147	4	ENSDARG00000066648	30649310	ENSDART00000096293			U1 spliceosomal RNA [Source: RFAM 8.0]	U1
-1	30650452	4	ENSDARG00000066836	30650615	ENSDART00000096474			U1 spliceosomal RNA [Source: RFAM 8.0]	U1
-1	30651757	4	ENSDARG00000065061	30651920	ENSDART00000072860			U1 spliceosomal RNA [Source: RFAM 8.0]	U1
-1	30653062	4	ENSDARG00000064647	30653225	ENSDART00000094332			U1 spliceosomal RNA [Source: RFAM 8.0]	U1
-1	30654367	4	ENSDARG00000064563	30654530	ENSDART00000094248			U1 spliceosomal RNA [Source: RFAM 8.0]	U1
-1	30655672	4	ENSDARG00000065508	30655835	ENSDART00000095171			U1 spliceosomal RNA [Source: RFAM 8.0]	U1
-1	30656977	4	ENSDARG00000065438	30657140	ENSDART00000095103			U1 spliceosomal RNA [Source: RFAM 8.0]	U1
-1	30658282	4	ENSDARG00000066308	30658445	ENSDART00000095959			U1 spliceosomal RNA [Source: RFAM 8.0]	U1
-1	30659587	4	ENSDARG00000064463	30659750	ENSDART00000094151			U1 spliceosomal RNA [Source: RFAM 8.0]	U1
-1	30660892	4	ENSDARG00000067461	30661055	ENSDART00000097086			U1 spliceosomal RNA [Source: RFAM 8.0]	U1
-1	30662197	4	ENSDARG00000063997	30662360	ENSDART00000093696			U1 spliceosomal RNA [Source: RFAM 8.0]	U1
-1	30663502	4	ENSDARG00000064927	30663665	ENSDART00000094604			U1 spliceosomal RNA [Source: RFAM 8.0]	U1
-1	30664807	4	ENSDARG00000066760	30664970	ENSDART00000096400			U1 spliceosomal RNA [Source: RFAM 8.0]	U1
-1	30666112	4	ENSDARG00000066616	30666275	ENSDART00000096261			U1 spliceosomal RNA [Source: RFAM 8.0]	U1
-1	30667417	4	ENSDARG00000066964	30667580	ENSDART00000096600			U1 spliceosomal RNA [Source: RFAM 8.0]	U1
-1	30668722	4	ENSDARG00000067332	30668885	ENSDART00000096962			U1 spliceosomal RNA [Source: RFAM 8.0]	U1
-1	30670027	4	ENSDARG00000066650	30670190	ENSDART00000096295			U1 spliceosomal RNA [Source: RFAM 8.0]	U1
-1	30671332	4	ENSDARG00000064601	30671495	ENSDART00000094286			U1 spliceosomal RNA [Source: RFAM 8.0]	U1
-1	30672637	4	ENSDARG00000065240	30672800	ENSDART00000094909			U1 spliceosomal RNA [Source: RFAM 8.0]	U1
-1	30673942	4	ENSDARG00000067031	30674105	ENSDART00000096666			U1 spliceosomal RNA [Source: RFAM 8.0]	U1
-1	30675247	4	ENSDARG00000065170	30675410	ENSDART00000094839			U1 spliceosomal RNA [Source: RFAM 8.0]	U1
-1	30676552	4	ENSDARG00000067143	30676715	ENSDART00000096775			U1 spliceosomal RNA [Source: RFAM 8.0]	U1
-1	30677857	4	ENSDARG00000065913	30678020	ENSDART00000095569			U1 spliceosomal RNA [Source: RFAM 8.0]	U1
-1	30679162	4	ENSDARG00000066343	30679325	ENSDART00000095993			U1 spliceosomal RNA [Source: RFAM 8.0]	U1
-1	30680467	4	ENSDARG00000065443	30680630	ENSDART00000095108			U1 spliceosomal RNA [Source: RFAM 8.0]	U1
-1	30681772	4	ENSDARG00000065174	30681935	ENSDART00000094843			U1 spliceosomal RNA [Source: RFAM 8.0]	U1
-1	30683077	4	ENSDARG00000067139	30683240	ENSDART00000096771			U1 spliceosomal RNA [Source: RFAM 8.0]	U1
-1	30684382	4	ENSDARG00000067101	30684545	ENSDART00000096734			U1 spliceosomal RNA [Source: RFAM 8.0]	U1
-1	30685687	4	ENSDARG00000064813	30685850	ENSDART00000094492			U1 spliceosomal RNA [Source: RFAM 8.0]	U1
-1	30686992	4	ENSDARG00000065413	30687155	ENSDART00000095079			U1 spliceosomal RNA [Source: RFAM 8.0]	U1
-1	30688297	4	ENSDARG00000067074	30688460	ENSDART00000071694			U1 spliceosomal RNA [Source: RFAM 8.0]	U1
-1	30689602	4	ENSDARG00000065682	30689765	ENSDART00000095341			U1 spliceosomal RNA [Source: RFAM 8.0]	U1
-1	30690907	4	ENSDARG00000063968	30691070	ENSDART00000093668			U1 spliceosomal RNA [Source: RFAM 8.0]	U1
-1	30692212	4	ENSDARG00000066815	30692375	ENSDART00000096453			U1 spliceosomal RNA [Source: RFAM 8.0]	U1
-1	30693517	4	ENSDARG00000067158	30693680	ENSDART00000096790			U1 spliceosomal RNA [Source: RFAM 8.0]	U1
-1	30694821	4	ENSDARG00000066131	30694971	ENSDART00000095784			U1 spliceosomal RNA [Source: RFAM 8.0]	U1
-1	30745436	4	ENSDARG00000069007	30746263	ENSDART00000100045
-1	30890308	4	ENSDARG00000064177	30890414	ENSDART00000093873			U6 spliceosomal RNA [Source: RFAM 8.0]	U6
-1	30890835	4	ENSDARG00000066680	30890941	ENSDART00000096324			U6 spliceosomal RNA [Source: RFAM 8.0]	U6
-1	30891352	4	ENSDARG00000065979	30891458	ENSDART00000095634			U6 spliceosomal RNA [Source: RFAM 8.0]	U6
-1	30891882	4	ENSDARG00000064781	30891988	ENSDART00000094460			U6 spliceosomal RNA [Source: RFAM 8.0]	U6
-1	30892409	4	ENSDARG00000066803	30892515	ENSDART00000096441			U6 spliceosomal RNA [Source: RFAM 8.0]	U6
-1	30892929	4	ENSDARG00000063992	30893035	ENSDART00000093691			U6 spliceosomal RNA [Source: RFAM 8.0]	U6
-1	30893459	4	ENSDARG00000064818	30893565	ENSDART00000094497			U6 spliceosomal RNA [Source: RFAM 8.0]	U6
-1	30893986	4	ENSDARG00000066173	30894092	ENSDART00000095825			U6 spliceosomal RNA [Source: RFAM 8.0]	U6
-1	30894516	4	ENSDARG00000067286	30894622	ENSDART00000096917			U6 spliceosomal RNA [Source: RFAM 8.0]	U6
-1	30895046	4	ENSDARG00000065467	30895152	ENSDART00000095130			U6 spliceosomal RNA [Source: RFAM 8.0]	U6
-1	30895576	4	ENSDARG00000066984	30895682	ENSDART00000096620			U6 spliceosomal RNA [Source: RFAM 8.0]	U6
-1	30896103	4	ENSDARG00000066495	30896209	ENSDART00000096143			U6 spliceosomal RNA [Source: RFAM 8.0]	U6
-1	30896633	4	ENSDARG00000064149	30896739	ENSDART00000093845			U6 spliceosomal RNA [Source: RFAM 8.0]	U6
-1	30897163	4	ENSDARG00000064337	30897269	ENSDART00000094030			U6 spliceosomal RNA [Source: RFAM 8.0]	U6
-1	30897693	4	ENSDARG00000065441	30897799	ENSDART00000095106			U6 spliceosomal RNA [Source: RFAM 8.0]	U6
-1	30898223	4	ENSDARG00000065851	30898329	ENSDART00000095509			U6 spliceosomal RNA [Source: RFAM 8.0]	U6
-1	30898753	4	ENSDARG00000063988	30898859	ENSDART00000093687			U6 spliceosomal RNA [Source: RFAM 8.0]	U6
-1	30899283	4	ENSDARG00000064721	30899389	ENSDART00000094403			U6 spliceosomal RNA [Source: RFAM 8.0]	U6
-1	30899810	4	ENSDARG00000065222	30899916	ENSDART00000094891			U6 spliceosomal RNA [Source: RFAM 8.0]	U6
-1	30900339	4	ENSDARG00000064626	30900445	ENSDART00000094311			U6 spliceosomal RNA [Source: RFAM 8.0]	U6
-1	30900866	4	ENSDARG00000065250	30900972	ENSDART00000094919			U6 spliceosomal RNA [Source: RFAM 8.0]	U6
-1	30901396	4	ENSDARG00000066106	30901502	ENSDART00000095761			U6 spliceosomal RNA [Source: RFAM 8.0]	U6
-1	30901923	4	ENSDARG00000066238	30902029	ENSDART00000095890			U6 spliceosomal RNA [Source: RFAM 8.0]	U6
-1	30902453	4	ENSDARG00000067278	30902559	ENSDART00000096909			U6 spliceosomal RNA [Source: RFAM 8.0]	U6
-1	30902980	4	ENSDARG00000065767	30903086	ENSDART00000095426			U6 spliceosomal RNA [Source: RFAM 8.0]	U6
-1	30903510	4	ENSDARG00000064769	30903616	ENSDART00000094448			U6 spliceosomal RNA [Source: RFAM 8.0]	U6
-1	30904037	4	ENSDARG00000066947	30904143	ENSDART00000096583			U6 spliceosomal RNA [Source: RFAM 8.0]	U6
-1	30904567	4	ENSDARG00000066157	30904673	ENSDART00000095810			U6 spliceosomal RNA [Source: RFAM 8.0]	U6
-1	30905097	4	ENSDARG00000065744	30905203	ENSDART00000095403			U6 spliceosomal RNA [Source: RFAM 8.0]	U6
-1	30905627	4	ENSDARG00000066213	30905733	ENSDART00000095865			U6 spliceosomal RNA [Source: RFAM 8.0]	U6
-1	30906157	4	ENSDARG00000065552	30906263	ENSDART00000095215			U6 spliceosomal RNA [Source: RFAM 8.0]	U6
-1	30906687	4	ENSDARG00000064431	30906793	ENSDART00000094119			U6 spliceosomal RNA [Source: RFAM 8.0]	U6
-1	30907214	4	ENSDARG00000066981	30907320	ENSDART00000096617			U6 spliceosomal RNA [Source: RFAM 8.0]	U6
-1	30907744	4	ENSDARG00000067202	30907850	ENSDART00000096834			U6 spliceosomal RNA [Source: RFAM 8.0]	U6
-1	30908274	4	ENSDARG00000066429	30908380	ENSDART00000096077			U6 spliceosomal RNA [Source: RFAM 8.0]	U6
-1	30908801	4	ENSDARG00000066515	30908907	ENSDART00000096162			U6 spliceosomal RNA [Source: RFAM 8.0]	U6
-1	30909330	4	ENSDARG00000064268	30909436	ENSDART00000093963			U6 spliceosomal RNA [Source: RFAM 8.0]	U6
-1	30909857	4	ENSDARG00000064151	30909963	ENSDART00000093847			U6 spliceosomal RNA [Source: RFAM 8.0]	U6
-1	30910387	4	ENSDARG00000065984	30910493	ENSDART00000095639			U6 spliceosomal RNA [Source: RFAM 8.0]	U6
-1	30910914	4	ENSDARG00000064666	30911020	ENSDART00000094350			U6 spliceosomal RNA [Source: RFAM 8.0]	U6
-1	30911444	4	ENSDARG00000064958	30911550	ENSDART00000094635			U6 spliceosomal RNA [Source: RFAM 8.0]	U6
-1	30911971	4	ENSDARG00000066077	30912077	ENSDART00000095732			U6 spliceosomal RNA [Source: RFAM 8.0]	U6
-1	30912498	4	ENSDARG00000064663	30912604	ENSDART00000094347			U6 spliceosomal RNA [Source: RFAM 8.0]	U6
-1	30913028	4	ENSDARG00000065317	30913134	ENSDART00000094985			U6 spliceosomal RNA [Source: RFAM 8.0]	U6
-1	30913558	4	ENSDARG00000065602	30913664	ENSDART00000095264			U6 spliceosomal RNA [Source: RFAM 8.0]	U6
-1	30914085	4	ENSDARG00000065386	30914191	ENSDART00000095054			U6 spliceosomal RNA [Source: RFAM 8.0]	U6
-1	30914615	4	ENSDARG00000065215	30914721	ENSDART00000094884			U6 spliceosomal RNA [Source: RFAM 8.0]	U6
-1	30915145	4	ENSDARG00000066711	30915251	ENSDART00000096352			U6 spliceosomal RNA [Source: RFAM 8.0]	U6
-1	30915675	4	ENSDARG00000066533	30915781	ENSDART00000096180			U6 spliceosomal RNA [Source: RFAM 8.0]	U6
-1	30916205	4	ENSDARG00000065376	30916311	ENSDART00000095044			U6 spliceosomal RNA [Source: RFAM 8.0]	U6
-1	30916735	4	ENSDARG00000067070	30916841	ENSDART00000096705			U6 spliceosomal RNA [Source: RFAM 8.0]	U6
-1	30917262	4	ENSDARG00000066756	30917368	ENSDART00000096396			U6 spliceosomal RNA [Source: RFAM 8.0]	U6
-1	30917792	4	ENSDARG00000065707	30917898	ENSDART00000095366			U6 spliceosomal RNA [Source: RFAM 8.0]	U6
-1	30918317	4	ENSDARG00000064392	30918423	ENSDART00000094081			U6 spliceosomal RNA [Source: RFAM 8.0]	U6
-1	30918844	4	ENSDARG00000065879	30918950	ENSDART00000095535			U6 spliceosomal RNA [Source: RFAM 8.0]	U6
-1	30919374	4	ENSDARG00000066353	30919480	ENSDART00000096002			U6 spliceosomal RNA [Source: RFAM 8.0]	U6
-1	30919904	4	ENSDARG00000065632	30920010	ENSDART00000095294			U6 spliceosomal RNA [Source: RFAM 8.0]	U6
-1	30920431	4	ENSDARG00000065857	30920537	ENSDART00000095515			U6 spliceosomal RNA [Source: RFAM 8.0]	U6
-1	30920960	4	ENSDARG00000065963	30921066	ENSDART00000095618			U6 spliceosomal RNA [Source: RFAM 8.0]	U6
1	30927993	4	ENSDARG00000066534	30928141	ENSDART00000096181			U1 spliceosomal RNA [Source: RFAM 8.0]	U1
1	30929532	4	ENSDARG00000047000	30929695	ENSDART00000068709			U1 spliceosomal RNA [Source: RFAM 8.0]	U1
1	30935721	4	ENSDARG00000063975	30935869	ENSDART00000093674			U1 spliceosomal RNA [Source: RFAM 8.0]	U1
1	30946719	4	ENSDARG00000064299	30946880	ENSDART00000093992			U1 spliceosomal RNA [Source: RFAM 8.0]	U1
1	30948022	4	ENSDARG00000067179	30948185	ENSDART00000096811			U1 spliceosomal RNA [Source: RFAM 8.0]	U1
1	30949327	4	ENSDARG00000064599	30949490	ENSDART00000094284			U1 spliceosomal RNA [Source: RFAM 8.0]	U1
1	30950632	4	ENSDARG00000067219	30950795	ENSDART00000096850			U1 spliceosomal RNA [Source: RFAM 8.0]	U1
1	30951937	4	ENSDARG00000066357	30952100	ENSDART00000096006			U1 spliceosomal RNA [Source: RFAM 8.0]	U1
1	30953242	4	ENSDARG00000065805	30953405	ENSDART00000095464			U1 spliceosomal RNA [Source: RFAM 8.0]	U1
1	30954547	4	ENSDARG00000066338	30954710	ENSDART00000095988			U1 spliceosomal RNA [Source: RFAM 8.0]	U1
1	30955852	4	ENSDARG00000067012	30956015	ENSDART00000096648			U1 spliceosomal RNA [Source: RFAM 8.0]	U1
1	30957157	4	ENSDARG00000066678	30957320	ENSDART00000096322			U1 spliceosomal RNA [Source: RFAM 8.0]	U1
1	30958462	4	ENSDARG00000066589	30958625	ENSDART00000096234			U1 spliceosomal RNA [Source: RFAM 8.0]	U1
1	30959767	4	ENSDARG00000065771	30959930	ENSDART00000095430			U1 spliceosomal RNA [Source: RFAM 8.0]	U1
1	30961072	4	ENSDARG00000066183	30961235	ENSDART00000095835			U1 spliceosomal RNA [Source: RFAM 8.0]	U1
1	30962377	4	ENSDARG00000064357	30962540	ENSDART00000094049			U1 spliceosomal RNA [Source: RFAM 8.0]	U1
1	30963682	4	ENSDARG00000064050	30963845	ENSDART00000093748			U1 spliceosomal RNA [Source: RFAM 8.0]	U1
1	30964987	4	ENSDARG00000064067	30965150	ENSDART00000093764			U1 spliceosomal RNA [Source: RFAM 8.0]	U1
1	30966292	4	ENSDARG00000067064	30966455	ENSDART00000096699			U1 spliceosomal RNA [Source: RFAM 8.0]	U1
1	30967597	4	ENSDARG00000066943	30967760	ENSDART00000096579			U1 spliceosomal RNA [Source: RFAM 8.0]	U1
1	30968902	4	ENSDARG00000066410	30969065	ENSDART00000096059			U1 spliceosomal RNA [Source: RFAM 8.0]	U1
1	30970207	4	ENSDARG00000067238	30970370	ENSDART00000096869			U1 spliceosomal RNA [Source: RFAM 8.0]	U1
1	30971512	4	ENSDARG00000067419	30971675	ENSDART00000097046			U1 spliceosomal RNA [Source: RFAM 8.0]	U1
1	30972817	4	ENSDARG00000066047	30972980	ENSDART00000095702			U1 spliceosomal RNA [Source: RFAM 8.0]	U1
1	30974122	4	ENSDARG00000066492	30974285	ENSDART00000096140			U1 spliceosomal RNA [Source: RFAM 8.0]	U1
1	30975427	4	ENSDARG00000064546	30975590	ENSDART00000094231			U1 spliceosomal RNA [Source: RFAM 8.0]	U1
1	30989833	4	ENSDARG00000069005	30991002	ENSDART00000100043				LOC794143
1	31030538	4	ENSDARG00000069004	31031365	ENSDART00000100041
-1	31339480	4	ENSDARG00000069001	31346999	ENSDART00000100037
-1	31339480	4	ENSDARG00000069001	31346999	ENSDART00000100035
-1	31344496	4	ENSDARG00000068999	31347093	ENSDART00000100031
-1	31344496	4	ENSDARG00000068999	31347093	ENSDART00000100029
-1	31361163	4	ENSDARG00000068998	31365093	ENSDART00000100028				LOC100008112
-1	31393830	4	ENSDARG00000068997	31398854	ENSDART00000100026				LOC100002761
1	31561347	4	ENSDARG00000055005	31569209	ENSDART00000100013	GO:0000166	nucleotide binding	helentron 5 helitron-like transposon replicase/helicase/endonuclease [Source:RefSeq_peptide;Acc:NP_001007120]	hel_dr5
1	31561347	4	ENSDARG00000055005	31569209	ENSDART00000100013	GO:0004386	helicase activity	helentron 5 helitron-like transposon replicase/helicase/endonuclease [Source:RefSeq_peptide;Acc:NP_001007120]	hel_dr5
1	31561347	4	ENSDARG00000055005	31569209	ENSDART00000100013	GO:0004519	endonuclease activity	helentron 5 helitron-like transposon replicase/helicase/endonuclease [Source:RefSeq_peptide;Acc:NP_001007120]	hel_dr5
1	31561347	4	ENSDARG00000055005	31569209	ENSDART00000100013	GO:0005524	ATP binding	helentron 5 helitron-like transposon replicase/helicase/endonuclease [Source:RefSeq_peptide;Acc:NP_001007120]	hel_dr5
1	31561347	4	ENSDARG00000055005	31569209	ENSDART00000100013	GO:0017111	nucleoside-triphosphatase activity	helentron 5 helitron-like transposon replicase/helicase/endonuclease [Source:RefSeq_peptide;Acc:NP_001007120]	hel_dr5
1	31561347	4	ENSDARG00000055005	31569209	ENSDART00000077291			helentron 5 helitron-like transposon replicase/helicase/endonuclease [Source:RefSeq_peptide;Acc:NP_001007120]	hel_dr5
1	31561347	4	ENSDARG00000055005	31569209	ENSDART00000100005			helentron 5 helitron-like transposon replicase/helicase/endonuclease [Source:RefSeq_peptide;Acc:NP_001007120]	hel_dr5
-1	31951647	4	ENSDARG00000064634	31951810	ENSDART00000094319			U1 spliceosomal RNA [Source: RFAM 8.0]	U1
-1	31952957	4	ENSDARG00000064985	31953105	ENSDART00000094660			U1 spliceosomal RNA [Source: RFAM 8.0]	U1
1	31957017	4	ENSDARG00000065791	31957118	ENSDART00000095450			U6 spliceosomal RNA [Source: RFAM 8.0]	U6
1	31957541	4	ENSDARG00000065077	31957647	ENSDART00000072711			U6 spliceosomal RNA [Source: RFAM 8.0]	U6
1	31958068	4	ENSDARG00000064713	31958174	ENSDART00000094395			U6 spliceosomal RNA [Source: RFAM 8.0]	U6
1	31958598	4	ENSDARG00000065005	31958704	ENSDART00000094680			U6 spliceosomal RNA [Source: RFAM 8.0]	U6
1	31959127	4	ENSDARG00000067142	31959233	ENSDART00000096774			U6 spliceosomal RNA [Source: RFAM 8.0]	U6
1	31959654	4	ENSDARG00000067309	31959760	ENSDART00000096939			U6 spliceosomal RNA [Source: RFAM 8.0]	U6
1	31960184	4	ENSDARG00000065062	31960290	ENSDART00000071219			U6 spliceosomal RNA [Source: RFAM 8.0]	U6
1	31960714	4	ENSDARG00000064468	31960820	ENSDART00000094156			U6 spliceosomal RNA [Source: RFAM 8.0]	U6
1	31961244	4	ENSDARG00000064640	31961350	ENSDART00000094325			U6 spliceosomal RNA [Source: RFAM 8.0]	U6
1	31961772	4	ENSDARG00000067323	31961878	ENSDART00000096953			U6 spliceosomal RNA [Source: RFAM 8.0]	U6
1	31962302	4	ENSDARG00000064974	31962408	ENSDART00000094649			U6 spliceosomal RNA [Source: RFAM 8.0]	U6
1	31962829	4	ENSDARG00000066653	31962935	ENSDART00000096297			U6 spliceosomal RNA [Source: RFAM 8.0]	U6
1	31963359	4	ENSDARG00000065729	31963465	ENSDART00000095388			U6 spliceosomal RNA [Source: RFAM 8.0]	U6
1	31963889	4	ENSDARG00000065884	31963995	ENSDART00000095540			U6 spliceosomal RNA [Source: RFAM 8.0]	U6
1	31964414	4	ENSDARG00000067417	31964520	ENSDART00000097044			U6 spliceosomal RNA [Source: RFAM 8.0]	U6
1	31964941	4	ENSDARG00000064854	31965047	ENSDART00000094532			U6 spliceosomal RNA [Source: RFAM 8.0]	U6
1	31965471	4	ENSDARG00000065568	31965577	ENSDART00000095231			U6 spliceosomal RNA [Source: RFAM 8.0]	U6
1	31966001	4	ENSDARG00000067030	31966107	ENSDART00000096665			U6 spliceosomal RNA [Source: RFAM 8.0]	U6
1	31966526	4	ENSDARG00000066927	31966632	ENSDART00000096563			U6 spliceosomal RNA [Source: RFAM 8.0]	U6
1	31967056	4	ENSDARG00000067010	31967162	ENSDART00000096646			U6 spliceosomal RNA [Source: RFAM 8.0]	U6
1	31967583	4	ENSDARG00000065134	31967689	ENSDART00000094803			U6 spliceosomal RNA [Source: RFAM 8.0]	U6
1	31968113	4	ENSDARG00000065561	31968219	ENSDART00000095224			U6 spliceosomal RNA [Source: RFAM 8.0]	U6
1	31968638	4	ENSDARG00000064869	31968744	ENSDART00000094546			U6 spliceosomal RNA [Source: RFAM 8.0]	U6
1	31969165	4	ENSDARG00000065896	31969271	ENSDART00000095552			U6 spliceosomal RNA [Source: RFAM 8.0]	U6
1	31969695	4	ENSDARG00000067321	31969801	ENSDART00000096951			U6 spliceosomal RNA [Source: RFAM 8.0]	U6
1	31970225	4	ENSDARG00000064577	31970331	ENSDART00000094262			U6 spliceosomal RNA [Source: RFAM 8.0]	U6
1	31970752	4	ENSDARG00000064978	31970858	ENSDART00000094653			U6 spliceosomal RNA [Source: RFAM 8.0]	U6
1	31971277	4	ENSDARG00000064039	31971383	ENSDART00000093738			U6 spliceosomal RNA [Source: RFAM 8.0]	U6
1	31971807	4	ENSDARG00000066870	31971913	ENSDART00000096507			U6 spliceosomal RNA [Source: RFAM 8.0]	U6
1	31972335	4	ENSDARG00000065616	31972441	ENSDART00000095278			U6 spliceosomal RNA [Source: RFAM 8.0]	U6
1	31972860	4	ENSDARG00000064466	31972966	ENSDART00000094154			U6 spliceosomal RNA [Source: RFAM 8.0]	U6
1	31973387	4	ENSDARG00000066489	31973493	ENSDART00000096137			U6 spliceosomal RNA [Source: RFAM 8.0]	U6
1	31973917	4	ENSDARG00000065599	31974023	ENSDART00000095261			U6 spliceosomal RNA [Source: RFAM 8.0]	U6
1	31974447	4	ENSDARG00000067242	31974553	ENSDART00000096873			U6 spliceosomal RNA [Source: RFAM 8.0]	U6
1	31974977	4	ENSDARG00000064549	31975083	ENSDART00000094234			U6 spliceosomal RNA [Source: RFAM 8.0]	U6
1	31975507	4	ENSDARG00000064323	31975613	ENSDART00000094016			U6 spliceosomal RNA [Source: RFAM 8.0]	U6
1	31976037	4	ENSDARG00000064775	31976143	ENSDART00000094454			U6 spliceosomal RNA [Source: RFAM 8.0]	U6
1	31976564	4	ENSDARG00000064449	31976670	ENSDART00000094137			U6 spliceosomal RNA [Source: RFAM 8.0]	U6
1	31977094	4	ENSDARG00000064024	31977200	ENSDART00000093723			U6 spliceosomal RNA [Source: RFAM 8.0]	U6
1	31977624	4	ENSDARG00000067399	31977730	ENSDART00000097026			U6 spliceosomal RNA [Source: RFAM 8.0]	U6
1	31978149	4	ENSDARG00000067025	31978255	ENSDART00000096661			U6 spliceosomal RNA [Source: RFAM 8.0]	U6
1	31978679	4	ENSDARG00000063987	31978785	ENSDART00000093686			U6 spliceosomal RNA [Source: RFAM 8.0]	U6
1	31979206	4	ENSDARG00000067276	31979312	ENSDART00000096907			U6 spliceosomal RNA [Source: RFAM 8.0]	U6
1	31979736	4	ENSDARG00000066588	31979842	ENSDART00000096233			U6 spliceosomal RNA [Source: RFAM 8.0]	U6
1	31980263	4	ENSDARG00000066831	31980369	ENSDART00000096469			U6 spliceosomal RNA [Source: RFAM 8.0]	U6
1	31980793	4	ENSDARG00000065792	31980899	ENSDART00000095451			U6 spliceosomal RNA [Source: RFAM 8.0]	U6
1	31981323	4	ENSDARG00000066771	31981429	ENSDART00000096410			U6 spliceosomal RNA [Source: RFAM 8.0]	U6
1	31981850	4	ENSDARG00000066519	31981956	ENSDART00000096166			U6 spliceosomal RNA [Source: RFAM 8.0]	U6
1	31982380	4	ENSDARG00000064885	31982486	ENSDART00000094562			U6 spliceosomal RNA [Source: RFAM 8.0]	U6
1	31982905	4	ENSDARG00000065642	31983011	ENSDART00000095304			U6 spliceosomal RNA [Source: RFAM 8.0]	U6
1	31983432	4	ENSDARG00000064178	31983538	ENSDART00000093874			U6 spliceosomal RNA [Source: RFAM 8.0]	U6
1	31983962	4	ENSDARG00000065777	31984068	ENSDART00000095436			U6 spliceosomal RNA [Source: RFAM 8.0]	U6
1	31984492	4	ENSDARG00000066609	31984598	ENSDART00000096254			U6 spliceosomal RNA [Source: RFAM 8.0]	U6
1	31985022	4	ENSDARG00000066172	31985128	ENSDART00000095824			U6 spliceosomal RNA [Source: RFAM 8.0]	U6
1	31985547	4	ENSDARG00000065874	31985653	ENSDART00000095530			U6 spliceosomal RNA [Source: RFAM 8.0]	U6
1	31986076	4	ENSDARG00000064208	31986182	ENSDART00000093904			U6 spliceosomal RNA [Source: RFAM 8.0]	U6
1	31986606	4	ENSDARG00000066208	31986712	ENSDART00000095860			U6 spliceosomal RNA [Source: RFAM 8.0]	U6
1	31987131	4	ENSDARG00000065396	31987237	ENSDART00000095063			U6 spliceosomal RNA [Source: RFAM 8.0]	U6
1	31987661	4	ENSDARG00000064644	31987767	ENSDART00000094329			U6 spliceosomal RNA [Source: RFAM 8.0]	U6
1	31988188	4	ENSDARG00000067129	31988294	ENSDART00000096761			U6 spliceosomal RNA [Source: RFAM 8.0]	U6
1	31988718	4	ENSDARG00000064147	31988824	ENSDART00000093844			U6 spliceosomal RNA [Source: RFAM 8.0]	U6
-1	32170505	4	ENSDARG00000068988	32176853	ENSDART00000100004	GO:0003676	nucleic acid binding	hypothetical protein LOC553777 [Source:RefSeq_peptide;Acc:NP_001018578]	zgc:110238
-1	32170505	4	ENSDARG00000068988	32176853	ENSDART00000100004	GO:0005622	intracellular	hypothetical protein LOC553777 [Source:RefSeq_peptide;Acc:NP_001018578]	zgc:110238
-1	32170505	4	ENSDARG00000068988	32176853	ENSDART00000100004	GO:0006829	zinc ion transport	hypothetical protein LOC553777 [Source:RefSeq_peptide;Acc:NP_001018578]	zgc:110238
-1	32170505	4	ENSDARG00000068988	32176853	ENSDART00000100004	GO:0008270	zinc ion binding	hypothetical protein LOC553777 [Source:RefSeq_peptide;Acc:NP_001018578]	zgc:110238
-1	32170505	4	ENSDARG00000068988	32176853	ENSDART00000100004	GO:0046872	metal ion binding	hypothetical protein LOC553777 [Source:RefSeq_peptide;Acc:NP_001018578]	zgc:110238
-1	32217078	4	ENSDARG00000061822	32221982	ENSDART00000088649			Endonuclease domain-containing 1 protein precursor (EC 3.1.30.-). [Source:Uniprot/SWISSPROT;Acc:O94919]	ENDOD1 (7 of 8)
1	32283405	4	ENSDARG00000054957	32286334	ENSDART00000077238	GO:0003676	nucleic acid binding	hypothetical protein LOC562615 [Source:RefSeq_peptide;Acc:NP_001025341]	zgc:113381
1	32283405	4	ENSDARG00000054957	32286334	ENSDART00000077238	GO:0005622	intracellular	hypothetical protein LOC562615 [Source:RefSeq_peptide;Acc:NP_001025341]	zgc:113381
1	32283405	4	ENSDARG00000054957	32286334	ENSDART00000077238	GO:0005634	nucleus	hypothetical protein LOC562615 [Source:RefSeq_peptide;Acc:NP_001025341]	zgc:113381
1	32283405	4	ENSDARG00000054957	32286334	ENSDART00000077238	GO:0006350	transcription	hypothetical protein LOC562615 [Source:RefSeq_peptide;Acc:NP_001025341]	zgc:113381
1	32283405	4	ENSDARG00000054957	32286334	ENSDART00000077238	GO:0006353	transcription termination	hypothetical protein LOC562615 [Source:RefSeq_peptide;Acc:NP_001025341]	zgc:113381
1	32283405	4	ENSDARG00000054957	32286334	ENSDART00000077238	GO:0006355	regulation of transcription, DNA-dependent	hypothetical protein LOC562615 [Source:RefSeq_peptide;Acc:NP_001025341]	zgc:113381
1	32283405	4	ENSDARG00000054957	32286334	ENSDART00000077238	GO:0006829	zinc ion transport	hypothetical protein LOC562615 [Source:RefSeq_peptide;Acc:NP_001025341]	zgc:113381
1	32283405	4	ENSDARG00000054957	32286334	ENSDART00000077238	GO:0008270	zinc ion binding	hypothetical protein LOC562615 [Source:RefSeq_peptide;Acc:NP_001025341]	zgc:113381
1	32283405	4	ENSDARG00000054957	32286334	ENSDART00000077238	GO:0031564	transcription antitermination	hypothetical protein LOC562615 [Source:RefSeq_peptide;Acc:NP_001025341]	zgc:113381
1	32283405	4	ENSDARG00000054957	32286334	ENSDART00000077238	GO:0046872	metal ion binding	hypothetical protein LOC562615 [Source:RefSeq_peptide;Acc:NP_001025341]	zgc:113381
-1	32301975	4	ENSDARG00000054955	32304433	ENSDART00000056752				LOC798548
-1	32608065	4	ENSDARG00000068985	32609383	ENSDART00000099996
1	32627115	4	ENSDARG00000068984	32627627	ENSDART00000099995
1	32654890	4	ENSDARG00000054951	32658735	ENSDART00000077228
1	32654890	4	ENSDARG00000054951	32658735	ENSDART00000077225
1	32675314	4	ENSDARG00000045470	32681631	ENSDART00000066878
-1	32717114	4	ENSDARG00000031537	32719004	ENSDART00000045678				LOC571481
-1	32763081	4	ENSDARG00000068975	32772728	ENSDART00000099981	GO:0003674	molecular_function	hypothetical protein LOC768145 [Source:RefSeq_peptide;Acc:NP_001070756]	zgc:152938
-1	32763081	4	ENSDARG00000068975	32772728	ENSDART00000099981	GO:0005575	cellular_component	hypothetical protein LOC768145 [Source:RefSeq_peptide;Acc:NP_001070756]	zgc:152938
-1	32763081	4	ENSDARG00000068975	32772728	ENSDART00000099981	GO:0008150	biological_process	hypothetical protein LOC768145 [Source:RefSeq_peptide;Acc:NP_001070756]	zgc:152938
1	32899243	4	ENSDARG00000037926	32999381	ENSDART00000055274				LOC799730
-1	33083550	4	ENSDARG00000068970	33093835	ENSDART00000099968				LOC100001020
-1	33083550	4	ENSDARG00000068970	33093835	ENSDART00000099967				LOC100001020
-1	33083550	4	ENSDARG00000068970	33093835	ENSDART00000099966				LOC100001020
-1	33083550	4	ENSDARG00000068970	33093835	ENSDART00000099962				LOC100001020
-1	33120103	4	ENSDARG00000054412	33121648	ENSDART00000076799			Novel protein (Fragment). [Source:Uniprot/SPTREMBL;Acc:A3KQK7]	A3KQK7_DANRE
1	33158645	4	ENSDARG00000068964	33162244	ENSDART00000099952			Novel protein (Fragment). [Source:Uniprot/SPTREMBL;Acc:A3KQK9]	A3KQK9_DANRE
1	33158645	4	ENSDARG00000068964	33162244	ENSDART00000077244			Novel protein (Fragment). [Source:Uniprot/SPTREMBL;Acc:A3KQK9]	A3KQK9_DANRE
1	33176576	4	ENSDARG00000068960	33178883	ENSDART00000099951
-1	33186668	4	ENSDARG00000068959	33189144	ENSDART00000099949
1	33258308	4	ENSDARG00000053695	33264386	ENSDART00000075770	GO:0003674	molecular_function	hypothetical protein LOC797781 [Source:RefSeq_peptide;Acc:NP_001076388]	zgc:162948
1	33258308	4	ENSDARG00000053695	33264386	ENSDART00000075770	GO:0005575	cellular_component	hypothetical protein LOC797781 [Source:RefSeq_peptide;Acc:NP_001076388]	zgc:162948
1	33258308	4	ENSDARG00000053695	33264386	ENSDART00000075770	GO:0008150	biological_process	hypothetical protein LOC797781 [Source:RefSeq_peptide;Acc:NP_001076388]	zgc:162948
1	33302990	4	ENSDARG00000043781	33310693	ENSDART00000099946			Proteasome subunit beta type 10 precursor (EC 3.4.25.1) (Proteasome MECl-1) (Macropain subunit MECl-1) (Multicatalytic endopeptidase complex subunit MECl-1). [Source:Uniprot/SWISSPROT;Acc:P40306]	PSMB10
1	33302990	4	ENSDARG00000043781	33310693	ENSDART00000099943			Proteasome subunit beta type 10 precursor (EC 3.4.25.1) (Proteasome MECl-1) (Macropain subunit MECl-1) (Multicatalytic endopeptidase complex subunit MECl-1). [Source:Uniprot/SWISSPROT;Acc:P40306]	PSMB10
1	33302990	4	ENSDARG00000043781	33310693	ENSDART00000064295			Proteasome subunit beta type 10 precursor (EC 3.4.25.1) (Proteasome MECl-1) (Macropain subunit MECl-1) (Multicatalytic endopeptidase complex subunit MECl-1). [Source:Uniprot/SWISSPROT;Acc:P40306]	PSMB10
1	33379574	4	ENSDARG00000027639	33386386	ENSDART00000029122			hypothetical protein LOC393582 [Source:RefSeq_peptide;Acc:NP_956904]	zgc:63622
1	33379574	4	ENSDARG00000027639	33386386	ENSDART00000058425	GO:0003674	molecular_function	hypothetical protein LOC393582 [Source:RefSeq_peptide;Acc:NP_956904]	zgc:63622
1	33379574	4	ENSDARG00000027639	33386386	ENSDART00000058425	GO:0005575	cellular_component	hypothetical protein LOC393582 [Source:RefSeq_peptide;Acc:NP_956904]	zgc:63622
1	33379574	4	ENSDARG00000027639	33386386	ENSDART00000058425	GO:0008150	biological_process	hypothetical protein LOC393582 [Source:RefSeq_peptide;Acc:NP_956904]	zgc:63622
-1	33477837	4	ENSDARG00000068953	33478663	ENSDART00000099936
-1	33491438	4	ENSDARG00000068952	33520390	ENSDART00000099933
-1	33528997	4	ENSDARG00000053545	33529827	ENSDART00000075585
-1	33545288	4	ENSDARG00000068950	33549149	ENSDART00000099931
-1	33561686	4	ENSDARG00000068948	33579940	ENSDART00000099928
-1	33561686	4	ENSDARG00000068948	33579940	ENSDART00000099927
-1	33590902	4	ENSDARG00000029105	33598712	ENSDART00000099924				LOC562700
-1	33590902	4	ENSDARG00000029105	33598712	ENSDART00000099920				LOC562700
-1	33590902	4	ENSDARG00000029105	33598712	ENSDART00000037332				LOC562700
1	33604427	4	ENSDARG00000054898	33616059	ENSDART00000099912	GO:0003674	molecular_function	hypothetical protein LOC100002513 [Source:RefSeq_peptide;Acc:NP_001082925]	zgc:162210
1	33604427	4	ENSDARG00000054898	33616059	ENSDART00000099912	GO:0005575	cellular_component	hypothetical protein LOC100002513 [Source:RefSeq_peptide;Acc:NP_001082925]	zgc:162210
1	33604427	4	ENSDARG00000054898	33616059	ENSDART00000099912	GO:0008150	biological_process	hypothetical protein LOC100002513 [Source:RefSeq_peptide;Acc:NP_001082925]	zgc:162210
1	33604427	4	ENSDARG00000054898	33616059	ENSDART00000099909			hypothetical protein LOC100002513 [Source:RefSeq_peptide;Acc:NP_001082925]	zgc:162210
1	33604427	4	ENSDARG00000054898	33616059	ENSDART00000099908			hypothetical protein LOC100002513 [Source:RefSeq_peptide;Acc:NP_001082925]	zgc:162210
1	33604427	4	ENSDARG00000054898	33616059	ENSDART00000099905			hypothetical protein LOC100002513 [Source:RefSeq_peptide;Acc:NP_001082925]	zgc:162210
1	33620062	4	ENSDARG00000068944	33625982	ENSDART00000099899	GO:0004872	receptor activity	hypothetical protein LOC751754 [Source:RefSeq_peptide;Acc:NP_001038929]	zgc:153891
1	33620062	4	ENSDARG00000068944	33625982	ENSDART00000099899	GO:0007165	signal transduction	hypothetical protein LOC751754 [Source:RefSeq_peptide;Acc:NP_001038929]	zgc:153891
1	33620062	4	ENSDARG00000068944	33625982	ENSDART00000099899	GO:0016021	integral to membrane	hypothetical protein LOC751754 [Source:RefSeq_peptide;Acc:NP_001038929]	zgc:153891
1	33691732	4	ENSDARG00000053561	33704495	ENSDART00000021194	GO:0004872	receptor activity	membrane-spanning 4-domains, subfamily A, member 4 [Source:RefSeq_peptide;Acc:NP_001017670]	ms4a4a
1	33691732	4	ENSDARG00000053561	33704495	ENSDART00000021194	GO:0007165	signal transduction	membrane-spanning 4-domains, subfamily A, member 4 [Source:RefSeq_peptide;Acc:NP_001017670]	ms4a4a
1	33691732	4	ENSDARG00000053561	33704495	ENSDART00000021194	GO:0016021	integral to membrane	membrane-spanning 4-domains, subfamily A, member 4 [Source:RefSeq_peptide;Acc:NP_001017670]	ms4a4a
1	33691732	4	ENSDARG00000053561	33704495	ENSDART00000005585			membrane-spanning 4-domains, subfamily A, member 4 [Source:RefSeq_peptide;Acc:NP_001017670]	ms4a4a
1	33724940	4	ENSDARG00000043802	33748792	ENSDART00000064318	GO:0004872	receptor activity	hypothetical protein LOC541383 [Source:RefSeq_peptide;Acc:NP_001013528]	zgc:113040
1	33724940	4	ENSDARG00000043802	33748792	ENSDART00000064318	GO:0007165	signal transduction	hypothetical protein LOC541383 [Source:RefSeq_peptide;Acc:NP_001013528]	zgc:113040
1	33724940	4	ENSDARG00000043802	33748792	ENSDART00000064318	GO:0016021	integral to membrane	hypothetical protein LOC541383 [Source:RefSeq_peptide;Acc:NP_001013528]	zgc:113040
1	33760745	4	ENSDARG00000053565	33771306	ENSDART00000075610				LOC100002785
1	33775160	4	ENSDARG00000014024	33783379	ENSDART00000075598	GO:0004872	receptor activity	hypothetical protein LOC447890 [Source:RefSeq_peptide;Acc:NP_001004629]	zgc:101739
1	33775160	4	ENSDARG00000014024	33783379	ENSDART00000075598	GO:0007165	signal transduction	hypothetical protein LOC447890 [Source:RefSeq_peptide;Acc:NP_001004629]	zgc:101739
1	33775160	4	ENSDARG00000014024	33783379	ENSDART00000075598	GO:0016021	integral to membrane	hypothetical protein LOC447890 [Source:RefSeq_peptide;Acc:NP_001004629]	zgc:101739
1	33787159	4	ENSDARG00000043798	33817397	ENSDART00000064315	GO:0004872	receptor activity	hypothetical protein LOC550480 [Source:RefSeq_peptide;Acc:NP_001017783]	zgc:111985
1	33787159	4	ENSDARG00000043798	33817397	ENSDART00000064315	GO:0007165	signal transduction	hypothetical protein LOC550480 [Source:RefSeq_peptide;Acc:NP_001017783]	zgc:111985
1	33787159	4	ENSDARG00000043798	33817397	ENSDART00000064315	GO:0016021	integral to membrane	hypothetical protein LOC550480 [Source:RefSeq_peptide;Acc:NP_001017783]	zgc:111985
1	33917085	4	ENSDARG00000068925	33918273	ENSDART00000099855
1	33923533	4	ENSDARG00000043796	33935395	ENSDART00000064312	GO:0004872	receptor activity	hypothetical protein LOC550409 [Source:RefSeq_peptide;Acc:NP_001017714]	zgc:112186
1	33923533	4	ENSDARG00000043796	33935395	ENSDART00000064312	GO:0007165	signal transduction	hypothetical protein LOC550409 [Source:RefSeq_peptide;Acc:NP_001017714]	zgc:112186
1	33923533	4	ENSDARG00000043796	33935395	ENSDART00000064312	GO:0016021	integral to membrane	hypothetical protein LOC550409 [Source:RefSeq_peptide;Acc:NP_001017714]	zgc:112186
1	33952652	4	ENSDARG00000007018	33960018	ENSDART00000075605	GO:0003674	molecular_function	hypothetical protein LOC100009643 [Source:RefSeq_peptide;Acc:NP_001076481]	zgc:158694
1	33952652	4	ENSDARG00000007018	33960018	ENSDART00000075605	GO:0005575	cellular_component	hypothetical protein LOC100009643 [Source:RefSeq_peptide;Acc:NP_001076481]	zgc:158694
1	33952652	4	ENSDARG00000007018	33960018	ENSDART00000075605	GO:0008150	biological_process	hypothetical protein LOC100009643 [Source:RefSeq_peptide;Acc:NP_001076481]	zgc:158694
1	33963038	4	ENSDARG00000053563	33968542	ENSDART00000075607				LOC798679
1	33973650	4	ENSDARG00000053557	33979887	ENSDART00000075602				LOC797065
-1	34016263	4	ENSDARG00000052776	34028816	ENSDART00000099838
-1	34016263	4	ENSDARG00000052776	34028816	ENSDART00000074701
-1	34031159	4	ENSDARG00000052780	34034462	ENSDART00000074703	GO:0003676	nucleic acid binding	hypothetical protein LOC503768 [Source:RefSeq_peptide;Acc:NP_001013364]	zgc:113098
-1	34031159	4	ENSDARG00000052780	34034462	ENSDART00000074703	GO:0005622	intracellular	hypothetical protein LOC503768 [Source:RefSeq_peptide;Acc:NP_001013364]	zgc:113098
-1	34031159	4	ENSDARG00000052780	34034462	ENSDART00000074703	GO:0005634	nucleus	hypothetical protein LOC503768 [Source:RefSeq_peptide;Acc:NP_001013364]	zgc:113098
-1	34031159	4	ENSDARG00000052780	34034462	ENSDART00000074703	GO:0006350	transcription	hypothetical protein LOC503768 [Source:RefSeq_peptide;Acc:NP_001013364]	zgc:113098
-1	34031159	4	ENSDARG00000052780	34034462	ENSDART00000074703	GO:0006353	transcription termination	hypothetical protein LOC503768 [Source:RefSeq_peptide;Acc:NP_001013364]	zgc:113098
-1	34031159	4	ENSDARG00000052780	34034462	ENSDART00000074703	GO:0006355	regulation of transcription, DNA-dependent	hypothetical protein LOC503768 [Source:RefSeq_peptide;Acc:NP_001013364]	zgc:113098
-1	34031159	4	ENSDARG00000052780	34034462	ENSDART00000074703	GO:0006829	zinc ion transport	hypothetical protein LOC503768 [Source:RefSeq_peptide;Acc:NP_001013364]	zgc:113098
-1	34031159	4	ENSDARG00000052780	34034462	ENSDART00000074703	GO:0008270	zinc ion binding	hypothetical protein LOC503768 [Source:RefSeq_peptide;Acc:NP_001013364]	zgc:113098
-1	34031159	4	ENSDARG00000052780	34034462	ENSDART00000074703	GO:0031564	transcription antitermination	hypothetical protein LOC503768 [Source:RefSeq_peptide;Acc:NP_001013364]	zgc:113098
-1	34031159	4	ENSDARG00000052780	34034462	ENSDART00000074703	GO:0046872	metal ion binding	hypothetical protein LOC503768 [Source:RefSeq_peptide;Acc:NP_001013364]	zgc:113098
1	34122631	4	ENSDARG00000068914	34131156	ENSDART00000089491
1	34122631	4	ENSDARG00000068914	34131156	ENSDART00000099836
-1	34266065	4	ENSDARG00000052792	34276248	ENSDART00000099828
-1	34266065	4	ENSDARG00000052792	34276248	ENSDART00000074712
-1	34266065	4	ENSDARG00000052792	34276248	ENSDART00000044851
-1	34278563	4	ENSDARG00000041754	34285185	ENSDART00000056583	GO:0000166	nucleotide binding	chaperonin containing TCP1, subunit 2 (beta) [Source:RefSeq_peptide;Acc:NP_958863]	cct2
-1	34278563	4	ENSDARG00000041754	34285185	ENSDART00000056583	GO:0004672	protein kinase activity	chaperonin containing TCP1, subunit 2 (beta) [Source:RefSeq_peptide;Acc:NP_958863]	cct2
-1	34278563	4	ENSDARG00000041754	34285185	ENSDART00000056583	GO:0005515	protein binding	chaperonin containing TCP1, subunit 2 (beta) [Source:RefSeq_peptide;Acc:NP_958863]	cct2
-1	34278563	4	ENSDARG00000041754	34285185	ENSDART00000056583	GO:0005524	ATP binding	chaperonin containing TCP1, subunit 2 (beta) [Source:RefSeq_peptide;Acc:NP_958863]	cct2
-1	34278563	4	ENSDARG00000041754	34285185	ENSDART00000056583	GO:0006457	protein folding	chaperonin containing TCP1, subunit 2 (beta) [Source:RefSeq_peptide;Acc:NP_958863]	cct2
-1	34278563	4	ENSDARG00000041754	34285185	ENSDART00000056583	GO:0006468	protein amino acid phosphorylation	chaperonin containing TCP1, subunit 2 (beta) [Source:RefSeq_peptide;Acc:NP_958863]	cct2
-1	34278563	4	ENSDARG00000041754	34285185	ENSDART00000056583	GO:0044267	cellular protein metabolic process	chaperonin containing TCP1, subunit 2 (beta) [Source:RefSeq_peptide;Acc:NP_958863]	cct2
-1	34278563	4	ENSDARG00000041754	34285185	ENSDART00000056583	GO:0051082	unfolded protein binding	chaperonin containing TCP1, subunit 2 (beta) [Source:RefSeq_peptide;Acc:NP_958863]	cct2
-1	34455105	4	ENSDARG00000037566	34461159	ENSDART00000054706				LOC799346
-1	34597106	4	ENSDARG00000034063	34609728	ENSDART00000026879				LOC560351
1	34641363	4	ENSDARG00000068907	34642184	ENSDART00000099821
1	34697801	4	ENSDARG00000068906	34703786	ENSDART00000099817
-1	34779193	4	ENSDARG00000036021	34783577	ENSDART00000048683	GO:0003924	GTPase activity	hypothetical protein LOC559296 [Source:RefSeq_peptide;Acc:NP_001038355]	si:dkey-61p9.3
-1	34779193	4	ENSDARG00000036021	34783577	ENSDART00000048683	GO:0005515	protein binding	hypothetical protein LOC559296 [Source:RefSeq_peptide;Acc:NP_001038355]	si:dkey-61p9.3
-1	34779193	4	ENSDARG00000036021	34783577	ENSDART00000048683	GO:0005525	GTP binding	hypothetical protein LOC559296 [Source:RefSeq_peptide;Acc:NP_001038355]	si:dkey-61p9.3
-1	34779193	4	ENSDARG00000036021	34783577	ENSDART00000048683	GO:0005622	intracellular	hypothetical protein LOC559296 [Source:RefSeq_peptide;Acc:NP_001038355]	si:dkey-61p9.3
-1	34779193	4	ENSDARG00000036021	34783577	ENSDART00000048683	GO:0006955	immune response	hypothetical protein LOC559296 [Source:RefSeq_peptide;Acc:NP_001038355]	si:dkey-61p9.3
-1	34779193	4	ENSDARG00000036021	34783577	ENSDART00000048683	GO:0042981	regulation of apoptosis	hypothetical protein LOC559296 [Source:RefSeq_peptide;Acc:NP_001038355]	si:dkey-61p9.3
1	34785003	4	ENSDARG00000068905	34789309	ENSDART00000099811			Novel protein similar to mouse heat shock 70kDa protein 12A (Hspa12a) (Fragment). [Source:Uniprot/SPTREMBL;Acc:Q5RJ10]	si:dkey-61p9.4
-1	34798925	4	ENSDARG00000068900	34804616	ENSDART00000077050			hypothetical protein LOC559161 [Source:RefSeq_peptide;Acc:NP_001038354]	si:dkey-61p9.5
1	34812738	4	ENSDARG00000068897	34818497	ENSDART00000099797	GO:0005524	ATP binding	hypothetical protein LOC559031 [Source:RefSeq_peptide;Acc:NP_001038346]	si:dkey-61p9.6
1	34812738	4	ENSDARG00000068897	34818497	ENSDART00000077044			hypothetical protein LOC559031 [Source:RefSeq_peptide;Acc:NP_001038346]	si:dkey-61p9.6
-1	34837383	4	ENSDARG00000068891	34842986	ENSDART00000077036			Novel protein. [Source:Uniprot/SPTREMBL;Acc:Q5RJ07]	si:dkey-61p9.7
1	34855370	4	ENSDARG00000068887	34860016	ENSDART00000099784	GO:0005524	ATP binding	hypothetical protein LOC558896 [Source:RefSeq_peptide;Acc:NP_001038342]	si:dkey-61p9.8
1	34879306	4	ENSDARG00000068885	34884214	ENSDART00000099781			Novel protein (Fragment). [Source:Uniprot/SPTREMBL;Acc:Q5RJ14]	si:dkey-61p9.9
1	34879306	4	ENSDARG00000068885	34884214	ENSDART00000052305	GO:0005515	protein binding	Novel protein (Fragment). [Source:Uniprot/SPTREMBL;Acc:Q5RJ14]	si:dkey-61p9.9
1	34891742	4	ENSDARG00000023809	34894629	ENSDART00000030769	GO:0005524	ATP binding	Novel protein (Fragment). [Source:Uniprot/SPTREMBL;Acc:Q5RJ13]	si:ch211-250m6.7
1	34891742	4	ENSDARG00000023809	34894629	ENSDART00000030769	GO:0008158	hedgehog receptor activity	Novel protein (Fragment). [Source:Uniprot/SPTREMBL;Acc:Q5RJ13]	si:ch211-250m6.7
1	34891742	4	ENSDARG00000023809	34894629	ENSDART00000030769	GO:0016020	membrane	Novel protein (Fragment). [Source:Uniprot/SPTREMBL;Acc:Q5RJ13]	si:ch211-250m6.7
1	34891742	4	ENSDARG00000023809	34894629	ENSDART00000030769	GO:0016887	ATPase activity	Novel protein (Fragment). [Source:Uniprot/SPTREMBL;Acc:Q5RJ13]	si:ch211-250m6.7
1	34902920	4	ENSDARG00000068882	34915214	ENSDART00000099773			Novel protein containing a beta-ketoacyl synthase, N-terminal domain (Fragment). [Source:Uniprot/SPTREMBL;Acc:Q5RJ12]	si:dkey-61p9.11
-1	34931409	4	ENSDARG00000067334	34932087	ENSDART00000096964			Small subunit ribosomal RNA, 5' domain [Source: RFAM 8.0]	SSU_rRNA_5
-1	34938991	4	ENSDARG00000066177	34939082	ENSDART00000095829			dre-mir-739 [Source:miRBase;Acc:MI0004785]	dre-mir-739
-1	34942960	4	ENSDARG00000064836	34943638	ENSDART00000094514			Small subunit ribosomal RNA, 5' domain [Source: RFAM 8.0]	SSU_rRNA_5
-1	34970904	4	ENSDARG00000068878	34983202	ENSDART00000099767	GO:0003824	catalytic activity	hypothetical protein LOC558692 [Source:RefSeq_peptide;Acc:NP_001041530]	si:dkey-61p9.11
-1	34970904	4	ENSDARG00000068878	34983202	ENSDART00000099767	GO:0006633	fatty acid biosynthetic process	hypothetical protein LOC558692 [Source:RefSeq_peptide;Acc:NP_001041530]	si:dkey-61p9.11
-1	34970904	4	ENSDARG00000068878	34983202	ENSDART00000099767	GO:0008152	metabolic process	hypothetical protein LOC558692 [Source:RefSeq_peptide;Acc:NP_001041530]	si:dkey-61p9.11
-1	34970904	4	ENSDARG00000068878	34983202	ENSDART00000099767	GO:0016740	transferase activity	hypothetical protein LOC558692 [Source:RefSeq_peptide;Acc:NP_001041530]	si:dkey-61p9.11
-1	34970904	4	ENSDARG00000068878	34983202	ENSDART00000099767	GO:0048037	cofactor binding	hypothetical protein LOC558692 [Source:RefSeq_peptide;Acc:NP_001041530]	si:dkey-61p9.11
-1	35001772	4	ENSDARG00000068874	35004666	ENSDART00000099761			Novel protein similar to vertebrate patched domain containing 3 (PTCHD3) (Fragment). [Source:Uniprot/SPTREMBL;Acc:Q1MT74]	Q1MT74_DANRE
