# Supplementary material for: Determination of Quantitative Trait Loci (QTL) for Early Maturation in Rainbow Trout (Oncorhynchus mykiss)
Source: Mar Biotechnol (NY). 2008 May 20;10(5):579–92. doi: 10.1007/s10126-008-9098-5 (PMC2516301; doi:10.1007/s10126-008-9098-5)
Supplement: Supplementary file 20 [file 10126_2008_9098_MOESM20_ESM.xls]

## Sheet: Sheet1
Suggestive candidate genes for regulating early maturation
Putative homology locations to the rainbow trout genome on linkage group RT15
Strand	Start	Chrom	Ensembl Gene ID	End	Ensembl Transcript ID	GO ID	GO description	Gene description	External ID
-1	7002401	7	ENSDARG00000017927	7003204	ENSDART00000016465				LOC100005880
1	7020938	7	ENSDARG00000062959	7034779	ENSDART00000091584	GO:0003674	molecular_function	hypothetical protein LOC791214 [Source:RefSeq_peptide;Acc:NP_001074165]	zgc:158785
1	7020938	7	ENSDARG00000062959	7034779	ENSDART00000091584	GO:0005575	cellular_component	hypothetical protein LOC791214 [Source:RefSeq_peptide;Acc:NP_001074165]	zgc:158785
1	7020938	7	ENSDARG00000062959	7034779	ENSDART00000091584	GO:0008150	biological_process	hypothetical protein LOC791214 [Source:RefSeq_peptide;Acc:NP_001074165]	zgc:158785
-1	7073371	7	ENSDARG00000062971	7080270	ENSDART00000091616			hypothetical protein LOC569482 [Source:RefSeq_peptide;Acc:NP_001076333]	NP_001076333.1
-1	7081641	7	ENSDARG00000058349	7089166	ENSDART00000081212	GO:0003677	DNA binding	Hypothetical protein. [Source:Uniprot/SPTREMBL;Acc:A5D6S6]	zgc:112305
-1	7081641	7	ENSDARG00000058349	7089166	ENSDART00000081212	GO:0003899	DNA-directed RNA polymerase activity	Hypothetical protein. [Source:Uniprot/SPTREMBL;Acc:A5D6S6]	zgc:112305
-1	7081641	7	ENSDARG00000058349	7089166	ENSDART00000081212	GO:0005575	cellular_component	Hypothetical protein. [Source:Uniprot/SPTREMBL;Acc:A5D6S6]	zgc:112305
-1	7081641	7	ENSDARG00000058349	7089166	ENSDART00000081212	GO:0006350	transcription	Hypothetical protein. [Source:Uniprot/SPTREMBL;Acc:A5D6S6]	zgc:112305
-1	7081641	7	ENSDARG00000058349	7089166	ENSDART00000081212	GO:0045449	regulation of transcription	Hypothetical protein. [Source:Uniprot/SPTREMBL;Acc:A5D6S6]	zgc:112305
1	7136531	7	ENSDARG00000062956	7202896	ENSDART00000091567			Sn1-specific diacylglycerol lipase alpha (EC 3.1.1.-) (DGL-alpha) (Neural stem cell-derived dendrite regulator). [Source:Uniprot/SWISSPROT;Acc:Q9Y4D2]	DAGLA
1	7209222	7	ENSDARG00000036870	7229545	ENSDART00000053535	GO:0005515	protein binding	ariadne homolog, ubiquitin-conjugating enzyme E2 binding protein, 1 like [Source:RefSeq_peptide;Acc:NP_998088]	arih1l
1	7209222	7	ENSDARG00000036870	7229545	ENSDART00000053535	GO:0006829	zinc ion transport	ariadne homolog, ubiquitin-conjugating enzyme E2 binding protein, 1 like [Source:RefSeq_peptide;Acc:NP_998088]	arih1l
1	7209222	7	ENSDARG00000036870	7229545	ENSDART00000053535	GO:0008270	zinc ion binding	ariadne homolog, ubiquitin-conjugating enzyme E2 binding protein, 1 like [Source:RefSeq_peptide;Acc:NP_998088]	arih1l
1	7209222	7	ENSDARG00000036870	7229545	ENSDART00000053535	GO:0046872	metal ion binding	ariadne homolog, ubiquitin-conjugating enzyme E2 binding protein, 1 like [Source:RefSeq_peptide;Acc:NP_998088]	arih1l
-1	7322937	7	ENSDARG00000007760	7336486	ENSDART00000017961	GO:0005575	cellular_component	Maspardin (Spastic paraplegia 21 autosomal recessive Mast syndrome protein homolog). [Source:Uniprot/SWISSPROT;Acc:Q6PC62]	spg21
-1	7322937	7	ENSDARG00000007760	7336486	ENSDART00000017961	GO:0008150	biological_process	Maspardin (Spastic paraplegia 21 autosomal recessive Mast syndrome protein homolog). [Source:Uniprot/SWISSPROT;Acc:Q6PC62]	spg21
-1	7322937	7	ENSDARG00000007760	7336486	ENSDART00000102436			Maspardin (Spastic paraplegia 21 autosomal recessive Mast syndrome protein homolog). [Source:Uniprot/SWISSPROT;Acc:Q6PC62]	spg21
-1	7372818	7	ENSDARG00000023822	7410346	ENSDART00000030009	GO:0003674	molecular_function	hypothetical protein LOC393772 [Source:RefSeq_peptide;Acc:NP_957093]	zgc:73349
-1	7372818	7	ENSDARG00000023822	7410346	ENSDART00000030009	GO:0005575	cellular_component	hypothetical protein LOC393772 [Source:RefSeq_peptide;Acc:NP_957093]	zgc:73349
1	7423766	7	ENSDARG00000057427	7461479	ENSDART00000080106	GO:0003674	molecular_function	hypothetical protein LOC100009626 [Source:RefSeq_peptide;Acc:NP_001076464]	zgc:158677
1	7423766	7	ENSDARG00000057427	7461479	ENSDART00000080106	GO:0005575	cellular_component	hypothetical protein LOC100009626 [Source:RefSeq_peptide;Acc:NP_001076464]	zgc:158677
1	7423766	7	ENSDARG00000057427	7461479	ENSDART00000080106	GO:0008150	biological_process	hypothetical protein LOC100009626 [Source:RefSeq_peptide;Acc:NP_001076464]	zgc:158677
1	7471119	7	ENSDARG00000030347	7474311	ENSDART00000045385	GO:0001756	somitogenesis	mesoderm posterior b [Source:RefSeq_peptide;Acc:NP_571627]	mespb
1	7471119	7	ENSDARG00000030347	7474311	ENSDART00000045385	GO:0003700	transcription factor activity	mesoderm posterior b [Source:RefSeq_peptide;Acc:NP_571627]	mespb
1	7471119	7	ENSDARG00000030347	7474311	ENSDART00000045385	GO:0005634	nucleus	mesoderm posterior b [Source:RefSeq_peptide;Acc:NP_571627]	mespb
1	7471119	7	ENSDARG00000030347	7474311	ENSDART00000045385	GO:0009952	anterior/posterior pattern formation	mesoderm posterior b [Source:RefSeq_peptide;Acc:NP_571627]	mespb
1	7471119	7	ENSDARG00000030347	7474311	ENSDART00000045385	GO:0030528	transcription regulator activity	mesoderm posterior b [Source:RefSeq_peptide;Acc:NP_571627]	mespb
1	7471119	7	ENSDARG00000030347	7474311	ENSDART00000045385	GO:0045449	regulation of transcription	mesoderm posterior b [Source:RefSeq_peptide;Acc:NP_571627]	mespb
1	7487304	7	ENSDARG00000017078	7489813	ENSDART00000006018	GO:0001707	mesoderm formation	mesoderm posterior a [Source:RefSeq_peptide;Acc:NP_571626]	mespa
1	7487304	7	ENSDARG00000017078	7489813	ENSDART00000006018	GO:0005634	nucleus	mesoderm posterior a [Source:RefSeq_peptide;Acc:NP_571626]	mespa
1	7487304	7	ENSDARG00000017078	7489813	ENSDART00000006018	GO:0030528	transcription regulator activity	mesoderm posterior a [Source:RefSeq_peptide;Acc:NP_571626]	mespa
1	7487304	7	ENSDARG00000017078	7489813	ENSDART00000006018	GO:0045449	regulation of transcription	mesoderm posterior a [Source:RefSeq_peptide;Acc:NP_571626]	mespa
1	7487304	7	ENSDARG00000017078	7489813	ENSDART00000006018	GO:0048276	gastrulation (sensu Vertebrata)	mesoderm posterior a [Source:RefSeq_peptide;Acc:NP_571626]	mespa
-1	7536649	7	ENSDARG00000036809	7562529	ENSDART00000053444				LOC555478
1	7604579	7	ENSDARG00000034434	7760249	ENSDART00000046542	GO:0000166	nucleotide binding	insulin-like growth factor 1b receptor [Source:RefSeq_peptide;Acc:NP_694501]	igf1rb
1	7604579	7	ENSDARG00000034434	7760249	ENSDART00000046542	GO:0004672	protein kinase activity	insulin-like growth factor 1b receptor [Source:RefSeq_peptide;Acc:NP_694501]	igf1rb
1	7604579	7	ENSDARG00000034434	7760249	ENSDART00000046542	GO:0004713	protein-tyrosine kinase activity	insulin-like growth factor 1b receptor [Source:RefSeq_peptide;Acc:NP_694501]	igf1rb
1	7604579	7	ENSDARG00000034434	7760249	ENSDART00000046542	GO:0004714	transmembrane receptor protein tyrosine kinase activity	insulin-like growth factor 1b receptor [Source:RefSeq_peptide;Acc:NP_694501]	igf1rb
1	7604579	7	ENSDARG00000034434	7760249	ENSDART00000046542	GO:0004872	receptor activity	insulin-like growth factor 1b receptor [Source:RefSeq_peptide;Acc:NP_694501]	igf1rb
1	7604579	7	ENSDARG00000034434	7760249	ENSDART00000046542	GO:0005520	insulin-like growth factor binding	insulin-like growth factor 1b receptor [Source:RefSeq_peptide;Acc:NP_694501]	igf1rb
1	7604579	7	ENSDARG00000034434	7760249	ENSDART00000046542	GO:0005524	ATP binding	insulin-like growth factor 1b receptor [Source:RefSeq_peptide;Acc:NP_694501]	igf1rb
1	7604579	7	ENSDARG00000034434	7760249	ENSDART00000046542	GO:0005624	membrane fraction	insulin-like growth factor 1b receptor [Source:RefSeq_peptide;Acc:NP_694501]	igf1rb
1	7604579	7	ENSDARG00000034434	7760249	ENSDART00000046542	GO:0006468	protein amino acid phosphorylation	insulin-like growth factor 1b receptor [Source:RefSeq_peptide;Acc:NP_694501]	igf1rb
1	7604579	7	ENSDARG00000034434	7760249	ENSDART00000046542	GO:0007169	transmembrane receptor protein tyrosine kinase signaling pathway	insulin-like growth factor 1b receptor [Source:RefSeq_peptide;Acc:NP_694501]	igf1rb
1	7604579	7	ENSDARG00000034434	7760249	ENSDART00000046542	GO:0007507	heart development	insulin-like growth factor 1b receptor [Source:RefSeq_peptide;Acc:NP_694501]	igf1rb
1	7604579	7	ENSDARG00000034434	7760249	ENSDART00000046542	GO:0009790	embryonic development	insulin-like growth factor 1b receptor [Source:RefSeq_peptide;Acc:NP_694501]	igf1rb
1	7604579	7	ENSDARG00000034434	7760249	ENSDART00000046542	GO:0016020	membrane	insulin-like growth factor 1b receptor [Source:RefSeq_peptide;Acc:NP_694501]	igf1rb
1	7604579	7	ENSDARG00000034434	7760249	ENSDART00000046542	GO:0016021	integral to membrane	insulin-like growth factor 1b receptor [Source:RefSeq_peptide;Acc:NP_694501]	igf1rb
1	7604579	7	ENSDARG00000034434	7760249	ENSDART00000046542	GO:0016301	kinase activity	insulin-like growth factor 1b receptor [Source:RefSeq_peptide;Acc:NP_694501]	igf1rb
1	7604579	7	ENSDARG00000034434	7760249	ENSDART00000046542	GO:0016740	transferase activity	insulin-like growth factor 1b receptor [Source:RefSeq_peptide;Acc:NP_694501]	igf1rb
1	7604579	7	ENSDARG00000034434	7760249	ENSDART00000046542	GO:0021522	spinal cord motor neuron differentiation	insulin-like growth factor 1b receptor [Source:RefSeq_peptide;Acc:NP_694501]	igf1rb
1	7604579	7	ENSDARG00000034434	7760249	ENSDART00000046542	GO:0043010	camera-type eye development	insulin-like growth factor 1b receptor [Source:RefSeq_peptide;Acc:NP_694501]	igf1rb
1	7604579	7	ENSDARG00000034434	7760249	ENSDART00000046542	GO:0048009	insulin-like growth factor receptor signaling pathway	insulin-like growth factor 1b receptor [Source:RefSeq_peptide;Acc:NP_694501]	igf1rb
1	7604579	7	ENSDARG00000034434	7760249	ENSDART00000046542	GO:0048752	semicircular canal morphogenesis	insulin-like growth factor 1b receptor [Source:RefSeq_peptide;Acc:NP_694501]	igf1rb
1	7604579	7	ENSDARG00000034434	7760249	ENSDART00000024164			insulin-like growth factor 1b receptor [Source:RefSeq_peptide;Acc:NP_694501]	igf1rb
1	7777720	7	ENSDARG00000057477	7811168	ENSDART00000102397			Leucine-rich repeat-containing protein 28. [Source:Uniprot/SWISSPROT;Acc:Q86X40]	LRRC28
1	7777720	7	ENSDARG00000057477	7811168	ENSDART00000102396			Leucine-rich repeat-containing protein 28. [Source:Uniprot/SWISSPROT;Acc:Q86X40]	LRRC28
1	7777720	7	ENSDARG00000057477	7811168	ENSDART00000080160			Leucine-rich repeat-containing protein 28. [Source:Uniprot/SWISSPROT;Acc:Q86X40]	LRRC28
1	7836687	7	ENSDARG00000057527	7879172	ENSDART00000080197
1	7836687	7	ENSDARG00000057527	7879172	ENSDART00000080190
1	7985151	7	ENSDARG00000006494	8072611	ENSDART00000006343	GO:0003674	molecular_function	ankyrin repeat and SOCS box-containing 7 [Source:RefSeq_peptide;Acc:NP_999895]	asb7
1	7985151	7	ENSDARG00000006494	8072611	ENSDART00000006343	GO:0005575	cellular_component	ankyrin repeat and SOCS box-containing 7 [Source:RefSeq_peptide;Acc:NP_999895]	asb7
1	7985151	7	ENSDARG00000006494	8072611	ENSDART00000006343	GO:0007242	intracellular signaling cascade	ankyrin repeat and SOCS box-containing 7 [Source:RefSeq_peptide;Acc:NP_999895]	asb7
1	8041216	7	ENSDARG00000038588	8046140	ENSDART00000056332
1	8113850	7	ENSDARG00000038135	8195343	ENSDART00000102377			aldehyde dehydrogenase 1 family, member A3 [Source:RefSeq_peptide;Acc:NP_001038210]	aldh1a3
1	8113850	7	ENSDARG00000038135	8195343	ENSDART00000102376	GO:0008152	metabolic process	aldehyde dehydrogenase 1 family, member A3 [Source:RefSeq_peptide;Acc:NP_001038210]	aldh1a3
1	8113850	7	ENSDARG00000038135	8195343	ENSDART00000102376	GO:0016491	oxidoreductase activity	aldehyde dehydrogenase 1 family, member A3 [Source:RefSeq_peptide;Acc:NP_001038210]	aldh1a3
1	8113850	7	ENSDARG00000038135	8195343	ENSDART00000055593			aldehyde dehydrogenase 1 family, member A3 [Source:RefSeq_peptide;Acc:NP_001038210]	aldh1a3
1	8259311	7	ENSDARG00000065773	8259400	ENSDART00000095432
1	8267457	7	ENSDARG00000023868	8330828	ENSDART00000038430
1	8267457	7	ENSDARG00000023868	8330828	ENSDART00000080049
1	8267457	7	ENSDARG00000023868	8330828	ENSDART00000031049
-1	8538268	7	ENSDARG00000070006	8548671	ENSDART00000102363				LOC562671
1	8591258	7	ENSDARG00000045936	8611667	ENSDART00000066224			paired box gene 6b [Source:RefSeq_peptide;Acc:NP_571716]	pax6b
1	8591258	7	ENSDARG00000045936	8611667	ENSDART00000067248	GO:0003677	DNA binding	paired box gene 6b [Source:RefSeq_peptide;Acc:NP_571716]	pax6b
1	8591258	7	ENSDARG00000045936	8611667	ENSDART00000067248	GO:0003700	transcription factor activity	paired box gene 6b [Source:RefSeq_peptide;Acc:NP_571716]	pax6b
1	8591258	7	ENSDARG00000045936	8611667	ENSDART00000067248	GO:0005634	nucleus	paired box gene 6b [Source:RefSeq_peptide;Acc:NP_571716]	pax6b
1	8591258	7	ENSDARG00000045936	8611667	ENSDART00000067248	GO:0006355	regulation of transcription, DNA-dependent	paired box gene 6b [Source:RefSeq_peptide;Acc:NP_571716]	pax6b
1	8591258	7	ENSDARG00000045936	8611667	ENSDART00000067248	GO:0007275	multicellular organismal development	paired box gene 6b [Source:RefSeq_peptide;Acc:NP_571716]	pax6b
1	8591258	7	ENSDARG00000045936	8611667	ENSDART00000067248	GO:0009952	anterior/posterior pattern formation	paired box gene 6b [Source:RefSeq_peptide;Acc:NP_571716]	pax6b
1	8591258	7	ENSDARG00000045936	8611667	ENSDART00000067248	GO:0030902	hindbrain development	paired box gene 6b [Source:RefSeq_peptide;Acc:NP_571716]	pax6b
1	8591258	7	ENSDARG00000045936	8611667	ENSDART00000067248	GO:0043565	sequence-specific DNA binding	paired box gene 6b [Source:RefSeq_peptide;Acc:NP_571716]	pax6b
1	8591258	7	ENSDARG00000045936	8611667	ENSDART00000067248	GO:0045449	regulation of transcription	paired box gene 6b [Source:RefSeq_peptide;Acc:NP_571716]	pax6b
1	8591258	7	ENSDARG00000045936	8611667	ENSDART00000067522			paired box gene 6b [Source:RefSeq_peptide;Acc:NP_571716]	pax6b
-1	8620803	7	ENSDARG00000008852	8747835	ENSDART00000002498	GO:0005575	cellular_component	Elongator complex protein 4 (ELP4). [Source:Uniprot/SWISSPROT;Acc:Q566Y1]	elp4
-1	8620803	7	ENSDARG00000008852	8747835	ENSDART00000002498	GO:0008150	biological_process	Elongator complex protein 4 (ELP4). [Source:Uniprot/SWISSPROT;Acc:Q566Y1]	elp4
-1	8620803	7	ENSDARG00000008852	8747835	ENSDART00000002498	GO:0031177	phosphopantetheine binding	Elongator complex protein 4 (ELP4). [Source:Uniprot/SWISSPROT;Acc:Q566Y1]	elp4
1	8765395	7	ENSDARG00000045935	8778755	ENSDART00000067520				LOC795154
-1	8890470	7	ENSDARG00000060962	8905485	ENSDART00000102332			hypothetical protein LOC565512 [Source:RefSeq_peptide;Acc:NP_001070636]	zgc:153080
-1	8890470	7	ENSDARG00000060962	8905485	ENSDART00000086460			hypothetical protein LOC565512 [Source:RefSeq_peptide;Acc:NP_001070636]	zgc:153080
-1	8890470	7	ENSDARG00000060962	8905485	ENSDART00000086466			hypothetical protein LOC565512 [Source:RefSeq_peptide;Acc:NP_001070636]	zgc:153080
-1	8890470	7	ENSDARG00000060962	8905485	ENSDART00000102327			hypothetical protein LOC565512 [Source:RefSeq_peptide;Acc:NP_001070636]	zgc:153080
-1	8890470	7	ENSDARG00000060962	8905485	ENSDART00000102320	GO:0005515	protein binding	hypothetical protein LOC565512 [Source:RefSeq_peptide;Acc:NP_001070636]	zgc:153080
-1	8890470	7	ENSDARG00000060962	8905485	ENSDART00000102320	GO:0005575	cellular_component	hypothetical protein LOC565512 [Source:RefSeq_peptide;Acc:NP_001070636]	zgc:153080
-1	8890470	7	ENSDARG00000060962	8905485	ENSDART00000102320	GO:0008150	biological_process	hypothetical protein LOC565512 [Source:RefSeq_peptide;Acc:NP_001070636]	zgc:153080
-1	8890470	7	ENSDARG00000060962	8905485	ENSDART00000102320	GO:0008270	zinc ion binding	hypothetical protein LOC565512 [Source:RefSeq_peptide;Acc:NP_001070636]	zgc:153080
-1	8920830	7	ENSDARG00000054184	8926759	ENSDART00000076300				LOC794195
-1	8920830	7	ENSDARG00000054184	8926759	ENSDART00000102313				LOC794195
-1	8920830	7	ENSDARG00000054184	8926759	ENSDART00000076318				LOC794195
-1	8920830	7	ENSDARG00000054184	8926759	ENSDART00000008545				LOC794195
-1	8920830	7	ENSDARG00000054184	8926759	ENSDART00000102310				LOC794195
-1	8920830	7	ENSDARG00000054184	8926759	ENSDART00000015045				LOC794195
-1	8946098	7	ENSDARG00000069982	8948966	ENSDART00000102308
1	9092436	7	ENSDARG00000006889	9164157	ENSDART00000002449	GO:0005575	cellular_component	zgc:112142 (zgc:112142), mRNA [Source:RefSeq_dna;Acc:NM_001017735]	zgc:112142
1	9092436	7	ENSDARG00000006889	9164157	ENSDART00000002449	GO:0008150	biological_process	zgc:112142 (zgc:112142), mRNA [Source:RefSeq_dna;Acc:NM_001017735]	zgc:112142
1	9092436	7	ENSDARG00000006889	9164157	ENSDART00000002449	GO:0016787	hydrolase activity	zgc:112142 (zgc:112142), mRNA [Source:RefSeq_dna;Acc:NM_001017735]	zgc:112142
1	9219190	7	ENSDARG00000025868	9260591	ENSDART00000028620	GO:0008150	biological_process	zinc finger, DHHC-type containing 13 [Source:RefSeq_peptide;Acc:NP_001008650]	zdhhc13
1	9219190	7	ENSDARG00000025868	9260591	ENSDART00000028620	GO:0008270	zinc ion binding	zinc finger, DHHC-type containing 13 [Source:RefSeq_peptide;Acc:NP_001008650]	zdhhc13
-1	9263492	7	ENSDARG00000036777	9276275	ENSDART00000053404			Cysteine and glycine-rich protein 3 (Cysteine-rich protein 3) (CRP3) (LIM domain protein, cardiac) (Muscle LIM protein). [Source:Uniprot/SWISSPROT;Acc:P50461]	CSRP3 (2 of 2)
-1	9302363	7	ENSDARG00000069975	9316341	ENSDART00000102292	GO:0005575	cellular_component	cysteine and glycine-rich protein 3 (cardiac LIM protein) [Source:RefSeq_peptide;Acc:NP_001006026]	csrp3
-1	9302363	7	ENSDARG00000069975	9316341	ENSDART00000102292	GO:0006829	zinc ion transport	cysteine and glycine-rich protein 3 (cardiac LIM protein) [Source:RefSeq_peptide;Acc:NP_001006026]	csrp3
-1	9302363	7	ENSDARG00000069975	9316341	ENSDART00000102292	GO:0008270	zinc ion binding	cysteine and glycine-rich protein 3 (cardiac LIM protein) [Source:RefSeq_peptide;Acc:NP_001006026]	csrp3
-1	9302363	7	ENSDARG00000069975	9316341	ENSDART00000102292	GO:0046872	metal ion binding	cysteine and glycine-rich protein 3 (cardiac LIM protein) [Source:RefSeq_peptide;Acc:NP_001006026]	csrp3
-1	9330392	7	ENSDARG00000057323	9343744	ENSDART00000079953			Hypothetical protein (Fragment). [Source:Uniprot/SPTREMBL;Acc:Q58EH2]	Q58EH2_DANRE
-1	9515644	7	ENSDARG00000057312	9517059	ENSDART00000079948
-1	9596140	7	ENSDARG00000065325	9596257	ENSDART00000094993			5S ribosomal RNA [Source: RFAM 8.0]	5S_rRNA
1	9734476	7	ENSDARG00000025797	9742373	ENSDART00000035067			Abhydrolase domain-containing protein 2 (EC 3.1.1.-) (Lung alpha/beta hydrolase 2) (Protein PHPS1-2). [Source:Uniprot/SWISSPROT;Acc:P08910]	ABHD2 (1 of 3)
-1	9751794	7	ENSDARG00000012504	9767325	ENSDART00000006897	GO:0005215	transporter activity	retinaldehyde binding protein 1, like [Source:RefSeq_peptide;Acc:NP_956999]	rlbp1l
-1	9751794	7	ENSDARG00000012504	9767325	ENSDART00000006897	GO:0005622	intracellular	retinaldehyde binding protein 1, like [Source:RefSeq_peptide;Acc:NP_956999]	rlbp1l
-1	9751794	7	ENSDARG00000012504	9767325	ENSDART00000006897	GO:0006810	transport	retinaldehyde binding protein 1, like [Source:RefSeq_peptide;Acc:NP_956999]	rlbp1l
-1	9781298	7	ENSDARG00000058257	9791252	ENSDART00000062257	GO:0005385	zinc ion transporter activity	Zinc transporter Zip1 (DrZip1) (Solute carrier family 39 member 1). [Source:Uniprot/SWISSPROT;Acc:P59889]	slc39a1
-1	9781298	7	ENSDARG00000058257	9791252	ENSDART00000062257	GO:0005579	membrane attack complex	Zinc transporter Zip1 (DrZip1) (Solute carrier family 39 member 1). [Source:Uniprot/SWISSPROT;Acc:P59889]	slc39a1
-1	9781298	7	ENSDARG00000058257	9791252	ENSDART00000062257	GO:0005886	plasma membrane	Zinc transporter Zip1 (DrZip1) (Solute carrier family 39 member 1). [Source:Uniprot/SWISSPROT;Acc:P59889]	slc39a1
-1	9781298	7	ENSDARG00000058257	9791252	ENSDART00000062257	GO:0006810	transport	Zinc transporter Zip1 (DrZip1) (Solute carrier family 39 member 1). [Source:Uniprot/SWISSPROT;Acc:P59889]	slc39a1
-1	9781298	7	ENSDARG00000058257	9791252	ENSDART00000062257	GO:0006829	zinc ion transport	Zinc transporter Zip1 (DrZip1) (Solute carrier family 39 member 1). [Source:Uniprot/SWISSPROT;Acc:P59889]	slc39a1
-1	9781298	7	ENSDARG00000058257	9791252	ENSDART00000062257	GO:0008270	zinc ion binding	Zinc transporter Zip1 (DrZip1) (Solute carrier family 39 member 1). [Source:Uniprot/SWISSPROT;Acc:P59889]	slc39a1
-1	9781298	7	ENSDARG00000058257	9791252	ENSDART00000062257	GO:0016020	membrane	Zinc transporter Zip1 (DrZip1) (Solute carrier family 39 member 1). [Source:Uniprot/SWISSPROT;Acc:P59889]	slc39a1
-1	9781298	7	ENSDARG00000058257	9791252	ENSDART00000062257	GO:0016021	integral to membrane	Zinc transporter Zip1 (DrZip1) (Solute carrier family 39 member 1). [Source:Uniprot/SWISSPROT;Acc:P59889]	slc39a1
-1	9781298	7	ENSDARG00000058257	9791252	ENSDART00000062257	GO:0030001	metal ion transport	Zinc transporter Zip1 (DrZip1) (Solute carrier family 39 member 1). [Source:Uniprot/SWISSPROT;Acc:P59889]	slc39a1
-1	9781298	7	ENSDARG00000058257	9791252	ENSDART00000062257	GO:0046873	metal ion transporter activity	Zinc transporter Zip1 (DrZip1) (Solute carrier family 39 member 1). [Source:Uniprot/SWISSPROT;Acc:P59889]	slc39a1
1	9888462	7	ENSDARG00000062909	10083731	ENSDART00000091468	GO:0004289	subtilase activity	furinA [Source:RefSeq_peptide;Acc:NP_001038571]	furina
1	9888462	7	ENSDARG00000062909	10083731	ENSDART00000091468	GO:0006508	proteolysis	furinA [Source:RefSeq_peptide;Acc:NP_001038571]	furina
1	9888462	7	ENSDARG00000062909	10083731	ENSDART00000091468	GO:0051216	cartilage development	furinA [Source:RefSeq_peptide;Acc:NP_001038571]	furina
1	10102992	7	ENSDARG00000011449	10149815	ENSDART00000023653				LOC566739
1	10102992	7	ENSDARG00000011449	10149815	ENSDART00000053493				LOC566739
1	10102992	7	ENSDARG00000011449	10149815	ENSDART00000048571				LOC566739
1	10102992	7	ENSDARG00000011449	10149815	ENSDART00000018033				LOC566739
1	10102992	7	ENSDARG00000011449	10149815	ENSDART00000011246				LOC566739
1	10102992	7	ENSDARG00000011449	10149815	ENSDART00000076164				LOC566739
1	10102992	7	ENSDARG00000011449	10149815	ENSDART00000076167				LOC566739
1	10172762	7	ENSDARG00000003203	10182216	ENSDART00000053521	GO:0003674	molecular_function	hypothetical protein LOC100038797 [Source:RefSeq_peptide;Acc:NP_001083046]	zgc:162132
1	10172762	7	ENSDARG00000003203	10182216	ENSDART00000053521	GO:0005575	cellular_component	hypothetical protein LOC100038797 [Source:RefSeq_peptide;Acc:NP_001083046]	zgc:162132
1	10172762	7	ENSDARG00000003203	10182216	ENSDART00000053521	GO:0008150	biological_process	hypothetical protein LOC100038797 [Source:RefSeq_peptide;Acc:NP_001083046]	zgc:162132
1	10172762	7	ENSDARG00000003203	10182216	ENSDART00000053518			hypothetical protein LOC100038797 [Source:RefSeq_peptide;Acc:NP_001083046]	zgc:162132
-1	10261915	7	ENSDARG00000048484	10262002	ENSDART00000070193			dre-mir-9-6 [Source:miRBase;Acc:MI0001885]	dre-mir-9-6
-1	10277750	7	ENSDARG00000033099	10327880	ENSDART00000041577	GO:0000166	nucleotide binding	kinesin family member 7 [Source:RefSeq_peptide;Acc:NP_001014816]	kif7
-1	10277750	7	ENSDARG00000033099	10327880	ENSDART00000041577	GO:0003777	microtubule motor activity	kinesin family member 7 [Source:RefSeq_peptide;Acc:NP_001014816]	kif7
-1	10277750	7	ENSDARG00000033099	10327880	ENSDART00000041577	GO:0005515	protein binding	kinesin family member 7 [Source:RefSeq_peptide;Acc:NP_001014816]	kif7
-1	10277750	7	ENSDARG00000033099	10327880	ENSDART00000041577	GO:0005524	ATP binding	kinesin family member 7 [Source:RefSeq_peptide;Acc:NP_001014816]	kif7
-1	10277750	7	ENSDARG00000033099	10327880	ENSDART00000041577	GO:0005737	cytoplasm	kinesin family member 7 [Source:RefSeq_peptide;Acc:NP_001014816]	kif7
-1	10277750	7	ENSDARG00000033099	10327880	ENSDART00000041577	GO:0005874	microtubule	kinesin family member 7 [Source:RefSeq_peptide;Acc:NP_001014816]	kif7
-1	10277750	7	ENSDARG00000033099	10327880	ENSDART00000041577	GO:0005875	microtubule associated complex	kinesin family member 7 [Source:RefSeq_peptide;Acc:NP_001014816]	kif7
-1	10277750	7	ENSDARG00000033099	10327880	ENSDART00000041577	GO:0007018	microtubule-based movement	kinesin family member 7 [Source:RefSeq_peptide;Acc:NP_001014816]	kif7
-1	10277750	7	ENSDARG00000033099	10327880	ENSDART00000041577	GO:0035301	Hedgehog signaling complex	kinesin family member 7 [Source:RefSeq_peptide;Acc:NP_001014816]	kif7
-1	10277750	7	ENSDARG00000033099	10327880	ENSDART00000041577	GO:0045879	negative regulation of smoothened signaling pathway	kinesin family member 7 [Source:RefSeq_peptide;Acc:NP_001014816]	kif7
-1	10277750	7	ENSDARG00000033099	10327880	ENSDART00000102242			kinesin family member 7 [Source:RefSeq_peptide;Acc:NP_001014816]	kif7
-1	10336000	7	ENSDARG00000048733	10336096	ENSDART00000070442			dre-mir-7a-2 [Source:miRBase;Acc:MI0001362]	dre-mir-7a-2
-1	10397221	7	ENSDARG00000036782	10416914	ENSDART00000053410	GO:0003735	structural constituent of ribosome	hypothetical protein LOC100037328 [Source:RefSeq_peptide;Acc:NP_001082952]	si:dkey-265m8.2
-1	10397221	7	ENSDARG00000036782	10416914	ENSDART00000053410	GO:0005622	intracellular	hypothetical protein LOC100037328 [Source:RefSeq_peptide;Acc:NP_001082952]	si:dkey-265m8.2
-1	10397221	7	ENSDARG00000036782	10416914	ENSDART00000053410	GO:0005840	ribosome	hypothetical protein LOC100037328 [Source:RefSeq_peptide;Acc:NP_001082952]	si:dkey-265m8.2
-1	10397221	7	ENSDARG00000036782	10416914	ENSDART00000053410	GO:0006412	translation	hypothetical protein LOC100037328 [Source:RefSeq_peptide;Acc:NP_001082952]	si:dkey-265m8.2
-1	10397221	7	ENSDARG00000036782	10416914	ENSDART00000053410	GO:0030529	ribonucleoprotein complex	hypothetical protein LOC100037328 [Source:RefSeq_peptide;Acc:NP_001082952]	si:dkey-265m8.2
1	10417152	7	ENSDARG00000016307	10424345	ENSDART00000027331	GO:0005575	cellular_component	hypothetical protein LOC436791 [Source:RefSeq_peptide;Acc:NP_001002518]	zgc:92810
1	10417152	7	ENSDARG00000016307	10424345	ENSDART00000027331	GO:0008150	biological_process	hypothetical protein LOC436791 [Source:RefSeq_peptide;Acc:NP_001002518]	zgc:92810
1	10417152	7	ENSDARG00000016307	10424345	ENSDART00000027331	GO:0016787	hydrolase activity	hypothetical protein LOC436791 [Source:RefSeq_peptide;Acc:NP_001002518]	zgc:92810
-1	10651945	7	ENSDARG00000017832	10655354	ENSDART00000022441	GO:0003677	DNA binding	developing brain homeobox 1a [Source:RefSeq_peptide;Acc:NP_571233]	dbx1a
-1	10651945	7	ENSDARG00000017832	10655354	ENSDART00000022441	GO:0003700	transcription factor activity	developing brain homeobox 1a [Source:RefSeq_peptide;Acc:NP_571233]	dbx1a
-1	10651945	7	ENSDARG00000017832	10655354	ENSDART00000022441	GO:0005634	nucleus	developing brain homeobox 1a [Source:RefSeq_peptide;Acc:NP_571233]	dbx1a
-1	10651945	7	ENSDARG00000017832	10655354	ENSDART00000022441	GO:0006355	regulation of transcription, DNA-dependent	developing brain homeobox 1a [Source:RefSeq_peptide;Acc:NP_571233]	dbx1a
-1	10651945	7	ENSDARG00000017832	10655354	ENSDART00000022441	GO:0043565	sequence-specific DNA binding	developing brain homeobox 1a [Source:RefSeq_peptide;Acc:NP_571233]	dbx1a
-1	10651945	7	ENSDARG00000017832	10655354	ENSDART00000022441	GO:0045449	regulation of transcription	developing brain homeobox 1a [Source:RefSeq_peptide;Acc:NP_571233]	dbx1a
1	10719061	7	ENSDARG00000028386	10725963	ENSDART00000035558			HIV-1 Tat interactive protein 2 [Source:RefSeq_peptide;Acc:NP_571756]	htatip2
1	10729053	7	ENSDARG00000019791	10846320	ENSDART00000013409	GO:0003676	nucleic acid binding	hypothetical protein LOC550348 [Source:RefSeq_peptide;Acc:NP_001017655]	zgc:112498
1	10729053	7	ENSDARG00000019791	10846320	ENSDART00000013409	GO:0005622	intracellular	hypothetical protein LOC550348 [Source:RefSeq_peptide;Acc:NP_001017655]	zgc:112498
1	10729053	7	ENSDARG00000019791	10846320	ENSDART00000013409	GO:0008150	biological_process	hypothetical protein LOC550348 [Source:RefSeq_peptide;Acc:NP_001017655]	zgc:112498
1	10729053	7	ENSDARG00000019791	10846320	ENSDART00000013409	GO:0008270	zinc ion binding	hypothetical protein LOC550348 [Source:RefSeq_peptide;Acc:NP_001017655]	zgc:112498
1	10851087	7	ENSDARG00000015880	10869612	ENSDART00000047257	GO:0005328	neurotransmitter:sodium symporter activity	solute carrier family 6 (neurotransmitter transporter, glycine), member 5 [Source:RefSeq_peptide;Acc:NP_001009557]	slc6a5
1	10851087	7	ENSDARG00000015880	10869612	ENSDART00000047257	GO:0005887	integral to plasma membrane	solute carrier family 6 (neurotransmitter transporter, glycine), member 5 [Source:RefSeq_peptide;Acc:NP_001009557]	slc6a5
1	10851087	7	ENSDARG00000015880	10869612	ENSDART00000047257	GO:0006810	transport	solute carrier family 6 (neurotransmitter transporter, glycine), member 5 [Source:RefSeq_peptide;Acc:NP_001009557]	slc6a5
1	10851087	7	ENSDARG00000015880	10869612	ENSDART00000047257	GO:0006836	neurotransmitter transport	solute carrier family 6 (neurotransmitter transporter, glycine), member 5 [Source:RefSeq_peptide;Acc:NP_001009557]	slc6a5
1	10851087	7	ENSDARG00000015880	10869612	ENSDART00000047257	GO:0008152	metabolic process	solute carrier family 6 (neurotransmitter transporter, glycine), member 5 [Source:RefSeq_peptide;Acc:NP_001009557]	slc6a5
1	10851087	7	ENSDARG00000015880	10869612	ENSDART00000047257	GO:0015293	symporter activity	solute carrier family 6 (neurotransmitter transporter, glycine), member 5 [Source:RefSeq_peptide;Acc:NP_001009557]	slc6a5
1	10851087	7	ENSDARG00000015880	10869612	ENSDART00000047257	GO:0016020	membrane	solute carrier family 6 (neurotransmitter transporter, glycine), member 5 [Source:RefSeq_peptide;Acc:NP_001009557]	slc6a5
1	10851087	7	ENSDARG00000015880	10869612	ENSDART00000047257	GO:0016021	integral to membrane	solute carrier family 6 (neurotransmitter transporter, glycine), member 5 [Source:RefSeq_peptide;Acc:NP_001009557]	slc6a5
1	10851087	7	ENSDARG00000015880	10869612	ENSDART00000047257	GO:0016855	racemase and epimerase activity, acting on amino acids and derivatives	solute carrier family 6 (neurotransmitter transporter, glycine), member 5 [Source:RefSeq_peptide;Acc:NP_001009557]	slc6a5
1	10851087	7	ENSDARG00000015880	10869612	ENSDART00000102209			solute carrier family 6 (neurotransmitter transporter, glycine), member 5 [Source:RefSeq_peptide;Acc:NP_001009557]	slc6a5
-1	10879247	7	ENSDARG00000051794	10879549	ENSDART00000102208
1	10882326	7	ENSDARG00000057744	10885640	ENSDART00000102200			novel immune-type receptor 3b [Source:RefSeq_peptide;Acc:NP_001007212]	nitr3a
1	10882326	7	ENSDARG00000057744	10885640	ENSDART00000053337	GO:0004872	receptor activity	novel immune-type receptor 3b [Source:RefSeq_peptide;Acc:NP_001007212]	nitr3a
1	10882326	7	ENSDARG00000057744	10885640	ENSDART00000102195			novel immune-type receptor 3b [Source:RefSeq_peptide;Acc:NP_001007212]	nitr3a
1	10886008	7	ENSDARG00000057757	10892364	ENSDART00000053340	GO:0004872	receptor activity	novel immune-type receptor [Source:RefSeq_peptide;Acc:NP_001007203]	nitr3c
1	10886008	7	ENSDARG00000057757	10892364	ENSDART00000102189			novel immune-type receptor [Source:RefSeq_peptide;Acc:NP_001007203]	nitr3c
1	10886008	7	ENSDARG00000057757	10892364	ENSDART00000080494			novel immune-type receptor [Source:RefSeq_peptide;Acc:NP_001007203]	nitr3c
1	10886008	7	ENSDARG00000057757	10892364	ENSDART00000073465			novel immune-type receptor [Source:RefSeq_peptide;Acc:NP_001007203]	nitr3c
1	10897437	7	ENSDARG00000057760	10901645	ENSDART00000037625	GO:0004872	receptor activity	novel immune-type receptor 3a isoform 1 [Source:RefSeq_peptide;Acc:NP_001007204]	nitr3a
1	10897437	7	ENSDARG00000057760	10901645	ENSDART00000053344			novel immune-type receptor 3a isoform 1 [Source:RefSeq_peptide;Acc:NP_001007204]	nitr3a
1	10897437	7	ENSDARG00000057760	10901645	ENSDART00000102172			novel immune-type receptor 3a isoform 1 [Source:RefSeq_peptide;Acc:NP_001007204]	nitr3a
1	10897437	7	ENSDARG00000057760	10901645	ENSDART00000102166			novel immune-type receptor 3a isoform 1 [Source:RefSeq_peptide;Acc:NP_001007204]	nitr3a
1	10897437	7	ENSDARG00000057760	10901645	ENSDART00000102162			novel immune-type receptor 3a isoform 1 [Source:RefSeq_peptide;Acc:NP_001007204]	nitr3a
1	10897437	7	ENSDARG00000057760	10901645	ENSDART00000080515			novel immune-type receptor 3a isoform 1 [Source:RefSeq_peptide;Acc:NP_001007204]	nitr3a
-1	10904341	7	ENSDARG00000069927	10908448	ENSDART00000053350			Novel immune-type receptor 7b, allele 4. [Source:Uniprot/SPTREMBL;Acc:Q5SNP3]	nitr7b
-1	10904341	7	ENSDARG00000069927	10908448	ENSDART00000073466			Novel immune-type receptor 7b, allele 4. [Source:Uniprot/SPTREMBL;Acc:Q5SNP3]	nitr7b
-1	10924680	7	ENSDARG00000069925	10927987	ENSDART00000102154			novel immune-type receptor 7a [Source:RefSeq_peptide;Acc:NP_001028264]	nitr7a
-1	10924680	7	ENSDARG00000069925	10927987	ENSDART00000053352			novel immune-type receptor 7a [Source:RefSeq_peptide;Acc:NP_001028264]	nitr7a
-1	10943825	7	ENSDARG00000036745	10945071	ENSDART00000053354	GO:0005529	sugar binding	hypothetical protein LOC446136 [Source:RefSeq_peptide;Acc:NP_001018880]	si:busm1-169i8.11
1	10953623	7	ENSDARG00000057780	10957172	ENSDART00000102149			hypothetical protein LOC558699 [Source:RefSeq_peptide;Acc:NP_001025292]	NP_001025292.1
1	10953623	7	ENSDARG00000057780	10957172	ENSDART00000080528			hypothetical protein LOC558699 [Source:RefSeq_peptide;Acc:NP_001025292]	NP_001025292.1
1	10953623	7	ENSDARG00000057780	10957172	ENSDART00000102141			hypothetical protein LOC558699 [Source:RefSeq_peptide;Acc:NP_001025292]	NP_001025292.1
-1	10975006	7	ENSDARG00000028333	10980747	ENSDART00000102132			hypothetical protein LOC641579 [Source:RefSeq_peptide;Acc:NP_001032666]	nitr9
-1	10975006	7	ENSDARG00000028333	10980747	ENSDART00000053357			hypothetical protein LOC641579 [Source:RefSeq_peptide;Acc:NP_001032666]	nitr9
-1	10975006	7	ENSDARG00000028333	10980747	ENSDART00000080564	GO:0003674	molecular_function	hypothetical protein LOC641579 [Source:RefSeq_peptide;Acc:NP_001032666]	nitr9
-1	10975006	7	ENSDARG00000028333	10980747	ENSDART00000080564	GO:0005575	cellular_component	hypothetical protein LOC641579 [Source:RefSeq_peptide;Acc:NP_001032666]	nitr9
-1	10975006	7	ENSDARG00000028333	10980747	ENSDART00000080564	GO:0008150	biological_process	hypothetical protein LOC641579 [Source:RefSeq_peptide;Acc:NP_001032666]	nitr9
1	10987262	7	ENSDARG00000036749	10989352	ENSDART00000053361	GO:0004872	receptor activity	novel immune-type receptor 11a [Source:RefSeq_peptide;Acc:NP_001020672]	nitr11a
1	10995954	7	ENSDARG00000036751	10998680	ENSDART00000053363	GO:0004872	receptor activity	novel immune-type receptor 10b [Source:RefSeq_peptide;Acc:NP_001020671]	nitr10b
1	10998958	7	ENSDARG00000051792	11000721	ENSDART00000102114				LOC557873
1	10998958	7	ENSDARG00000051792	11000721	ENSDART00000073471				LOC557873
1	10998958	7	ENSDARG00000051792	11000721	ENSDART00000102110				LOC557873
1	11016805	7	ENSDARG00000036752	11024926	ENSDART00000102106			novel immune-type receptor 11b [Source:RefSeq_peptide;Acc:NP_001020668]	nitr11b
1	11016805	7	ENSDARG00000036752	11024926	ENSDART00000102105			novel immune-type receptor 11b [Source:RefSeq_peptide;Acc:NP_001020668]	nitr11b
1	11016805	7	ENSDARG00000036752	11024926	ENSDART00000053364	GO:0004872	receptor activity	novel immune-type receptor 11b [Source:RefSeq_peptide;Acc:NP_001020668]	nitr11b
1	11016805	7	ENSDARG00000036752	11024926	ENSDART00000053365	GO:0004872	receptor activity	novel immune-type receptor 11b [Source:RefSeq_peptide;Acc:NP_001020668]	nitr11b
1	11027984	7	ENSDARG00000033542	11033601	ENSDART00000046000	GO:0004872	receptor activity	novel immune-type receptor 12 [Source:RefSeq_peptide;Acc:NP_001020667]	nitr12
1	11027984	7	ENSDARG00000033542	11033601	ENSDART00000102093			novel immune-type receptor 12 [Source:RefSeq_peptide;Acc:NP_001020667]	nitr12
1	11027984	7	ENSDARG00000033542	11033601	ENSDART00000102088			novel immune-type receptor 12 [Source:RefSeq_peptide;Acc:NP_001020667]	nitr12
1	11027984	7	ENSDARG00000033542	11033601	ENSDART00000102087			novel immune-type receptor 12 [Source:RefSeq_peptide;Acc:NP_001020667]	nitr12
-1	11039373	7	ENSDARG00000057858	11041745	ENSDART00000080614			Novel protein similar to human and mouse solute carrier family 6 (Neurotransmitter transporter, glycine), member 5 (SLC6A5) (Fragment). [Source:Uniprot/SPTREMBL;Acc:Q5SNP7]	slc6a5
-1	11046380	7	ENSDARG00000057620	11050941	ENSDART00000102081
-1	11046380	7	ENSDARG00000057620	11050941	ENSDART00000102074
-1	11046380	7	ENSDARG00000057620	11050941	ENSDART00000053329
1	11059408	7	ENSDARG00000043398	11064821	ENSDART00000060397			Novel immune-type receptor 2a, allele 2. [Source:Uniprot/SPTREMBL;Acc:Q5SYA6]	nitr2a
1	11059408	7	ENSDARG00000043398	11064821	ENSDART00000060390			Novel immune-type receptor 2a, allele 2. [Source:Uniprot/SPTREMBL;Acc:Q5SYA6]	nitr2a
1	11070589	7	ENSDARG00000000460	11073731	ENSDART00000060383				LOC100004159
1	11083773	7	ENSDARG00000069876	11100609	ENSDART00000102031			novel immune-type receptor 1a [Source:RefSeq_peptide;Acc:NP_001007220]	nitr1a
1	11083773	7	ENSDARG00000069876	11100609	ENSDART00000102028	GO:0004872	receptor activity	novel immune-type receptor 1a [Source:RefSeq_peptide;Acc:NP_001007220]	nitr1a
1	11083773	7	ENSDARG00000069876	11100609	ENSDART00000102025	GO:0004872	receptor activity	novel immune-type receptor 1a [Source:RefSeq_peptide;Acc:NP_001007220]	nitr1a
1	11083773	7	ENSDARG00000069876	11100609	ENSDART00000102024			novel immune-type receptor 1a [Source:RefSeq_peptide;Acc:NP_001007220]	nitr1a
1	11083773	7	ENSDARG00000069876	11100609	ENSDART00000102020			novel immune-type receptor 1a [Source:RefSeq_peptide;Acc:NP_001007220]	nitr1a
1	11083773	7	ENSDARG00000069876	11100609	ENSDART00000102012			novel immune-type receptor 1a [Source:RefSeq_peptide;Acc:NP_001007220]	nitr1a
1	11083773	7	ENSDARG00000069876	11100609	ENSDART00000102008			novel immune-type receptor 1a [Source:RefSeq_peptide;Acc:NP_001007220]	nitr1a
1	11112359	7	ENSDARG00000069859	11124416	ENSDART00000009769			novel immune-type receptor 1d [Source:RefSeq_peptide;Acc:NP_938163]	nitr1d
1	11112359	7	ENSDARG00000069859	11124416	ENSDART00000101989			novel immune-type receptor 1d [Source:RefSeq_peptide;Acc:NP_938163]	nitr1d
1	11112359	7	ENSDARG00000069859	11124416	ENSDART00000101988	GO:0004872	receptor activity	novel immune-type receptor 1d [Source:RefSeq_peptide;Acc:NP_938163]	nitr1d
1	11122834	7	ENSDARG00000022761	11123352	ENSDART00000031232
1	11139608	7	ENSDARG00000069848	11156376	ENSDART00000101979			novel immune-type receptor 1j [Source:RefSeq_peptide;Acc:NP_001011881]	nitr1j
1	11139608	7	ENSDARG00000069848	11156376	ENSDART00000101972			novel immune-type receptor 1j [Source:RefSeq_peptide;Acc:NP_001011881]	nitr1j
1	11139608	7	ENSDARG00000069848	11156376	ENSDART00000101968			novel immune-type receptor 1j [Source:RefSeq_peptide;Acc:NP_001011881]	nitr1j
1	11139608	7	ENSDARG00000069848	11156376	ENSDART00000053312			novel immune-type receptor 1j [Source:RefSeq_peptide;Acc:NP_001011881]	nitr1j
1	11139608	7	ENSDARG00000069848	11156376	ENSDART00000101955	GO:0004872	receptor activity	novel immune-type receptor 1j [Source:RefSeq_peptide;Acc:NP_001011881]	nitr1j
1	11139608	7	ENSDARG00000069848	11156376	ENSDART00000053306	GO:0004872	receptor activity	novel immune-type receptor 1j [Source:RefSeq_peptide;Acc:NP_001011881]	nitr1j
1	11139608	7	ENSDARG00000069848	11156376	ENSDART00000101946			novel immune-type receptor 1j [Source:RefSeq_peptide;Acc:NP_001011881]	nitr1j
1	11139608	7	ENSDARG00000069848	11156376	ENSDART00000101945			novel immune-type receptor 1j [Source:RefSeq_peptide;Acc:NP_001011881]	nitr1j
1	11139608	7	ENSDARG00000069848	11156376	ENSDART00000053305	GO:0004872	receptor activity	novel immune-type receptor 1j [Source:RefSeq_peptide;Acc:NP_001011881]	nitr1j
1	11139608	7	ENSDARG00000069848	11156376	ENSDART00000101922			novel immune-type receptor 1j [Source:RefSeq_peptide;Acc:NP_001011881]	nitr1j
-1	11143582	7	ENSDARG00000036706	11145209	ENSDART00000053311	GO:0003677	DNA binding	hypothetical protein LOC368931 [Source:RefSeq_peptide;Acc:NP_001003821]	si:busm1-105l16.15
-1	11143582	7	ENSDARG00000036706	11145209	ENSDART00000053311	GO:0045449	regulation of transcription	hypothetical protein LOC368931 [Source:RefSeq_peptide;Acc:NP_001003821]	si:busm1-105l16.15
1	11162667	7	ENSDARG00000069824	11181755	ENSDART00000101894			novel immune-type receptor 1m [Source:RefSeq_peptide;Acc:NP_938155]	nitr1m
1	11162667	7	ENSDARG00000069824	11181755	ENSDART00000101883	GO:0004872	receptor activity	novel immune-type receptor 1m [Source:RefSeq_peptide;Acc:NP_938155]	nitr1m
1	11162667	7	ENSDARG00000069824	11181755	ENSDART00000101878			novel immune-type receptor 1m [Source:RefSeq_peptide;Acc:NP_938155]	nitr1m
1	11162667	7	ENSDARG00000069824	11181755	ENSDART00000053297	GO:0004872	receptor activity	novel immune-type receptor 1m [Source:RefSeq_peptide;Acc:NP_938155]	nitr1m
1	11162667	7	ENSDARG00000069824	11181755	ENSDART00000000473			novel immune-type receptor 1m [Source:RefSeq_peptide;Acc:NP_938155]	nitr1m
1	11162667	7	ENSDARG00000069824	11181755	ENSDART00000000130	GO:0004872	receptor activity	novel immune-type receptor 1m [Source:RefSeq_peptide;Acc:NP_938155]	nitr1m
1	11162667	7	ENSDARG00000069824	11181755	ENSDART00000000097			novel immune-type receptor 1m [Source:RefSeq_peptide;Acc:NP_938155]	nitr1m
1	11191498	7	ENSDARG00000069776	11193264	ENSDART00000101793			Novel immune-type receptor 1n, allele 1. [Source:Uniprot/SPTREMBL;Acc:Q1MTM1]	Q1MTM1_DANRE
1	11191498	7	ENSDARG00000069776	11193264	ENSDART00000101792			Novel immune-type receptor 1n, allele 1. [Source:Uniprot/SPTREMBL;Acc:Q1MTM1]	Q1MTM1_DANRE
1	11191498	7	ENSDARG00000069776	11193264	ENSDART00000101791			Novel immune-type receptor 1n, allele 1. [Source:Uniprot/SPTREMBL;Acc:Q1MTM1]	Q1MTM1_DANRE
1	11195120	7	ENSDARG00000069773	11200512	ENSDART00000101772			novel immune-type receptor 1o [Source:RefSeq_peptide;Acc:NP_938160]	nitr1n
1	11195120	7	ENSDARG00000069773	11200512	ENSDART00000000706	GO:0003674	molecular_function	novel immune-type receptor 1o [Source:RefSeq_peptide;Acc:NP_938160]	nitr1n
1	11195120	7	ENSDARG00000069773	11200512	ENSDART00000000706	GO:0004872	receptor activity	novel immune-type receptor 1o [Source:RefSeq_peptide;Acc:NP_938160]	nitr1n
1	11195120	7	ENSDARG00000069773	11200512	ENSDART00000000706	GO:0005575	cellular_component	novel immune-type receptor 1o [Source:RefSeq_peptide;Acc:NP_938160]	nitr1n
1	11195120	7	ENSDARG00000069773	11200512	ENSDART00000000706	GO:0008150	biological_process	novel immune-type receptor 1o [Source:RefSeq_peptide;Acc:NP_938160]	nitr1n
-1	11203670	7	ENSDARG00000057900	11208806	ENSDART00000080634	GO:0004872	receptor activity	novel immune-type receptor 5 [Source:RefSeq_peptide;Acc:NP_001005768]	nitr5
-1	11203670	7	ENSDARG00000057900	11208806	ENSDART00000080624			novel immune-type receptor 5 [Source:RefSeq_peptide;Acc:NP_001005768]	nitr5
-1	11203670	7	ENSDARG00000057900	11208806	ENSDART00000101745			novel immune-type receptor 5 [Source:RefSeq_peptide;Acc:NP_001005768]	nitr5
-1	11203670	7	ENSDARG00000057900	11208806	ENSDART00000101742			novel immune-type receptor 5 [Source:RefSeq_peptide;Acc:NP_001005768]	nitr5
-1	11203670	7	ENSDARG00000057900	11208806	ENSDART00000101738			novel immune-type receptor 5 [Source:RefSeq_peptide;Acc:NP_001005768]	nitr5
-1	11203670	7	ENSDARG00000057900	11208806	ENSDART00000101735			novel immune-type receptor 5 [Source:RefSeq_peptide;Acc:NP_001005768]	nitr5
-1	11203670	7	ENSDARG00000057900	11208806	ENSDART00000080615			novel immune-type receptor 5 [Source:RefSeq_peptide;Acc:NP_001005768]	nitr5
-1	11203670	7	ENSDARG00000057900	11208806	ENSDART00000101733			novel immune-type receptor 5 [Source:RefSeq_peptide;Acc:NP_001005768]	nitr5
-1	11215333	7	ENSDARG00000057932	11229285	ENSDART00000080669			novel immune-type receptor 4a isoform 1 [Source:RefSeq_peptide;Acc:NP_571729]	nitr4a
-1	11215333	7	ENSDARG00000057932	11229285	ENSDART00000000040	GO:0004872	receptor activity	novel immune-type receptor 4a isoform 1 [Source:RefSeq_peptide;Acc:NP_571729]	nitr4a
-1	11215333	7	ENSDARG00000057932	11229285	ENSDART00000101712			novel immune-type receptor 4a isoform 1 [Source:RefSeq_peptide;Acc:NP_571729]	nitr4a
-1	11215333	7	ENSDARG00000057932	11229285	ENSDART00000082647			novel immune-type receptor 4a isoform 1 [Source:RefSeq_peptide;Acc:NP_571729]	nitr4a
-1	11215333	7	ENSDARG00000057932	11229285	ENSDART00000101706			novel immune-type receptor 4a isoform 1 [Source:RefSeq_peptide;Acc:NP_571729]	nitr4a
-1	11215333	7	ENSDARG00000057932	11229285	ENSDART00000101701	GO:0004872	receptor activity	novel immune-type receptor 4a isoform 1 [Source:RefSeq_peptide;Acc:NP_571729]	nitr4a
-1	11215333	7	ENSDARG00000057932	11229285	ENSDART00000080697			novel immune-type receptor 4a isoform 1 [Source:RefSeq_peptide;Acc:NP_571729]	nitr4a
-1	11235086	7	ENSDARG00000057948	11237601	ENSDART00000080704			Novel immune-type receptor 6b, allele 4. [Source:Uniprot/SPTREMBL;Acc:A3KFT0]	A3KFT0_DANRE
-1	11243153	7	ENSDARG00000057956	11247715	ENSDART00000080717			Novel immune-type receptor 6c, allele 1. [Source:Uniprot/SPTREMBL;Acc:Q5VSN6]	nitr6c
-1	11250885	7	ENSDARG00000001234	11292944	ENSDART00000101677			mitogen-activated protein kinase kinase kinase kinase 2-like [Source:RefSeq_peptide;Acc:NP_001004515]	map4k2l
-1	11250885	7	ENSDARG00000001234	11292944	ENSDART00000009367	GO:0004672	protein kinase activity	mitogen-activated protein kinase kinase kinase kinase 2-like [Source:RefSeq_peptide;Acc:NP_001004515]	map4k2l
-1	11250885	7	ENSDARG00000001234	11292944	ENSDART00000009367	GO:0004674	protein serine/threonine kinase activity	mitogen-activated protein kinase kinase kinase kinase 2-like [Source:RefSeq_peptide;Acc:NP_001004515]	map4k2l
-1	11250885	7	ENSDARG00000001234	11292944	ENSDART00000009367	GO:0005083	small GTPase regulator activity	mitogen-activated protein kinase kinase kinase kinase 2-like [Source:RefSeq_peptide;Acc:NP_001004515]	map4k2l
-1	11250885	7	ENSDARG00000001234	11292944	ENSDART00000009367	GO:0005524	ATP binding	mitogen-activated protein kinase kinase kinase kinase 2-like [Source:RefSeq_peptide;Acc:NP_001004515]	map4k2l
-1	11250885	7	ENSDARG00000001234	11292944	ENSDART00000009367	GO:0005575	cellular_component	mitogen-activated protein kinase kinase kinase kinase 2-like [Source:RefSeq_peptide;Acc:NP_001004515]	map4k2l
-1	11250885	7	ENSDARG00000001234	11292944	ENSDART00000009367	GO:0006468	protein amino acid phosphorylation	mitogen-activated protein kinase kinase kinase kinase 2-like [Source:RefSeq_peptide;Acc:NP_001004515]	map4k2l
-1	11250885	7	ENSDARG00000001234	11292944	ENSDART00000043952			mitogen-activated protein kinase kinase kinase kinase 2-like [Source:RefSeq_peptide;Acc:NP_001004515]	map4k2l
-1	11250885	7	ENSDARG00000001234	11292944	ENSDART00000042302	GO:0000166	nucleotide binding	mitogen-activated protein kinase kinase kinase kinase 2-like [Source:RefSeq_peptide;Acc:NP_001004515]	map4k2l
-1	11250885	7	ENSDARG00000001234	11292944	ENSDART00000042302	GO:0004672	protein kinase activity	mitogen-activated protein kinase kinase kinase kinase 2-like [Source:RefSeq_peptide;Acc:NP_001004515]	map4k2l
-1	11250885	7	ENSDARG00000001234	11292944	ENSDART00000042302	GO:0004674	protein serine/threonine kinase activity	mitogen-activated protein kinase kinase kinase kinase 2-like [Source:RefSeq_peptide;Acc:NP_001004515]	map4k2l
-1	11250885	7	ENSDARG00000001234	11292944	ENSDART00000042302	GO:0005083	small GTPase regulator activity	mitogen-activated protein kinase kinase kinase kinase 2-like [Source:RefSeq_peptide;Acc:NP_001004515]	map4k2l
-1	11250885	7	ENSDARG00000001234	11292944	ENSDART00000042302	GO:0005524	ATP binding	mitogen-activated protein kinase kinase kinase kinase 2-like [Source:RefSeq_peptide;Acc:NP_001004515]	map4k2l
-1	11250885	7	ENSDARG00000001234	11292944	ENSDART00000042302	GO:0006468	protein amino acid phosphorylation	mitogen-activated protein kinase kinase kinase kinase 2-like [Source:RefSeq_peptide;Acc:NP_001004515]	map4k2l
-1	11250885	7	ENSDARG00000001234	11292944	ENSDART00000042302	GO:0016301	kinase activity	mitogen-activated protein kinase kinase kinase kinase 2-like [Source:RefSeq_peptide;Acc:NP_001004515]	map4k2l
-1	11250885	7	ENSDARG00000001234	11292944	ENSDART00000042302	GO:0016740	transferase activity	mitogen-activated protein kinase kinase kinase kinase 2-like [Source:RefSeq_peptide;Acc:NP_001004515]	map4k2l
-1	11250885	7	ENSDARG00000001234	11292944	ENSDART00000101667			mitogen-activated protein kinase kinase kinase kinase 2-like [Source:RefSeq_peptide;Acc:NP_001004515]	map4k2l
-1	11250885	7	ENSDARG00000001234	11292944	ENSDART00000047961			mitogen-activated protein kinase kinase kinase kinase 2-like [Source:RefSeq_peptide;Acc:NP_001004515]	map4k2l
-1	11250885	7	ENSDARG00000001234	11292944	ENSDART00000001403			mitogen-activated protein kinase kinase kinase kinase 2-like [Source:RefSeq_peptide;Acc:NP_001004515]	map4k2l
-1	11293815	7	ENSDARG00000058021	11314630	ENSDART00000080803	GO:0005515	protein binding	multiple endocrine neoplasia type 1 [Source:RefSeq_peptide;Acc:NP_571028]	men1
-1	11293815	7	ENSDARG00000058021	11314630	ENSDART00000080803	GO:0005634	nucleus	multiple endocrine neoplasia type 1 [Source:RefSeq_peptide;Acc:NP_571028]	men1
-1	11293815	7	ENSDARG00000058021	11314630	ENSDART00000080803	GO:0045892	negative regulation of transcription, DNA-dependent	multiple endocrine neoplasia type 1 [Source:RefSeq_peptide;Acc:NP_571028]	men1
1	11318566	7	ENSDARG00000058028	11355833	ENSDART00000080825	GO:0005783	endoplasmic reticulum	reticulon 3 [Source:RefSeq_peptide;Acc:NP_957366]	rtn3
1	11318566	7	ENSDARG00000058028	11355833	ENSDART00000041088			reticulon 3 [Source:RefSeq_peptide;Acc:NP_957366]	rtn3
-1	11407964	7	ENSDARG00000062834	11418485	ENSDART00000091272	GO:0003674	molecular_function	Evolutionarily conserved signaling intermediate in Toll pathway, mitochondrial precursor. [Source:Uniprot/SWISSPROT;Acc:Q08CK1]	zgc:152999
-1	11407964	7	ENSDARG00000062834	11418485	ENSDART00000091272	GO:0005575	cellular_component	Evolutionarily conserved signaling intermediate in Toll pathway, mitochondrial precursor. [Source:Uniprot/SWISSPROT;Acc:Q08CK1]	zgc:152999
-1	11407964	7	ENSDARG00000062834	11418485	ENSDART00000091272	GO:0008150	biological_process	Evolutionarily conserved signaling intermediate in Toll pathway, mitochondrial precursor. [Source:Uniprot/SWISSPROT;Acc:Q08CK1]	zgc:152999
1	11481713	7	ENSDARG00000058038	11509764	ENSDART00000080834				LOC793776
-1	11514008	7	ENSDARG00000058044	11523870	ENSDART00000055810	GO:0000166	nucleotide binding	hypothetical protein LOC394117 [Source:RefSeq_peptide;Acc:NP_957436]	zgc:56049
-1	11514008	7	ENSDARG00000058044	11523870	ENSDART00000055810	GO:0005524	ATP binding	hypothetical protein LOC394117 [Source:RefSeq_peptide;Acc:NP_957436]	zgc:56049
-1	11514008	7	ENSDARG00000058044	11523870	ENSDART00000055810	GO:0005525	GTP binding	hypothetical protein LOC394117 [Source:RefSeq_peptide;Acc:NP_957436]	zgc:56049
-1	11514008	7	ENSDARG00000058044	11523870	ENSDART00000055810	GO:0005579	membrane attack complex	hypothetical protein LOC394117 [Source:RefSeq_peptide;Acc:NP_957436]	zgc:56049
-1	11514008	7	ENSDARG00000058044	11523870	ENSDART00000055810	GO:0005622	intracellular	hypothetical protein LOC394117 [Source:RefSeq_peptide;Acc:NP_957436]	zgc:56049
-1	11514008	7	ENSDARG00000058044	11523870	ENSDART00000055810	GO:0006355	regulation of transcription, DNA-dependent	hypothetical protein LOC394117 [Source:RefSeq_peptide;Acc:NP_957436]	zgc:56049
-1	11514008	7	ENSDARG00000058044	11523870	ENSDART00000055810	GO:0006810	transport	hypothetical protein LOC394117 [Source:RefSeq_peptide;Acc:NP_957436]	zgc:56049
-1	11514008	7	ENSDARG00000058044	11523870	ENSDART00000055810	GO:0007264	small GTPase mediated signal transduction	hypothetical protein LOC394117 [Source:RefSeq_peptide;Acc:NP_957436]	zgc:56049
-1	11514008	7	ENSDARG00000058044	11523870	ENSDART00000055810	GO:0008134	transcription factor binding	hypothetical protein LOC394117 [Source:RefSeq_peptide;Acc:NP_957436]	zgc:56049
-1	11514008	7	ENSDARG00000058044	11523870	ENSDART00000055810	GO:0015031	protein transport	hypothetical protein LOC394117 [Source:RefSeq_peptide;Acc:NP_957436]	zgc:56049
-1	11514008	7	ENSDARG00000058044	11523870	ENSDART00000055810	GO:0016020	membrane	hypothetical protein LOC394117 [Source:RefSeq_peptide;Acc:NP_957436]	zgc:56049
-1	11559943	7	ENSDARG00000057353	11637106	ENSDART00000089205
-1	11559943	7	ENSDARG00000057353	11637106	ENSDART00000079974
-1	11559943	7	ENSDARG00000057353	11637106	ENSDART00000079978
-1	11559943	7	ENSDARG00000057353	11637106	ENSDART00000089211
-1	11650271	7	ENSDARG00000057331	11656794	ENSDART00000079969				LOC557297
-1	11679695	7	ENSDARG00000057328	11682779	ENSDART00000101601	GO:0003676	nucleic acid binding	cth1 [Source:RefSeq_peptide;Acc:NP_571014]	cth1
-1	11679695	7	ENSDARG00000057328	11682779	ENSDART00000101601	GO:0008270	zinc ion binding	cth1 [Source:RefSeq_peptide;Acc:NP_571014]	cth1
-1	11679695	7	ENSDARG00000057328	11682779	ENSDART00000079966			cth1 [Source:RefSeq_peptide;Acc:NP_571014]	cth1
-1	11686314	7	ENSDARG00000013031	11722272	ENSDART00000077113	GO:0003677	DNA binding	metastasis associated 1 family, member 2 [Source:RefSeq_peptide;Acc:NP_999860]	mta2
-1	11686314	7	ENSDARG00000013031	11722272	ENSDART00000077113	GO:0003700	transcription factor activity	metastasis associated 1 family, member 2 [Source:RefSeq_peptide;Acc:NP_999860]	mta2
-1	11686314	7	ENSDARG00000013031	11722272	ENSDART00000077113	GO:0005634	nucleus	metastasis associated 1 family, member 2 [Source:RefSeq_peptide;Acc:NP_999860]	mta2
-1	11686314	7	ENSDARG00000013031	11722272	ENSDART00000077113	GO:0006355	regulation of transcription, DNA-dependent	metastasis associated 1 family, member 2 [Source:RefSeq_peptide;Acc:NP_999860]	mta2
-1	11686314	7	ENSDARG00000013031	11722272	ENSDART00000077113	GO:0008270	zinc ion binding	metastasis associated 1 family, member 2 [Source:RefSeq_peptide;Acc:NP_999860]	mta2
-1	11686314	7	ENSDARG00000013031	11722272	ENSDART00000077113	GO:0043565	sequence-specific DNA binding	metastasis associated 1 family, member 2 [Source:RefSeq_peptide;Acc:NP_999860]	mta2
-1	11686314	7	ENSDARG00000013031	11722272	ENSDART00000005920			metastasis associated 1 family, member 2 [Source:RefSeq_peptide;Acc:NP_999860]	mta2
	11696193		BX887563
-1	11939664	7	ENSDARG00000069678	11963734	ENSDART00000101581			Protein pellino homolog 3 (Pellino-3). [Source:Uniprot/SWISSPROT;Acc:Q8N2H9]	PELI3
-1	12221194	7	ENSDARG00000028785	12225084	ENSDART00000043630				LOC557645
-1	12283567	7	ENSDARG00000009610	12354413	ENSDART00000040534			Hypothetical protein (Fragment). [Source:Uniprot/SPTREMBL;Acc:A1L1W8]	A1L1W8_DANRE
-1	12283567	7	ENSDARG00000009610	12354413	ENSDART00000101569			Hypothetical protein (Fragment). [Source:Uniprot/SPTREMBL;Acc:A1L1W8]	A1L1W8_DANRE
-1	12283567	7	ENSDARG00000009610	12354413	ENSDART00000044275			Hypothetical protein (Fragment). [Source:Uniprot/SPTREMBL;Acc:A1L1W8]	A1L1W8_DANRE
-1	12429580	7	ENSDARG00000008660	12459951	ENSDART00000021559				LOC560168
-1	12517066	7	ENSDARG00000036678	12521570	ENSDART00000053272			LOC560222 protein (Fragment). [Source:Uniprot/SPTREMBL;Acc:Q3B7Q6]	Q3B7Q6_DANRE
-1	12588561	7	ENSDARG00000006754	12690660	ENSDART00000021502	GO:0003674	molecular_function	hypothetical protein LOC550517 [Source:RefSeq_peptide;Acc:NP_001017819]	zgc:110210
-1	12588561	7	ENSDARG00000006754	12690660	ENSDART00000021502	GO:0005634	nucleus	hypothetical protein LOC550517 [Source:RefSeq_peptide;Acc:NP_001017819]	zgc:110210
-1	12588561	7	ENSDARG00000006754	12690660	ENSDART00000021502	GO:0006355	regulation of transcription, DNA-dependent	hypothetical protein LOC550517 [Source:RefSeq_peptide;Acc:NP_001017819]	zgc:110210
-1	12588561	7	ENSDARG00000006754	12690660	ENSDART00000053278	GO:0003674	molecular_function	hypothetical protein LOC550517 [Source:RefSeq_peptide;Acc:NP_001017819]	zgc:110210
-1	12588561	7	ENSDARG00000006754	12690660	ENSDART00000053278	GO:0005634	nucleus	hypothetical protein LOC550517 [Source:RefSeq_peptide;Acc:NP_001017819]	zgc:110210
-1	12588561	7	ENSDARG00000006754	12690660	ENSDART00000053278	GO:0006355	regulation of transcription, DNA-dependent	hypothetical protein LOC550517 [Source:RefSeq_peptide;Acc:NP_001017819]	zgc:110210
-1	12588561	7	ENSDARG00000006754	12690660	ENSDART00000054998			hypothetical protein LOC550517 [Source:RefSeq_peptide;Acc:NP_001017819]	zgc:110210
1	12692870	7	ENSDARG00000069666	12776937	ENSDART00000101543			KIAA1797 (KIAA1797), mRNA [Source:RefSeq_dna;Acc:NM_017794]	KIAA1797 (1 of 2)
1	12692870	7	ENSDARG00000069666	12776937	ENSDART00000101541			KIAA1797 (KIAA1797), mRNA [Source:RefSeq_dna;Acc:NM_017794]	KIAA1797 (1 of 2)
1	12873033	7	ENSDARG00000058369	12876914	ENSDART00000101537	GO:0003674	molecular_function	hypothetical protein LOC569582 [Source:RefSeq_peptide;Acc:NP_001074462]	zgc:158350
1	12873033	7	ENSDARG00000058369	12876914	ENSDART00000101537	GO:0005575	cellular_component	hypothetical protein LOC569582 [Source:RefSeq_peptide;Acc:NP_001074462]	zgc:158350
1	12873033	7	ENSDARG00000058369	12876914	ENSDART00000101537	GO:0008150	biological_process	hypothetical protein LOC569582 [Source:RefSeq_peptide;Acc:NP_001074462]	zgc:158350
1	12873033	7	ENSDARG00000058369	12876914	ENSDART00000101535			hypothetical protein LOC569582 [Source:RefSeq_peptide;Acc:NP_001074462]	zgc:158350
1	12873033	7	ENSDARG00000058369	12876914	ENSDART00000101531			hypothetical protein LOC569582 [Source:RefSeq_peptide;Acc:NP_001074462]	zgc:158350
1	12873033	7	ENSDARG00000058369	12876914	ENSDART00000081239			hypothetical protein LOC569582 [Source:RefSeq_peptide;Acc:NP_001074462]	zgc:158350
1	13019073	7	ENSDARG00000069662	13144783	ENSDART00000101530	GO:0008083	growth factor activity	fibroblast growth factor 11 [Source:RefSeq_peptide;Acc:NP_001012380]	fgf11
1	13169245	7	ENSDARG00000069660	13196496	ENSDART00000101528				LOC100006941
1	13208833	7	ENSDARG00000022532	13226564	ENSDART00000035325				LOC100005295
1	13235575	7	ENSDARG00000036376	13246162	ENSDART00000052844	GO:0005198	structural molecule activity	hypothetical protein LOC436612 [Source:RefSeq_peptide;Acc:NP_001002340]	zgc:92192
1	13235575	7	ENSDARG00000036376	13246162	ENSDART00000052844	GO:0005923	tight junction	hypothetical protein LOC436612 [Source:RefSeq_peptide;Acc:NP_001002340]	zgc:92192
1	13235575	7	ENSDARG00000036376	13246162	ENSDART00000052844	GO:0008150	biological_process	hypothetical protein LOC436612 [Source:RefSeq_peptide;Acc:NP_001002340]	zgc:92192
1	13235575	7	ENSDARG00000036376	13246162	ENSDART00000052844	GO:0016020	membrane	hypothetical protein LOC436612 [Source:RefSeq_peptide;Acc:NP_001002340]	zgc:92192
1	13235575	7	ENSDARG00000036376	13246162	ENSDART00000052844	GO:0016021	integral to membrane	hypothetical protein LOC436612 [Source:RefSeq_peptide;Acc:NP_001002340]	zgc:92192
1	13278641	7	ENSDARG00000055046	13283129	ENSDART00000077352				LOC100002602
1	13314165	7	ENSDARG00000032862	13315856	ENSDART00000041615				LOC570913
1	13321613	7	ENSDARG00000069656	13328819	ENSDART00000101521				LOC557933
1	13338041	7	ENSDARG00000016260	13380401	ENSDART00000027718	GO:0003676	nucleic acid binding	fragile X mental retardation, autosomal homolog 2 [Source:RefSeq_peptide;Acc:NP_956505]	fxr2
1	13338041	7	ENSDARG00000016260	13380401	ENSDART00000027718	GO:0003723	RNA binding	fragile X mental retardation, autosomal homolog 2 [Source:RefSeq_peptide;Acc:NP_956505]	fxr2
1	13338041	7	ENSDARG00000016260	13380401	ENSDART00000101499			fragile X mental retardation, autosomal homolog 2 [Source:RefSeq_peptide;Acc:NP_956505]	fxr2
1	13338041	7	ENSDARG00000016260	13380401	ENSDART00000101497			fragile X mental retardation, autosomal homolog 2 [Source:RefSeq_peptide;Acc:NP_956505]	fxr2
1	13389753	7	ENSDARG00000036382	13392082	ENSDART00000052856				LOC100002539
-1	13408027	7	ENSDARG00000022134	13409720	ENSDART00000036020				LOC100006206
1	13412204	7	ENSDARG00000022129	13414410	ENSDART00000037817			hypothetical protein LOC406277 isoform 2 [Source:RefSeq_peptide;Acc:NP_998482]	zgc:56141
1	13412204	7	ENSDARG00000022129	13414410	ENSDART00000077281			hypothetical protein LOC406277 isoform 2 [Source:RefSeq_peptide;Acc:NP_998482]	zgc:56141
1	13415602	7	ENSDARG00000055080	13419169	ENSDART00000077395	GO:0000166	nucleotide binding	RNA binding motif protein 4 [Source:RefSeq_peptide;Acc:NP_955971]	rbm4l
1	13415602	7	ENSDARG00000055080	13419169	ENSDART00000077395	GO:0003676	nucleic acid binding	RNA binding motif protein 4 [Source:RefSeq_peptide;Acc:NP_955971]	rbm4l
1	13415602	7	ENSDARG00000055080	13419169	ENSDART00000077395	GO:0008270	zinc ion binding	RNA binding motif protein 4 [Source:RefSeq_peptide;Acc:NP_955971]	rbm4l
1	13420777	7	ENSDARG00000036386	13426112	ENSDART00000052862	GO:0000166	nucleotide binding	RNA-binding protein 4 (RNA-binding motif protein 4). [Source:Uniprot/SWISSPROT;Acc:Q6IQ97]	rbm4
1	13420777	7	ENSDARG00000036386	13426112	ENSDART00000052862	GO:0003676	nucleic acid binding	RNA-binding protein 4 (RNA-binding motif protein 4). [Source:Uniprot/SWISSPROT;Acc:Q6IQ97]	rbm4
1	13420777	7	ENSDARG00000036386	13426112	ENSDART00000052862	GO:0003723	RNA binding	RNA-binding protein 4 (RNA-binding motif protein 4). [Source:Uniprot/SWISSPROT;Acc:Q6IQ97]	rbm4
1	13420777	7	ENSDARG00000036386	13426112	ENSDART00000052862	GO:0006829	zinc ion transport	RNA-binding protein 4 (RNA-binding motif protein 4). [Source:Uniprot/SWISSPROT;Acc:Q6IQ97]	rbm4
1	13420777	7	ENSDARG00000036386	13426112	ENSDART00000052862	GO:0008270	zinc ion binding	RNA-binding protein 4 (RNA-binding motif protein 4). [Source:Uniprot/SWISSPROT;Acc:Q6IQ97]	rbm4
1	13420777	7	ENSDARG00000036386	13426112	ENSDART00000052862	GO:0046872	metal ion binding	RNA-binding protein 4 (RNA-binding motif protein 4). [Source:Uniprot/SWISSPROT;Acc:Q6IQ97]	rbm4
1	13429245	7	ENSDARG00000008188	13440124	ENSDART00000020212	GO:0003676	nucleic acid binding	splicing factor 1 [Source:RefSeq_peptide;Acc:NP_997818]	sf1
1	13429245	7	ENSDARG00000008188	13440124	ENSDART00000020212	GO:0008270	zinc ion binding	splicing factor 1 [Source:RefSeq_peptide;Acc:NP_997818]	sf1
1	13443198	7	ENSDARG00000013317	13471483	ENSDART00000101459			hypothetical protein LOC393444 [Source:RefSeq_peptide;Acc:NP_956766]	zgc:63642
1	13443198	7	ENSDARG00000013317	13471483	ENSDART00000023240	GO:0004645	phosphorylase activity	hypothetical protein LOC393444 [Source:RefSeq_peptide;Acc:NP_956766]	zgc:63642
1	13443198	7	ENSDARG00000013317	13471483	ENSDART00000023240	GO:0005575	cellular_component	hypothetical protein LOC393444 [Source:RefSeq_peptide;Acc:NP_956766]	zgc:63642
1	13443198	7	ENSDARG00000013317	13471483	ENSDART00000023240	GO:0005975	carbohydrate metabolic process	hypothetical protein LOC393444 [Source:RefSeq_peptide;Acc:NP_956766]	zgc:63642
1	13486516	7	ENSDARG00000022466	13515561	ENSDART00000029725				LOC557584
-1	13534168	7	ENSDARG00000004196	13576099	ENSDART00000006653	GO:0005164	tumor necrosis factor receptor binding	tumor necrosis factor (ligand) superfamily, member 10 like [Source:RefSeq_peptide;Acc:NP_571918]	tnfsf10l
-1	13534168	7	ENSDARG00000004196	13576099	ENSDART00000006653	GO:0006917	induction of apoptosis	tumor necrosis factor (ligand) superfamily, member 10 like [Source:RefSeq_peptide;Acc:NP_571918]	tnfsf10l
-1	13534168	7	ENSDARG00000004196	13576099	ENSDART00000006653	GO:0006955	immune response	tumor necrosis factor (ligand) superfamily, member 10 like [Source:RefSeq_peptide;Acc:NP_571918]	tnfsf10l
-1	13534168	7	ENSDARG00000004196	13576099	ENSDART00000006653	GO:0016020	membrane	tumor necrosis factor (ligand) superfamily, member 10 like [Source:RefSeq_peptide;Acc:NP_571918]	tnfsf10l
-1	13534168	7	ENSDARG00000004196	13576099	ENSDART00000101447			tumor necrosis factor (ligand) superfamily, member 10 like [Source:RefSeq_peptide;Acc:NP_571918]	tnfsf10l
-1	13534168	7	ENSDARG00000004196	13576099	ENSDART00000101445			tumor necrosis factor (ligand) superfamily, member 10 like [Source:RefSeq_peptide;Acc:NP_571918]	tnfsf10l
1	13601271	7	ENSDARG00000034855	13624011	ENSDART00000041619	GO:0003674	molecular_function	hypothetical protein LOC767751 [Source:RefSeq_peptide;Acc:NP_001070187]	zgc:153369
1	13601271	7	ENSDARG00000034855	13624011	ENSDART00000041619	GO:0005575	cellular_component	hypothetical protein LOC767751 [Source:RefSeq_peptide;Acc:NP_001070187]	zgc:153369
1	13601271	7	ENSDARG00000034855	13624011	ENSDART00000041619	GO:0008150	biological_process	hypothetical protein LOC767751 [Source:RefSeq_peptide;Acc:NP_001070187]	zgc:153369
1	13601271	7	ENSDARG00000034855	13624011	ENSDART00000077431			hypothetical protein LOC767751 [Source:RefSeq_peptide;Acc:NP_001070187]	zgc:153369
1	14032833	7	ENSDARG00000063788	14032916	ENSDART00000093489			dre-mir-730 [Source:miRBase;Acc:MI0004775]	dre-mir-730
1	14128679	7	ENSDARG00000018228	14163168	ENSDART00000024191			5-hydroxytryptamine 2C receptor (5-HT-2C) (Serotonin receptor 2C) (5- HT2C) (5-HTR2C) (5HT-1C). [Source:Uniprot/SWISSPROT;Acc:P28335]	HTR2C
1	14186572	7	ENSDARG00000069600	14203981	ENSDART00000101423	GO:0003674	molecular_function	hypothetical protein LOC553542 [Source:RefSeq_peptide;Acc:NP_001018357]	zgc:109889
1	14186572	7	ENSDARG00000069600	14203981	ENSDART00000101423	GO:0005575	cellular_component	hypothetical protein LOC553542 [Source:RefSeq_peptide;Acc:NP_001018357]	zgc:109889
1	14186572	7	ENSDARG00000069600	14203981	ENSDART00000101423	GO:0008150	biological_process	hypothetical protein LOC553542 [Source:RefSeq_peptide;Acc:NP_001018357]	zgc:109889
-1	14231507	7	ENSDARG00000036560	14232448	ENSDART00000053120				LOC565203
-1	14398219	7	ENSDARG00000030176	14416226	ENSDART00000048050	GO:0003674	molecular_function	hypothetical protein LOC445063 [Source:RefSeq_peptide;Acc:NP_001003457]	zgc:92429
-1	14398219	7	ENSDARG00000030176	14416226	ENSDART00000048050	GO:0005575	cellular_component	hypothetical protein LOC445063 [Source:RefSeq_peptide;Acc:NP_001003457]	zgc:92429
-1	14398219	7	ENSDARG00000030176	14416226	ENSDART00000048050	GO:0008150	biological_process	hypothetical protein LOC445063 [Source:RefSeq_peptide;Acc:NP_001003457]	zgc:92429
-1	14429485	7	ENSDARG00000029170	14518463	ENSDART00000028566				LOC565799
-1	14429485	7	ENSDARG00000029170	14518463	ENSDART00000041939				LOC565799
-1	14491417	7	ENSDARG00000067069	14491540	ENSDART00000096704			5S ribosomal RNA [Source: RFAM 8.0]	5S_rRNA
-1	14535783	7	ENSDARG00000036499	14544187	ENSDART00000053027	GO:0003674	molecular_function	hypothetical protein LOC565931 [Source:RefSeq_peptide;Acc:NP_001076317]	zgc:162171
-1	14535783	7	ENSDARG00000036499	14544187	ENSDART00000053027	GO:0005575	cellular_component	hypothetical protein LOC565931 [Source:RefSeq_peptide;Acc:NP_001076317]	zgc:162171
-1	14535783	7	ENSDARG00000036499	14544187	ENSDART00000053027	GO:0008150	biological_process	hypothetical protein LOC565931 [Source:RefSeq_peptide;Acc:NP_001076317]	zgc:162171
-1	14535783	7	ENSDARG00000036499	14544187	ENSDART00000101408			hypothetical protein LOC565931 [Source:RefSeq_peptide;Acc:NP_001076317]	zgc:162171
1	14537137	7	ENSDARG00000036501	14555108	ENSDART00000101406			hypothetical protein LOC566010 [Source:RefSeq_peptide;Acc:NP_001073492]	zgc:153068
1	14537137	7	ENSDARG00000036501	14555108	ENSDART00000053029	GO:0003674	molecular_function	hypothetical protein LOC566010 [Source:RefSeq_peptide;Acc:NP_001073492]	zgc:153068
1	14537137	7	ENSDARG00000036501	14555108	ENSDART00000053029	GO:0005575	cellular_component	hypothetical protein LOC566010 [Source:RefSeq_peptide;Acc:NP_001073492]	zgc:153068
1	14537137	7	ENSDARG00000036501	14555108	ENSDART00000053029	GO:0008150	biological_process	hypothetical protein LOC566010 [Source:RefSeq_peptide;Acc:NP_001073492]	zgc:153068
-1	14558149	7	ENSDARG00000030241	14565236	ENSDART00000053030	GO:0005515	protein binding	hypothetical protein LOC553651 [Source:RefSeq_peptide;Acc:NP_001018460]	zgc:110686
-1	14558149	7	ENSDARG00000030241	14565236	ENSDART00000053030	GO:0006457	protein folding	hypothetical protein LOC553651 [Source:RefSeq_peptide;Acc:NP_001018460]	zgc:110686
-1	14558149	7	ENSDARG00000030241	14565236	ENSDART00000053030	GO:0016272	prefoldin complex	hypothetical protein LOC553651 [Source:RefSeq_peptide;Acc:NP_001018460]	zgc:110686
1	14581631	7	ENSDARG00000036505	14590005	ENSDART00000045479	GO:0005215	transporter activity	synaptotagmin IV [Source:RefSeq_peptide;Acc:NP_956242]	syt4
1	14581631	7	ENSDARG00000036505	14590005	ENSDART00000045479	GO:0006810	transport	synaptotagmin IV [Source:RefSeq_peptide;Acc:NP_956242]	syt4
1	14581631	7	ENSDARG00000036505	14590005	ENSDART00000045479	GO:0008021	synaptic vesicle	synaptotagmin IV [Source:RefSeq_peptide;Acc:NP_956242]	syt4
1	14581631	7	ENSDARG00000036505	14590005	ENSDART00000045479	GO:0016020	membrane	synaptotagmin IV [Source:RefSeq_peptide;Acc:NP_956242]	syt4
1	14617482	7	ENSDARG00000036507	14639446	ENSDART00000053039
1	14685345	7	ENSDARG00000024598	14686832	ENSDART00000033755
-1	14689556	7	ENSDARG00000012640	14696200	ENSDART00000013538			hypothetical protein LOC553467 (LOC553467), misc RNA [Source:RefSeq_dna;Acc:XR_030045]	XR_030045.1
1	14697601	7	ENSDARG00000054473	14713948	ENSDART00000101392	GO:0003674	molecular_function	hypothetical protein LOC566362 [Source:RefSeq_peptide;Acc:NP_001073496]	zgc:158289
1	14697601	7	ENSDARG00000054473	14713948	ENSDART00000101392	GO:0005575	cellular_component	hypothetical protein LOC566362 [Source:RefSeq_peptide;Acc:NP_001073496]	zgc:158289
1	14697601	7	ENSDARG00000054473	14713948	ENSDART00000101392	GO:0008150	biological_process	hypothetical protein LOC566362 [Source:RefSeq_peptide;Acc:NP_001073496]	zgc:158289
1	14697601	7	ENSDARG00000054473	14713948	ENSDART00000076666			hypothetical protein LOC566362 [Source:RefSeq_peptide;Acc:NP_001073496]	zgc:158289
-1	14713349	7	ENSDARG00000021135	14720885	ENSDART00000024132	GO:0005575	cellular_component	hypothetical protein LOC393539 [Source:RefSeq_peptide;Acc:NP_956861]	zgc:65987
-1	14713349	7	ENSDARG00000021135	14720885	ENSDART00000024132	GO:0008152	metabolic process	hypothetical protein LOC393539 [Source:RefSeq_peptide;Acc:NP_956861]	zgc:65987
-1	14713349	7	ENSDARG00000021135	14720885	ENSDART00000024132	GO:0016491	oxidoreductase activity	hypothetical protein LOC393539 [Source:RefSeq_peptide;Acc:NP_956861]	zgc:65987
-1	14713349	7	ENSDARG00000021135	14720885	ENSDART00000101382	GO:0005575	cellular_component	hypothetical protein LOC393539 [Source:RefSeq_peptide;Acc:NP_956861]	zgc:65987
-1	14713349	7	ENSDARG00000021135	14720885	ENSDART00000101382	GO:0008152	metabolic process	hypothetical protein LOC393539 [Source:RefSeq_peptide;Acc:NP_956861]	zgc:65987
-1	14713349	7	ENSDARG00000021135	14720885	ENSDART00000101382	GO:0016491	oxidoreductase activity	hypothetical protein LOC393539 [Source:RefSeq_peptide;Acc:NP_956861]	zgc:65987
1	14726679	7	ENSDARG00000069575	14740737	ENSDART00000101380
1	14726679	7	ENSDARG00000069575	14740737	ENSDART00000101378
1	14726679	7	ENSDARG00000069575	14740737	ENSDART00000101375
1	14761861	7	ENSDARG00000026842	14769550	ENSDART00000034218				acin1b
-1	14798174	7	ENSDARG00000002235	14823516	ENSDART00000005884	GO:0000270	peptidoglycan metabolic process	matrix metalloproteinase 14 (membrane-inserted) alpha [Source:RefSeq_peptide;Acc:NP_919397]	mmp14a
-1	14798174	7	ENSDARG00000002235	14823516	ENSDART00000005884	GO:0001666	response to hypoxia	matrix metalloproteinase 14 (membrane-inserted) alpha [Source:RefSeq_peptide;Acc:NP_919397]	mmp14a
-1	14798174	7	ENSDARG00000002235	14823516	ENSDART00000005884	GO:0004222	metalloendopeptidase activity	matrix metalloproteinase 14 (membrane-inserted) alpha [Source:RefSeq_peptide;Acc:NP_919397]	mmp14a
-1	14798174	7	ENSDARG00000002235	14823516	ENSDART00000005884	GO:0005578	proteinaceous extracellular matrix	matrix metalloproteinase 14 (membrane-inserted) alpha [Source:RefSeq_peptide;Acc:NP_919397]	mmp14a
-1	14798174	7	ENSDARG00000002235	14823516	ENSDART00000005884	GO:0006508	proteolysis	matrix metalloproteinase 14 (membrane-inserted) alpha [Source:RefSeq_peptide;Acc:NP_919397]	mmp14a
-1	14798174	7	ENSDARG00000002235	14823516	ENSDART00000005884	GO:0008237	metallopeptidase activity	matrix metalloproteinase 14 (membrane-inserted) alpha [Source:RefSeq_peptide;Acc:NP_919397]	mmp14a
-1	14798174	7	ENSDARG00000002235	14823516	ENSDART00000005884	GO:0008270	zinc ion binding	matrix metalloproteinase 14 (membrane-inserted) alpha [Source:RefSeq_peptide;Acc:NP_919397]	mmp14a
-1	14798174	7	ENSDARG00000002235	14823516	ENSDART00000005884	GO:0009948	anterior/posterior axis specification	matrix metalloproteinase 14 (membrane-inserted) alpha [Source:RefSeq_peptide;Acc:NP_919397]	mmp14a
-1	14798174	7	ENSDARG00000002235	14823516	ENSDART00000005884	GO:0051216	cartilage development	matrix metalloproteinase 14 (membrane-inserted) alpha [Source:RefSeq_peptide;Acc:NP_919397]	mmp14a
1	14827755	7	ENSDARG00000054539	14835659	ENSDART00000076735			Low-density lipoprotein receptor-related protein 10 precursor. [Source:Uniprot/SWISSPROT;Acc:Q7Z4F1]	LRP10
1	14827755	7	ENSDARG00000054539	14835659	ENSDART00000076708			Low-density lipoprotein receptor-related protein 10 precursor. [Source:Uniprot/SWISSPROT;Acc:Q7Z4F1]	LRP10
1	14827755	7	ENSDARG00000054539	14835659	ENSDART00000076692			Low-density lipoprotein receptor-related protein 10 precursor. [Source:Uniprot/SWISSPROT;Acc:Q7Z4F1]	LRP10
-1	14850483	7	ENSDARG00000069563	14855044	ENSDART00000101353	GO:0005515	protein binding	hypothetical protein LOC751646 [Source:RefSeq_peptide;Acc:NP_001038830]	zgc:153151
-1	14850483	7	ENSDARG00000069563	14855044	ENSDART00000101353	GO:0005575	cellular_component	hypothetical protein LOC751646 [Source:RefSeq_peptide;Acc:NP_001038830]	zgc:153151
-1	14850483	7	ENSDARG00000069563	14855044	ENSDART00000101353	GO:0008150	biological_process	hypothetical protein LOC751646 [Source:RefSeq_peptide;Acc:NP_001038830]	zgc:153151
-1	14850483	7	ENSDARG00000069563	14855044	ENSDART00000101353	GO:0008270	zinc ion binding	hypothetical protein LOC751646 [Source:RefSeq_peptide;Acc:NP_001038830]	zgc:153151
-1	14861466	7	ENSDARG00000027907	14868656	ENSDART00000101345				LOC100006636
-1	14861466	7	ENSDARG00000027907	14868656	ENSDART00000038118				LOC100006636
-1	14861466	7	ENSDARG00000027907	14868656	ENSDART00000076783				LOC100006636
-1	14861466	7	ENSDARG00000027907	14868656	ENSDART00000101335				LOC100006636
-1	14861466	7	ENSDARG00000027907	14868656	ENSDART00000076752				LOC100006636
-1	14861466	7	ENSDARG00000027907	14868656	ENSDART00000053069				LOC100006636
-1	14861466	7	ENSDARG00000027907	14868656	ENSDART00000020840				LOC100006636
-1	14872331	7	ENSDARG00000061301	14878036	ENSDART00000087298	GO:0003824	catalytic activity	hypothetical protein LOC678545 [Source:RefSeq_peptide;Acc:NP_001035394]	zgc:136869
-1	14872331	7	ENSDARG00000061301	14878036	ENSDART00000087298	GO:0003920	GMP reductase activity	hypothetical protein LOC678545 [Source:RefSeq_peptide;Acc:NP_001035394]	zgc:136869
-1	14872331	7	ENSDARG00000061301	14878036	ENSDART00000087298	GO:0005575	cellular_component	hypothetical protein LOC678545 [Source:RefSeq_peptide;Acc:NP_001035394]	zgc:136869
-1	14872331	7	ENSDARG00000061301	14878036	ENSDART00000087298	GO:0009117	nucleotide metabolic process	hypothetical protein LOC678545 [Source:RefSeq_peptide;Acc:NP_001035394]	zgc:136869
1	14878919	7	ENSDARG00000007989	14881673	ENSDART00000018580	GO:0006464	protein modification process	neural precursor cell expressed, developmentally down-regulated 8 [Source:RefSeq_peptide;Acc:NP_958478]	nedd8
1	14925935	7	ENSDARG00000013526	15030713	ENSDART00000076882			polydom [Source:RefSeq_peptide;Acc:NP_699197]	SVEP1
1	14925935	7	ENSDARG00000013526	15030713	ENSDART00000076798			polydom [Source:RefSeq_peptide;Acc:NP_699197]	SVEP1
-1	15031116	7	ENSDARG00000044125	15038389	ENSDART00000064789	GO:0005575	cellular_component	hypothetical protein LOC436734 [Source:RefSeq_peptide;Acc:NP_001002461]	zgc:92903
-1	15031116	7	ENSDARG00000044125	15038389	ENSDART00000064789	GO:0006662	glycerol ether metabolic process	hypothetical protein LOC436734 [Source:RefSeq_peptide;Acc:NP_001002461]	zgc:92903
-1	15031116	7	ENSDARG00000044125	15038389	ENSDART00000064789	GO:0009055	electron carrier activity	hypothetical protein LOC436734 [Source:RefSeq_peptide;Acc:NP_001002461]	zgc:92903
-1	15031116	7	ENSDARG00000044125	15038389	ENSDART00000064789	GO:0015035	protein disulfide oxidoreductase activity	hypothetical protein LOC436734 [Source:RefSeq_peptide;Acc:NP_001002461]	zgc:92903
-1	15031116	7	ENSDARG00000044125	15038389	ENSDART00000064789	GO:0045454	cell redox homeostasis	hypothetical protein LOC436734 [Source:RefSeq_peptide;Acc:NP_001002461]	zgc:92903
-1	15049951	7	ENSDARG00000024877	15064716	ENSDART00000036680	GO:0005575	cellular_component	leukotriene B4 12-hydroxydehydrogenase [Source:RefSeq_peptide;Acc:NP_001008651]	ltb4dh
-1	15049951	7	ENSDARG00000024877	15064716	ENSDART00000036680	GO:0008150	biological_process	leukotriene B4 12-hydroxydehydrogenase [Source:RefSeq_peptide;Acc:NP_001008651]	ltb4dh
-1	15049951	7	ENSDARG00000024877	15064716	ENSDART00000036680	GO:0008270	zinc ion binding	leukotriene B4 12-hydroxydehydrogenase [Source:RefSeq_peptide;Acc:NP_001008651]	ltb4dh
-1	15049951	7	ENSDARG00000024877	15064716	ENSDART00000036680	GO:0016491	oxidoreductase activity	leukotriene B4 12-hydroxydehydrogenase [Source:RefSeq_peptide;Acc:NP_001008651]	ltb4dh
1	15065007	7	ENSDARG00000061385	15072314	ENSDART00000087494	GO:0003674	molecular_function	hypothetical protein LOC566923 [Source:RefSeq_peptide;Acc:NP_001070639]	zgc:153228
1	15065007	7	ENSDARG00000061385	15072314	ENSDART00000087494	GO:0005575	cellular_component	hypothetical protein LOC566923 [Source:RefSeq_peptide;Acc:NP_001070639]	zgc:153228
1	15065007	7	ENSDARG00000061385	15072314	ENSDART00000087494	GO:0008150	biological_process	hypothetical protein LOC566923 [Source:RefSeq_peptide;Acc:NP_001070639]	zgc:153228
1	15168169	7	ENSDARG00000061411	15178719	ENSDART00000087568				LOC100007607
-1	15181874	7	ENSDARG00000054786	15194719	ENSDART00000077039	GO:0003674	molecular_function	Fatty-acid amide hydrolase 2-B (EC 3.1.-.-). [Source:Uniprot/SWISSPROT;Acc:Q05AM4]	faah2b
-1	15181874	7	ENSDARG00000054786	15194719	ENSDART00000077039	GO:0005575	cellular_component	Fatty-acid amide hydrolase 2-B (EC 3.1.-.-). [Source:Uniprot/SWISSPROT;Acc:Q05AM4]	faah2b
-1	15181874	7	ENSDARG00000054786	15194719	ENSDART00000077039	GO:0008150	biological_process	Fatty-acid amide hydrolase 2-B (EC 3.1.-.-). [Source:Uniprot/SWISSPROT;Acc:Q05AM4]	faah2b
1	15196737	7	ENSDARG00000054805	15201800	ENSDART00000101290				LOC559523
1	15196737	7	ENSDARG00000054805	15201800	ENSDART00000101286				LOC559523
1	15196737	7	ENSDARG00000054805	15201800	ENSDART00000077051				LOC559523
1	15196737	7	ENSDARG00000054805	15201800	ENSDART00000077056				LOC559523
1	15196737	7	ENSDARG00000054805	15201800	ENSDART00000077047				LOC559523
1	15196737	7	ENSDARG00000054805	15201800	ENSDART00000101279				LOC559523
1	15196737	7	ENSDARG00000054805	15201800	ENSDART00000101273				LOC559523
-1	15267119	7	ENSDARG00000054829	15295572	ENSDART00000101265	GO:0004428	inositol or phosphatidylinositol kinase activity	phosphoinositide-3-kinase, class 3 [Source:RefSeq_peptide;Acc:NP_001017550]	pik3c3
-1	15267119	7	ENSDARG00000054829	15295572	ENSDART00000101265	GO:0005942	phosphoinositide 3-kinase complex	phosphoinositide-3-kinase, class 3 [Source:RefSeq_peptide;Acc:NP_001017550]	pik3c3
-1	15267119	7	ENSDARG00000054829	15295572	ENSDART00000101265	GO:0008150	biological_process	phosphoinositide-3-kinase, class 3 [Source:RefSeq_peptide;Acc:NP_001017550]	pik3c3
-1	15267119	7	ENSDARG00000054829	15295572	ENSDART00000101265	GO:0016301	kinase activity	phosphoinositide-3-kinase, class 3 [Source:RefSeq_peptide;Acc:NP_001017550]	pik3c3
-1	15267119	7	ENSDARG00000054829	15295572	ENSDART00000101265	GO:0016303	1-phosphatidylinositol-3-kinase activity	phosphoinositide-3-kinase, class 3 [Source:RefSeq_peptide;Acc:NP_001017550]	pik3c3
-1	15267119	7	ENSDARG00000054829	15295572	ENSDART00000101265	GO:0016773	phosphotransferase activity, alcohol group as acceptor	phosphoinositide-3-kinase, class 3 [Source:RefSeq_peptide;Acc:NP_001017550]	pik3c3
-1	15267119	7	ENSDARG00000054829	15295572	ENSDART00000077078			phosphoinositide-3-kinase, class 3 [Source:RefSeq_peptide;Acc:NP_001017550]	pik3c3
-1	15267119	7	ENSDARG00000054829	15295572	ENSDART00000053096			phosphoinositide-3-kinase, class 3 [Source:RefSeq_peptide;Acc:NP_001017550]	pik3c3
-1	15267119	7	ENSDARG00000054829	15295572	ENSDART00000101259			phosphoinositide-3-kinase, class 3 [Source:RefSeq_peptide;Acc:NP_001017550]	pik3c3
-1	15305415	7	ENSDARG00000006545	15318385	ENSDART00000048921	GO:0003674	molecular_function	hypothetical protein LOC436881 [Source:RefSeq_peptide;Acc:NP_001002608]	zgc:92283
-1	15305415	7	ENSDARG00000006545	15318385	ENSDART00000048921	GO:0005575	cellular_component	hypothetical protein LOC436881 [Source:RefSeq_peptide;Acc:NP_001002608]	zgc:92283
-1	15305415	7	ENSDARG00000006545	15318385	ENSDART00000048921	GO:0008150	biological_process	hypothetical protein LOC436881 [Source:RefSeq_peptide;Acc:NP_001002608]	zgc:92283
1	15320555	7	ENSDARG00000061472	15346176	ENSDART00000087691				LOC559240
-1	15355163	7	ENSDARG00000036344	15373831	ENSDART00000052802	GO:0005262	calcium channel activity	calbindin 2, (calretinin) [Source:RefSeq_peptide;Acc:NP_957005]	calb2
-1	15355163	7	ENSDARG00000036344	15373831	ENSDART00000052802	GO:0005509	calcium ion binding	calbindin 2, (calretinin) [Source:RefSeq_peptide;Acc:NP_957005]	calb2
-1	15355163	7	ENSDARG00000036344	15373831	ENSDART00000052802	GO:0006816	calcium ion transport	calbindin 2, (calretinin) [Source:RefSeq_peptide;Acc:NP_957005]	calb2
-1	15355163	7	ENSDARG00000036344	15373831	ENSDART00000052802	GO:0019855	calcium channel inhibitor activity	calbindin 2, (calretinin) [Source:RefSeq_peptide;Acc:NP_957005]	calb2
-1	15388719	7	ENSDARG00000036345	15393540	ENSDART00000052805	GO:0003674	molecular_function	hypothetical protein LOC406742 [Source:RefSeq_peptide;Acc:NP_998598]	zgc:55686
-1	15388719	7	ENSDARG00000036345	15393540	ENSDART00000052805	GO:0005575	cellular_component	hypothetical protein LOC406742 [Source:RefSeq_peptide;Acc:NP_998598]	zgc:55686
-1	15388719	7	ENSDARG00000036345	15393540	ENSDART00000052805	GO:0008150	biological_process	hypothetical protein LOC406742 [Source:RefSeq_peptide;Acc:NP_998598]	zgc:55686
-1	15489694	7	ENSDARG00000011462	15502741	ENSDART00000005853	GO:0003674	molecular_function	otubain 1 [Source:RefSeq_peptide;Acc:NP_001002500]	otub1
-1	15489694	7	ENSDARG00000011462	15502741	ENSDART00000005853	GO:0005575	cellular_component	otubain 1 [Source:RefSeq_peptide;Acc:NP_001002500]	otub1
-1	15489694	7	ENSDARG00000011462	15502741	ENSDART00000005853	GO:0008150	biological_process	otubain 1 [Source:RefSeq_peptide;Acc:NP_001002500]	otub1
1	15502794	7	ENSDARG00000054856	15505538	ENSDART00000077136	GO:0005575	cellular_component	hypothetical protein LOC553815 [Source:RefSeq_peptide;Acc:NP_001018613]	zgc:113305
1	15502794	7	ENSDARG00000054856	15505538	ENSDART00000077136	GO:0008150	biological_process	hypothetical protein LOC553815 [Source:RefSeq_peptide;Acc:NP_001018613]	zgc:113305
-1	15504459	7	ENSDARG00000002685	15512287	ENSDART00000012483	GO:0005575	cellular_component	hypothetical protein LOC494057 [Source:RefSeq_peptide;Acc:NP_001008600]	zgc:103558
-1	15504459	7	ENSDARG00000002685	15512287	ENSDART00000012483	GO:0008150	biological_process	hypothetical protein LOC494057 [Source:RefSeq_peptide;Acc:NP_001008600]	zgc:103558
-1	15504459	7	ENSDARG00000002685	15512287	ENSDART00000012483	GO:0016787	hydrolase activity	hypothetical protein LOC494057 [Source:RefSeq_peptide;Acc:NP_001008600]	zgc:103558
1	15555563	7	ENSDARG00000040224	15562519	ENSDART00000058843	GO:0003674	molecular_function	kelch repeat-containing protein [Source:RefSeq_peptide;Acc:NP_001012366]	krcp
1	15555563	7	ENSDARG00000040224	15562519	ENSDART00000058843	GO:0005575	cellular_component	kelch repeat-containing protein [Source:RefSeq_peptide;Acc:NP_001012366]	krcp
1	15555563	7	ENSDARG00000040224	15562519	ENSDART00000058843	GO:0008150	biological_process	kelch repeat-containing protein [Source:RefSeq_peptide;Acc:NP_001012366]	krcp
1	15596953	7	ENSDARG00000032458	15649221	ENSDART00000005329			Serine/threonine-protein kinase MARK2 (EC 2.7.11.1) (MAP/microtubule affinity-regulating kinase 2) (ELKL motif kinase) (EMK1) (PAR1 homolog). [Source:Uniprot/SWISSPROT;Acc:Q7KZI7]	MARK2
-1	15654608	7	ENSDARG00000008278	15668387	ENSDART00000002961	GO:0003677	DNA binding	REST corepressor 2. [Source:Uniprot/SWISSPROT;Acc:Q6P116]	zgc:77264
-1	15654608	7	ENSDARG00000008278	15668387	ENSDART00000002961	GO:0005634	nucleus	REST corepressor 2. [Source:Uniprot/SWISSPROT;Acc:Q6P116]	zgc:77264
-1	15654608	7	ENSDARG00000008278	15668387	ENSDART00000002961	GO:0006350	transcription	REST corepressor 2. [Source:Uniprot/SWISSPROT;Acc:Q6P116]	zgc:77264
-1	15654608	7	ENSDARG00000008278	15668387	ENSDART00000002961	GO:0006353	transcription termination	REST corepressor 2. [Source:Uniprot/SWISSPROT;Acc:Q6P116]	zgc:77264
-1	15654608	7	ENSDARG00000008278	15668387	ENSDART00000002961	GO:0006355	regulation of transcription, DNA-dependent	REST corepressor 2. [Source:Uniprot/SWISSPROT;Acc:Q6P116]	zgc:77264
-1	15654608	7	ENSDARG00000008278	15668387	ENSDART00000002961	GO:0031564	transcription antitermination	REST corepressor 2. [Source:Uniprot/SWISSPROT;Acc:Q6P116]	zgc:77264
-1	15654608	7	ENSDARG00000008278	15668387	ENSDART00000002961	GO:0045449	regulation of transcription	REST corepressor 2. [Source:Uniprot/SWISSPROT;Acc:Q6P116]	zgc:77264
1	15673998	7	ENSDARG00000024109	15685482	ENSDART00000039265	GO:0005575	cellular_component	N-acetyltransferase 11 (EC 2.3.1.-). [Source:Uniprot/SWISSPROT;Acc:Q568K5]	zgc:110241
1	15673998	7	ENSDARG00000024109	15685482	ENSDART00000039265	GO:0008080	N-acetyltransferase activity	N-acetyltransferase 11 (EC 2.3.1.-). [Source:Uniprot/SWISSPROT;Acc:Q568K5]	zgc:110241
1	15673998	7	ENSDARG00000024109	15685482	ENSDART00000039265	GO:0008150	biological_process	N-acetyltransferase 11 (EC 2.3.1.-). [Source:Uniprot/SWISSPROT;Acc:Q568K5]	zgc:110241
1	15689051	7	ENSDARG00000001939	15701593	ENSDART00000025582	GO:0015018	galactosylgalactosylxylosylprotein 3-beta-glucuronosyltransferase activity	beta-1,3-glucuronyltransferase 3 (glucuronosyltransferase I) [Source:RefSeq_peptide;Acc:NP_001015059]	b3gat3
1	15689051	7	ENSDARG00000001939	15701593	ENSDART00000025582	GO:0016020	membrane	beta-1,3-glucuronyltransferase 3 (glucuronosyltransferase I) [Source:RefSeq_peptide;Acc:NP_001015059]	b3gat3
1	15689051	7	ENSDARG00000001939	15701593	ENSDART00000025582	GO:0016740	transferase activity	beta-1,3-glucuronyltransferase 3 (glucuronosyltransferase I) [Source:RefSeq_peptide;Acc:NP_001015059]	b3gat3
1	15716683	7	ENSDARG00000066015	15716753	ENSDART00000095670			Small nucleolar RNA SNORD31 [Source: RFAM 8.0]	SNORD31
1	15719083	7	ENSDARG00000065385	15719152	ENSDART00000095053			Small nucleolar RNA SNORD30 [Source: RFAM 8.0]	SNORD30
1	15719521	7	ENSDARG00000065416	15719647	ENSDART00000095082			Small nucleolar RNA SNORD22 [Source: RFAM 8.0]	SNORD22
1	15719813	7	ENSDARG00000066806	15719880	ENSDART00000096444			Small nucleolar RNA SNORD31 [Source: RFAM 8.0]	SNORD31
-1	15720892	7	ENSDARG00000069496	15723033	ENSDART00000077191	GO:0000166	nucleotide binding	hypothetical protein LOC449774 [Source:RefSeq_peptide;Acc:NP_001005947]	zgc:103658
-1	15720892	7	ENSDARG00000069496	15723033	ENSDART00000077191	GO:0005525	GTP binding	hypothetical protein LOC449774 [Source:RefSeq_peptide;Acc:NP_001005947]	zgc:103658
-1	15720892	7	ENSDARG00000069496	15723033	ENSDART00000077191	GO:0005622	intracellular	hypothetical protein LOC449774 [Source:RefSeq_peptide;Acc:NP_001005947]	zgc:103658
-1	15720892	7	ENSDARG00000069496	15723033	ENSDART00000077191	GO:0006810	transport	hypothetical protein LOC449774 [Source:RefSeq_peptide;Acc:NP_001005947]	zgc:103658
-1	15720892	7	ENSDARG00000069496	15723033	ENSDART00000077191	GO:0007264	small GTPase mediated signal transduction	hypothetical protein LOC449774 [Source:RefSeq_peptide;Acc:NP_001005947]	zgc:103658
-1	15804743	7	ENSDARG00000069493	15805732	ENSDART00000101199
1	15862041	7	ENSDARG00000069492	15864554	ENSDART00000101197			Novel protein (Fragment). [Source:Uniprot/SPTREMBL;Acc:Q7ZYW3]	si:busm1-194e12.10
1	15862041	7	ENSDARG00000069492	15864554	ENSDART00000101196			Novel protein (Fragment). [Source:Uniprot/SPTREMBL;Acc:Q7ZYW3]	si:busm1-194e12.10
1	15955378	7	ENSDARG00000066349	15955448	ENSDART00000095998			Small nucleolar RNA SNORD31 [Source: RFAM 8.0]	SNORD31
1	15957778	7	ENSDARG00000064793	15957847	ENSDART00000094472			Small nucleolar RNA SNORD30 [Source: RFAM 8.0]	SNORD30
1	15958216	7	ENSDARG00000064408	15958342	ENSDART00000094097			Small nucleolar RNA SNORD22 [Source: RFAM 8.0]	SNORD22
1	15958508	7	ENSDARG00000066508	15958575	ENSDART00000096155			Small nucleolar RNA SNORD31 [Source: RFAM 8.0]	SNORD31
-1	15959587	7	ENSDARG00000069490	15961728	ENSDART00000101195	GO:0000166	nucleotide binding	hypothetical protein LOC449774 [Source:RefSeq_peptide;Acc:NP_001005947]	zgc:103658
-1	15959587	7	ENSDARG00000069490	15961728	ENSDART00000101195	GO:0005525	GTP binding	hypothetical protein LOC449774 [Source:RefSeq_peptide;Acc:NP_001005947]	zgc:103658
-1	15959587	7	ENSDARG00000069490	15961728	ENSDART00000101195	GO:0005622	intracellular	hypothetical protein LOC449774 [Source:RefSeq_peptide;Acc:NP_001005947]	zgc:103658
-1	15959587	7	ENSDARG00000069490	15961728	ENSDART00000101195	GO:0006810	transport	hypothetical protein LOC449774 [Source:RefSeq_peptide;Acc:NP_001005947]	zgc:103658
-1	15959587	7	ENSDARG00000069490	15961728	ENSDART00000101195	GO:0007264	small GTPase mediated signal transduction	hypothetical protein LOC449774 [Source:RefSeq_peptide;Acc:NP_001005947]	zgc:103658
1	15984362	7	ENSDARG00000054931	16011156	ENSDART00000077215				LOC562282
1	16039049	7	ENSDARG00000054934	16041958	ENSDART00000077217	GO:0005575	cellular_component	hypothetical protein LOC450036 [Source:RefSeq_peptide;Acc:NP_001006056]	zgc:101765
1	16039049	7	ENSDARG00000054934	16041958	ENSDART00000077217	GO:0008150	biological_process	hypothetical protein LOC450036 [Source:RefSeq_peptide;Acc:NP_001006056]	zgc:101765
1	16039049	7	ENSDARG00000054934	16041958	ENSDART00000077217	GO:0016491	oxidoreductase activity	hypothetical protein LOC450036 [Source:RefSeq_peptide;Acc:NP_001006056]	zgc:101765
-1	16042590	7	ENSDARG00000054937	16046182	ENSDART00000077219	GO:0005515	protein binding	BCL2-antagonist of cell death [Source:RefSeq_peptide;Acc:NP_571654]	bad
-1	16042590	7	ENSDARG00000054937	16046182	ENSDART00000077219	GO:0005575	cellular_component	BCL2-antagonist of cell death [Source:RefSeq_peptide;Acc:NP_571654]	bad
-1	16042590	7	ENSDARG00000054937	16046182	ENSDART00000077219	GO:0006917	induction of apoptosis	BCL2-antagonist of cell death [Source:RefSeq_peptide;Acc:NP_571654]	bad
-1	16042590	7	ENSDARG00000054937	16046182	ENSDART00000077219	GO:0043065	positive regulation of apoptosis	BCL2-antagonist of cell death [Source:RefSeq_peptide;Acc:NP_571654]	bad
1	16076604	7	ENSDARG00000029048	16091447	ENSDART00000052773	GO:0003674	molecular_function	hypothetical protein LOC767763 [Source:RefSeq_peptide;Acc:NP_001070198]	zgc:153610
1	16076604	7	ENSDARG00000029048	16091447	ENSDART00000052773	GO:0005575	cellular_component	hypothetical protein LOC767763 [Source:RefSeq_peptide;Acc:NP_001070198]	zgc:153610
1	16076604	7	ENSDARG00000029048	16091447	ENSDART00000052773	GO:0008150	biological_process	hypothetical protein LOC767763 [Source:RefSeq_peptide;Acc:NP_001070198]	zgc:153610
1	16196629	7	ENSDARG00000069489	16204785	ENSDART00000101188
-1	16439927	7	ENSDARG00000007370	16572506	ENSDART00000082620				LOC560924
-1	16439927	7	ENSDARG00000007370	16572506	ENSDART00000040115				LOC560924
1	16581183	7	ENSDARG00000007199	16588497	ENSDART00000054451
1	16581183	7	ENSDARG00000007199	16588497	ENSDART00000073484
1	16581183	7	ENSDARG00000007199	16588497	ENSDART00000036921
1	16581183	7	ENSDARG00000007199	16588497	ENSDART00000026820
1	16581183	7	ENSDARG00000007199	16588497	ENSDART00000057257
1	16581183	7	ENSDARG00000007199	16588497	ENSDART00000054450
1	16581183	7	ENSDARG00000007199	16588497	ENSDART00000073482
1	16581183	7	ENSDARG00000007199	16588497	ENSDART00000073481
1	16743157	7	ENSDARG00000037417	16744590	ENSDART00000054453
1	16805278	7	ENSDARG00000037560	16834938	ENSDART00000054697	GO:0004437	inositol or phosphatidylinositol phosphatase activity	hypothetical protein LOC560881 [Source:RefSeq_peptide;Acc:NP_001032773]	zgc:123266
1	16805278	7	ENSDARG00000037560	16834938	ENSDART00000054697	GO:0004721	phosphoprotein phosphatase activity	hypothetical protein LOC560881 [Source:RefSeq_peptide;Acc:NP_001032773]	zgc:123266
1	16805278	7	ENSDARG00000037560	16834938	ENSDART00000054697	GO:0005575	cellular_component	hypothetical protein LOC560881 [Source:RefSeq_peptide;Acc:NP_001032773]	zgc:123266
1	16805278	7	ENSDARG00000037560	16834938	ENSDART00000054697	GO:0006470	protein amino acid dephosphorylation	hypothetical protein LOC560881 [Source:RefSeq_peptide;Acc:NP_001032773]	zgc:123266
1	16805278	7	ENSDARG00000037560	16834938	ENSDART00000054697	GO:0016787	hydrolase activity	hypothetical protein LOC560881 [Source:RefSeq_peptide;Acc:NP_001032773]	zgc:123266
1	16805278	7	ENSDARG00000037560	16834938	ENSDART00000054697	GO:0046839	phospholipid dephosphorylation	hypothetical protein LOC560881 [Source:RefSeq_peptide;Acc:NP_001032773]	zgc:123266
1	16838952	7	ENSDARG00000056690	16857465	ENSDART00000079218	GO:0004437	inositol or phosphatidylinositol phosphatase activity	hypothetical protein LOC553750 [Source:RefSeq_peptide;Acc:NP_001018557]	zgc:113282
1	16838952	7	ENSDARG00000056690	16857465	ENSDART00000079218	GO:0004721	phosphoprotein phosphatase activity	hypothetical protein LOC553750 [Source:RefSeq_peptide;Acc:NP_001018557]	zgc:113282
1	16838952	7	ENSDARG00000056690	16857465	ENSDART00000079218	GO:0005575	cellular_component	hypothetical protein LOC553750 [Source:RefSeq_peptide;Acc:NP_001018557]	zgc:113282
1	16838952	7	ENSDARG00000056690	16857465	ENSDART00000079218	GO:0006470	protein amino acid dephosphorylation	hypothetical protein LOC553750 [Source:RefSeq_peptide;Acc:NP_001018557]	zgc:113282
1	16838952	7	ENSDARG00000056690	16857465	ENSDART00000079218	GO:0046839	phospholipid dephosphorylation	hypothetical protein LOC553750 [Source:RefSeq_peptide;Acc:NP_001018557]	zgc:113282
-1	16861889	7	ENSDARG00000056722	16875732	ENSDART00000079245			CD99 antigen-like 2 [Source:RefSeq_peptide;Acc:NP_919350]	cd99l2
-1	16861889	7	ENSDARG00000056722	16875732	ENSDART00000079235			CD99 antigen-like 2 [Source:RefSeq_peptide;Acc:NP_919350]	cd99l2
1	16893799	7	ENSDARG00000056725	16897871	ENSDART00000079262			Hypothetical protein (Fragment). [Source:Uniprot/SPTREMBL;Acc:Q0P420]	Q0P420_DANRE
1	16901379	7	ENSDARG00000011545	16984302	ENSDART00000026295	GO:0003674	molecular_function	arrestin, beta 2 [Source:RefSeq_peptide;Acc:NP_957418]	arrb2
1	16901379	7	ENSDARG00000011545	16984302	ENSDART00000026295	GO:0005575	cellular_component	arrestin, beta 2 [Source:RefSeq_peptide;Acc:NP_957418]	arrb2
1	16901379	7	ENSDARG00000011545	16984302	ENSDART00000026295	GO:0007165	signal transduction	arrestin, beta 2 [Source:RefSeq_peptide;Acc:NP_957418]	arrb2
1	16901379	7	ENSDARG00000011545	16984302	ENSDART00000026295	GO:0007517	muscle development	arrestin, beta 2 [Source:RefSeq_peptide;Acc:NP_957418]	arrb2
1	16901379	7	ENSDARG00000011545	16984302	ENSDART00000026295	GO:0007600	sensory perception	arrestin, beta 2 [Source:RefSeq_peptide;Acc:NP_957418]	arrb2
1	16901379	7	ENSDARG00000011545	16984302	ENSDART00000026295	GO:0008589	regulation of smoothened signaling pathway	arrestin, beta 2 [Source:RefSeq_peptide;Acc:NP_957418]	arrb2
1	16901379	7	ENSDARG00000011545	16984302	ENSDART00000101131			arrestin, beta 2 [Source:RefSeq_peptide;Acc:NP_957418]	arrb2
1	17010274	7	ENSDARG00000069463	17028487	ENSDART00000101126	GO:0005506	iron ion binding	arachidonate 12-lipoxygenase [Source:RefSeq_peptide;Acc:NP_955912]	alox12
1	17010274	7	ENSDARG00000069463	17028487	ENSDART00000101126	GO:0006118	electron transport	arachidonate 12-lipoxygenase [Source:RefSeq_peptide;Acc:NP_955912]	alox12
1	17010274	7	ENSDARG00000069463	17028487	ENSDART00000101126	GO:0006691	leukotriene metabolic process	arachidonate 12-lipoxygenase [Source:RefSeq_peptide;Acc:NP_955912]	alox12
1	17010274	7	ENSDARG00000069463	17028487	ENSDART00000101126	GO:0016165	lipoxygenase activity	arachidonate 12-lipoxygenase [Source:RefSeq_peptide;Acc:NP_955912]	alox12
1	17010274	7	ENSDARG00000069463	17028487	ENSDART00000101126	GO:0016491	oxidoreductase activity	arachidonate 12-lipoxygenase [Source:RefSeq_peptide;Acc:NP_955912]	alox12
1	17010274	7	ENSDARG00000069463	17028487	ENSDART00000101126	GO:0016702	oxidoreductase activity, acting on single donors with incorporation of molecular oxygen, incorporation of two atoms of oxygen	arachidonate 12-lipoxygenase [Source:RefSeq_peptide;Acc:NP_955912]	alox12
1	17010274	7	ENSDARG00000069463	17028487	ENSDART00000101126	GO:0046872	metal ion binding	arachidonate 12-lipoxygenase [Source:RefSeq_peptide;Acc:NP_955912]	alox12
-1	17028574	7	ENSDARG00000069461	17029823	ENSDART00000101124	GO:0003674	molecular_function	hypothetical protein LOC751692 [Source:RefSeq_peptide;Acc:NP_001038870]	zgc:153350
-1	17028574	7	ENSDARG00000069461	17029823	ENSDART00000101124	GO:0005575	cellular_component	hypothetical protein LOC751692 [Source:RefSeq_peptide;Acc:NP_001038870]	zgc:153350
-1	17028574	7	ENSDARG00000069461	17029823	ENSDART00000101124	GO:0008150	biological_process	hypothetical protein LOC751692 [Source:RefSeq_peptide;Acc:NP_001038870]	zgc:153350
1	17039373	7	ENSDARG00000069459	17040398	ENSDART00000101123
1	17051415	7	ENSDARG00000048792	17051548	ENSDART00000070501			dre-mir-15b [Source:miRBase;Acc:MI0001893]	dre-mir-15b
1	17051967	7	ENSDARG00000048636	17052049	ENSDART00000070345			dre-mir-457a [Source:miRBase;Acc:MI0002177]	dre-mir-457a
-1	17053655	7	ENSDARG00000015161	17057059	ENSDART00000101120			hypothetical protein LOC436695 [Source:RefSeq_peptide;Acc:NP_001002422]	zgc:92664
-1	17053655	7	ENSDARG00000015161	17057059	ENSDART00000002546	GO:0003674	molecular_function	hypothetical protein LOC436695 [Source:RefSeq_peptide;Acc:NP_001002422]	zgc:92664
-1	17053655	7	ENSDARG00000015161	17057059	ENSDART00000002546	GO:0005575	cellular_component	hypothetical protein LOC436695 [Source:RefSeq_peptide;Acc:NP_001002422]	zgc:92664
-1	17053655	7	ENSDARG00000015161	17057059	ENSDART00000002546	GO:0008150	biological_process	hypothetical protein LOC436695 [Source:RefSeq_peptide;Acc:NP_001002422]	zgc:92664
-1	17058391	7	ENSDARG00000031796	17063397	ENSDART00000047951			Acetylcholinesterase precursor (EC 3.1.1.7) (AChE). [Source:Uniprot/SWISSPROT;Acc:Q9DDE3]	ache
-1	17058391	7	ENSDARG00000031796	17063397	ENSDART00000052989	GO:0001975	response to amphetamine	Acetylcholinesterase precursor (EC 3.1.1.7) (AChE). [Source:Uniprot/SWISSPROT;Acc:Q9DDE3]	ache
-1	17058391	7	ENSDARG00000031796	17063397	ENSDART00000052989	GO:0003990	acetylcholinesterase activity	Acetylcholinesterase precursor (EC 3.1.1.7) (AChE). [Source:Uniprot/SWISSPROT;Acc:Q9DDE3]	ache
-1	17058391	7	ENSDARG00000031796	17063397	ENSDART00000052989	GO:0004091	carboxylesterase activity	Acetylcholinesterase precursor (EC 3.1.1.7) (AChE). [Source:Uniprot/SWISSPROT;Acc:Q9DDE3]	ache
-1	17058391	7	ENSDARG00000031796	17063397	ENSDART00000052989	GO:0004104	cholinesterase activity	Acetylcholinesterase precursor (EC 3.1.1.7) (AChE). [Source:Uniprot/SWISSPROT;Acc:Q9DDE3]	ache
-1	17058391	7	ENSDARG00000031796	17063397	ENSDART00000052989	GO:0005579	membrane attack complex	Acetylcholinesterase precursor (EC 3.1.1.7) (AChE). [Source:Uniprot/SWISSPROT;Acc:Q9DDE3]	ache
-1	17058391	7	ENSDARG00000031796	17063397	ENSDART00000052989	GO:0005786	signal recognition particle, endoplasmic reticulum targeting	Acetylcholinesterase precursor (EC 3.1.1.7) (AChE). [Source:Uniprot/SWISSPROT;Acc:Q9DDE3]	ache
-1	17058391	7	ENSDARG00000031796	17063397	ENSDART00000052989	GO:0006581	acetylcholine catabolic process	Acetylcholinesterase precursor (EC 3.1.1.7) (AChE). [Source:Uniprot/SWISSPROT;Acc:Q9DDE3]	ache
-1	17058391	7	ENSDARG00000031796	17063397	ENSDART00000052989	GO:0007528	neuromuscular junction development	Acetylcholinesterase precursor (EC 3.1.1.7) (AChE). [Source:Uniprot/SWISSPROT;Acc:Q9DDE3]	ache
-1	17058391	7	ENSDARG00000031796	17063397	ENSDART00000052989	GO:0009968	negative regulation of signal transduction	Acetylcholinesterase precursor (EC 3.1.1.7) (AChE). [Source:Uniprot/SWISSPROT;Acc:Q9DDE3]	ache
-1	17058391	7	ENSDARG00000031796	17063397	ENSDART00000052989	GO:0016020	membrane	Acetylcholinesterase precursor (EC 3.1.1.7) (AChE). [Source:Uniprot/SWISSPROT;Acc:Q9DDE3]	ache
-1	17058391	7	ENSDARG00000031796	17063397	ENSDART00000052989	GO:0016787	hydrolase activity	Acetylcholinesterase precursor (EC 3.1.1.7) (AChE). [Source:Uniprot/SWISSPROT;Acc:Q9DDE3]	ache
-1	17058391	7	ENSDARG00000031796	17063397	ENSDART00000052989	GO:0030239	myofibril assembly	Acetylcholinesterase precursor (EC 3.1.1.7) (AChE). [Source:Uniprot/SWISSPROT;Acc:Q9DDE3]	ache
-1	17058391	7	ENSDARG00000031796	17063397	ENSDART00000052989	GO:0042221	response to chemical stimulus	Acetylcholinesterase precursor (EC 3.1.1.7) (AChE). [Source:Uniprot/SWISSPROT;Acc:Q9DDE3]	ache
-1	17058391	7	ENSDARG00000031796	17063397	ENSDART00000052989	GO:0045202	synapse	Acetylcholinesterase precursor (EC 3.1.1.7) (AChE). [Source:Uniprot/SWISSPROT;Acc:Q9DDE3]	ache
-1	17058391	7	ENSDARG00000031796	17063397	ENSDART00000052989	GO:0048666	neuron development	Acetylcholinesterase precursor (EC 3.1.1.7) (AChE). [Source:Uniprot/SWISSPROT;Acc:Q9DDE3]	ache
-1	17058391	7	ENSDARG00000031796	17063397	ENSDART00000052989	GO:0050803	regulation of synapse structure and activity	Acetylcholinesterase precursor (EC 3.1.1.7) (AChE). [Source:Uniprot/SWISSPROT;Acc:Q9DDE3]	ache
-1	17097174	7	ENSDARG00000036473	17103003	ENSDART00000052993			snRNA-activating protein complex subunit 2 (SNAPc subunit 2) (snRNA- activating protein complex 45 kDa subunit) (SNAPc 45 kDa subunit) (Small nuclear RNA-activating complex polypeptide 2) (Proximal sequence element-binding transcription factor subunit del [Source:Uniprot/SWISSPROT;Acc:Q13487]	SNAPC2
-1	17097174	7	ENSDARG00000036473	17103003	ENSDART00000079364			snRNA-activating protein complex subunit 2 (SNAPc subunit 2) (snRNA- activating protein complex 45 kDa subunit) (SNAPc 45 kDa subunit) (Small nuclear RNA-activating complex polypeptide 2) (Proximal sequence element-binding transcription factor subunit del [Source:Uniprot/SWISSPROT;Acc:Q13487]	SNAPC2
-1	17225603	7	ENSDARG00000056803	17243694	ENSDART00000101109			Ap1s1 protein. [Source:Uniprot/SPTREMBL;Acc:Q6NSP1]	ap1s1
-1	17225603	7	ENSDARG00000056803	17243694	ENSDART00000079357			Ap1s1 protein. [Source:Uniprot/SPTREMBL;Acc:Q6NSP1]	ap1s1
-1	17225603	7	ENSDARG00000056803	17243694	ENSDART00000065321			Ap1s1 protein. [Source:Uniprot/SPTREMBL;Acc:Q6NSP1]	ap1s1
-1	17225603	7	ENSDARG00000056803	17243694	ENSDART00000101103			Ap1s1 protein. [Source:Uniprot/SPTREMBL;Acc:Q6NSP1]	ap1s1
-1	17246637	7	ENSDARG00000056795	17249780	ENSDART00000079347				LOC565872
-1	17280393	7	ENSDARG00000039211	17287062	ENSDART00000057288	GO:0004497	monooxygenase activity	hypothetical protein LOC378987 [Source:RefSeq_peptide;Acc:NP_997966]	zgc:77439
-1	17280393	7	ENSDARG00000039211	17287062	ENSDART00000057288	GO:0005575	cellular_component	hypothetical protein LOC378987 [Source:RefSeq_peptide;Acc:NP_997966]	zgc:77439
-1	17280393	7	ENSDARG00000039211	17287062	ENSDART00000057288	GO:0006118	electron transport	hypothetical protein LOC378987 [Source:RefSeq_peptide;Acc:NP_997966]	zgc:77439
-1	17280393	7	ENSDARG00000039211	17287062	ENSDART00000057288	GO:0016491	oxidoreductase activity	hypothetical protein LOC378987 [Source:RefSeq_peptide;Acc:NP_997966]	zgc:77439
1	17310189	7	ENSDARG00000056781	17338568	ENSDART00000079322
-1	17410468	7	ENSDARG00000016363	17416977	ENSDART00000019035	GO:0003677	DNA binding	hairy-related 8a [Source:RefSeq_peptide;Acc:NP_955918]	her8a
-1	17410468	7	ENSDARG00000016363	17416977	ENSDART00000019035	GO:0005634	nucleus	hairy-related 8a [Source:RefSeq_peptide;Acc:NP_955918]	her8a
-1	17410468	7	ENSDARG00000016363	17416977	ENSDART00000019035	GO:0006355	regulation of transcription, DNA-dependent	hairy-related 8a [Source:RefSeq_peptide;Acc:NP_955918]	her8a
-1	17410468	7	ENSDARG00000016363	17416977	ENSDART00000019035	GO:0030528	transcription regulator activity	hairy-related 8a [Source:RefSeq_peptide;Acc:NP_955918]	her8a
-1	17410468	7	ENSDARG00000016363	17416977	ENSDART00000019035	GO:0045449	regulation of transcription	hairy-related 8a [Source:RefSeq_peptide;Acc:NP_955918]	her8a
-1	17426371	7	ENSDARG00000062294	17428125	ENSDART00000089922
-1	17432410	7	ENSDARG00000056762	17437749	ENSDART00000079314				LOC563398
1	17447387	7	ENSDARG00000040265	17454026	ENSDART00000058908	GO:0003674	molecular_function	mannose-P-dolichol utilization defect 1b [Source:RefSeq_peptide;Acc:NP_001002130]	mpdu1b
1	17447387	7	ENSDARG00000040265	17454026	ENSDART00000058908	GO:0005575	cellular_component	mannose-P-dolichol utilization defect 1b [Source:RefSeq_peptide;Acc:NP_001002130]	mpdu1b
1	17447387	7	ENSDARG00000040265	17454026	ENSDART00000058908	GO:0008150	biological_process	mannose-P-dolichol utilization defect 1b [Source:RefSeq_peptide;Acc:NP_001002130]	mpdu1b
-1	17475126	7	ENSDARG00000040266	17478488	ENSDART00000058910	GO:0003677	DNA binding	Transcription factor Sox-19b (Protein sox-31). [Source:Uniprot/SWISSPROT;Acc:Q9DDD7]	sox19b
-1	17475126	7	ENSDARG00000040266	17478488	ENSDART00000058910	GO:0003700	transcription factor activity	Transcription factor Sox-19b (Protein sox-31). [Source:Uniprot/SWISSPROT;Acc:Q9DDD7]	sox19b
-1	17475126	7	ENSDARG00000040266	17478488	ENSDART00000058910	GO:0005667	transcription factor complex	Transcription factor Sox-19b (Protein sox-31). [Source:Uniprot/SWISSPROT;Acc:Q9DDD7]	sox19b
-1	17475126	7	ENSDARG00000040266	17478488	ENSDART00000058910	GO:0006350	transcription	Transcription factor Sox-19b (Protein sox-31). [Source:Uniprot/SWISSPROT;Acc:Q9DDD7]	sox19b
-1	17475126	7	ENSDARG00000040266	17478488	ENSDART00000058910	GO:0006353	transcription termination	Transcription factor Sox-19b (Protein sox-31). [Source:Uniprot/SWISSPROT;Acc:Q9DDD7]	sox19b
-1	17475126	7	ENSDARG00000040266	17478488	ENSDART00000058910	GO:0006355	regulation of transcription, DNA-dependent	Transcription factor Sox-19b (Protein sox-31). [Source:Uniprot/SWISSPROT;Acc:Q9DDD7]	sox19b
-1	17475126	7	ENSDARG00000040266	17478488	ENSDART00000058910	GO:0031564	transcription antitermination	Transcription factor Sox-19b (Protein sox-31). [Source:Uniprot/SWISSPROT;Acc:Q9DDD7]	sox19b
-1	17475126	7	ENSDARG00000040266	17478488	ENSDART00000058910	GO:0051091	positive regulation of transcription factor activity	Transcription factor Sox-19b (Protein sox-31). [Source:Uniprot/SWISSPROT;Acc:Q9DDD7]	sox19b
-1	17475126	7	ENSDARG00000040266	17478488	ENSDART00000101075			Transcription factor Sox-19b (Protein sox-31). [Source:Uniprot/SWISSPROT;Acc:Q9DDD7]	sox19b
-1	17491364	7	ENSDARG00000040268	17498597	ENSDART00000058913	GO:0003676	nucleic acid binding	eukaryotic translation initiation factor 4A, isoform 1A [Source:RefSeq_peptide;Acc:NP_938180]	eif4a1a
-1	17491364	7	ENSDARG00000040268	17498597	ENSDART00000058913	GO:0004386	helicase activity	eukaryotic translation initiation factor 4A, isoform 1A [Source:RefSeq_peptide;Acc:NP_938180]	eif4a1a
-1	17491364	7	ENSDARG00000040268	17498597	ENSDART00000058913	GO:0005524	ATP binding	eukaryotic translation initiation factor 4A, isoform 1A [Source:RefSeq_peptide;Acc:NP_938180]	eif4a1a
-1	17491364	7	ENSDARG00000040268	17498597	ENSDART00000058913	GO:0008026	ATP-dependent helicase activity	eukaryotic translation initiation factor 4A, isoform 1A [Source:RefSeq_peptide;Acc:NP_938180]	eif4a1a
-1	17491364	7	ENSDARG00000040268	17498597	ENSDART00000058913	GO:0016787	hydrolase activity	eukaryotic translation initiation factor 4A, isoform 1A [Source:RefSeq_peptide;Acc:NP_938180]	eif4a1a
-1	17499403	7	ENSDARG00000056741	17512606	ENSDART00000079288			hypothetical protein LOC565123 [Source:RefSeq_peptide;Acc:NP_001077311]	NP_001077311.1
1	17526498	7	ENSDARG00000069433	17545327	ENSDART00000089856	GO:0003674	molecular_function	hypothetical protein LOC565029 [Source:RefSeq_peptide;Acc:NP_001073486]	zgc:154019
1	17526498	7	ENSDARG00000069433	17545327	ENSDART00000089856	GO:0005575	cellular_component	hypothetical protein LOC565029 [Source:RefSeq_peptide;Acc:NP_001073486]	zgc:154019
1	17526498	7	ENSDARG00000069433	17545327	ENSDART00000089856	GO:0008150	biological_process	hypothetical protein LOC565029 [Source:RefSeq_peptide;Acc:NP_001073486]	zgc:154019
-1	17562895	7	ENSDARG00000069432	17577425	ENSDART00000101057	GO:0003674	molecular_function	hypothetical protein LOC405802 [Source:RefSeq_peptide;Acc:NP_998031]	zgc:77051
-1	17562895	7	ENSDARG00000069432	17577425	ENSDART00000101057	GO:0005575	cellular_component	hypothetical protein LOC405802 [Source:RefSeq_peptide;Acc:NP_998031]	zgc:77051
-1	17562895	7	ENSDARG00000069432	17577425	ENSDART00000101057	GO:0008150	biological_process	hypothetical protein LOC405802 [Source:RefSeq_peptide;Acc:NP_998031]	zgc:77051
-1	17596856	7	ENSDARG00000036305	17617412	ENSDART00000037087			similar to PHD finger protein 23b (LOC100004163), mRNA [Source:RefSeq_dna;Acc:XR_029875]	phf23b
1	17627512	7	ENSDARG00000069430	17769535	ENSDART00000101053	GO:0003674	molecular_function	hypothetical protein LOC503774 [Source:RefSeq_peptide;Acc:NP_001013370]	zgc:113403
1	17627512	7	ENSDARG00000069430	17769535	ENSDART00000101053	GO:0005575	cellular_component	hypothetical protein LOC503774 [Source:RefSeq_peptide;Acc:NP_001013370]	zgc:113403
1	17627512	7	ENSDARG00000069430	17769535	ENSDART00000101053	GO:0008150	biological_process	hypothetical protein LOC503774 [Source:RefSeq_peptide;Acc:NP_001013370]	zgc:113403
1	17641382	7	ENSDARG00000069429	17660211	ENSDART00000101050	GO:0003674	molecular_function	hypothetical protein LOC565029 [Source:RefSeq_peptide;Acc:NP_001073486]	zgc:154019
1	17641382	7	ENSDARG00000069429	17660211	ENSDART00000101050	GO:0005575	cellular_component	hypothetical protein LOC565029 [Source:RefSeq_peptide;Acc:NP_001073486]	zgc:154019
1	17641382	7	ENSDARG00000069429	17660211	ENSDART00000101050	GO:0008150	biological_process	hypothetical protein LOC565029 [Source:RefSeq_peptide;Acc:NP_001073486]	zgc:154019
-1	17678154	7	ENSDARG00000004514	17692236	ENSDART00000010255	GO:0003674	molecular_function	hypothetical protein LOC405802 [Source:RefSeq_peptide;Acc:NP_998031]	zgc:77051
-1	17678154	7	ENSDARG00000004514	17692236	ENSDART00000010255	GO:0005575	cellular_component	hypothetical protein LOC405802 [Source:RefSeq_peptide;Acc:NP_998031]	zgc:77051
-1	17678154	7	ENSDARG00000004514	17692236	ENSDART00000010255	GO:0008150	biological_process	hypothetical protein LOC405802 [Source:RefSeq_peptide;Acc:NP_998031]	zgc:77051
-1	17712852	7	ENSDARG00000056735	17722542	ENSDART00000079280	GO:0005515	protein binding	PHD finger protein 23b [Source:RefSeq_peptide;Acc:NP_956138]	phf23b
-1	17712852	7	ENSDARG00000056735	17722542	ENSDART00000079280	GO:0005575	cellular_component	PHD finger protein 23b [Source:RefSeq_peptide;Acc:NP_956138]	phf23b
-1	17712852	7	ENSDARG00000056735	17722542	ENSDART00000079280	GO:0006355	regulation of transcription, DNA-dependent	PHD finger protein 23b [Source:RefSeq_peptide;Acc:NP_956138]	phf23b
-1	17712852	7	ENSDARG00000056735	17722542	ENSDART00000079280	GO:0008270	zinc ion binding	PHD finger protein 23b [Source:RefSeq_peptide;Acc:NP_956138]	phf23b
-1	17712852	7	ENSDARG00000056735	17722542	ENSDART00000076707			PHD finger protein 23b [Source:RefSeq_peptide;Acc:NP_956138]	phf23b
1	17724525	7	ENSDARG00000069425	17727643	ENSDART00000101044	GO:0005575	cellular_component	Zgc:113055. [Source:Uniprot/SPTREMBL;Acc:Q5BJ18]	zgc:113055
1	17774181	7	ENSDARG00000019098	17803032	ENSDART00000010323	GO:0003674	molecular_function	hypothetical protein LOC324098 [Source:RefSeq_peptide;Acc:NP_997826]	zgc:73292
1	17774181	7	ENSDARG00000019098	17803032	ENSDART00000010323	GO:0008150	biological_process	hypothetical protein LOC324098 [Source:RefSeq_peptide;Acc:NP_997826]	zgc:73292
1	17774181	7	ENSDARG00000019098	17803032	ENSDART00000010323	GO:0016021	integral to membrane	hypothetical protein LOC324098 [Source:RefSeq_peptide;Acc:NP_997826]	zgc:73292
1	17827918	7	ENSDARG00000056656	17902086	ENSDART00000079186	GO:0005615	extracellular space	tetraspanin 18 [Source:RefSeq_peptide;Acc:NP_001002734]	tspan18
1	17827918	7	ENSDARG00000056656	17902086	ENSDART00000079186	GO:0006810	transport	tetraspanin 18 [Source:RefSeq_peptide;Acc:NP_001002734]	tspan18
1	17827918	7	ENSDARG00000056656	17902086	ENSDART00000079186	GO:0016021	integral to membrane	tetraspanin 18 [Source:RefSeq_peptide;Acc:NP_001002734]	tspan18
1	17909184	7	ENSDARG00000056648	17957525	ENSDART00000079165	GO:0015012	heparan sulfate proteoglycan biosynthetic process	exostoses (multiple) 2 [Source:RefSeq_peptide;Acc:NP_001008400]	ext2
1	17909184	7	ENSDARG00000056648	17957525	ENSDART00000079165	GO:0016020	membrane	exostoses (multiple) 2 [Source:RefSeq_peptide;Acc:NP_001008400]	ext2
1	17909184	7	ENSDARG00000056648	17957525	ENSDART00000079165	GO:0030516	regulation of axon extension	exostoses (multiple) 2 [Source:RefSeq_peptide;Acc:NP_001008400]	ext2
1	17909184	7	ENSDARG00000056648	17957525	ENSDART00000079165	GO:0035118	embryonic pectoral fin morphogenesis	exostoses (multiple) 2 [Source:RefSeq_peptide;Acc:NP_001008400]	ext2
1	17909184	7	ENSDARG00000056648	17957525	ENSDART00000079165	GO:0035138	pectoral fin morphogenesis	exostoses (multiple) 2 [Source:RefSeq_peptide;Acc:NP_001008400]	ext2
1	17909184	7	ENSDARG00000056648	17957525	ENSDART00000079165	GO:0045743	positive regulation of fibroblast growth factor receptor signaling pathway	exostoses (multiple) 2 [Source:RefSeq_peptide;Acc:NP_001008400]	ext2
1	17909184	7	ENSDARG00000056648	17957525	ENSDART00000079165	GO:0050509	N-acetylglucosaminyl-proteoglycan 4-beta-glucuronosyltransferase activity	exostoses (multiple) 2 [Source:RefSeq_peptide;Acc:NP_001008400]	ext2
1	17909184	7	ENSDARG00000056648	17957525	ENSDART00000101027			exostoses (multiple) 2 [Source:RefSeq_peptide;Acc:NP_001008400]	ext2
1	18063135	7	ENSDARG00000009346	18083400	ENSDART00000101018			GPI-anchored membrane protein 1 [Source:RefSeq_peptide;Acc:NP_001003484]	zgc:92043
1	18063135	7	ENSDARG00000009346	18083400	ENSDART00000010043	GO:0003674	molecular_function	GPI-anchored membrane protein 1 [Source:RefSeq_peptide;Acc:NP_001003484]	zgc:92043
1	18063135	7	ENSDARG00000009346	18083400	ENSDART00000010043	GO:0005575	cellular_component	GPI-anchored membrane protein 1 [Source:RefSeq_peptide;Acc:NP_001003484]	zgc:92043
1	18063135	7	ENSDARG00000009346	18083400	ENSDART00000010043	GO:0008150	biological_process	GPI-anchored membrane protein 1 [Source:RefSeq_peptide;Acc:NP_001003484]	zgc:92043
-1	18090145	7	ENSDARG00000036299	18103335	ENSDART00000052731	GO:0005262	calcium channel activity	nucleobindin 2a [Source:RefSeq_peptide;Acc:NP_958901]	nucb2a
-1	18090145	7	ENSDARG00000036299	18103335	ENSDART00000052731	GO:0005509	calcium ion binding	nucleobindin 2a [Source:RefSeq_peptide;Acc:NP_958901]	nucb2a
-1	18090145	7	ENSDARG00000036299	18103335	ENSDART00000052731	GO:0006816	calcium ion transport	nucleobindin 2a [Source:RefSeq_peptide;Acc:NP_958901]	nucb2a
-1	18090145	7	ENSDARG00000036299	18103335	ENSDART00000052731	GO:0019855	calcium channel inhibitor activity	nucleobindin 2a [Source:RefSeq_peptide;Acc:NP_958901]	nucb2a
1	18106276	7	ENSDARG00000036298	18108913	ENSDART00000052730	GO:0003735	structural constituent of ribosome	hypothetical protein LOC415169 [Source:RefSeq_peptide;Acc:NP_001002079]	zgc:91809
1	18106276	7	ENSDARG00000036298	18108913	ENSDART00000052730	GO:0005622	intracellular	hypothetical protein LOC415169 [Source:RefSeq_peptide;Acc:NP_001002079]	zgc:91809
1	18106276	7	ENSDARG00000036298	18108913	ENSDART00000052730	GO:0005840	ribosome	hypothetical protein LOC415169 [Source:RefSeq_peptide;Acc:NP_001002079]	zgc:91809
1	18106276	7	ENSDARG00000036298	18108913	ENSDART00000052730	GO:0006412	translation	hypothetical protein LOC415169 [Source:RefSeq_peptide;Acc:NP_001002079]	zgc:91809
1	18106276	7	ENSDARG00000036298	18108913	ENSDART00000052730	GO:0030529	ribonucleoprotein complex	hypothetical protein LOC415169 [Source:RefSeq_peptide;Acc:NP_001002079]	zgc:91809
1	18220822	7	ENSDARG00000062220	18277646	ENSDART00000089707			pleckstrin homology domain containing, family A member 2 [Source:RefSeq_peptide;Acc:NP_778228]	PLEKHA7 (2 of 2)
1	18385405	7	ENSDARG00000015536	18513783	ENSDART00000100998			Sox-lz (Fragment). [Source:Uniprot/SPTREMBL;Acc:Q2MGT7]	Q2MGT7_DANRE
1	18385405	7	ENSDARG00000015536	18513783	ENSDART00000041560			Sox-lz (Fragment). [Source:Uniprot/SPTREMBL;Acc:Q2MGT7]	Q2MGT7_DANRE
1	18385405	7	ENSDARG00000015536	18513783	ENSDART00000100995			Sox-lz (Fragment). [Source:Uniprot/SPTREMBL;Acc:Q2MGT7]	Q2MGT7_DANRE
-1	18744969	7	ENSDARG00000056590	18750434	ENSDART00000079112	GO:0005179	hormone activity	calcitonin/calcitonin-related polypeptide, alpha [Source:RefSeq_peptide;Acc:NP_001002471]	calca
-1	18744969	7	ENSDARG00000056590	18750434	ENSDART00000079112	GO:0005576	extracellular region	calcitonin/calcitonin-related polypeptide, alpha [Source:RefSeq_peptide;Acc:NP_001002471]	calca
-1	18744969	7	ENSDARG00000056590	18750434	ENSDART00000079112	GO:0008150	biological_process	calcitonin/calcitonin-related polypeptide, alpha [Source:RefSeq_peptide;Acc:NP_001002471]	calca
-1	18744969	7	ENSDARG00000056590	18750434	ENSDART00000100989			calcitonin/calcitonin-related polypeptide, alpha [Source:RefSeq_peptide;Acc:NP_001002471]	calca
1	18756054	7	ENSDARG00000056587	18760851	ENSDART00000079091				LOC563369
-1	18767428	7	ENSDARG00000062190	18789460	ENSDART00000089640			cGMP-inhibited 3',5'-cyclic phosphodiesterase B (EC 3.1.4.17) (Cyclic GMP-inhibited phosphodiesterase B) (CGI-PDE B) (CGIPDE1) (CGIP1). [Source:Uniprot/SWISSPROT;Acc:Q13370]	PDE3B
-1	18860822	7	ENSDARG00000056558	18862828	ENSDART00000079075
1	18867052	7	ENSDARG00000056557	18884787	ENSDART00000079042	GO:0005488	binding	coatomer protein complex, subunit beta 1 [Source:RefSeq_peptide;Acc:NP_001002013]	copb1
1	18867052	7	ENSDARG00000056557	18884787	ENSDART00000079042	GO:0006605	protein targeting	coatomer protein complex, subunit beta 1 [Source:RefSeq_peptide;Acc:NP_001002013]	copb1
1	18867052	7	ENSDARG00000056557	18884787	ENSDART00000079042	GO:0006810	transport	coatomer protein complex, subunit beta 1 [Source:RefSeq_peptide;Acc:NP_001002013]	copb1
1	18867052	7	ENSDARG00000056557	18884787	ENSDART00000079042	GO:0030126	COPI vesicle coat	coatomer protein complex, subunit beta 1 [Source:RefSeq_peptide;Acc:NP_001002013]	copb1
1	18867052	7	ENSDARG00000056557	18884787	ENSDART00000079042	GO:0030903	notochord development	coatomer protein complex, subunit beta 1 [Source:RefSeq_peptide;Acc:NP_001002013]	copb1
1	18898677	7	ENSDARG00000036252	18949271	ENSDART00000052656	GO:0000166	nucleotide binding	related RAS viral (r-ras) oncogene homolog 2 [Source:RefSeq_peptide;Acc:NP_001017815]	rras2
1	18898677	7	ENSDARG00000036252	18949271	ENSDART00000052656	GO:0005525	GTP binding	related RAS viral (r-ras) oncogene homolog 2 [Source:RefSeq_peptide;Acc:NP_001017815]	rras2
1	18898677	7	ENSDARG00000036252	18949271	ENSDART00000052656	GO:0005579	membrane attack complex	related RAS viral (r-ras) oncogene homolog 2 [Source:RefSeq_peptide;Acc:NP_001017815]	rras2
1	18898677	7	ENSDARG00000036252	18949271	ENSDART00000052656	GO:0005622	intracellular	related RAS viral (r-ras) oncogene homolog 2 [Source:RefSeq_peptide;Acc:NP_001017815]	rras2
1	18898677	7	ENSDARG00000036252	18949271	ENSDART00000052656	GO:0007264	small GTPase mediated signal transduction	related RAS viral (r-ras) oncogene homolog 2 [Source:RefSeq_peptide;Acc:NP_001017815]	rras2
1	18898677	7	ENSDARG00000036252	18949271	ENSDART00000052656	GO:0016020	membrane	related RAS viral (r-ras) oncogene homolog 2 [Source:RefSeq_peptide;Acc:NP_001017815]	rras2
1	18898677	7	ENSDARG00000036252	18949271	ENSDART00000100961			related RAS viral (r-ras) oncogene homolog 2 [Source:RefSeq_peptide;Acc:NP_001017815]	rras2
1	19070562	7	ENSDARG00000062165	19105522	ENSDART00000089574				LOC568677
-1	19195358	7	ENSDARG00000038901	19196979	ENSDART00000056790	GO:0003674	molecular_function	Uncharacterized protein C17orf61 homolog precursor. [Source:Uniprot/SWISSPROT;Acc:Q568J8]	zgc:110256
-1	19195358	7	ENSDARG00000038901	19196979	ENSDART00000056790	GO:0005575	cellular_component	Uncharacterized protein C17orf61 homolog precursor. [Source:Uniprot/SWISSPROT;Acc:Q568J8]	zgc:110256
-1	19195358	7	ENSDARG00000038901	19196979	ENSDART00000056790	GO:0008150	biological_process	Uncharacterized protein C17orf61 homolog precursor. [Source:Uniprot/SWISSPROT;Acc:Q568J8]	zgc:110256
1	19567125	7	ENSDARG00000061611	19568245	ENSDART00000088043				LOC556323
-1	19577212	7	ENSDARG00000061610	19577958	ENSDART00000088041	GO:0003674	molecular_function	hypothetical protein LOC100037378 [Source:RefSeq_peptide;Acc:NP_001082999]	zgc:163003
-1	19577212	7	ENSDARG00000061610	19577958	ENSDART00000088041	GO:0005575	cellular_component	hypothetical protein LOC100037378 [Source:RefSeq_peptide;Acc:NP_001082999]	zgc:163003
-1	19577212	7	ENSDARG00000061610	19577958	ENSDART00000088041	GO:0008150	biological_process	hypothetical protein LOC100037378 [Source:RefSeq_peptide;Acc:NP_001082999]	zgc:163003
1	19589899	7	ENSDARG00000055163	19605421	ENSDART00000020288			erythropoietin [Source:RefSeq_peptide;Acc:NP_001033098]	epo
1	19589899	7	ENSDARG00000055163	19605421	ENSDART00000077483	GO:0005128	erythropoietin receptor binding	erythropoietin [Source:RefSeq_peptide;Acc:NP_001033098]	epo
1	19589899	7	ENSDARG00000055163	19605421	ENSDART00000077483	GO:0005179	hormone activity	erythropoietin [Source:RefSeq_peptide;Acc:NP_001033098]	epo
1	19589899	7	ENSDARG00000055163	19605421	ENSDART00000077483	GO:0005576	extracellular region	erythropoietin [Source:RefSeq_peptide;Acc:NP_001033098]	epo
1	19589899	7	ENSDARG00000055163	19605421	ENSDART00000077483	GO:0006950	response to stress	erythropoietin [Source:RefSeq_peptide;Acc:NP_001033098]	epo
-1	19607371	7	ENSDARG00000036394	19608540	ENSDART00000052871	GO:0003676	nucleic acid binding	processing of precursor 7, ribonuclease P family [Source:RefSeq_peptide;Acc:NP_001006004]	pop7
-1	19607371	7	ENSDARG00000036394	19608540	ENSDART00000052871	GO:0005575	cellular_component	processing of precursor 7, ribonuclease P family [Source:RefSeq_peptide;Acc:NP_001006004]	pop7
-1	19607371	7	ENSDARG00000036394	19608540	ENSDART00000052871	GO:0008150	biological_process	processing of precursor 7, ribonuclease P family [Source:RefSeq_peptide;Acc:NP_001006004]	pop7
1	19608823	7	ENSDARG00000012827	19619346	ENSDART00000019699	GO:0005634	nucleus	hypothetical protein LOC337552 [Source:RefSeq_peptide;Acc:NP_997945]	zgc:77093
1	19608823	7	ENSDARG00000012827	19619346	ENSDART00000019699	GO:0006139	nucleobase, nucleoside, nucleotide and nucleic acid metabolic process	hypothetical protein LOC337552 [Source:RefSeq_peptide;Acc:NP_997945]	zgc:77093
1	19608823	7	ENSDARG00000012827	19619346	ENSDART00000019699	GO:0008168	methyltransferase activity	hypothetical protein LOC337552 [Source:RefSeq_peptide;Acc:NP_997945]	zgc:77093
-1	19647689	7	ENSDARG00000055185	19654851	ENSDART00000077503	GO:0003674	molecular_function	transmembrane 4 L six family member 5 [Source:RefSeq_peptide;Acc:NP_001002372]	tm4sf5
-1	19647689	7	ENSDARG00000055185	19654851	ENSDART00000077503	GO:0008150	biological_process	transmembrane 4 L six family member 5 [Source:RefSeq_peptide;Acc:NP_001002372]	tm4sf5
-1	19647689	7	ENSDARG00000055185	19654851	ENSDART00000077503	GO:0016021	integral to membrane	transmembrane 4 L six family member 5 [Source:RefSeq_peptide;Acc:NP_001002372]	tm4sf5
1	19659028	7	ENSDARG00000051393	19659218	ENSDART00000073066			U2 spliceosomal RNA [Source: RFAM 8.0]	U2
1	19665044	7	ENSDARG00000066142	19665208	ENSDART00000095795			U1 spliceosomal RNA [Source: RFAM 8.0]	U1
1	19672367	7	ENSDARG00000064994	19672531	ENSDART00000094669			U1 spliceosomal RNA [Source: RFAM 8.0]	U1
1	19675312	7	ENSDARG00000064430	19675476	ENSDART00000094118			U1 spliceosomal RNA [Source: RFAM 8.0]	U1
1	19683376	7	ENSDARG00000065482	19683540	ENSDART00000095145			U1 spliceosomal RNA [Source: RFAM 8.0]	U1
-1	19689438	7	ENSDARG00000069388	19708387	ENSDART00000100936	GO:0003674	molecular_function	hypothetical protein LOC556488 [Source:RefSeq_peptide;Acc:NP_001070612]	zgc:153314
-1	19689438	7	ENSDARG00000069388	19708387	ENSDART00000100936	GO:0005575	cellular_component	hypothetical protein LOC556488 [Source:RefSeq_peptide;Acc:NP_001070612]	zgc:153314
-1	19689438	7	ENSDARG00000069388	19708387	ENSDART00000100936	GO:0008150	biological_process	hypothetical protein LOC556488 [Source:RefSeq_peptide;Acc:NP_001070612]	zgc:153314
-1	19720230	7	ENSDARG00000055198	19726367	ENSDART00000077516				LOC556678
-1	20131259	7	ENSDARG00000013098	20189075	ENSDART00000026375
-1	20210950	7	ENSDARG00000036445	20247708	ENSDART00000052942	GO:0004867	serine-type endopeptidase inhibitor activity	hypothetical protein LOC550226 [Source:RefSeq_peptide;Acc:NP_001017564]	zgc:113025
-1	20210950	7	ENSDARG00000036445	20247708	ENSDART00000052942	GO:0005783	endoplasmic reticulum	hypothetical protein LOC550226 [Source:RefSeq_peptide;Acc:NP_001017564]	zgc:113025
-1	20210950	7	ENSDARG00000036445	20247708	ENSDART00000052942	GO:0008150	biological_process	hypothetical protein LOC550226 [Source:RefSeq_peptide;Acc:NP_001017564]	zgc:113025
-1	20431286	7	ENSDARG00000042277	20561323	ENSDART00000062003	GO:0005579	membrane attack complex	ephrin B3 [Source:RefSeq_peptide;Acc:NP_571881]	efnb3
-1	20431286	7	ENSDARG00000042277	20561323	ENSDART00000062003	GO:0016020	membrane	ephrin B3 [Source:RefSeq_peptide;Acc:NP_571881]	efnb3
1	20702033	7	ENSDARG00000036463	20708103	ENSDART00000052977	GO:0005198	structural molecule activity	hypothetical protein LOC393375 [Source:RefSeq_peptide;Acc:NP_956698]	zgc:63943
1	20702033	7	ENSDARG00000036463	20708103	ENSDART00000052977	GO:0005923	tight junction	hypothetical protein LOC393375 [Source:RefSeq_peptide;Acc:NP_956698]	zgc:63943
1	20702033	7	ENSDARG00000036463	20708103	ENSDART00000052977	GO:0008150	biological_process	hypothetical protein LOC393375 [Source:RefSeq_peptide;Acc:NP_956698]	zgc:63943
1	20702033	7	ENSDARG00000036463	20708103	ENSDART00000052977	GO:0016020	membrane	hypothetical protein LOC393375 [Source:RefSeq_peptide;Acc:NP_956698]	zgc:63943
1	20702033	7	ENSDARG00000036463	20708103	ENSDART00000052977	GO:0016021	integral to membrane	hypothetical protein LOC393375 [Source:RefSeq_peptide;Acc:NP_956698]	zgc:63943
1	20710505	7	ENSDARG00000017874	20725491	ENSDART00000026098	GO:0005488	binding	protein-kinase, interferon-inducible double stranded RNA dependent inhibitor [Source:RefSeq_peptide;Acc:NP_571705]	prkri
1	20710505	7	ENSDARG00000017874	20725491	ENSDART00000026098	GO:0016301	kinase activity	protein-kinase, interferon-inducible double stranded RNA dependent inhibitor [Source:RefSeq_peptide;Acc:NP_571705]	prkri
1	20710505	7	ENSDARG00000017874	20725491	ENSDART00000026098	GO:0031072	heat shock protein binding	protein-kinase, interferon-inducible double stranded RNA dependent inhibitor [Source:RefSeq_peptide;Acc:NP_571705]	prkri
1	20728892	7	ENSDARG00000056007	20745356	ENSDART00000078421	GO:0005506	iron ion binding	hypothetical protein LOC550379 [Source:RefSeq_peptide;Acc:NP_001017684]	zgc:112008
1	20728892	7	ENSDARG00000056007	20745356	ENSDART00000078421	GO:0005575	cellular_component	hypothetical protein LOC550379 [Source:RefSeq_peptide;Acc:NP_001017684]	zgc:112008
1	20728892	7	ENSDARG00000056007	20745356	ENSDART00000078421	GO:0006783	heme biosynthetic process	hypothetical protein LOC550379 [Source:RefSeq_peptide;Acc:NP_001017684]	zgc:112008
1	20728892	7	ENSDARG00000056007	20745356	ENSDART00000078421	GO:0006826	iron ion transport	hypothetical protein LOC550379 [Source:RefSeq_peptide;Acc:NP_001017684]	zgc:112008
1	20728892	7	ENSDARG00000056007	20745356	ENSDART00000078421	GO:0006879	iron ion homeostasis	hypothetical protein LOC550379 [Source:RefSeq_peptide;Acc:NP_001017684]	zgc:112008
1	20728892	7	ENSDARG00000056007	20745356	ENSDART00000078421	GO:0020037	heme binding	hypothetical protein LOC550379 [Source:RefSeq_peptide;Acc:NP_001017684]	zgc:112008
1	20728892	7	ENSDARG00000056007	20745356	ENSDART00000078421	GO:0046872	metal ion binding	hypothetical protein LOC550379 [Source:RefSeq_peptide;Acc:NP_001017684]	zgc:112008
1	20728892	7	ENSDARG00000056007	20745356	ENSDART00000078421	GO:0046914	transition metal ion binding	hypothetical protein LOC550379 [Source:RefSeq_peptide;Acc:NP_001017684]	zgc:112008
1	20748308	7	ENSDARG00000021405	20781725	ENSDART00000050622			Hypothetical protein (Fragment). [Source:Uniprot/SPTREMBL;Acc:A0PJQ7]	A0PJQ7_DANRE
1	20781732	7	ENSDARG00000055627	20828854	ENSDART00000014388
1	20781732	7	ENSDARG00000055627	20828854	ENSDART00000032145
1	20781732	7	ENSDARG00000055627	20828854	ENSDART00000047707
-1	20853858	7	ENSDARG00000069376	20862180	ENSDART00000100898	GO:0003674	molecular_function	hypothetical protein LOC767668 [Source:RefSeq_peptide;Acc:NP_001070075]	zgc:153941
-1	20853858	7	ENSDARG00000069376	20862180	ENSDART00000100898	GO:0005575	cellular_component	hypothetical protein LOC767668 [Source:RefSeq_peptide;Acc:NP_001070075]	zgc:153941
-1	20853858	7	ENSDARG00000069376	20862180	ENSDART00000100898	GO:0008150	biological_process	hypothetical protein LOC767668 [Source:RefSeq_peptide;Acc:NP_001070075]	zgc:153941
-1	20867459	7	ENSDARG00000036430	20874015	ENSDART00000052922	GO:0005575	cellular_component	hypothetical protein LOC494055 [Source:RefSeq_peptide;Acc:NP_001008598]	zgc:103590
-1	20867459	7	ENSDARG00000036430	20874015	ENSDART00000052922	GO:0008080	N-acetyltransferase activity	hypothetical protein LOC494055 [Source:RefSeq_peptide;Acc:NP_001008598]	zgc:103590
-1	20867459	7	ENSDARG00000036430	20874015	ENSDART00000052922	GO:0008150	biological_process	hypothetical protein LOC494055 [Source:RefSeq_peptide;Acc:NP_001008598]	zgc:103590
-1	20976652	7	ENSDARG00000055791	20983331	ENSDART00000078181	GO:0003674	molecular_function	hypothetical protein LOC790938 [Source:RefSeq_peptide;Acc:NP_001073552]	zgc:158423
-1	20976652	7	ENSDARG00000055791	20983331	ENSDART00000078181	GO:0005575	cellular_component	hypothetical protein LOC790938 [Source:RefSeq_peptide;Acc:NP_001073552]	zgc:158423
-1	20976652	7	ENSDARG00000055791	20983331	ENSDART00000078181	GO:0008150	biological_process	hypothetical protein LOC790938 [Source:RefSeq_peptide;Acc:NP_001073552]	zgc:158423
-1	20989292	7	ENSDARG00000036427	20995111	ENSDART00000052917	GO:0003824	catalytic activity	solute carrier family 3, member 2 [Source:RefSeq_peptide;Acc:NP_571676]	slc3a2
-1	20989292	7	ENSDARG00000036427	20995111	ENSDART00000052917	GO:0005975	carbohydrate metabolic process	solute carrier family 3, member 2 [Source:RefSeq_peptide;Acc:NP_571676]	slc3a2
-1	20989292	7	ENSDARG00000036427	20995111	ENSDART00000052917	GO:0043169	cation binding	solute carrier family 3, member 2 [Source:RefSeq_peptide;Acc:NP_571676]	slc3a2
-1	20997589	7	ENSDARG00000036426	21000961	ENSDART00000052916	GO:0004126	cytidine deaminase activity	hypothetical protein LOC492517 [Source:RefSeq_peptide;Acc:NP_001007390]	zgc:103586
-1	20997589	7	ENSDARG00000036426	21000961	ENSDART00000052916	GO:0005575	cellular_component	hypothetical protein LOC492517 [Source:RefSeq_peptide;Acc:NP_001007390]	zgc:103586
-1	20997589	7	ENSDARG00000036426	21000961	ENSDART00000052916	GO:0008270	zinc ion binding	hypothetical protein LOC492517 [Source:RefSeq_peptide;Acc:NP_001007390]	zgc:103586
-1	20997589	7	ENSDARG00000036426	21000961	ENSDART00000052916	GO:0016787	hydrolase activity	hypothetical protein LOC492517 [Source:RefSeq_peptide;Acc:NP_001007390]	zgc:103586
-1	20997589	7	ENSDARG00000036426	21000961	ENSDART00000052916	GO:0046087	cytidine metabolic process	hypothetical protein LOC492517 [Source:RefSeq_peptide;Acc:NP_001007390]	zgc:103586
-1	21016965	7	ENSDARG00000061850	21043409	ENSDART00000088686
1	21055099	7	ENSDARG00000055797	21059526	ENSDART00000078192			canopy4 [Source:RefSeq_peptide;Acc:NP_001034602]	cnpy4
1	21072869	7	ENSDARG00000036422	21085640	ENSDART00000100874
1	21072869	7	ENSDARG00000036422	21085640	ENSDART00000052909
-1	21099282	7	ENSDARG00000036420	21125530	ENSDART00000078503				LOC795086
-1	21099282	7	ENSDARG00000036420	21125530	ENSDART00000052906				LOC795086
-1	21186587	7	ENSDARG00000016687	21220760	ENSDART00000023089	GO:0003995	acyl-CoA dehydrogenase activity	acyl-Coenzyme A dehydrogenase, very long chain [Source:RefSeq_peptide;Acc:NP_997776]	acadvl
-1	21186587	7	ENSDARG00000016687	21220760	ENSDART00000023089	GO:0006118	electron transport	acyl-Coenzyme A dehydrogenase, very long chain [Source:RefSeq_peptide;Acc:NP_997776]	acadvl
-1	21186587	7	ENSDARG00000016687	21220760	ENSDART00000023089	GO:0008152	metabolic process	acyl-Coenzyme A dehydrogenase, very long chain [Source:RefSeq_peptide;Acc:NP_997776]	acadvl
-1	21186587	7	ENSDARG00000016687	21220760	ENSDART00000023089	GO:0016491	oxidoreductase activity	acyl-Coenzyme A dehydrogenase, very long chain [Source:RefSeq_peptide;Acc:NP_997776]	acadvl
-1	21186587	7	ENSDARG00000016687	21220760	ENSDART00000023089	GO:0016627	oxidoreductase activity, acting on the CH-CH group of donors	acyl-Coenzyme A dehydrogenase, very long chain [Source:RefSeq_peptide;Acc:NP_997776]	acadvl
-1	21186587	7	ENSDARG00000016687	21220760	ENSDART00000023089	GO:0050660	FAD binding	acyl-Coenzyme A dehydrogenase, very long chain [Source:RefSeq_peptide;Acc:NP_997776]	acadvl
-1	21225735	7	ENSDARG00000056184	21258748	ENSDART00000012450			dishevelled 2, dsh homolog [Source:RefSeq_peptide;Acc:NP_997813]	dvl2
-1	21225735	7	ENSDARG00000056184	21258748	ENSDART00000078619	GO:0004871	signal transducer activity	dishevelled 2, dsh homolog [Source:RefSeq_peptide;Acc:NP_997813]	dvl2
-1	21225735	7	ENSDARG00000056184	21258748	ENSDART00000078619	GO:0005515	protein binding	dishevelled 2, dsh homolog [Source:RefSeq_peptide;Acc:NP_997813]	dvl2
-1	21225735	7	ENSDARG00000056184	21258748	ENSDART00000078619	GO:0005622	intracellular	dishevelled 2, dsh homolog [Source:RefSeq_peptide;Acc:NP_997813]	dvl2
-1	21225735	7	ENSDARG00000056184	21258748	ENSDART00000078619	GO:0007242	intracellular signaling cascade	dishevelled 2, dsh homolog [Source:RefSeq_peptide;Acc:NP_997813]	dvl2
-1	21225735	7	ENSDARG00000056184	21258748	ENSDART00000078619	GO:0007275	multicellular organismal development	dishevelled 2, dsh homolog [Source:RefSeq_peptide;Acc:NP_997813]	dvl2
-1	21225735	7	ENSDARG00000056184	21258748	ENSDART00000078619	GO:0042074	cell migration involved in gastrulation	dishevelled 2, dsh homolog [Source:RefSeq_peptide;Acc:NP_997813]	dvl2
-1	21225735	7	ENSDARG00000056184	21258748	ENSDART00000077930			dishevelled 2, dsh homolog [Source:RefSeq_peptide;Acc:NP_997813]	dvl2
-1	21225735	7	ENSDARG00000056184	21258748	ENSDART00000078609			dishevelled 2, dsh homolog [Source:RefSeq_peptide;Acc:NP_997813]	dvl2
-1	21371485	7	ENSDARG00000036414	21400356	ENSDART00000011398
-1	21406237	7	ENSDARG00000056363	21436878	ENSDART00000078849	GO:0003674	molecular_function	hypothetical protein LOC569643 [Source:RefSeq_peptide;Acc:NP_001025409]	zgc:114045
-1	21406237	7	ENSDARG00000056363	21436878	ENSDART00000078849	GO:0005575	cellular_component	hypothetical protein LOC569643 [Source:RefSeq_peptide;Acc:NP_001025409]	zgc:114045
-1	21406237	7	ENSDARG00000056363	21436878	ENSDART00000078849	GO:0043087	regulation of GTPase activity	hypothetical protein LOC569643 [Source:RefSeq_peptide;Acc:NP_001025409]	zgc:114045
1	21443882	7	ENSDARG00000056346	21487735	ENSDART00000052902	GO:0003674	molecular_function	zgc:153917 [Source:RefSeq_peptide;Acc:NP_001074048]	zgc:153917
1	21443882	7	ENSDARG00000056346	21487735	ENSDART00000052902	GO:0005575	cellular_component	zgc:153917 [Source:RefSeq_peptide;Acc:NP_001074048]	zgc:153917
1	21443882	7	ENSDARG00000056346	21487735	ENSDART00000052902	GO:0008150	biological_process	zgc:153917 [Source:RefSeq_peptide;Acc:NP_001074048]	zgc:153917
-1	21498636	7	ENSDARG00000055342	21505269	ENSDART00000052904				LOC793210
-1	21520677	7	ENSDARG00000069335	21529132	ENSDART00000100808			B-cell CLL/lymphoma 6 member B protein (Bcl6-associated zinc finger protein) (Zinc finger protein 62). [Source:Uniprot/SWISSPROT;Acc:Q8N143]	BCL6B
-1	21599666	7	ENSDARG00000069334	21631353	ENSDART00000100804	GO:0003674	molecular_function	hypothetical protein LOC569643 [Source:RefSeq_peptide;Acc:NP_001025409]	zgc:114045
-1	21599666	7	ENSDARG00000069334	21631353	ENSDART00000100804	GO:0005575	cellular_component	hypothetical protein LOC569643 [Source:RefSeq_peptide;Acc:NP_001025409]	zgc:114045
-1	21599666	7	ENSDARG00000069334	21631353	ENSDART00000100804	GO:0043087	regulation of GTPase activity	hypothetical protein LOC569643 [Source:RefSeq_peptide;Acc:NP_001025409]	zgc:114045
1	21638499	7	ENSDARG00000056478	21681837	ENSDART00000078946	GO:0003674	molecular_function	zgc:153917 [Source:RefSeq_peptide;Acc:NP_001074048]	zgc:153917
1	21638499	7	ENSDARG00000056478	21681837	ENSDART00000078946	GO:0005575	cellular_component	zgc:153917 [Source:RefSeq_peptide;Acc:NP_001074048]	zgc:153917
1	21638499	7	ENSDARG00000056478	21681837	ENSDART00000078946	GO:0008150	biological_process	zgc:153917 [Source:RefSeq_peptide;Acc:NP_001074048]	zgc:153917
1	21751782	7	ENSDARG00000069331	21761347	ENSDART00000100798				LOC569977
1	21774987	7	ENSDARG00000020397	21786815	ENSDART00000010932	GO:0005515	protein binding	hypothetical protein LOC393352 [Source:RefSeq_peptide;Acc:NP_956675]	zgc:64136
1	21774987	7	ENSDARG00000020397	21786815	ENSDART00000010932	GO:0005575	cellular_component	hypothetical protein LOC393352 [Source:RefSeq_peptide;Acc:NP_956675]	zgc:64136
1	21774987	7	ENSDARG00000020397	21786815	ENSDART00000010932	GO:0007154	cell communication	hypothetical protein LOC393352 [Source:RefSeq_peptide;Acc:NP_956675]	zgc:64136
1	21774987	7	ENSDARG00000020397	21786815	ENSDART00000010932	GO:0035091	phosphoinositide binding	hypothetical protein LOC393352 [Source:RefSeq_peptide;Acc:NP_956675]	zgc:64136
1	21818077	7	ENSDARG00000056233	21831547	ENSDART00000078694	GO:0003674	molecular_function	hypothetical protein LOC402849 [Source:RefSeq_peptide;Acc:NP_001018325]	zgc:110591
1	21818077	7	ENSDARG00000056233	21831547	ENSDART00000078694	GO:0005575	cellular_component	hypothetical protein LOC402849 [Source:RefSeq_peptide;Acc:NP_001018325]	zgc:110591
1	21818077	7	ENSDARG00000056233	21831547	ENSDART00000078694	GO:0008150	biological_process	hypothetical protein LOC402849 [Source:RefSeq_peptide;Acc:NP_001018325]	zgc:110591
-1	21861056	7	ENSDARG00000069326	21890397	ENSDART00000100782			Crossover junction endonuclease MUS81 (EC 3.1.22.-). [Source:Uniprot/SWISSPROT;Acc:Q7SXA9]	mus81
-1	21861056	7	ENSDARG00000069326	21890397	ENSDART00000100779	GO:0000287	magnesium ion binding	Crossover junction endonuclease MUS81 (EC 3.1.22.-). [Source:Uniprot/SWISSPROT;Acc:Q7SXA9]	mus81
-1	21861056	7	ENSDARG00000069326	21890397	ENSDART00000100779	GO:0003676	nucleic acid binding	Crossover junction endonuclease MUS81 (EC 3.1.22.-). [Source:Uniprot/SWISSPROT;Acc:Q7SXA9]	mus81
-1	21861056	7	ENSDARG00000069326	21890397	ENSDART00000100779	GO:0004518	nuclease activity	Crossover junction endonuclease MUS81 (EC 3.1.22.-). [Source:Uniprot/SWISSPROT;Acc:Q7SXA9]	mus81
-1	21861056	7	ENSDARG00000069326	21890397	ENSDART00000100779	GO:0004519	endonuclease activity	Crossover junction endonuclease MUS81 (EC 3.1.22.-). [Source:Uniprot/SWISSPROT;Acc:Q7SXA9]	mus81
-1	21861056	7	ENSDARG00000069326	21890397	ENSDART00000100779	GO:0005622	intracellular	Crossover junction endonuclease MUS81 (EC 3.1.22.-). [Source:Uniprot/SWISSPROT;Acc:Q7SXA9]	mus81
-1	21861056	7	ENSDARG00000069326	21890397	ENSDART00000100779	GO:0006259	DNA metabolic process	Crossover junction endonuclease MUS81 (EC 3.1.22.-). [Source:Uniprot/SWISSPROT;Acc:Q7SXA9]	mus81
-1	21861056	7	ENSDARG00000069326	21890397	ENSDART00000100779	GO:0016787	hydrolase activity	Crossover junction endonuclease MUS81 (EC 3.1.22.-). [Source:Uniprot/SWISSPROT;Acc:Q7SXA9]	mus81
-1	21861056	7	ENSDARG00000069326	21890397	ENSDART00000100779	GO:0043565	sequence-specific DNA binding	Crossover junction endonuclease MUS81 (EC 3.1.22.-). [Source:Uniprot/SWISSPROT;Acc:Q7SXA9]	mus81
-1	21861056	7	ENSDARG00000069326	21890397	ENSDART00000100779	GO:0046872	metal ion binding	Crossover junction endonuclease MUS81 (EC 3.1.22.-). [Source:Uniprot/SWISSPROT;Acc:Q7SXA9]	mus81
-1	21915576	7	ENSDARG00000010940	21923351	ENSDART00000044425
-1	21915576	7	ENSDARG00000010940	21923351	ENSDART00000015760
-1	21981099	7	ENSDARG00000062085	22002643	ENSDART00000089333	GO:0003674	molecular_function	hypothetical protein LOC767692 [Source:RefSeq_peptide;Acc:NP_001070098]	zgc:153296
-1	21981099	7	ENSDARG00000062085	22002643	ENSDART00000089333	GO:0005575	cellular_component	hypothetical protein LOC767692 [Source:RefSeq_peptide;Acc:NP_001070098]	zgc:153296
-1	21981099	7	ENSDARG00000062085	22002643	ENSDART00000089333	GO:0008150	biological_process	hypothetical protein LOC767692 [Source:RefSeq_peptide;Acc:NP_001070098]	zgc:153296
1	22055719	7	ENSDARG00000069319	22059136	ENSDART00000100770
1	22055719	7	ENSDARG00000069319	22059136	ENSDART00000100768
1	22134546	7	ENSDARG00000069317	22135217	ENSDART00000100767
-1	22134767	7	ENSDARG00000014657	22140931	ENSDART00000007310				LOC563034
1	22141156	7	ENSDARG00000069313	22152724	ENSDART00000100757	GO:0003674	molecular_function	hypothetical protein LOC562963 [Source:RefSeq_peptide;Acc:NP_001076302]	zgc:163091
1	22141156	7	ENSDARG00000069313	22152724	ENSDART00000100757	GO:0005575	cellular_component	hypothetical protein LOC562963 [Source:RefSeq_peptide;Acc:NP_001076302]	zgc:163091
1	22141156	7	ENSDARG00000069313	22152724	ENSDART00000100757	GO:0008150	biological_process	hypothetical protein LOC562963 [Source:RefSeq_peptide;Acc:NP_001076302]	zgc:163091
	22144504		TC112353
-1	22153792	7	ENSDARG00000055226	22179277	ENSDART00000077545	GO:0006810	transport	hypothetical protein LOC641560 [Source:RefSeq_peptide;Acc:NP_001032648]	zgc:123300
-1	22153792	7	ENSDARG00000055226	22179277	ENSDART00000077545	GO:0006865	amino acid transport	hypothetical protein LOC641560 [Source:RefSeq_peptide;Acc:NP_001032648]	zgc:123300
-1	22153792	7	ENSDARG00000055226	22179277	ENSDART00000077545	GO:0016020	membrane	hypothetical protein LOC641560 [Source:RefSeq_peptide;Acc:NP_001032648]	zgc:123300
-1	22202928	7	ENSDARG00000013329	22213018	ENSDART00000005326	GO:0005488	binding	tetratricopeptide repeat domain 5 [Source:RefSeq_peptide;Acc:NP_001017654]	ttc5
-1	22202928	7	ENSDARG00000013329	22213018	ENSDART00000005326	GO:0005575	cellular_component	tetratricopeptide repeat domain 5 [Source:RefSeq_peptide;Acc:NP_001017654]	ttc5
-1	22202928	7	ENSDARG00000013329	22213018	ENSDART00000005326	GO:0008150	biological_process	tetratricopeptide repeat domain 5 [Source:RefSeq_peptide;Acc:NP_001017654]	ttc5
-1	22250411	7	ENSDARG00000055504	22257157	ENSDART00000077868				LOC100000085
1	22321495	7	ENSDARG00000036575	22326063	ENSDART00000053138
-1	22340055	7	ENSDARG00000007366	22357676	ENSDART00000021947			Probable imidazolonepropionase (EC 3.5.2.7) (Amidohydrolase domain- containing protein 1). [Source:Uniprot/SWISSPROT;Acc:Q7SXK5]	HUTI_DANRE
-1	22362370	7	ENSDARG00000036570	22365581	ENSDART00000053129	GO:0003674	molecular_function	small nuclear ribonucleoprotein polypeptide F-like [Source:RefSeq_peptide;Acc:NP_001003881]	snrpfl
-1	22362370	7	ENSDARG00000036570	22365581	ENSDART00000053129	GO:0016071	mRNA metabolic process	small nuclear ribonucleoprotein polypeptide F-like [Source:RefSeq_peptide;Acc:NP_001003881]	snrpfl
-1	22362370	7	ENSDARG00000036570	22365581	ENSDART00000053129	GO:0030529	ribonucleoprotein complex	small nuclear ribonucleoprotein polypeptide F-like [Source:RefSeq_peptide;Acc:NP_001003881]	snrpfl
1	22371240	7	ENSDARG00000055522	22405278	ENSDART00000077888	GO:0005578	proteinaceous extracellular matrix	netrin 4 [Source:RefSeq_peptide;Acc:NP_001032775]	ntn4
1	22371240	7	ENSDARG00000055522	22405278	ENSDART00000100733			netrin 4 [Source:RefSeq_peptide;Acc:NP_001032775]	ntn4
1	22424517	7	ENSDARG00000062485	22558717	ENSDART00000025097				LOC560800
1	22424517	7	ENSDARG00000062485	22558717	ENSDART00000013876				LOC560800
1	22424517	7	ENSDARG00000062485	22558717	ENSDART00000039377				LOC560800
1	22424517	7	ENSDARG00000062485	22558717	ENSDART00000077916				LOC560800
1	22424517	7	ENSDARG00000062485	22558717	ENSDART00000001169				LOC560800
1	22424517	7	ENSDARG00000062485	22558717	ENSDART00000090396				LOC560800
1	22424517	7	ENSDARG00000062485	22558717	ENSDART00000090406				LOC560800
1	22424517	7	ENSDARG00000062485	22558717	ENSDART00000090402				LOC560800
1	22424517	7	ENSDARG00000062485	22558717	ENSDART00000090393				LOC560800
1	22594034	7	ENSDARG00000001634	22670322	ENSDART00000100687	GO:0003723	RNA binding	hypothetical protein LOC405804 [Source:RefSeq_peptide;Acc:NP_998033]	zgc:64208
1	22594034	7	ENSDARG00000001634	22670322	ENSDART00000100687	GO:0003735	structural constituent of ribosome	hypothetical protein LOC405804 [Source:RefSeq_peptide;Acc:NP_998033]	zgc:64208
1	22594034	7	ENSDARG00000001634	22670322	ENSDART00000100687	GO:0005579	membrane attack complex	hypothetical protein LOC405804 [Source:RefSeq_peptide;Acc:NP_998033]	zgc:64208
1	22594034	7	ENSDARG00000001634	22670322	ENSDART00000100687	GO:0005622	intracellular	hypothetical protein LOC405804 [Source:RefSeq_peptide;Acc:NP_998033]	zgc:64208
1	22594034	7	ENSDARG00000001634	22670322	ENSDART00000100687	GO:0005840	ribosome	hypothetical protein LOC405804 [Source:RefSeq_peptide;Acc:NP_998033]	zgc:64208
1	22594034	7	ENSDARG00000001634	22670322	ENSDART00000100687	GO:0006412	translation	hypothetical protein LOC405804 [Source:RefSeq_peptide;Acc:NP_998033]	zgc:64208
1	22594034	7	ENSDARG00000001634	22670322	ENSDART00000100687	GO:0016020	membrane	hypothetical protein LOC405804 [Source:RefSeq_peptide;Acc:NP_998033]	zgc:64208
1	22594034	7	ENSDARG00000001634	22670322	ENSDART00000100687	GO:0016021	integral to membrane	hypothetical protein LOC405804 [Source:RefSeq_peptide;Acc:NP_998033]	zgc:64208
1	22594034	7	ENSDARG00000001634	22670322	ENSDART00000009695			hypothetical protein LOC405804 [Source:RefSeq_peptide;Acc:NP_998033]	zgc:64208
1	22672305	7	ENSDARG00000007526	22697038	ENSDART00000079762	GO:0005575	cellular_component	hypothetical protein LOC553672 [Source:RefSeq_peptide;Acc:NP_001018481]	zgc:112036
1	22672305	7	ENSDARG00000007526	22697038	ENSDART00000079762	GO:0006118	electron transport	hypothetical protein LOC553672 [Source:RefSeq_peptide;Acc:NP_001018481]	zgc:112036
1	22672305	7	ENSDARG00000007526	22697038	ENSDART00000079762	GO:0009055	electron carrier activity	hypothetical protein LOC553672 [Source:RefSeq_peptide;Acc:NP_001018481]	zgc:112036
1	22672305	7	ENSDARG00000007526	22697038	ENSDART00000079762	GO:0016491	oxidoreductase activity	hypothetical protein LOC553672 [Source:RefSeq_peptide;Acc:NP_001018481]	zgc:112036
1	22672305	7	ENSDARG00000007526	22697038	ENSDART00000079762	GO:0016651	oxidoreductase activity, acting on NADH or NADPH	hypothetical protein LOC553672 [Source:RefSeq_peptide;Acc:NP_001018481]	zgc:112036
1	22672305	7	ENSDARG00000007526	22697038	ENSDART00000079762	GO:0051287	NAD binding	hypothetical protein LOC553672 [Source:RefSeq_peptide;Acc:NP_001018481]	zgc:112036
-1	22713491	7	ENSDARG00000027032	22732817	ENSDART00000031629				LOC100000010
-1	22713491	7	ENSDARG00000027032	22732817	ENSDART00000053207				LOC100000010
-1	22713491	7	ENSDARG00000027032	22732817	ENSDART00000053209				LOC100000010
-1	22713491	7	ENSDARG00000027032	22732817	ENSDART00000067825				LOC100000010
-1	22750699	7	ENSDARG00000057142	22751436	ENSDART00000053213				LOC561367
-1	22757560	7	ENSDARG00000069272	22760583	ENSDART00000100673
-1	22763781	7	ENSDARG00000022020	22770275	ENSDART00000037846			KIAA1797 (KIAA1797), mRNA [Source:RefSeq_dna;Acc:NM_017794]	KIAA1797 (2 of 2)
1	23089997	7	ENSDARG00000031891	23102888	ENSDART00000100670			T-box transcription factor TBX1 (T-box protein 1). [Source:Uniprot/SWISSPROT;Acc:Q8AXX2]	tbx1
1	23089997	7	ENSDARG00000031891	23102888	ENSDART00000040826	GO:0003677	DNA binding	T-box transcription factor TBX1 (T-box protein 1). [Source:Uniprot/SWISSPROT;Acc:Q8AXX2]	tbx1
1	23089997	7	ENSDARG00000031891	23102888	ENSDART00000040826	GO:0003700	transcription factor activity	T-box transcription factor TBX1 (T-box protein 1). [Source:Uniprot/SWISSPROT;Acc:Q8AXX2]	tbx1
1	23089997	7	ENSDARG00000031891	23102888	ENSDART00000040826	GO:0005634	nucleus	T-box transcription factor TBX1 (T-box protein 1). [Source:Uniprot/SWISSPROT;Acc:Q8AXX2]	tbx1
1	23089997	7	ENSDARG00000031891	23102888	ENSDART00000040826	GO:0006350	transcription	T-box transcription factor TBX1 (T-box protein 1). [Source:Uniprot/SWISSPROT;Acc:Q8AXX2]	tbx1
1	23089997	7	ENSDARG00000031891	23102888	ENSDART00000040826	GO:0006353	transcription termination	T-box transcription factor TBX1 (T-box protein 1). [Source:Uniprot/SWISSPROT;Acc:Q8AXX2]	tbx1
1	23089997	7	ENSDARG00000031891	23102888	ENSDART00000040826	GO:0006355	regulation of transcription, DNA-dependent	T-box transcription factor TBX1 (T-box protein 1). [Source:Uniprot/SWISSPROT;Acc:Q8AXX2]	tbx1
1	23089997	7	ENSDARG00000031891	23102888	ENSDART00000040826	GO:0031564	transcription antitermination	T-box transcription factor TBX1 (T-box protein 1). [Source:Uniprot/SWISSPROT;Acc:Q8AXX2]	tbx1
-1	23109402	7	ENSDARG00000036293	23170918	ENSDART00000052712	GO:0005575	cellular_component	hypothetical protein LOC541381 [Source:RefSeq_peptide;Acc:NP_001013526]	zgc:110763
-1	23109402	7	ENSDARG00000036293	23170918	ENSDART00000052712	GO:0008150	biological_process	hypothetical protein LOC541381 [Source:RefSeq_peptide;Acc:NP_001013526]	zgc:110763
1	23135021	7	ENSDARG00000064444	23135087	ENSDART00000094132
1	23232528	7	ENSDARG00000025693	23238068	ENSDART00000028887	GO:0003674	molecular_function	TMEM9 domain family, member B [Source:RefSeq_peptide;Acc:NP_956026]	tmem9b
1	23232528	7	ENSDARG00000025693	23238068	ENSDART00000028887	GO:0008150	biological_process	TMEM9 domain family, member B [Source:RefSeq_peptide;Acc:NP_956026]	tmem9b
1	23232528	7	ENSDARG00000025693	23238068	ENSDART00000028887	GO:0016021	integral to membrane	TMEM9 domain family, member B [Source:RefSeq_peptide;Acc:NP_956026]	tmem9b
1	23248337	7	ENSDARG00000037363	23332433	ENSDART00000054368			suppression of tumorigenicity 5 [Source:RefSeq_peptide;Acc:NP_001002327]	st5
1	23343352	7	ENSDARG00000054338	23346229	ENSDART00000076522	GO:0005515	protein binding	Novel protein (Fragment). [Source:Uniprot/SPTREMBL;Acc:Q5RHY6]	si:ch211-208c6.2
1	23343352	7	ENSDARG00000054338	23346229	ENSDART00000076522	GO:0005622	intracellular	Novel protein (Fragment). [Source:Uniprot/SPTREMBL;Acc:Q5RHY6]	si:ch211-208c6.2
1	23343352	7	ENSDARG00000054338	23346229	ENSDART00000076522	GO:0006355	regulation of transcription, DNA-dependent	Novel protein (Fragment). [Source:Uniprot/SPTREMBL;Acc:Q5RHY6]	si:ch211-208c6.2
1	23343352	7	ENSDARG00000054338	23346229	ENSDART00000076522	GO:0008270	zinc ion binding	Novel protein (Fragment). [Source:Uniprot/SPTREMBL;Acc:Q5RHY6]	si:ch211-208c6.2
1	23348900	7	ENSDARG00000054336	23352774	ENSDART00000076517			Novel protein (Fragment). [Source:Uniprot/SPTREMBL;Acc:Q5RHY7]	si:ch211-208c6.2
1	23366943	7	ENSDARG00000054332	23372832	ENSDART00000076510			Novel protein (Fragment). [Source:Uniprot/SPTREMBL;Acc:Q5RHY8]	si:ch211-208c6.2
1	23383954	7	ENSDARG00000054324	23389698	ENSDART00000076502	GO:0000166	nucleotide binding	tripartite motif-containing 66 [Source:RefSeq_peptide;Acc:NP_001038581]	trim66
1	23383954	7	ENSDARG00000054324	23389698	ENSDART00000076502	GO:0005525	GTP binding	tripartite motif-containing 66 [Source:RefSeq_peptide;Acc:NP_001038581]	trim66
1	23383954	7	ENSDARG00000054324	23389698	ENSDART00000076502	GO:0005579	membrane attack complex	tripartite motif-containing 66 [Source:RefSeq_peptide;Acc:NP_001038581]	trim66
1	23383954	7	ENSDARG00000054324	23389698	ENSDART00000076502	GO:0007264	small GTPase mediated signal transduction	tripartite motif-containing 66 [Source:RefSeq_peptide;Acc:NP_001038581]	trim66
1	23383954	7	ENSDARG00000054324	23389698	ENSDART00000076502	GO:0016020	membrane	tripartite motif-containing 66 [Source:RefSeq_peptide;Acc:NP_001038581]	trim66
1	23408790	7	ENSDARG00000054318	23422883	ENSDART00000100646	GO:0000166	nucleotide binding	Novel protein similar to vertebrate serine/threonine kinase 33 (STK33). [Source:Uniprot/SPTREMBL;Acc:Q5RHZ0]	stk33
1	23408790	7	ENSDARG00000054318	23422883	ENSDART00000100646	GO:0004672	protein kinase activity	Novel protein similar to vertebrate serine/threonine kinase 33 (STK33). [Source:Uniprot/SPTREMBL;Acc:Q5RHZ0]	stk33
1	23408790	7	ENSDARG00000054318	23422883	ENSDART00000100646	GO:0004674	protein serine/threonine kinase activity	Novel protein similar to vertebrate serine/threonine kinase 33 (STK33). [Source:Uniprot/SPTREMBL;Acc:Q5RHZ0]	stk33
1	23408790	7	ENSDARG00000054318	23422883	ENSDART00000100646	GO:0005524	ATP binding	Novel protein similar to vertebrate serine/threonine kinase 33 (STK33). [Source:Uniprot/SPTREMBL;Acc:Q5RHZ0]	stk33
1	23408790	7	ENSDARG00000054318	23422883	ENSDART00000100646	GO:0006468	protein amino acid phosphorylation	Novel protein similar to vertebrate serine/threonine kinase 33 (STK33). [Source:Uniprot/SPTREMBL;Acc:Q5RHZ0]	stk33
1	23408790	7	ENSDARG00000054318	23422883	ENSDART00000100646	GO:0016301	kinase activity	Novel protein similar to vertebrate serine/threonine kinase 33 (STK33). [Source:Uniprot/SPTREMBL;Acc:Q5RHZ0]	stk33
1	23408790	7	ENSDARG00000054318	23422883	ENSDART00000100646	GO:0016740	transferase activity	Novel protein similar to vertebrate serine/threonine kinase 33 (STK33). [Source:Uniprot/SPTREMBL;Acc:Q5RHZ0]	stk33
1	23408790	7	ENSDARG00000054318	23422883	ENSDART00000076496			Novel protein similar to vertebrate serine/threonine kinase 33 (STK33). [Source:Uniprot/SPTREMBL;Acc:Q5RHZ0]	stk33
-1	23538559	7	ENSDARG00000054311	23540237	ENSDART00000076493
1	23672260	7	ENSDARG00000034504	23688563	ENSDART00000044208	GO:0006829	zinc ion transport	LIM domain only 1 [Source:RefSeq_peptide;Acc:NP_775326]	lmo1
1	23672260	7	ENSDARG00000034504	23688563	ENSDART00000044208	GO:0008270	zinc ion binding	LIM domain only 1 [Source:RefSeq_peptide;Acc:NP_775326]	lmo1
1	23672260	7	ENSDARG00000034504	23688563	ENSDART00000044208	GO:0046872	metal ion binding	LIM domain only 1 [Source:RefSeq_peptide;Acc:NP_775326]	lmo1
1	23848478	7	ENSDARG00000069259	23849128	ENSDART00000100643			Novel protein (Fragment). [Source:Uniprot/SPTREMBL;Acc:Q1L8W5]	si:ch211-80j13.1
-1	23981030	7	ENSDARG00000069257	24013726	ENSDART00000100641	GO:0005086	ARF guanyl-nucleotide exchange factor activity	Novel protein (Fragment). [Source:Uniprot/SPTREMBL;Acc:Q5PNQ8]	si:ch211-15l13.1
-1	23981030	7	ENSDARG00000069257	24013726	ENSDART00000100641	GO:0005529	sugar binding	Novel protein (Fragment). [Source:Uniprot/SPTREMBL;Acc:Q5PNQ8]	si:ch211-15l13.1
-1	23981030	7	ENSDARG00000069257	24013726	ENSDART00000100641	GO:0005622	intracellular	Novel protein (Fragment). [Source:Uniprot/SPTREMBL;Acc:Q5PNQ8]	si:ch211-15l13.1
-1	23981030	7	ENSDARG00000069257	24013726	ENSDART00000100641	GO:0032012	regulation of ARF protein signal transduction	Novel protein (Fragment). [Source:Uniprot/SPTREMBL;Acc:Q5PNQ8]	si:ch211-15l13.1
1	24270748	7	ENSDARG00000069254	24272214	ENSDART00000100639
-1	24276447	7	ENSDARG00000036036	24287614	ENSDART00000052318	GO:0001841	neural tube formation	midkine-related growth factor [Source:RefSeq_peptide;Acc:NP_571145]	mdka
-1	24276447	7	ENSDARG00000036036	24287614	ENSDART00000052318	GO:0008083	growth factor activity	midkine-related growth factor [Source:RefSeq_peptide;Acc:NP_571145]	mdka
-1	24300372	7	ENSDARG00000014439	24491867	ENSDART00000093009			DGKI protein (Fragment). [Source:Uniprot/SPTREMBL;Acc:Q566Z1]	A3KP27_DANRE
-1	24300372	7	ENSDARG00000014439	24491867	ENSDART00000024170			DGKI protein (Fragment). [Source:Uniprot/SPTREMBL;Acc:Q566Z1]	A3KP27_DANRE
-1	24300372	7	ENSDARG00000014439	24491867	ENSDART00000092187			DGKI protein (Fragment). [Source:Uniprot/SPTREMBL;Acc:Q566Z1]	A3KP27_DANRE
-1	24503548	7	ENSDARG00000015793	24530872	ENSDART00000059551				LOC566720
-1	24503548	7	ENSDARG00000015793	24530872	ENSDART00000074532				LOC566720
-1	24503548	7	ENSDARG00000015793	24530872	ENSDART00000024330				LOC566720
1	24592583	7	ENSDARG00000006878	24629788	ENSDART00000037361			Im:7138823 protein (Fragment). [Source:Uniprot/SPTREMBL;Acc:Q5BJ12]	im:7138823
1	24592583	7	ENSDARG00000006878	24629788	ENSDART00000100614			Im:7138823 protein (Fragment). [Source:Uniprot/SPTREMBL;Acc:Q5BJ12]	im:7138823
1	24592583	7	ENSDARG00000006878	24629788	ENSDART00000100612			Im:7138823 protein (Fragment). [Source:Uniprot/SPTREMBL;Acc:Q5BJ12]	im:7138823
-1	24631687	7	ENSDARG00000017474	24642274	ENSDART00000052322	GO:0000166	nucleotide binding	Zgc:110699 protein. [Source:Uniprot/SPTREMBL;Acc:Q503D0]	zgc:110699
-1	24631687	7	ENSDARG00000017474	24642274	ENSDART00000052322	GO:0005525	GTP binding	Zgc:110699 protein. [Source:Uniprot/SPTREMBL;Acc:Q503D0]	zgc:110699
-1	24631687	7	ENSDARG00000017474	24642274	ENSDART00000052322	GO:0005579	membrane attack complex	Zgc:110699 protein. [Source:Uniprot/SPTREMBL;Acc:Q503D0]	zgc:110699
-1	24631687	7	ENSDARG00000017474	24642274	ENSDART00000052322	GO:0007264	small GTPase mediated signal transduction	Zgc:110699 protein. [Source:Uniprot/SPTREMBL;Acc:Q503D0]	zgc:110699
-1	24631687	7	ENSDARG00000017474	24642274	ENSDART00000052322	GO:0016020	membrane	Zgc:110699 protein. [Source:Uniprot/SPTREMBL;Acc:Q503D0]	zgc:110699
-1	24631687	7	ENSDARG00000017474	24642274	ENSDART00000100604			Zgc:110699 protein. [Source:Uniprot/SPTREMBL;Acc:Q503D0]	zgc:110699
-1	24643466	7	ENSDARG00000036038	24646007	ENSDART00000052323			Uncharacterized protein C11orf77 homolog. [Source:Uniprot/SWISSPROT;Acc:Q6AZB8]	flj32675
1	24646250	7	ENSDARG00000036040	24660241	ENSDART00000052324	GO:0003674	molecular_function	hypothetical protein LOC393405 [Source:RefSeq_peptide;Acc:NP_956727]	zgc:63526
1	24646250	7	ENSDARG00000036040	24660241	ENSDART00000052324	GO:0005575	cellular_component	hypothetical protein LOC393405 [Source:RefSeq_peptide;Acc:NP_956727]	zgc:63526
1	24646250	7	ENSDARG00000036040	24660241	ENSDART00000052324	GO:0008150	biological_process	hypothetical protein LOC393405 [Source:RefSeq_peptide;Acc:NP_956727]	zgc:63526
-1	24670449	7	ENSDARG00000024324	24691996	ENSDART00000036461	GO:0003674	molecular_function	hypothetical protein LOC550478 [Source:RefSeq_peptide;Acc:NP_001017781]	zgc:110361
-1	24670449	7	ENSDARG00000024324	24691996	ENSDART00000036461	GO:0005622	intracellular	hypothetical protein LOC550478 [Source:RefSeq_peptide;Acc:NP_001017781]	zgc:110361
-1	24670449	7	ENSDARG00000024324	24691996	ENSDART00000036461	GO:0007165	signal transduction	hypothetical protein LOC550478 [Source:RefSeq_peptide;Acc:NP_001017781]	zgc:110361
-1	24694323	7	ENSDARG00000036041	24703173	ENSDART00000052325			Prothrombin precursor (EC 3.4.21.5) (Coagulation factor II) [Contains: Activation peptide fragment 1; Activation peptide fragment 2; Thrombin light chain; Thrombin heavy chain]. [Source:Uniprot/SWISSPROT;Acc:P00734]	F2
-1	24703970	7	ENSDARG00000036043	24705307	ENSDART00000052329
-1	24719829	7	ENSDARG00000012306	24738013	ENSDART00000024590			hypothetical protein LOC550345 [Source:RefSeq_peptide;Acc:NP_001017652]	zgc:112063
1	24739517	7	ENSDARG00000029242	24749684	ENSDART00000047220	GO:0003674	molecular_function	hypothetical protein LOC553731 [Source:RefSeq_peptide;Acc:NP_001018538]	zgc:112485
1	24739517	7	ENSDARG00000029242	24749684	ENSDART00000047220	GO:0005575	cellular_component	hypothetical protein LOC553731 [Source:RefSeq_peptide;Acc:NP_001018538]	zgc:112485
1	24739517	7	ENSDARG00000029242	24749684	ENSDART00000047220	GO:0008150	biological_process	hypothetical protein LOC553731 [Source:RefSeq_peptide;Acc:NP_001018538]	zgc:112485
1	24766695	7	ENSDARG00000004447	24767759	ENSDART00000007252				LOC793710
1	24766695	7	ENSDARG00000004447	24767759	ENSDART00000074490				LOC793710
-1	24768920	7	ENSDARG00000007141	24774019	ENSDART00000007913	GO:0000166	nucleotide binding	proteasome (prosome, macropain) 26S subunit, ATPase, 3 [Source:RefSeq_peptide;Acc:NP_001002064]	psmc3
-1	24768920	7	ENSDARG00000007141	24774019	ENSDART00000007913	GO:0005524	ATP binding	proteasome (prosome, macropain) 26S subunit, ATPase, 3 [Source:RefSeq_peptide;Acc:NP_001002064]	psmc3
-1	24768920	7	ENSDARG00000007141	24774019	ENSDART00000007913	GO:0005634	nucleus	proteasome (prosome, macropain) 26S subunit, ATPase, 3 [Source:RefSeq_peptide;Acc:NP_001002064]	psmc3
-1	24768920	7	ENSDARG00000007141	24774019	ENSDART00000007913	GO:0005737	cytoplasm	proteasome (prosome, macropain) 26S subunit, ATPase, 3 [Source:RefSeq_peptide;Acc:NP_001002064]	psmc3
-1	24768920	7	ENSDARG00000007141	24774019	ENSDART00000007913	GO:0005829	cytosol	proteasome (prosome, macropain) 26S subunit, ATPase, 3 [Source:RefSeq_peptide;Acc:NP_001002064]	psmc3
-1	24768920	7	ENSDARG00000007141	24774019	ENSDART00000007913	GO:0016787	hydrolase activity	proteasome (prosome, macropain) 26S subunit, ATPase, 3 [Source:RefSeq_peptide;Acc:NP_001002064]	psmc3
-1	24768920	7	ENSDARG00000007141	24774019	ENSDART00000007913	GO:0017111	nucleoside-triphosphatase activity	proteasome (prosome, macropain) 26S subunit, ATPase, 3 [Source:RefSeq_peptide;Acc:NP_001002064]	psmc3
-1	24768920	7	ENSDARG00000007141	24774019	ENSDART00000007913	GO:0030163	protein catabolic process	proteasome (prosome, macropain) 26S subunit, ATPase, 3 [Source:RefSeq_peptide;Acc:NP_001002064]	psmc3
-1	24768920	7	ENSDARG00000007141	24774019	ENSDART00000007913	GO:0043234	protein complex	proteasome (prosome, macropain) 26S subunit, ATPase, 3 [Source:RefSeq_peptide;Acc:NP_001002064]	psmc3
-1	24775984	7	ENSDARG00000019732	24786980	ENSDART00000013394	GO:0005488	binding	mitochondrial carrier homolog 2 [Source:RefSeq_peptide;Acc:NP_571457]	mtch2
-1	24775984	7	ENSDARG00000019732	24786980	ENSDART00000013394	GO:0006810	transport	mitochondrial carrier homolog 2 [Source:RefSeq_peptide;Acc:NP_571457]	mtch2
-1	24775984	7	ENSDARG00000019732	24786980	ENSDART00000013394	GO:0016020	membrane	mitochondrial carrier homolog 2 [Source:RefSeq_peptide;Acc:NP_571457]	mtch2
-1	24775984	7	ENSDARG00000019732	24786980	ENSDART00000013394	GO:0016021	integral to membrane	mitochondrial carrier homolog 2 [Source:RefSeq_peptide;Acc:NP_571457]	mtch2
1	24789127	7	ENSDARG00000069216	24792204	ENSDART00000100546			astacin like metallo-protease [Source:RefSeq_peptide;Acc:NP_001036784]	c6ast1
1	24795663	7	ENSDARG00000010423	24798985	ENSDART00000017155	GO:0005575	cellular_component	hypothetical protein LOC777732 [Source:RefSeq_peptide;Acc:NP_001071247]	npsn
1	24795663	7	ENSDARG00000010423	24798985	ENSDART00000017155	GO:0006508	proteolysis	hypothetical protein LOC777732 [Source:RefSeq_peptide;Acc:NP_001071247]	npsn
1	24795663	7	ENSDARG00000010423	24798985	ENSDART00000017155	GO:0008237	metallopeptidase activity	hypothetical protein LOC777732 [Source:RefSeq_peptide;Acc:NP_001071247]	npsn
1	24795663	7	ENSDARG00000010423	24798985	ENSDART00000017155	GO:0008270	zinc ion binding	hypothetical protein LOC777732 [Source:RefSeq_peptide;Acc:NP_001071247]	npsn
1	24795663	7	ENSDARG00000010423	24798985	ENSDART00000017155	GO:0008533	astacin activity	hypothetical protein LOC777732 [Source:RefSeq_peptide;Acc:NP_001071247]	npsn
1	24809514	7	ENSDARG00000024503	24811960	ENSDART00000030900	GO:0005575	cellular_component	hypothetical protein LOC541399 [Source:RefSeq_peptide;Acc:NP_001013544]	c6ast3
1	24809514	7	ENSDARG00000024503	24811960	ENSDART00000030900	GO:0006508	proteolysis	hypothetical protein LOC541399 [Source:RefSeq_peptide;Acc:NP_001013544]	c6ast3
1	24809514	7	ENSDARG00000024503	24811960	ENSDART00000030900	GO:0008237	metallopeptidase activity	hypothetical protein LOC541399 [Source:RefSeq_peptide;Acc:NP_001013544]	c6ast3
1	24809514	7	ENSDARG00000024503	24811960	ENSDART00000030900	GO:0008270	zinc ion binding	hypothetical protein LOC541399 [Source:RefSeq_peptide;Acc:NP_001013544]	c6ast3
1	24809514	7	ENSDARG00000024503	24811960	ENSDART00000030900	GO:0008533	astacin activity	hypothetical protein LOC541399 [Source:RefSeq_peptide;Acc:NP_001013544]	c6ast3
1	24815798	7	ENSDARG00000052578	24818536	ENSDART00000074463	GO:0005575	cellular_component	hypothetical protein LOC574001 [Source:RefSeq_peptide;Acc:NP_001020351]	c6ast4
1	24815798	7	ENSDARG00000052578	24818536	ENSDART00000074463	GO:0006508	proteolysis	hypothetical protein LOC574001 [Source:RefSeq_peptide;Acc:NP_001020351]	c6ast4
1	24815798	7	ENSDARG00000052578	24818536	ENSDART00000074463	GO:0008237	metallopeptidase activity	hypothetical protein LOC574001 [Source:RefSeq_peptide;Acc:NP_001020351]	c6ast4
1	24815798	7	ENSDARG00000052578	24818536	ENSDART00000074463	GO:0008270	zinc ion binding	hypothetical protein LOC574001 [Source:RefSeq_peptide;Acc:NP_001020351]	c6ast4
1	24815798	7	ENSDARG00000052578	24818536	ENSDART00000074463	GO:0008533	astacin activity	hypothetical protein LOC574001 [Source:RefSeq_peptide;Acc:NP_001020351]	c6ast4
1	24841465	7	ENSDARG00000024299	24851768	ENSDART00000035006	GO:0003674	molecular_function	C1q and tumor necrosis factor related protein 4 [Source:RefSeq_peptide;Acc:NP_001017702]	c1qtnf4
1	24841465	7	ENSDARG00000024299	24851768	ENSDART00000035006	GO:0005575	cellular_component	C1q and tumor necrosis factor related protein 4 [Source:RefSeq_peptide;Acc:NP_001017702]	c1qtnf4
1	24841465	7	ENSDARG00000024299	24851768	ENSDART00000035006	GO:0008150	biological_process	C1q and tumor necrosis factor related protein 4 [Source:RefSeq_peptide;Acc:NP_001017702]	c1qtnf4
-1	24859099	7	ENSDARG00000015385	24864812	ENSDART00000015682	GO:0005575	cellular_component	NADH dehydrogenase (ubiquinone) Fe-S protein 3, (NADH-coenzyme Q reductase) [Source:RefSeq_peptide;Acc:NP_001017755]	ndufs3
-1	24859099	7	ENSDARG00000015385	24864812	ENSDART00000015682	GO:0006118	electron transport	NADH dehydrogenase (ubiquinone) Fe-S protein 3, (NADH-coenzyme Q reductase) [Source:RefSeq_peptide;Acc:NP_001017755]	ndufs3
-1	24859099	7	ENSDARG00000015385	24864812	ENSDART00000015682	GO:0006120	mitochondrial electron transport, NADH to ubiquinone	NADH dehydrogenase (ubiquinone) Fe-S protein 3, (NADH-coenzyme Q reductase) [Source:RefSeq_peptide;Acc:NP_001017755]	ndufs3
-1	24859099	7	ENSDARG00000015385	24864812	ENSDART00000015682	GO:0008137	NADH dehydrogenase (ubiquinone) activity	NADH dehydrogenase (ubiquinone) Fe-S protein 3, (NADH-coenzyme Q reductase) [Source:RefSeq_peptide;Acc:NP_001017755]	ndufs3
-1	24859099	7	ENSDARG00000015385	24864812	ENSDART00000015682	GO:0016491	oxidoreductase activity	NADH dehydrogenase (ubiquinone) Fe-S protein 3, (NADH-coenzyme Q reductase) [Source:RefSeq_peptide;Acc:NP_001017755]	ndufs3
-1	24859099	7	ENSDARG00000015385	24864812	ENSDART00000015682	GO:0016651	oxidoreductase activity, acting on NADH or NADPH	NADH dehydrogenase (ubiquinone) Fe-S protein 3, (NADH-coenzyme Q reductase) [Source:RefSeq_peptide;Acc:NP_001017755]	ndufs3
-1	24871230	7	ENSDARG00000013860	24875787	ENSDART00000074458			protein tyrosine phosphatase, mitochondrial 1 [Source:RefSeq_peptide;Acc:NP_001073656]	ptpmt1
-1	24871230	7	ENSDARG00000013860	24875787	ENSDART00000034214	GO:0003674	molecular_function	protein tyrosine phosphatase, mitochondrial 1 [Source:RefSeq_peptide;Acc:NP_001073656]	ptpmt1
-1	24871230	7	ENSDARG00000013860	24875787	ENSDART00000034214	GO:0005575	cellular_component	protein tyrosine phosphatase, mitochondrial 1 [Source:RefSeq_peptide;Acc:NP_001073656]	ptpmt1
-1	24871230	7	ENSDARG00000013860	24875787	ENSDART00000034214	GO:0008150	biological_process	protein tyrosine phosphatase, mitochondrial 1 [Source:RefSeq_peptide;Acc:NP_001073656]	ptpmt1
1	24882751	7	ENSDARG00000005315	24916717	ENSDART00000041055			CUG triplet repeat, RNA-binding protein 1 [Source:RefSeq_peptide;Acc:NP_571688]	cugbp1
1	24882751	7	ENSDARG00000005315	24916717	ENSDART00000018448	GO:0000166	nucleotide binding	CUG triplet repeat, RNA-binding protein 1 [Source:RefSeq_peptide;Acc:NP_571688]	cugbp1
1	24882751	7	ENSDARG00000005315	24916717	ENSDART00000018448	GO:0003676	nucleic acid binding	CUG triplet repeat, RNA-binding protein 1 [Source:RefSeq_peptide;Acc:NP_571688]	cugbp1
1	24882751	7	ENSDARG00000005315	24916717	ENSDART00000018448	GO:0003723	RNA binding	CUG triplet repeat, RNA-binding protein 1 [Source:RefSeq_peptide;Acc:NP_571688]	cugbp1
1	24882751	7	ENSDARG00000005315	24916717	ENSDART00000018448	GO:0005737	cytoplasm	CUG triplet repeat, RNA-binding protein 1 [Source:RefSeq_peptide;Acc:NP_571688]	cugbp1
1	24882751	7	ENSDARG00000005315	24916717	ENSDART00000018448	GO:0045495	pole plasm	CUG triplet repeat, RNA-binding protein 1 [Source:RefSeq_peptide;Acc:NP_571688]	cugbp1
1	24882751	7	ENSDARG00000005315	24916717	ENSDART00000100481			CUG triplet repeat, RNA-binding protein 1 [Source:RefSeq_peptide;Acc:NP_571688]	cugbp1
-1	24928487	7	ENSDARG00000005894	24941330	ENSDART00000100479				LOC567117
-1	24928487	7	ENSDARG00000005894	24941330	ENSDART00000033261				LOC567117
-1	24977884	7	ENSDARG00000005092	25058476	ENSDART00000007365	GO:0003674	molecular_function	Coiled-coil domain-containing protein 123, mitochondrial precursor. [Source:Uniprot/SWISSPROT;Acc:Q6P402]	zgc:63648
-1	24977884	7	ENSDARG00000005092	25058476	ENSDART00000007365	GO:0005575	cellular_component	Coiled-coil domain-containing protein 123, mitochondrial precursor. [Source:Uniprot/SWISSPROT;Acc:Q6P402]	zgc:63648
-1	24977884	7	ENSDARG00000005092	25058476	ENSDART00000007365	GO:0008150	biological_process	Coiled-coil domain-containing protein 123, mitochondrial precursor. [Source:Uniprot/SWISSPROT;Acc:Q6P402]	zgc:63648
1	24995999	7	ENSDARG00000060092	24996682	ENSDART00000084355	GO:0003674	molecular_function	hypothetical protein LOC100073327 [Source:RefSeq_peptide;Acc:NP_001092234]	zgc:165481
1	24995999	7	ENSDARG00000060092	24996682	ENSDART00000084355	GO:0005575	cellular_component	hypothetical protein LOC100073327 [Source:RefSeq_peptide;Acc:NP_001092234]	zgc:165481
1	24995999	7	ENSDARG00000060092	24996682	ENSDART00000084355	GO:0008150	biological_process	hypothetical protein LOC100073327 [Source:RefSeq_peptide;Acc:NP_001092234]	zgc:165481
-1	25061556	7	ENSDARG00000014577	25103978	ENSDART00000010046	GO:0005515	protein binding	Rhophilin-2 (GTP-Rho-binding protein 2). [Source:Uniprot/SWISSPROT;Acc:Q6TNR1]	rhpn2
-1	25061556	7	ENSDARG00000014577	25103978	ENSDART00000010046	GO:0005622	intracellular	Rhophilin-2 (GTP-Rho-binding protein 2). [Source:Uniprot/SWISSPROT;Acc:Q6TNR1]	rhpn2
-1	25061556	7	ENSDARG00000014577	25103978	ENSDART00000010046	GO:0007165	signal transduction	Rhophilin-2 (GTP-Rho-binding protein 2). [Source:Uniprot/SWISSPROT;Acc:Q6TNR1]	rhpn2
1	25112450	7	ENSDARG00000008100	25138040	ENSDART00000075782				LOC567420
1	25112450	7	ENSDARG00000008100	25138040	ENSDART00000010124				LOC567420
-1	25146016	7	ENSDARG00000008485	25168487	ENSDART00000016265				LOC567842
-1	25176887	7	ENSDARG00000033418	25188328	ENSDART00000009386	GO:0003676	nucleic acid binding	Hypothetical protein (Fragment). [Source:Uniprot/SPTREMBL;Acc:A0JMC1]	im:7135982
-1	25176887	7	ENSDARG00000033418	25188328	ENSDART00000009386	GO:0005622	intracellular	Hypothetical protein (Fragment). [Source:Uniprot/SPTREMBL;Acc:A0JMC1]	im:7135982
-1	25176887	7	ENSDARG00000033418	25188328	ENSDART00000009386	GO:0008150	biological_process	Hypothetical protein (Fragment). [Source:Uniprot/SPTREMBL;Acc:A0JMC1]	im:7135982
-1	25189309	7	ENSDARG00000036064	25193223	ENSDART00000052351	GO:0003674	molecular_function	UPF0427 protein C16orf69 homolog. [Source:Uniprot/SWISSPROT;Acc:Q561X0]	zgc:110674
-1	25189309	7	ENSDARG00000036064	25193223	ENSDART00000052351	GO:0005575	cellular_component	UPF0427 protein C16orf69 homolog. [Source:Uniprot/SWISSPROT;Acc:Q561X0]	zgc:110674
-1	25189309	7	ENSDARG00000036064	25193223	ENSDART00000052351	GO:0008150	biological_process	UPF0427 protein C16orf69 homolog. [Source:Uniprot/SWISSPROT;Acc:Q561X0]	zgc:110674
-1	25197401	7	ENSDARG00000036066	25198267	ENSDART00000052354				LOC794381
-1	25250285	7	ENSDARG00000036067	25251151	ENSDART00000052356				LOC795256
-1	25258725	7	ENSDARG00000036068	25260363	ENSDART00000052357	GO:0004060	arylamine N-acetyltransferase activity	hypothetical protein LOC449801 [Source:RefSeq_peptide;Acc:NP_001005974]	zgc:103601
-1	25258725	7	ENSDARG00000036068	25260363	ENSDART00000052357	GO:0005575	cellular_component	hypothetical protein LOC449801 [Source:RefSeq_peptide;Acc:NP_001005974]	zgc:103601
-1	25258725	7	ENSDARG00000036068	25260363	ENSDART00000052357	GO:0008152	metabolic process	hypothetical protein LOC449801 [Source:RefSeq_peptide;Acc:NP_001005974]	zgc:103601
-1	25258725	7	ENSDARG00000036068	25260363	ENSDART00000052357	GO:0008415	acyltransferase activity	hypothetical protein LOC449801 [Source:RefSeq_peptide;Acc:NP_001005974]	zgc:103601
-1	25258725	7	ENSDARG00000036068	25260363	ENSDART00000052357	GO:0016407	acetyltransferase activity	hypothetical protein LOC449801 [Source:RefSeq_peptide;Acc:NP_001005974]	zgc:103601
-1	25258725	7	ENSDARG00000036068	25260363	ENSDART00000052357	GO:0016740	transferase activity	hypothetical protein LOC449801 [Source:RefSeq_peptide;Acc:NP_001005974]	zgc:103601
-1	25258725	7	ENSDARG00000036068	25260363	ENSDART00000100421			hypothetical protein LOC449801 [Source:RefSeq_peptide;Acc:NP_001005974]	zgc:103601
1	25271004	7	ENSDARG00000013050	25294974	ENSDART00000049974			ATP-binding cassette transporter sub-family C member 11 (Multidrug resistance-associated protein 8). [Source:Uniprot/SWISSPROT;Acc:Q96J66]	ABCC11
1	25271004	7	ENSDARG00000013050	25294974	ENSDART00000045402			ATP-binding cassette transporter sub-family C member 11 (Multidrug resistance-associated protein 8). [Source:Uniprot/SWISSPROT;Acc:Q96J66]	ABCC11
-1	25358504	7	ENSDARG00000036073	25364006	ENSDART00000052365	GO:0003677	DNA binding	CCAAT/enhancer binding protein gamma [Source:RefSeq_peptide;Acc:NP_571961]	cebpg
-1	25358504	7	ENSDARG00000036073	25364006	ENSDART00000052365	GO:0003700	transcription factor activity	CCAAT/enhancer binding protein gamma [Source:RefSeq_peptide;Acc:NP_571961]	cebpg
-1	25358504	7	ENSDARG00000036073	25364006	ENSDART00000052365	GO:0005634	nucleus	CCAAT/enhancer binding protein gamma [Source:RefSeq_peptide;Acc:NP_571961]	cebpg
-1	25358504	7	ENSDARG00000036073	25364006	ENSDART00000052365	GO:0006355	regulation of transcription, DNA-dependent	CCAAT/enhancer binding protein gamma [Source:RefSeq_peptide;Acc:NP_571961]	cebpg
-1	25358504	7	ENSDARG00000036073	25364006	ENSDART00000052365	GO:0043565	sequence-specific DNA binding	CCAAT/enhancer binding protein gamma [Source:RefSeq_peptide;Acc:NP_571961]	cebpg
-1	25358504	7	ENSDARG00000036073	25364006	ENSDART00000052365	GO:0046983	protein dimerization activity	CCAAT/enhancer binding protein gamma [Source:RefSeq_peptide;Acc:NP_571961]	cebpg
1	25365824	7	ENSDARG00000036074	25368703	ENSDART00000052366	GO:0003677	DNA binding	CCAAT/enhancer binding protein alpha [Source:RefSeq_peptide;Acc:NP_571960]	cebpa
1	25365824	7	ENSDARG00000036074	25368703	ENSDART00000052366	GO:0003700	transcription factor activity	CCAAT/enhancer binding protein alpha [Source:RefSeq_peptide;Acc:NP_571960]	cebpa
1	25365824	7	ENSDARG00000036074	25368703	ENSDART00000052366	GO:0005634	nucleus	CCAAT/enhancer binding protein alpha [Source:RefSeq_peptide;Acc:NP_571960]	cebpa
1	25365824	7	ENSDARG00000036074	25368703	ENSDART00000052366	GO:0006355	regulation of transcription, DNA-dependent	CCAAT/enhancer binding protein alpha [Source:RefSeq_peptide;Acc:NP_571960]	cebpa
1	25365824	7	ENSDARG00000036074	25368703	ENSDART00000052366	GO:0030097	hemopoiesis	CCAAT/enhancer binding protein alpha [Source:RefSeq_peptide;Acc:NP_571960]	cebpa
1	25365824	7	ENSDARG00000036074	25368703	ENSDART00000052366	GO:0043565	sequence-specific DNA binding	CCAAT/enhancer binding protein alpha [Source:RefSeq_peptide;Acc:NP_571960]	cebpa
1	25365824	7	ENSDARG00000036074	25368703	ENSDART00000052366	GO:0046983	protein dimerization activity	CCAAT/enhancer binding protein alpha [Source:RefSeq_peptide;Acc:NP_571960]	cebpa
1	25534348	7	ENSDARG00000036076	25555118	ENSDART00000052368	GO:0004252	serine-type endopeptidase activity	hypothetical protein LOC393863 [Source:RefSeq_peptide;Acc:NP_957183]	zgc:77793
1	25534348	7	ENSDARG00000036076	25555118	ENSDART00000052368	GO:0005488	binding	hypothetical protein LOC393863 [Source:RefSeq_peptide;Acc:NP_957183]	zgc:77793
1	25534348	7	ENSDARG00000036076	25555118	ENSDART00000052368	GO:0005575	cellular_component	hypothetical protein LOC393863 [Source:RefSeq_peptide;Acc:NP_957183]	zgc:77793
1	25534348	7	ENSDARG00000036076	25555118	ENSDART00000052368	GO:0006508	proteolysis	hypothetical protein LOC393863 [Source:RefSeq_peptide;Acc:NP_957183]	zgc:77793
1	25558587	7	ENSDARG00000060071	25592493	ENSDART00000084282			Hypothetical protein (Fragment). [Source:Uniprot/SPTREMBL;Acc:A2RUY9]	A2RUY9_DANRE
1	25653671	7	ENSDARG00000060070	25665630	ENSDART00000084266
-1	25697847	7	ENSDARG00000008380	25710704	ENSDART00000100379			Bromodomain-containing protein 7 (75 kDa bromodomain protein) (Protein CELTIX-1). [Source:Uniprot/SWISSPROT;Acc:Q9NPI1]	BRD7
-1	25697847	7	ENSDARG00000008380	25710704	ENSDART00000100371			Bromodomain-containing protein 7 (75 kDa bromodomain protein) (Protein CELTIX-1). [Source:Uniprot/SWISSPROT;Acc:Q9NPI1]	BRD7
-1	25697847	7	ENSDARG00000008380	25710704	ENSDART00000100370			Bromodomain-containing protein 7 (75 kDa bromodomain protein) (Protein CELTIX-1). [Source:Uniprot/SWISSPROT;Acc:Q9NPI1]	BRD7
-1	25697847	7	ENSDARG00000008380	25710704	ENSDART00000100366			Bromodomain-containing protein 7 (75 kDa bromodomain protein) (Protein CELTIX-1). [Source:Uniprot/SWISSPROT;Acc:Q9NPI1]	BRD7
-1	25697847	7	ENSDARG00000008380	25710704	ENSDART00000100365			Bromodomain-containing protein 7 (75 kDa bromodomain protein) (Protein CELTIX-1). [Source:Uniprot/SWISSPROT;Acc:Q9NPI1]	BRD7
-1	25697847	7	ENSDARG00000008380	25710704	ENSDART00000008786			Bromodomain-containing protein 7 (75 kDa bromodomain protein) (Protein CELTIX-1). [Source:Uniprot/SWISSPROT;Acc:Q9NPI1]	BRD7
-1	25697847	7	ENSDARG00000008380	25710704	ENSDART00000100356			Bromodomain-containing protein 7 (75 kDa bromodomain protein) (Protein CELTIX-1). [Source:Uniprot/SWISSPROT;Acc:Q9NPI1]	BRD7
1	25830789	7	ENSDARG00000020053	25867220	ENSDART00000052379	GO:0005262	calcium channel activity	naked 1 [Source:RefSeq_peptide;Acc:NP_001036798]	nkd1
1	25830789	7	ENSDARG00000020053	25867220	ENSDART00000052379	GO:0005509	calcium ion binding	naked 1 [Source:RefSeq_peptide;Acc:NP_001036798]	nkd1
1	25830789	7	ENSDARG00000020053	25867220	ENSDART00000052379	GO:0006816	calcium ion transport	naked 1 [Source:RefSeq_peptide;Acc:NP_001036798]	nkd1
1	25830789	7	ENSDARG00000020053	25867220	ENSDART00000052379	GO:0019855	calcium channel inhibitor activity	naked 1 [Source:RefSeq_peptide;Acc:NP_001036798]	nkd1
1	25889903	7	ENSDARG00000010756	25896661	ENSDART00000052380	GO:0005515	protein binding	CARD15 (Fragment). [Source:Uniprot/SPTREMBL;Acc:Q1AMZ9]	nod2
1	25889903	7	ENSDARG00000010756	25896661	ENSDART00000052380	GO:0005622	intracellular	CARD15 (Fragment). [Source:Uniprot/SPTREMBL;Acc:Q1AMZ9]	nod2
1	25889903	7	ENSDARG00000010756	25896661	ENSDART00000052380	GO:0042981	regulation of apoptosis	CARD15 (Fragment). [Source:Uniprot/SPTREMBL;Acc:Q1AMZ9]	nod2
1	25905421	7	ENSDARG00000060058	25936867	ENSDART00000084249			Probable ubiquitin carboxyl-terminal hydrolase CYLD (EC 3.1.2.15) (Ubiquitin thioesterase CYLD) (Ubiquitin-specific-processing protease CYLD) (Deubiquitinating enzyme CYLD). [Source:Uniprot/SWISSPROT;Acc:Q9NQC7]	CYLD
-1	26063157	7	ENSDARG00000029876	26068968	ENSDART00000047182	GO:0003676	nucleic acid binding	Putative spalt protein (Fragment). [Source:Uniprot/SPTREMBL;Acc:Q9DGH3]	sall1a
-1	26063157	7	ENSDARG00000029876	26068968	ENSDART00000047182	GO:0005622	intracellular	Putative spalt protein (Fragment). [Source:Uniprot/SPTREMBL;Acc:Q9DGH3]	sall1a
-1	26063157	7	ENSDARG00000029876	26068968	ENSDART00000047182	GO:0008270	zinc ion binding	Putative spalt protein (Fragment). [Source:Uniprot/SPTREMBL;Acc:Q9DGH3]	sall1a
-1	26063157	7	ENSDARG00000029876	26068968	ENSDART00000047182	GO:0035118	embryonic pectoral fin morphogenesis	Putative spalt protein (Fragment). [Source:Uniprot/SPTREMBL;Acc:Q9DGH3]	sall1a
-1	26063157	7	ENSDARG00000029876	26068968	ENSDART00000047182	GO:0045743	positive regulation of fibroblast growth factor receptor signaling pathway	Putative spalt protein (Fragment). [Source:Uniprot/SPTREMBL;Acc:Q9DGH3]	sall1a
-1	26903587	7	ENSDARG00000017244	26966191	ENSDART00000016208
-1	26903587	7	ENSDARG00000017244	26966191	ENSDART00000013676
-1	26903587	7	ENSDARG00000017244	26966191	ENSDART00000009942
-1	26903587	7	ENSDARG00000017244	26966191	ENSDART00000028607
-1	26903587	7	ENSDARG00000017244	26966191	ENSDART00000027807
1	26984860	7	ENSDARG00000008064	26990480	ENSDART00000013114	GO:0003674	molecular_function	hypothetical protein LOC404615 [Source:RefSeq_peptide;Acc:NP_996966]	zgc:76877
1	26984860	7	ENSDARG00000008064	26990480	ENSDART00000013114	GO:0005575	cellular_component	hypothetical protein LOC404615 [Source:RefSeq_peptide;Acc:NP_996966]	zgc:76877
1	26984860	7	ENSDARG00000008064	26990480	ENSDART00000013114	GO:0008150	biological_process	hypothetical protein LOC404615 [Source:RefSeq_peptide;Acc:NP_996966]	zgc:76877
1	26984860	7	ENSDARG00000008064	26990480	ENSDART00000100316			hypothetical protein LOC404615 [Source:RefSeq_peptide;Acc:NP_996966]	zgc:76877
-1	27105936	7	ENSDARG00000026862	27121792	ENSDART00000029565	GO:0004842	ubiquitin-protein ligase activity	akt interacting protein [Source:RefSeq_peptide;Acc:NP_956399]	aktip
-1	27105936	7	ENSDARG00000026862	27121792	ENSDART00000029565	GO:0006464	protein modification process	akt interacting protein [Source:RefSeq_peptide;Acc:NP_956399]	aktip
-1	27105936	7	ENSDARG00000026862	27121792	ENSDART00000029565	GO:0006512	ubiquitin cycle	akt interacting protein [Source:RefSeq_peptide;Acc:NP_956399]	aktip
-1	27182608	7	ENSDARG00000069110	27183490	ENSDART00000100308				LOC100007484
