# Supplementary material for: Determination of Quantitative Trait Loci (QTL) for Early Maturation in Rainbow Trout (Oncorhynchus mykiss)
Source: Mar Biotechnol (NY). 2008 May 20;10(5):579–92. doi: 10.1007/s10126-008-9098-5 (PMC2516301; doi:10.1007/s10126-008-9098-5)
Supplement: Supplementary file 21 [file 10126_2008_9098_MOESM21_ESM.xls]

## Sheet: Sheet1
Suggestive candidate genes for regulating early maturation
Putative homology locations to the rainbow trout genome on linkage group RT17
Strand	Start	Chrom	Ensembl Gene ID	End	Ensembl Transcript ID	GO ID	GO description	Gene description	External ID
1	60794	12	ENSDARG00000013548	64260	ENSDART00000019271	GO:0000166	nucleotide binding	Serine/threonine-protein kinase SBK1 (EC 2.7.11.1) (SH3-binding kinase 1) (Brain-specific protein kinase BSK146). [Source:Uniprot/SWISSPROT;Acc:Q90ZY4]	bsk146
1	60794	12	ENSDARG00000013548	64260	ENSDART00000019271	GO:0004672	protein kinase activity	Serine/threonine-protein kinase SBK1 (EC 2.7.11.1) (SH3-binding kinase 1) (Brain-specific protein kinase BSK146). [Source:Uniprot/SWISSPROT;Acc:Q90ZY4]	bsk146
1	60794	12	ENSDARG00000013548	64260	ENSDART00000019271	GO:0004674	protein serine/threonine kinase activity	Serine/threonine-protein kinase SBK1 (EC 2.7.11.1) (SH3-binding kinase 1) (Brain-specific protein kinase BSK146). [Source:Uniprot/SWISSPROT;Acc:Q90ZY4]	bsk146
1	60794	12	ENSDARG00000013548	64260	ENSDART00000019271	GO:0004713	protein-tyrosine kinase activity	Serine/threonine-protein kinase SBK1 (EC 2.7.11.1) (SH3-binding kinase 1) (Brain-specific protein kinase BSK146). [Source:Uniprot/SWISSPROT;Acc:Q90ZY4]	bsk146
1	60794	12	ENSDARG00000013548	64260	ENSDART00000019271	GO:0005524	ATP binding	Serine/threonine-protein kinase SBK1 (EC 2.7.11.1) (SH3-binding kinase 1) (Brain-specific protein kinase BSK146). [Source:Uniprot/SWISSPROT;Acc:Q90ZY4]	bsk146
1	60794	12	ENSDARG00000013548	64260	ENSDART00000019271	GO:0006468	protein amino acid phosphorylation	Serine/threonine-protein kinase SBK1 (EC 2.7.11.1) (SH3-binding kinase 1) (Brain-specific protein kinase BSK146). [Source:Uniprot/SWISSPROT;Acc:Q90ZY4]	bsk146
1	60794	12	ENSDARG00000013548	64260	ENSDART00000019271	GO:0016301	kinase activity	Serine/threonine-protein kinase SBK1 (EC 2.7.11.1) (SH3-binding kinase 1) (Brain-specific protein kinase BSK146). [Source:Uniprot/SWISSPROT;Acc:Q90ZY4]	bsk146
1	60794	12	ENSDARG00000013548	64260	ENSDART00000019271	GO:0016740	transferase activity	Serine/threonine-protein kinase SBK1 (EC 2.7.11.1) (SH3-binding kinase 1) (Brain-specific protein kinase BSK146). [Source:Uniprot/SWISSPROT;Acc:Q90ZY4]	bsk146
	827547		CA368462
-1	117545	12	ENSDARG00000063698	149328	ENSDART00000093318			Hypothetical protein (Fragment). [Source:Uniprot/SPTREMBL;Acc:A1L144]	A1L144_DANRE
1	151034	12	ENSDARG00000071877	159477	ENSDART00000106669	GO:0005575	cellular_component	hypothetical protein LOC553684 [Source:RefSeq_peptide;Acc:NP_001018493]	zgc:112176
1	151034	12	ENSDARG00000071877	159477	ENSDART00000106669	GO:0008152	metabolic process	hypothetical protein LOC553684 [Source:RefSeq_peptide;Acc:NP_001018493]	zgc:112176
1	151034	12	ENSDARG00000071877	159477	ENSDART00000106669	GO:0016491	oxidoreductase activity	hypothetical protein LOC553684 [Source:RefSeq_peptide;Acc:NP_001018493]	zgc:112176
1	183540	12	ENSDARG00000059903	198885	ENSDART00000083827	GO:0016740	transferase activity	heparan sulfate (glucosamine) 3-O-sulfotransferase 3-like [Source:RefSeq_peptide;Acc:NP_001074909]	hs3st3l
-1	208525	12	ENSDARG00000045265	224593	ENSDART00000066574				LOC100002460
-1	296197	12	ENSDARG00000059257	298338	ENSDART00000082333				LOC792903
1	299648	12	ENSDARG00000045269	302078	ENSDART00000066579				LOC571958
1	380723	12	ENSDARG00000021660	388880	ENSDART00000077129			brain specific kinase 146 (bsk146), mRNA [Source:RefSeq_dna;Acc:NM_212841]	bsk146
-1	537879	12	ENSDARG00000003293	541519	ENSDART00000005676	GO:0003677	DNA binding	SRY-box containing gene 9a [Source:RefSeq_peptide;Acc:NP_571718]	sox9a
-1	537879	12	ENSDARG00000003293	541519	ENSDART00000005676	GO:0005737	cytoplasm	SRY-box containing gene 9a [Source:RefSeq_peptide;Acc:NP_571718]	sox9a
-1	537879	12	ENSDARG00000003293	541519	ENSDART00000005676	GO:0006355	regulation of transcription, DNA-dependent	SRY-box containing gene 9a [Source:RefSeq_peptide;Acc:NP_571718]	sox9a
-1	537879	12	ENSDARG00000003293	541519	ENSDART00000005676	GO:0030916	otic vesicle formation	SRY-box containing gene 9a [Source:RefSeq_peptide;Acc:NP_571718]	sox9a
-1	537879	12	ENSDARG00000003293	541519	ENSDART00000005676	GO:0035118	embryonic pectoral fin morphogenesis	SRY-box containing gene 9a [Source:RefSeq_peptide;Acc:NP_571718]	sox9a
-1	537879	12	ENSDARG00000003293	541519	ENSDART00000005676	GO:0043049	otic placode formation	SRY-box containing gene 9a [Source:RefSeq_peptide;Acc:NP_571718]	sox9a
-1	537879	12	ENSDARG00000003293	541519	ENSDART00000005676	GO:0051216	cartilage development	SRY-box containing gene 9a [Source:RefSeq_peptide;Acc:NP_571718]	sox9a
-1	537879	12	ENSDARG00000003293	541519	ENSDART00000106668			SRY-box containing gene 9a [Source:RefSeq_peptide;Acc:NP_571718]	sox9a
1	624518	12	ENSDARG00000052772	639762	ENSDART00000074692
1	624518	12	ENSDARG00000052772	639762	ENSDART00000106667
1	716824	12	ENSDARG00000035809	933225	ENSDART00000067068			hypothetical protein LOC550282 [Source:RefSeq_peptide;Acc:NP_001017619]	dcxr
1	716824	12	ENSDARG00000035809	933225	ENSDART00000015092	GO:0005201	extracellular matrix structural constituent	hypothetical protein LOC550282 [Source:RefSeq_peptide;Acc:NP_001017619]	dcxr
1	716824	12	ENSDARG00000035809	933225	ENSDART00000015092	GO:0005581	collagen	hypothetical protein LOC550282 [Source:RefSeq_peptide;Acc:NP_001017619]	dcxr
1	716824	12	ENSDARG00000035809	933225	ENSDART00000015092	GO:0005737	cytoplasm	hypothetical protein LOC550282 [Source:RefSeq_peptide;Acc:NP_001017619]	dcxr
1	716824	12	ENSDARG00000035809	933225	ENSDART00000015092	GO:0006817	phosphate transport	hypothetical protein LOC550282 [Source:RefSeq_peptide;Acc:NP_001017619]	dcxr
1	716824	12	ENSDARG00000035809	933225	ENSDART00000015092	GO:0030574	collagen catabolic process	hypothetical protein LOC550282 [Source:RefSeq_peptide;Acc:NP_001017619]	dcxr
1	716824	12	ENSDARG00000035809	933225	ENSDART00000051455			hypothetical protein LOC550282 [Source:RefSeq_peptide;Acc:NP_001017619]	dcxr
1	716824	12	ENSDARG00000035809	933225	ENSDART00000021053			hypothetical protein LOC550282 [Source:RefSeq_peptide;Acc:NP_001017619]	dcxr
1	716824	12	ENSDARG00000035809	933225	ENSDART00000023796	GO:0005575	cellular_component	hypothetical protein LOC550282 [Source:RefSeq_peptide;Acc:NP_001017619]	dcxr
1	716824	12	ENSDARG00000035809	933225	ENSDART00000023796	GO:0008152	metabolic process	hypothetical protein LOC550282 [Source:RefSeq_peptide;Acc:NP_001017619]	dcxr
1	716824	12	ENSDARG00000035809	933225	ENSDART00000023796	GO:0016491	oxidoreductase activity	hypothetical protein LOC550282 [Source:RefSeq_peptide;Acc:NP_001017619]	dcxr
1	773174	12	ENSDARG00000019746	790194	ENSDART00000002867			Beta-1,3-N-acetylglucosaminyltransferase radical fringe (EC 2.4.1.222) (O-fucosylpeptide 3-beta-N-acetylglucosaminyltransferase). [Source:Uniprot/SWISSPROT;Acc:Q6KFX9]	rfng
1	773174	12	ENSDARG00000019746	790194	ENSDART00000106665	GO:0005579	membrane attack complex	Beta-1,3-N-acetylglucosaminyltransferase radical fringe (EC 2.4.1.222) (O-fucosylpeptide 3-beta-N-acetylglucosaminyltransferase). [Source:Uniprot/SWISSPROT;Acc:Q6KFX9]	rfng
1	773174	12	ENSDARG00000019746	790194	ENSDART00000106665	GO:0007399	nervous system development	Beta-1,3-N-acetylglucosaminyltransferase radical fringe (EC 2.4.1.222) (O-fucosylpeptide 3-beta-N-acetylglucosaminyltransferase). [Source:Uniprot/SWISSPROT;Acc:Q6KFX9]	rfng
1	773174	12	ENSDARG00000019746	790194	ENSDART00000106665	GO:0016020	membrane	Beta-1,3-N-acetylglucosaminyltransferase radical fringe (EC 2.4.1.222) (O-fucosylpeptide 3-beta-N-acetylglucosaminyltransferase). [Source:Uniprot/SWISSPROT;Acc:Q6KFX9]	rfng
1	773174	12	ENSDARG00000019746	790194	ENSDART00000106665	GO:0016021	integral to membrane	Beta-1,3-N-acetylglucosaminyltransferase radical fringe (EC 2.4.1.222) (O-fucosylpeptide 3-beta-N-acetylglucosaminyltransferase). [Source:Uniprot/SWISSPROT;Acc:Q6KFX9]	rfng
1	773174	12	ENSDARG00000019746	790194	ENSDART00000106665	GO:0016740	transferase activity	Beta-1,3-N-acetylglucosaminyltransferase radical fringe (EC 2.4.1.222) (O-fucosylpeptide 3-beta-N-acetylglucosaminyltransferase). [Source:Uniprot/SWISSPROT;Acc:Q6KFX9]	rfng
1	773174	12	ENSDARG00000019746	790194	ENSDART00000106665	GO:0016757	transferase activity, transferring glycosyl groups	Beta-1,3-N-acetylglucosaminyltransferase radical fringe (EC 2.4.1.222) (O-fucosylpeptide 3-beta-N-acetylglucosaminyltransferase). [Source:Uniprot/SWISSPROT;Acc:Q6KFX9]	rfng
1	773174	12	ENSDARG00000019746	790194	ENSDART00000106665	GO:0030154	cell differentiation	Beta-1,3-N-acetylglucosaminyltransferase radical fringe (EC 2.4.1.222) (O-fucosylpeptide 3-beta-N-acetylglucosaminyltransferase). [Source:Uniprot/SWISSPROT;Acc:Q6KFX9]	rfng
1	773174	12	ENSDARG00000019746	790194	ENSDART00000106665	GO:0030902	hindbrain development	Beta-1,3-N-acetylglucosaminyltransferase radical fringe (EC 2.4.1.222) (O-fucosylpeptide 3-beta-N-acetylglucosaminyltransferase). [Source:Uniprot/SWISSPROT;Acc:Q6KFX9]	rfng
1	773174	12	ENSDARG00000019746	790194	ENSDART00000106665	GO:0035284	brain segmentation	Beta-1,3-N-acetylglucosaminyltransferase radical fringe (EC 2.4.1.222) (O-fucosylpeptide 3-beta-N-acetylglucosaminyltransferase). [Source:Uniprot/SWISSPROT;Acc:Q6KFX9]	rfng
-1	812097	12	ENSDARG00000020795	827582	ENSDART00000044690				LOC795167
-1	831013	12	ENSDARG00000014005	853320	ENSDART00000106664				LOC555736
-1	831013	12	ENSDARG00000014005	853320	ENSDART00000082762				LOC555736
-1	831013	12	ENSDARG00000014005	853320	ENSDART00000020365				LOC555736
-1	831013	12	ENSDARG00000014005	853320	ENSDART00000082297				LOC555736
-1	946156	12	ENSDARG00000012094	971467	ENSDART00000005587	GO:0005952	cAMP-dependent protein kinase complex	hypothetical protein LOC550427 [Source:RefSeq_peptide;Acc:NP_001017732]	zgc:112145
-1	946156	12	ENSDARG00000012094	971467	ENSDART00000005587	GO:0006468	protein amino acid phosphorylation	hypothetical protein LOC550427 [Source:RefSeq_peptide;Acc:NP_001017732]	zgc:112145
-1	946156	12	ENSDARG00000012094	971467	ENSDART00000005587	GO:0007165	signal transduction	hypothetical protein LOC550427 [Source:RefSeq_peptide;Acc:NP_001017732]	zgc:112145
-1	946156	12	ENSDARG00000012094	971467	ENSDART00000005587	GO:0008603	cAMP-dependent protein kinase regulator activity	hypothetical protein LOC550427 [Source:RefSeq_peptide;Acc:NP_001017732]	zgc:112145
1	1044998	12	ENSDARG00000043668	1045768	ENSDART00000064117	GO:0003674	molecular_function	Ubiquitin domain-containing protein 1. [Source:Uniprot/SWISSPROT;Acc:Q4V8W7]	zgc:114107
1	1044998	12	ENSDARG00000043668	1045768	ENSDART00000064117	GO:0005575	cellular_component	Ubiquitin domain-containing protein 1. [Source:Uniprot/SWISSPROT;Acc:Q4V8W7]	zgc:114107
1	1044998	12	ENSDARG00000043668	1045768	ENSDART00000064117	GO:0006464	protein modification process	Ubiquitin domain-containing protein 1. [Source:Uniprot/SWISSPROT;Acc:Q4V8W7]	zgc:114107
-1	1098088	12	ENSDARG00000063612	1118117	ENSDART00000093113				LOC563907
-1	1156509	12	ENSDARG00000059163	1161588	ENSDART00000082203			LOC563355 protein (Fragment). [Source:Uniprot/SPTREMBL;Acc:Q6P932]	irbp
-1	1156509	12	ENSDARG00000059163	1161588	ENSDART00000082200	GO:0004872	receptor activity	LOC563355 protein (Fragment). [Source:Uniprot/SPTREMBL;Acc:Q6P932]	irbp
-1	1156509	12	ENSDARG00000059163	1161588	ENSDART00000082200	GO:0006508	proteolysis	LOC563355 protein (Fragment). [Source:Uniprot/SPTREMBL;Acc:Q6P932]	irbp
-1	1156509	12	ENSDARG00000059163	1161588	ENSDART00000082200	GO:0008236	serine-type peptidase activity	LOC563355 protein (Fragment). [Source:Uniprot/SPTREMBL;Acc:Q6P932]	irbp
-1	1163711	12	ENSDARG00000059172	1165819	ENSDART00000082212
-1	1163711	12	ENSDARG00000059172	1165819	ENSDART00000082208
-1	1163711	12	ENSDARG00000059172	1165819	ENSDART00000082207
-1	1175393	12	ENSDARG00000059173	1176695	ENSDART00000082220				LOC563287
-1	1212685	12	ENSDARG00000071875	1214199	ENSDART00000106662
1	1236548	12	ENSDARG00000071874	1237384	ENSDART00000106661
-1	1247945	12	ENSDARG00000054899	1250865	ENSDART00000077179
-1	1254622	12	ENSDARG00000065983	1254728	ENSDART00000095638			U6 spliceosomal RNA [Source: RFAM 8.0]	U6
-1	1255151	12	ENSDARG00000064306	1255257	ENSDART00000093999			U6 spliceosomal RNA [Source: RFAM 8.0]	U6
-1	1255679	12	ENSDARG00000064380	1255785	ENSDART00000094069			U6 spliceosomal RNA [Source: RFAM 8.0]	U6
-1	1256189	12	ENSDARG00000066848	1256295	ENSDART00000096486			U6 spliceosomal RNA [Source: RFAM 8.0]	U6
-1	1256718	12	ENSDARG00000066264	1256824	ENSDART00000095915			U6 spliceosomal RNA [Source: RFAM 8.0]	U6
-1	1257232	12	ENSDARG00000065245	1257337	ENSDART00000094914			U6 spliceosomal RNA [Source: RFAM 8.0]	U6
-1	1257761	12	ENSDARG00000065766	1257867	ENSDART00000095425			U6 spliceosomal RNA [Source: RFAM 8.0]	U6
-1	1283544	12	ENSDARG00000064270	1283645	ENSDART00000093965			U6 spliceosomal RNA [Source: RFAM 8.0]	U6
1	1288936	12	ENSDARG00000066996	1289084	ENSDART00000096632			U1 spliceosomal RNA [Source: RFAM 8.0]	U1
-1	1306956	12	ENSDARG00000059153	1307261	ENSDART00000082190				LOC794834
1	1338584	12	ENSDARG00000059152	1339303	ENSDART00000082188
-1	1368112	12	ENSDARG00000045258	1370671	ENSDART00000066560
-1	1408232	12	ENSDARG00000071873	1411634	ENSDART00000106660
1	1439945	12	ENSDARG00000064846	1440106	ENSDART00000094524			U1 spliceosomal RNA [Source: RFAM 8.0]	U1
1	1441234	12	ENSDARG00000065197	1441397	ENSDART00000094866			U1 spliceosomal RNA [Source: RFAM 8.0]	U1
1	1442525	12	ENSDARG00000065299	1442688	ENSDART00000094967			U1 spliceosomal RNA [Source: RFAM 8.0]	U1
1	1443816	12	ENSDARG00000064362	1443979	ENSDART00000094054			U1 spliceosomal RNA [Source: RFAM 8.0]	U1
1	1445107	12	ENSDARG00000066629	1445270	ENSDART00000096274			U1 spliceosomal RNA [Source: RFAM 8.0]	U1
1	1446398	12	ENSDARG00000064953	1446561	ENSDART00000094630			U1 spliceosomal RNA [Source: RFAM 8.0]	U1
1	1447689	12	ENSDARG00000066512	1447852	ENSDART00000096159			U1 spliceosomal RNA [Source: RFAM 8.0]	U1
1	1448980	12	ENSDARG00000066649	1449143	ENSDART00000096294			U1 spliceosomal RNA [Source: RFAM 8.0]	U1
1	1450271	12	ENSDARG00000064502	1450434	ENSDART00000094188			U1 spliceosomal RNA [Source: RFAM 8.0]	U1
1	1451562	12	ENSDARG00000064114	1451725	ENSDART00000093811			U1 spliceosomal RNA [Source: RFAM 8.0]	U1
1	1452853	12	ENSDARG00000066897	1453016	ENSDART00000096534			U1 spliceosomal RNA [Source: RFAM 8.0]	U1
1	1454702	12	ENSDARG00000065617	1454865	ENSDART00000095279			U1 spliceosomal RNA [Source: RFAM 8.0]	U1
1	1455993	12	ENSDARG00000066682	1456156	ENSDART00000096326			U1 spliceosomal RNA [Source: RFAM 8.0]	U1
1	1457284	12	ENSDARG00000064790	1457447	ENSDART00000094469			U1 spliceosomal RNA [Source: RFAM 8.0]	U1
1	1459134	12	ENSDARG00000067240	1459297	ENSDART00000096871			U1 spliceosomal RNA [Source: RFAM 8.0]	U1
1	1460425	12	ENSDARG00000066858	1460588	ENSDART00000096495			U1 spliceosomal RNA [Source: RFAM 8.0]	U1
1	1461716	12	ENSDARG00000066945	1461879	ENSDART00000096581			U1 spliceosomal RNA [Source: RFAM 8.0]	U1
1	1463007	12	ENSDARG00000064574	1463170	ENSDART00000094259			U1 spliceosomal RNA [Source: RFAM 8.0]	U1
1	1464298	12	ENSDARG00000064092	1464461	ENSDART00000093789			U1 spliceosomal RNA [Source: RFAM 8.0]	U1
1	1465588	12	ENSDARG00000065336	1465751	ENSDART00000095004			U1 spliceosomal RNA [Source: RFAM 8.0]	U1
1	1466879	12	ENSDARG00000067102	1467042	ENSDART00000096735			U1 spliceosomal RNA [Source: RFAM 8.0]	U1
1	1468729	12	ENSDARG00000067298	1468892	ENSDART00000096928			U1 spliceosomal RNA [Source: RFAM 8.0]	U1
1	1470020	12	ENSDARG00000066657	1470183	ENSDART00000096301			U1 spliceosomal RNA [Source: RFAM 8.0]	U1
1	1471311	12	ENSDARG00000066783	1471474	ENSDART00000096421			U1 spliceosomal RNA [Source: RFAM 8.0]	U1
1	1472602	12	ENSDARG00000064247	1472765	ENSDART00000093942			U1 spliceosomal RNA [Source: RFAM 8.0]	U1
1	1474447	12	ENSDARG00000066873	1474610	ENSDART00000096510			U1 spliceosomal RNA [Source: RFAM 8.0]	U1
1	1475738	12	ENSDARG00000065277	1475901	ENSDART00000072396			U1 spliceosomal RNA [Source: RFAM 8.0]	U1
1	1477029	12	ENSDARG00000067473	1477192	ENSDART00000097098			U1 spliceosomal RNA [Source: RFAM 8.0]	U1
1	1478320	12	ENSDARG00000067018	1478465	ENSDART00000096654			U1 spliceosomal RNA [Source: RFAM 8.0]	U1
1	1527028	12	ENSDARG00000064678	1527191	ENSDART00000094361			U1 spliceosomal RNA [Source: RFAM 8.0]	U1
1	1662672	12	ENSDARG00000053331	1670699	ENSDART00000041424	GO:0008146	sulfotransferase activity	sulfotransferase family 2, cytosolic sulfotransferase 2 [Source:RefSeq_peptide;Acc:NP_001071637]	sult2st2
1	1673101	12	ENSDARG00000033170	1689123	ENSDART00000048632	GO:0008146	sulfotransferase activity	sulfotransferase family 2, cytosolic sulfotransferase 1 [Source:RefSeq_peptide;Acc:NP_944596]	sult2st1
1	1673101	12	ENSDARG00000033170	1689123	ENSDART00000048632	GO:0016740	transferase activity	sulfotransferase family 2, cytosolic sulfotransferase 1 [Source:RefSeq_peptide;Acc:NP_944596]	sult2st1
1	1673101	12	ENSDARG00000033170	1689123	ENSDART00000048632	GO:0016783	sulfurtransferase activity	sulfotransferase family 2, cytosolic sulfotransferase 1 [Source:RefSeq_peptide;Acc:NP_944596]	sult2st1
1	1673101	12	ENSDARG00000033170	1689123	ENSDART00000106659			sulfotransferase family 2, cytosolic sulfotransferase 1 [Source:RefSeq_peptide;Acc:NP_944596]	sult2st1
-1	1715388	12	ENSDARG00000063555	1726400	ENSDART00000092983			Myc-associated zinc finger protein (MAZI) (Purine-binding transcription factor) (Pur-1) (ZF87) (ZIF87). [Source:Uniprot/SWISSPROT;Acc:P56270]	MAZ
-1	1715388	12	ENSDARG00000063555	1726400	ENSDART00000092980			Myc-associated zinc finger protein (MAZI) (Purine-binding transcription factor) (Pur-1) (ZF87) (ZIF87). [Source:Uniprot/SWISSPROT;Acc:P56270]	MAZ
1	1796613	12	ENSDARG00000002576	1806250	ENSDART00000018528	GO:0001539	ciliary or flagellar motility	calcium binding protein 5-like [Source:RefSeq_peptide;Acc:NP_956992]	zgc:73060
1	1796613	12	ENSDARG00000002576	1806250	ENSDART00000018528	GO:0005262	calcium channel activity	calcium binding protein 5-like [Source:RefSeq_peptide;Acc:NP_956992]	zgc:73060
1	1796613	12	ENSDARG00000002576	1806250	ENSDART00000018528	GO:0005509	calcium ion binding	calcium binding protein 5-like [Source:RefSeq_peptide;Acc:NP_956992]	zgc:73060
1	1796613	12	ENSDARG00000002576	1806250	ENSDART00000018528	GO:0006816	calcium ion transport	calcium binding protein 5-like [Source:RefSeq_peptide;Acc:NP_956992]	zgc:73060
1	1796613	12	ENSDARG00000002576	1806250	ENSDART00000018528	GO:0009288	flagellin-based flagellum	calcium binding protein 5-like [Source:RefSeq_peptide;Acc:NP_956992]	zgc:73060
1	1796613	12	ENSDARG00000002576	1806250	ENSDART00000018528	GO:0019855	calcium channel inhibitor activity	calcium binding protein 5-like [Source:RefSeq_peptide;Acc:NP_956992]	zgc:73060
1	1816880	12	ENSDARG00000045249	1835609	ENSDART00000066546	GO:0003674	molecular_function	hypothetical protein LOC574421 [Source:RefSeq_peptide;Acc:NP_001025139]	zgc:110030
1	1816880	12	ENSDARG00000045249	1835609	ENSDART00000066546	GO:0005575	cellular_component	hypothetical protein LOC574421 [Source:RefSeq_peptide;Acc:NP_001025139]	zgc:110030
1	1816880	12	ENSDARG00000045249	1835609	ENSDART00000066546	GO:0008150	biological_process	hypothetical protein LOC574421 [Source:RefSeq_peptide;Acc:NP_001025139]	zgc:110030
-1	1838448	12	ENSDARG00000006944	1849293	ENSDART00000041082				LOC567286
1	1857960	12	ENSDARG00000011785	1868486	ENSDART00000013465	GO:0001756	somitogenesis	T-box 24 [Source:RefSeq_peptide;Acc:NP_705952]	tbx24
1	1857960	12	ENSDARG00000011785	1868486	ENSDART00000013465	GO:0003700	transcription factor activity	T-box 24 [Source:RefSeq_peptide;Acc:NP_705952]	tbx24
1	1857960	12	ENSDARG00000011785	1868486	ENSDART00000013465	GO:0005524	ATP binding	T-box 24 [Source:RefSeq_peptide;Acc:NP_705952]	tbx24
1	1857960	12	ENSDARG00000011785	1868486	ENSDART00000013465	GO:0005634	nucleus	T-box 24 [Source:RefSeq_peptide;Acc:NP_705952]	tbx24
1	1857960	12	ENSDARG00000011785	1868486	ENSDART00000013465	GO:0006355	regulation of transcription, DNA-dependent	T-box 24 [Source:RefSeq_peptide;Acc:NP_705952]	tbx24
1	1857960	12	ENSDARG00000011785	1868486	ENSDART00000013465	GO:0009952	anterior/posterior pattern formation	T-box 24 [Source:RefSeq_peptide;Acc:NP_705952]	tbx24
1	1857960	12	ENSDARG00000011785	1868486	ENSDART00000013465	GO:0015986	ATP synthesis coupled proton transport	T-box 24 [Source:RefSeq_peptide;Acc:NP_705952]	tbx24
1	1857960	12	ENSDARG00000011785	1868486	ENSDART00000013465	GO:0016469	proton-transporting two-sector ATPase complex	T-box 24 [Source:RefSeq_peptide;Acc:NP_705952]	tbx24
1	1857960	12	ENSDARG00000011785	1868486	ENSDART00000013465	GO:0021523	somatic motor neuron differentiation	T-box 24 [Source:RefSeq_peptide;Acc:NP_705952]	tbx24
1	1857960	12	ENSDARG00000011785	1868486	ENSDART00000013465	GO:0046933	hydrogen ion transporting ATP synthase activity, rotational mechanism	T-box 24 [Source:RefSeq_peptide;Acc:NP_705952]	tbx24
1	1857960	12	ENSDARG00000011785	1868486	ENSDART00000013465	GO:0046961	hydrogen ion transporting ATPase activity, rotational mechanism	T-box 24 [Source:RefSeq_peptide;Acc:NP_705952]	tbx24
-1	1871901	12	ENSDARG00000021154	1886163	ENSDART00000038556	GO:0004657	proline dehydrogenase activity	hypothetical protein LOC436664 [Source:RefSeq_peptide;Acc:NP_001002391]	zgc:92040
-1	1871901	12	ENSDARG00000021154	1886163	ENSDART00000038556	GO:0005575	cellular_component	hypothetical protein LOC436664 [Source:RefSeq_peptide;Acc:NP_001002391]	zgc:92040
-1	1871901	12	ENSDARG00000021154	1886163	ENSDART00000038556	GO:0006537	glutamate biosynthetic process	hypothetical protein LOC436664 [Source:RefSeq_peptide;Acc:NP_001002391]	zgc:92040
-1	1871901	12	ENSDARG00000021154	1886163	ENSDART00000038556	GO:0006562	proline catabolic process	hypothetical protein LOC436664 [Source:RefSeq_peptide;Acc:NP_001002391]	zgc:92040
-1	1889645	12	ENSDARG00000016443	1907788	ENSDART00000016791	GO:0003743	translation initiation factor activity	eukaryotic translation initiation factor 3, subunit 8 [Source:RefSeq_peptide;Acc:NP_998628]	eif3s8
-1	1889645	12	ENSDARG00000016443	1907788	ENSDART00000016791	GO:0005852	eukaryotic translation initiation factor 3 complex	eukaryotic translation initiation factor 3, subunit 8 [Source:RefSeq_peptide;Acc:NP_998628]	eif3s8
-1	1889645	12	ENSDARG00000016443	1907788	ENSDART00000016791	GO:0006413	translational initiation	eukaryotic translation initiation factor 3, subunit 8 [Source:RefSeq_peptide;Acc:NP_998628]	eif3s8
-1	1910533	12	ENSDARG00000009595	1920050	ENSDART00000003489				LOC562705
1	1981838	12	ENSDARG00000059026	1989565	ENSDART00000106650	GO:0004252	serine-type endopeptidase activity	hypothetical protein LOC641414 [Source:RefSeq_peptide;Acc:NP_001032480]	zgc:123217
1	1981838	12	ENSDARG00000059026	1989565	ENSDART00000106650	GO:0005575	cellular_component	hypothetical protein LOC641414 [Source:RefSeq_peptide;Acc:NP_001032480]	zgc:123217
1	1981838	12	ENSDARG00000059026	1989565	ENSDART00000106650	GO:0006508	proteolysis	hypothetical protein LOC641414 [Source:RefSeq_peptide;Acc:NP_001032480]	zgc:123217
1	1981838	12	ENSDARG00000059026	1989565	ENSDART00000082023			hypothetical protein LOC641414 [Source:RefSeq_peptide;Acc:NP_001032480]	zgc:123217
1	1981838	12	ENSDARG00000059026	1989565	ENSDART00000106648			hypothetical protein LOC641414 [Source:RefSeq_peptide;Acc:NP_001032480]	zgc:123217
-1	1997594	12	ENSDARG00000034470	2015253	ENSDART00000042200	GO:0003824	catalytic activity	aldolase a, fructose-bisphosphate, b [Source:RefSeq_peptide;Acc:NP_998380]	aldoab
-1	1997594	12	ENSDARG00000034470	2015253	ENSDART00000042200	GO:0004332	fructose-bisphosphate aldolase activity	aldolase a, fructose-bisphosphate, b [Source:RefSeq_peptide;Acc:NP_998380]	aldoab
-1	1997594	12	ENSDARG00000034470	2015253	ENSDART00000042200	GO:0005575	cellular_component	aldolase a, fructose-bisphosphate, b [Source:RefSeq_peptide;Acc:NP_998380]	aldoab
-1	1997594	12	ENSDARG00000034470	2015253	ENSDART00000042200	GO:0006096	glycolysis	aldolase a, fructose-bisphosphate, b [Source:RefSeq_peptide;Acc:NP_998380]	aldoab
-1	1997594	12	ENSDARG00000034470	2015253	ENSDART00000042200	GO:0008152	metabolic process	aldolase a, fructose-bisphosphate, b [Source:RefSeq_peptide;Acc:NP_998380]	aldoab
-1	1997594	12	ENSDARG00000034470	2015253	ENSDART00000042200	GO:0016829	lyase activity	aldolase a, fructose-bisphosphate, b [Source:RefSeq_peptide;Acc:NP_998380]	aldoab
1	2063781	12	ENSDARG00000002956	2089081	ENSDART00000066551				LOC563782
1	2063781	12	ENSDARG00000002956	2089081	ENSDART00000013741				LOC563782
1	2063781	12	ENSDARG00000002956	2089081	ENSDART00000081655				LOC563782
1	2063781	12	ENSDARG00000002956	2089081	ENSDART00000025912				LOC563782
1	2063781	12	ENSDARG00000002956	2089081	ENSDART00000017274				LOC563782
1	2063781	12	ENSDARG00000002956	2089081	ENSDART00000066550				LOC563782
1	2063781	12	ENSDARG00000002956	2089081	ENSDART00000017981				LOC563782
1	2063781	12	ENSDARG00000002956	2089081	ENSDART00000048274				LOC563782
1	2063781	12	ENSDARG00000002956	2089081	ENSDART00000081589				LOC563782
1	2093261	12	ENSDARG00000058668	2109048	ENSDART00000081551
1	2093261	12	ENSDARG00000058668	2109048	ENSDART00000081532
-1	2116506	12	ENSDARG00000063444	2121728	ENSDART00000092746				LOC799308
-1	2126131	12	ENSDARG00000018839	2130973	ENSDART00000003424
-1	2139880	12	ENSDARG00000045253	2140918	ENSDART00000066555				LOC799371
-1	2147282	12	ENSDARG00000071841	2152286	ENSDART00000106572				LOC799436
1	2165773	12	ENSDARG00000023110	2183659	ENSDART00000042277	GO:0000166	nucleotide binding	mitogen-activated protein kinase 7 [Source:RefSeq_peptide;Acc:NP_001013469]	mapk7
1	2165773	12	ENSDARG00000023110	2183659	ENSDART00000042277	GO:0004672	protein kinase activity	mitogen-activated protein kinase 7 [Source:RefSeq_peptide;Acc:NP_001013469]	mapk7
1	2165773	12	ENSDARG00000023110	2183659	ENSDART00000042277	GO:0004674	protein serine/threonine kinase activity	mitogen-activated protein kinase 7 [Source:RefSeq_peptide;Acc:NP_001013469]	mapk7
1	2165773	12	ENSDARG00000023110	2183659	ENSDART00000042277	GO:0004707	MAP kinase activity	mitogen-activated protein kinase 7 [Source:RefSeq_peptide;Acc:NP_001013469]	mapk7
1	2165773	12	ENSDARG00000023110	2183659	ENSDART00000042277	GO:0005524	ATP binding	mitogen-activated protein kinase 7 [Source:RefSeq_peptide;Acc:NP_001013469]	mapk7
1	2165773	12	ENSDARG00000023110	2183659	ENSDART00000042277	GO:0005575	cellular_component	mitogen-activated protein kinase 7 [Source:RefSeq_peptide;Acc:NP_001013469]	mapk7
1	2165773	12	ENSDARG00000023110	2183659	ENSDART00000042277	GO:0006468	protein amino acid phosphorylation	mitogen-activated protein kinase 7 [Source:RefSeq_peptide;Acc:NP_001013469]	mapk7
1	2165773	12	ENSDARG00000023110	2183659	ENSDART00000042277	GO:0016301	kinase activity	mitogen-activated protein kinase 7 [Source:RefSeq_peptide;Acc:NP_001013469]	mapk7
1	2165773	12	ENSDARG00000023110	2183659	ENSDART00000042277	GO:0016740	transferase activity	mitogen-activated protein kinase 7 [Source:RefSeq_peptide;Acc:NP_001013469]	mapk7
-1	2187309	12	ENSDARG00000045255	2188689	ENSDART00000066557
1	2255791	12	ENSDARG00000039182	2352910	ENSDART00000057250				LOC100003890
-1	2414951	12	ENSDARG00000063435	2437662	ENSDART00000092687			Transient receptor potential cation channel subfamily M member 4 (Long transient receptor potential channel 4) (hTRPM4) (Melastatin-4) (Calcium-activated non-selective cation channel 1). [Source:Uniprot/SWISSPROT;Acc:Q8TD43]	TRPM4 (3 of 3)
-1	2458614	12	ENSDARG00000058631	2463812	ENSDART00000106566
-1	2458614	12	ENSDARG00000058631	2463812	ENSDART00000081521
1	2478468	12	ENSDARG00000016923	2501891	ENSDART00000002233				LOC564920
1	2478468	12	ENSDARG00000016923	2501891	ENSDART00000106560				LOC564920
-1	2659907	12	ENSDARG00000045241	2679758	ENSDART00000066532				LOC100000342
-1	2926776	12	ENSDARG00000054528	2936734	ENSDART00000076716
-1	2946740	12	ENSDARG00000029321	2950902	ENSDART00000066501	GO:0003674	molecular_function	hypothetical protein LOC100037358 [Source:RefSeq_peptide;Acc:NP_001082980]	zgc:163073
-1	2946740	12	ENSDARG00000029321	2950902	ENSDART00000066501	GO:0005575	cellular_component	hypothetical protein LOC100037358 [Source:RefSeq_peptide;Acc:NP_001082980]	zgc:163073
-1	2946740	12	ENSDARG00000029321	2950902	ENSDART00000066501	GO:0008150	biological_process	hypothetical protein LOC100037358 [Source:RefSeq_peptide;Acc:NP_001082980]	zgc:163073
1	2953828	12	ENSDARG00000071837	2964385	ENSDART00000106552
1	2979129	12	ENSDARG00000008797	3003307	ENSDART00000106543			Voltage-gated sodium channel type IV alpha subunit Nav1.4a. [Source:Uniprot/SPTREMBL;Acc:Q20JQ6]	scn4aa
1	2979129	12	ENSDARG00000008797	3003307	ENSDART00000010588	GO:0001518	voltage-gated sodium channel complex	Voltage-gated sodium channel type IV alpha subunit Nav1.4a. [Source:Uniprot/SPTREMBL;Acc:Q20JQ6]	scn4aa
1	2979129	12	ENSDARG00000008797	3003307	ENSDART00000010588	GO:0005216	ion channel activity	Voltage-gated sodium channel type IV alpha subunit Nav1.4a. [Source:Uniprot/SPTREMBL;Acc:Q20JQ6]	scn4aa
1	2979129	12	ENSDARG00000008797	3003307	ENSDART00000010588	GO:0005248	voltage-gated sodium channel activity	Voltage-gated sodium channel type IV alpha subunit Nav1.4a. [Source:Uniprot/SPTREMBL;Acc:Q20JQ6]	scn4aa
1	2979129	12	ENSDARG00000008797	3003307	ENSDART00000010588	GO:0005509	calcium ion binding	Voltage-gated sodium channel type IV alpha subunit Nav1.4a. [Source:Uniprot/SPTREMBL;Acc:Q20JQ6]	scn4aa
1	2979129	12	ENSDARG00000008797	3003307	ENSDART00000010588	GO:0006811	ion transport	Voltage-gated sodium channel type IV alpha subunit Nav1.4a. [Source:Uniprot/SPTREMBL;Acc:Q20JQ6]	scn4aa
1	2979129	12	ENSDARG00000008797	3003307	ENSDART00000010588	GO:0006814	sodium ion transport	Voltage-gated sodium channel type IV alpha subunit Nav1.4a. [Source:Uniprot/SPTREMBL;Acc:Q20JQ6]	scn4aa
1	2979129	12	ENSDARG00000008797	3003307	ENSDART00000010588	GO:0016020	membrane	Voltage-gated sodium channel type IV alpha subunit Nav1.4a. [Source:Uniprot/SPTREMBL;Acc:Q20JQ6]	scn4aa
1	2979129	12	ENSDARG00000008797	3003307	ENSDART00000106534			Voltage-gated sodium channel type IV alpha subunit Nav1.4a. [Source:Uniprot/SPTREMBL;Acc:Q20JQ6]	scn4aa
1	2979129	12	ENSDARG00000008797	3003307	ENSDART00000041109			Voltage-gated sodium channel type IV alpha subunit Nav1.4a. [Source:Uniprot/SPTREMBL;Acc:Q20JQ6]	scn4aa
1	3030386	12	ENSDARG00000063247	3072766	ENSDART00000092241			hypothetical protein LOC564048 [Source:RefSeq_peptide;Acc:NP_001082872]	NP_001082872.1
1	3161446	12	ENSDARG00000065681	3161581	ENSDART00000095340			Small nucleolar RNA SNORA30 [Source: RFAM 8.0]	SNORA30
1	3162327	12	ENSDARG00000064701	3162462	ENSDART00000094383			Small nucleolar RNA SNORA30 [Source: RFAM 8.0]	SNORA30
1	3167105	12	ENSDARG00000065391	3167240	ENSDART00000095059			Small nucleolar RNA SNORA30 [Source: RFAM 8.0]	SNORA30
1	3171451	12	ENSDARG00000066091	3171581	ENSDART00000095746			Small nucleolar RNA SNORA30 [Source: RFAM 8.0]	SNORA30
1	3212586	12	ENSDARG00000029241	3223237	ENSDART00000048256			hypothetical protein LOC553800 [Source:RefSeq_peptide;Acc:NP_001018598]	zgc:112184
1	3212586	12	ENSDARG00000029241	3223237	ENSDART00000106517	GO:0003674	molecular_function	hypothetical protein LOC553800 [Source:RefSeq_peptide;Acc:NP_001018598]	zgc:112184
1	3212586	12	ENSDARG00000029241	3223237	ENSDART00000106517	GO:0005575	cellular_component	hypothetical protein LOC553800 [Source:RefSeq_peptide;Acc:NP_001018598]	zgc:112184
1	3212586	12	ENSDARG00000029241	3223237	ENSDART00000106517	GO:0008150	biological_process	hypothetical protein LOC553800 [Source:RefSeq_peptide;Acc:NP_001018598]	zgc:112184
-1	3225874	12	ENSDARG00000057970	3230072	ENSDART00000080731	GO:0005215	transporter activity	retinol binding protein 4, plasma [Source:RefSeq_peptide;Acc:NP_570995]	rbp4
-1	3225874	12	ENSDARG00000057970	3230072	ENSDART00000080731	GO:0005488	binding	retinol binding protein 4, plasma [Source:RefSeq_peptide;Acc:NP_570995]	rbp4
-1	3225874	12	ENSDARG00000057970	3230072	ENSDART00000080731	GO:0005501	retinoid binding	retinol binding protein 4, plasma [Source:RefSeq_peptide;Acc:NP_570995]	rbp4
-1	3225874	12	ENSDARG00000057970	3230072	ENSDART00000080731	GO:0005575	cellular_component	retinol binding protein 4, plasma [Source:RefSeq_peptide;Acc:NP_570995]	rbp4
-1	3225874	12	ENSDARG00000057970	3230072	ENSDART00000080731	GO:0006810	transport	retinol binding protein 4, plasma [Source:RefSeq_peptide;Acc:NP_570995]	rbp4
1	3239129	12	ENSDARG00000057964	3262126	ENSDART00000080713			phosphodiesterase 6C, cGMP-specific, cone, alpha prime [Source:RefSeq_peptide;Acc:NP_957165]	pde6c
1	3239129	12	ENSDARG00000057964	3262126	ENSDART00000106501	GO:0003824	catalytic activity	phosphodiesterase 6C, cGMP-specific, cone, alpha prime [Source:RefSeq_peptide;Acc:NP_957165]	pde6c
1	3239129	12	ENSDARG00000057964	3262126	ENSDART00000106501	GO:0004114	3',5'-cyclic-nucleotide phosphodiesterase activity	phosphodiesterase 6C, cGMP-specific, cone, alpha prime [Source:RefSeq_peptide;Acc:NP_957165]	pde6c
1	3239129	12	ENSDARG00000057964	3262126	ENSDART00000106501	GO:0007165	signal transduction	phosphodiesterase 6C, cGMP-specific, cone, alpha prime [Source:RefSeq_peptide;Acc:NP_957165]	pde6c
-1	3266216	12	ENSDARG00000016608	3299124	ENSDART00000002644	GO:0003674	molecular_function	hypothetical protein LOC449836 [Source:RefSeq_peptide;Acc:NP_001006006]	zgc:103767
-1	3266216	12	ENSDARG00000016608	3299124	ENSDART00000002644	GO:0005575	cellular_component	hypothetical protein LOC449836 [Source:RefSeq_peptide;Acc:NP_001006006]	zgc:103767
-1	3266216	12	ENSDARG00000016608	3299124	ENSDART00000002644	GO:0008150	biological_process	hypothetical protein LOC449836 [Source:RefSeq_peptide;Acc:NP_001006006]	zgc:103767
1	3301011	12	ENSDARG00000058421	3315248	ENSDART00000081298			LGI1B (Fragment). [Source:Uniprot/SPTREMBL;Acc:Q2HPF9]	lgi1b
1	3329785	12	ENSDARG00000063268	3332873	ENSDART00000092297				LOC100001920
1	3494304	12	ENSDARG00000010654	3538823	ENSDART00000019245				LOC569534
-1	3556073	12	ENSDARG00000035966	3571871	ENSDART00000052206	GO:0003677	DNA binding	PR (Fragment). [Source:Uniprot/SPTREMBL;Acc:Q1L686]	pr
-1	3556073	12	ENSDARG00000035966	3571871	ENSDART00000052206	GO:0003700	transcription factor activity	PR (Fragment). [Source:Uniprot/SPTREMBL;Acc:Q1L686]	pr
-1	3556073	12	ENSDARG00000035966	3571871	ENSDART00000052206	GO:0004872	receptor activity	PR (Fragment). [Source:Uniprot/SPTREMBL;Acc:Q1L686]	pr
-1	3556073	12	ENSDARG00000035966	3571871	ENSDART00000052206	GO:0005634	nucleus	PR (Fragment). [Source:Uniprot/SPTREMBL;Acc:Q1L686]	pr
-1	3556073	12	ENSDARG00000035966	3571871	ENSDART00000052206	GO:0006350	transcription	PR (Fragment). [Source:Uniprot/SPTREMBL;Acc:Q1L686]	pr
-1	3556073	12	ENSDARG00000035966	3571871	ENSDART00000052206	GO:0006353	transcription termination	PR (Fragment). [Source:Uniprot/SPTREMBL;Acc:Q1L686]	pr
-1	3556073	12	ENSDARG00000035966	3571871	ENSDART00000052206	GO:0006355	regulation of transcription, DNA-dependent	PR (Fragment). [Source:Uniprot/SPTREMBL;Acc:Q1L686]	pr
-1	3556073	12	ENSDARG00000035966	3571871	ENSDART00000052206	GO:0006829	zinc ion transport	PR (Fragment). [Source:Uniprot/SPTREMBL;Acc:Q1L686]	pr
-1	3556073	12	ENSDARG00000035966	3571871	ENSDART00000052206	GO:0008270	zinc ion binding	PR (Fragment). [Source:Uniprot/SPTREMBL;Acc:Q1L686]	pr
-1	3556073	12	ENSDARG00000035966	3571871	ENSDART00000052206	GO:0031564	transcription antitermination	PR (Fragment). [Source:Uniprot/SPTREMBL;Acc:Q1L686]	pr
-1	3556073	12	ENSDARG00000035966	3571871	ENSDART00000052206	GO:0043565	sequence-specific DNA binding	PR (Fragment). [Source:Uniprot/SPTREMBL;Acc:Q1L686]	pr
-1	3556073	12	ENSDARG00000035966	3571871	ENSDART00000052206	GO:0046872	metal ion binding	PR (Fragment). [Source:Uniprot/SPTREMBL;Acc:Q1L686]	pr
-1	3740020	12	ENSDARG00000002487	3758545	ENSDART00000028043	GO:0005488	binding	Nucleolar complex protein 3 homolog (NOC3 protein homolog) (NOC3-like protein) (Nucleolar complex-associated protein 3-like protein). [Source:Uniprot/SWISSPROT;Acc:Q6DRN3]	noc3l
-1	3810680	12	ENSDARG00000071809	3831508	ENSDART00000106476
1	3873395	12	ENSDARG00000002968	3884425	ENSDART00000010358				LOC562916
-1	3903241	12	ENSDARG00000012829	3927867	ENSDART00000027793	GO:0000139	Golgi membrane	Neutral ceramidase (EC 3.5.1.23) (NCDase) (N-CDase) (Acylsphingosine deacylase 2) (N-acylsphingosine amidohydrolase 2) (znCD). [Source:Uniprot/SWISSPROT;Acc:Q5W7F1]	asah2
-1	3903241	12	ENSDARG00000012829	3927867	ENSDART00000027793	GO:0005579	membrane attack complex	Neutral ceramidase (EC 3.5.1.23) (NCDase) (N-CDase) (Acylsphingosine deacylase 2) (N-acylsphingosine amidohydrolase 2) (znCD). [Source:Uniprot/SWISSPROT;Acc:Q5W7F1]	asah2
-1	3903241	12	ENSDARG00000012829	3927867	ENSDART00000027793	GO:0005789	endoplasmic reticulum membrane	Neutral ceramidase (EC 3.5.1.23) (NCDase) (N-CDase) (Acylsphingosine deacylase 2) (N-acylsphingosine amidohydrolase 2) (znCD). [Source:Uniprot/SWISSPROT;Acc:Q5W7F1]	asah2
-1	3903241	12	ENSDARG00000012829	3927867	ENSDART00000027793	GO:0005886	plasma membrane	Neutral ceramidase (EC 3.5.1.23) (NCDase) (N-CDase) (Acylsphingosine deacylase 2) (N-acylsphingosine amidohydrolase 2) (znCD). [Source:Uniprot/SWISSPROT;Acc:Q5W7F1]	asah2
-1	3903241	12	ENSDARG00000012829	3927867	ENSDART00000027793	GO:0005887	integral to plasma membrane	Neutral ceramidase (EC 3.5.1.23) (NCDase) (N-CDase) (Acylsphingosine deacylase 2) (N-acylsphingosine amidohydrolase 2) (znCD). [Source:Uniprot/SWISSPROT;Acc:Q5W7F1]	asah2
-1	3903241	12	ENSDARG00000012829	3927867	ENSDART00000027793	GO:0006672	ceramide metabolic process	Neutral ceramidase (EC 3.5.1.23) (NCDase) (N-CDase) (Acylsphingosine deacylase 2) (N-acylsphingosine amidohydrolase 2) (znCD). [Source:Uniprot/SWISSPROT;Acc:Q5W7F1]	asah2
-1	3903241	12	ENSDARG00000012829	3927867	ENSDART00000027793	GO:0016020	membrane	Neutral ceramidase (EC 3.5.1.23) (NCDase) (N-CDase) (Acylsphingosine deacylase 2) (N-acylsphingosine amidohydrolase 2) (znCD). [Source:Uniprot/SWISSPROT;Acc:Q5W7F1]	asah2
-1	3903241	12	ENSDARG00000012829	3927867	ENSDART00000027793	GO:0016021	integral to membrane	Neutral ceramidase (EC 3.5.1.23) (NCDase) (N-CDase) (Acylsphingosine deacylase 2) (N-acylsphingosine amidohydrolase 2) (znCD). [Source:Uniprot/SWISSPROT;Acc:Q5W7F1]	asah2
-1	3903241	12	ENSDARG00000012829	3927867	ENSDART00000027793	GO:0016324	apical plasma membrane	Neutral ceramidase (EC 3.5.1.23) (NCDase) (N-CDase) (Acylsphingosine deacylase 2) (N-acylsphingosine amidohydrolase 2) (znCD). [Source:Uniprot/SWISSPROT;Acc:Q5W7F1]	asah2
-1	3903241	12	ENSDARG00000012829	3927867	ENSDART00000027793	GO:0016787	hydrolase activity	Neutral ceramidase (EC 3.5.1.23) (NCDase) (N-CDase) (Acylsphingosine deacylase 2) (N-acylsphingosine amidohydrolase 2) (znCD). [Source:Uniprot/SWISSPROT;Acc:Q5W7F1]	asah2
-1	3903241	12	ENSDARG00000012829	3927867	ENSDART00000027793	GO:0017040	ceramidase activity	Neutral ceramidase (EC 3.5.1.23) (NCDase) (N-CDase) (Acylsphingosine deacylase 2) (N-acylsphingosine amidohydrolase 2) (znCD). [Source:Uniprot/SWISSPROT;Acc:Q5W7F1]	asah2
-1	3931253	12	ENSDARG00000029621	3979678	ENSDART00000048526	GO:0003674	molecular_function	hypothetical protein LOC566563 [Source:RefSeq_peptide;Acc:NP_001071082]	zgc:154039
-1	3931253	12	ENSDARG00000029621	3979678	ENSDART00000048526	GO:0005575	cellular_component	hypothetical protein LOC566563 [Source:RefSeq_peptide;Acc:NP_001071082]	zgc:154039
-1	3931253	12	ENSDARG00000029621	3979678	ENSDART00000048526	GO:0008150	biological_process	hypothetical protein LOC566563 [Source:RefSeq_peptide;Acc:NP_001071082]	zgc:154039
1	3982238	12	ENSDARG00000015747	3996194	ENSDART00000002583	GO:0005575	cellular_component	Alanyl-tRNA synthetase domain-containing protein 1. [Source:Uniprot/SWISSPROT;Acc:Q6DEJ5]	zgc:101066
-1	3997261	12	ENSDARG00000013721	4003930	ENSDART00000091868			Hypothetical protein (Fragment). [Source:Uniprot/SPTREMBL;Acc:A2VD27]	A2VD27_DANRE
-1	3997261	12	ENSDARG00000013721	4003930	ENSDART00000024859			Hypothetical protein (Fragment). [Source:Uniprot/SPTREMBL;Acc:A2VD27]	A2VD27_DANRE
1	4011771	12	ENSDARG00000031616	4021969	ENSDART00000032050	GO:0008150	biological_process	hypothetical protein LOC445118 [Source:RefSeq_peptide;Acc:NP_001003512]	g6pc
1	4011771	12	ENSDARG00000031616	4021969	ENSDART00000106435			hypothetical protein LOC445118 [Source:RefSeq_peptide;Acc:NP_001003512]	g6pc
1	4046654	12	ENSDARG00000031770	4064218	ENSDART00000004896			MYST histone acetyltransferase 2 [Source:RefSeq_peptide;Acc:NP_997800]	myst2
1	4046654	12	ENSDARG00000031770	4064218	ENSDART00000084224	GO:0003676	nucleic acid binding	MYST histone acetyltransferase 2 [Source:RefSeq_peptide;Acc:NP_997800]	myst2
1	4046654	12	ENSDARG00000031770	4064218	ENSDART00000084224	GO:0003677	DNA binding	MYST histone acetyltransferase 2 [Source:RefSeq_peptide;Acc:NP_997800]	myst2
1	4046654	12	ENSDARG00000031770	4064218	ENSDART00000084224	GO:0003700	transcription factor activity	MYST histone acetyltransferase 2 [Source:RefSeq_peptide;Acc:NP_997800]	myst2
1	4046654	12	ENSDARG00000031770	4064218	ENSDART00000084224	GO:0005622	intracellular	MYST histone acetyltransferase 2 [Source:RefSeq_peptide;Acc:NP_997800]	myst2
1	4046654	12	ENSDARG00000031770	4064218	ENSDART00000084224	GO:0005634	nucleus	MYST histone acetyltransferase 2 [Source:RefSeq_peptide;Acc:NP_997800]	myst2
1	4046654	12	ENSDARG00000031770	4064218	ENSDART00000084224	GO:0006350	transcription	MYST histone acetyltransferase 2 [Source:RefSeq_peptide;Acc:NP_997800]	myst2
1	4046654	12	ENSDARG00000031770	4064218	ENSDART00000084224	GO:0006353	transcription termination	MYST histone acetyltransferase 2 [Source:RefSeq_peptide;Acc:NP_997800]	myst2
1	4046654	12	ENSDARG00000031770	4064218	ENSDART00000084224	GO:0006355	regulation of transcription, DNA-dependent	MYST histone acetyltransferase 2 [Source:RefSeq_peptide;Acc:NP_997800]	myst2
1	4046654	12	ENSDARG00000031770	4064218	ENSDART00000084224	GO:0008270	zinc ion binding	MYST histone acetyltransferase 2 [Source:RefSeq_peptide;Acc:NP_997800]	myst2
1	4046654	12	ENSDARG00000031770	4064218	ENSDART00000084224	GO:0016740	transferase activity	MYST histone acetyltransferase 2 [Source:RefSeq_peptide;Acc:NP_997800]	myst2
1	4046654	12	ENSDARG00000031770	4064218	ENSDART00000084224	GO:0031564	transcription antitermination	MYST histone acetyltransferase 2 [Source:RefSeq_peptide;Acc:NP_997800]	myst2
-1	4310400	12	ENSDARG00000045164	4318174	ENSDART00000066407				LOC556906
-1	4333475	12	ENSDARG00000029121	4334423	ENSDART00000045043				LOC100004083
1	4498411	12	ENSDARG00000013975	4553021	ENSDART00000005456	GO:0004872	receptor activity	gdnf family receptor alpha 1b [Source:RefSeq_peptide;Acc:NP_571806]	gfra1b
1	4498411	12	ENSDARG00000013975	4553021	ENSDART00000005456	GO:0048484	enteric nervous system development	gdnf family receptor alpha 1b [Source:RefSeq_peptide;Acc:NP_571806]	gfra1b
-1	4579667	12	ENSDARG00000006420	4719715	ENSDART00000042514				LOC569196
1	4766388	12	ENSDARG00000008127	5107222	ENSDART00000106399			protocadherin 15b [Source:RefSeq_peptide;Acc:NP_001012504]	pcdh15b
1	4766388	12	ENSDARG00000008127	5107222	ENSDART00000106394	GO:0001654	eye development	protocadherin 15b [Source:RefSeq_peptide;Acc:NP_001012504]	pcdh15b
1	4766388	12	ENSDARG00000008127	5107222	ENSDART00000106394	GO:0005262	calcium channel activity	protocadherin 15b [Source:RefSeq_peptide;Acc:NP_001012504]	pcdh15b
1	4766388	12	ENSDARG00000008127	5107222	ENSDART00000106394	GO:0005509	calcium ion binding	protocadherin 15b [Source:RefSeq_peptide;Acc:NP_001012504]	pcdh15b
1	4766388	12	ENSDARG00000008127	5107222	ENSDART00000106394	GO:0006816	calcium ion transport	protocadherin 15b [Source:RefSeq_peptide;Acc:NP_001012504]	pcdh15b
1	4766388	12	ENSDARG00000008127	5107222	ENSDART00000106394	GO:0007156	homophilic cell adhesion	protocadherin 15b [Source:RefSeq_peptide;Acc:NP_001012504]	pcdh15b
1	4766388	12	ENSDARG00000008127	5107222	ENSDART00000106394	GO:0016020	membrane	protocadherin 15b [Source:RefSeq_peptide;Acc:NP_001012504]	pcdh15b
1	4766388	12	ENSDARG00000008127	5107222	ENSDART00000106394	GO:0019855	calcium channel inhibitor activity	protocadherin 15b [Source:RefSeq_peptide;Acc:NP_001012504]	pcdh15b
1	4766388	12	ENSDARG00000008127	5107222	ENSDART00000106394	GO:0050908	detection of light stimulus during visual perception	protocadherin 15b [Source:RefSeq_peptide;Acc:NP_001012504]	pcdh15b
1	4766388	12	ENSDARG00000008127	5107222	ENSDART00000106391			protocadherin 15b [Source:RefSeq_peptide;Acc:NP_001012504]	pcdh15b
1	4766388	12	ENSDARG00000008127	5107222	ENSDART00000013585			protocadherin 15b [Source:RefSeq_peptide;Acc:NP_001012504]	pcdh15b
1	5126269	12	ENSDARG00000071772	5130756	ENSDART00000106387				LOC100004140
-1	5205865	12	ENSDARG00000045219	5207982	ENSDART00000066477	GO:0005576	extracellular region	dickkopf 1 [Source:RefSeq_peptide;Acc:NP_571078]	dkk1
-1	5205865	12	ENSDARG00000045219	5207982	ENSDART00000066477	GO:0007275	multicellular organismal development	dickkopf 1 [Source:RefSeq_peptide;Acc:NP_571078]	dkk1
-1	5205865	12	ENSDARG00000045219	5207982	ENSDART00000066477	GO:0007398	ectoderm development	dickkopf 1 [Source:RefSeq_peptide;Acc:NP_571078]	dkk1
-1	5205865	12	ENSDARG00000045219	5207982	ENSDART00000066477	GO:0017147	Wnt-protein binding	dickkopf 1 [Source:RefSeq_peptide;Acc:NP_571078]	dkk1
-1	5205865	12	ENSDARG00000045219	5207982	ENSDART00000066477	GO:0030178	negative regulation of Wnt receptor signaling pathway	dickkopf 1 [Source:RefSeq_peptide;Acc:NP_571078]	dkk1
-1	5205865	12	ENSDARG00000045219	5207982	ENSDART00000066477	GO:0030900	forebrain development	dickkopf 1 [Source:RefSeq_peptide;Acc:NP_571078]	dkk1
-1	5205865	12	ENSDARG00000045219	5207982	ENSDART00000066477	GO:0030903	notochord development	dickkopf 1 [Source:RefSeq_peptide;Acc:NP_571078]	dkk1
-1	5222760	12	ENSDARG00000031702	5228197	ENSDART00000043236			cGMP-dependent protein kinase 1, alpha isozyme (EC 2.7.11.12) (CGK 1 alpha) (cGKI-alpha). [Source:Uniprot/SWISSPROT;Acc:Q13976]	PRKG1 (1 of 2)
1	5497398	12	ENSDARG00000014682	5504058	ENSDART00000038803				LOC560971
1	5497398	12	ENSDARG00000014682	5504058	ENSDART00000080470				LOC560971
1	5497398	12	ENSDARG00000014682	5504058	ENSDART00000020995				LOC560971
1	5643532	12	ENSDARG00000071768	5651410	ENSDART00000106375				LOC100007756
1	6043652	12	ENSDARG00000071765	6046135	ENSDART00000092099
-1	6147831	12	ENSDARG00000020371	6158127	ENSDART00000010569	GO:0003674	molecular_function	hypothetical protein LOC790919 [Source:RefSeq_peptide;Acc:NP_001073535]	zgc:158425
-1	6147831	12	ENSDARG00000020371	6158127	ENSDART00000010569	GO:0005575	cellular_component	hypothetical protein LOC790919 [Source:RefSeq_peptide;Acc:NP_001073535]	zgc:158425
-1	6147831	12	ENSDARG00000020371	6158127	ENSDART00000010569	GO:0008150	biological_process	hypothetical protein LOC790919 [Source:RefSeq_peptide;Acc:NP_001073535]	zgc:158425
1	6189318	12	ENSDARG00000037196	6269530	ENSDART00000054092			AT-rich interactive domain-containing protein 5B (ARID domain- containing protein 5B) (Mrf1-like) (Modulator recognition factor 2) (MRF-2). [Source:Uniprot/SWISSPROT;Acc:Q14865]	ARID5B
1	6189318	12	ENSDARG00000037196	6269530	ENSDART00000106366			AT-rich interactive domain-containing protein 5B (ARID domain- containing protein 5B) (Mrf1-like) (Modulator recognition factor 2) (MRF-2). [Source:Uniprot/SWISSPROT;Acc:Q14865]	ARID5B
1	6189318	12	ENSDARG00000037196	6269530	ENSDART00000106365			AT-rich interactive domain-containing protein 5B (ARID domain- containing protein 5B) (Mrf1-like) (Modulator recognition factor 2) (MRF-2). [Source:Uniprot/SWISSPROT;Acc:Q14865]	ARID5B
1	6189318	12	ENSDARG00000037196	6269530	ENSDART00000106363			AT-rich interactive domain-containing protein 5B (ARID domain- containing protein 5B) (Mrf1-like) (Modulator recognition factor 2) (MRF-2). [Source:Uniprot/SWISSPROT;Acc:Q14865]	ARID5B
1	6360055	12	ENSDARG00000042827	6361700	ENSDART00000062858	GO:0003674	molecular_function	hypothetical protein LOC494091 [Source:RefSeq_peptide;Acc:NP_001008634]	zgc:101580
1	6360055	12	ENSDARG00000042827	6361700	ENSDART00000062858	GO:0005575	cellular_component	hypothetical protein LOC494091 [Source:RefSeq_peptide;Acc:NP_001008634]	zgc:101580
1	6360055	12	ENSDARG00000042827	6361700	ENSDART00000062858	GO:0008150	biological_process	hypothetical protein LOC494091 [Source:RefSeq_peptide;Acc:NP_001008634]	zgc:101580
-1	6369025	12	ENSDARG00000042826	6371514	ENSDART00000062855	GO:0003676	nucleic acid binding	Early growth response protein 2b (EGR-2b) (Krox-20 protein) (KRX-20 protein). [Source:Uniprot/SWISSPROT;Acc:Q05159]	egr2b
-1	6369025	12	ENSDARG00000042826	6371514	ENSDART00000062855	GO:0003677	DNA binding	Early growth response protein 2b (EGR-2b) (Krox-20 protein) (KRX-20 protein). [Source:Uniprot/SWISSPROT;Acc:Q05159]	egr2b
-1	6369025	12	ENSDARG00000042826	6371514	ENSDART00000062855	GO:0005622	intracellular	Early growth response protein 2b (EGR-2b) (Krox-20 protein) (KRX-20 protein). [Source:Uniprot/SWISSPROT;Acc:Q05159]	egr2b
-1	6369025	12	ENSDARG00000042826	6371514	ENSDART00000062855	GO:0006350	transcription	Early growth response protein 2b (EGR-2b) (Krox-20 protein) (KRX-20 protein). [Source:Uniprot/SWISSPROT;Acc:Q05159]	egr2b
-1	6369025	12	ENSDARG00000042826	6371514	ENSDART00000062855	GO:0006353	transcription termination	Early growth response protein 2b (EGR-2b) (Krox-20 protein) (KRX-20 protein). [Source:Uniprot/SWISSPROT;Acc:Q05159]	egr2b
-1	6369025	12	ENSDARG00000042826	6371514	ENSDART00000062855	GO:0006355	regulation of transcription, DNA-dependent	Early growth response protein 2b (EGR-2b) (Krox-20 protein) (KRX-20 protein). [Source:Uniprot/SWISSPROT;Acc:Q05159]	egr2b
-1	6369025	12	ENSDARG00000042826	6371514	ENSDART00000062855	GO:0006829	zinc ion transport	Early growth response protein 2b (EGR-2b) (Krox-20 protein) (KRX-20 protein). [Source:Uniprot/SWISSPROT;Acc:Q05159]	egr2b
-1	6369025	12	ENSDARG00000042826	6371514	ENSDART00000062855	GO:0008270	zinc ion binding	Early growth response protein 2b (EGR-2b) (Krox-20 protein) (KRX-20 protein). [Source:Uniprot/SWISSPROT;Acc:Q05159]	egr2b
-1	6369025	12	ENSDARG00000042826	6371514	ENSDART00000062855	GO:0031564	transcription antitermination	Early growth response protein 2b (EGR-2b) (Krox-20 protein) (KRX-20 protein). [Source:Uniprot/SWISSPROT;Acc:Q05159]	egr2b
-1	6369025	12	ENSDARG00000042826	6371514	ENSDART00000062855	GO:0046872	metal ion binding	Early growth response protein 2b (EGR-2b) (Krox-20 protein) (KRX-20 protein). [Source:Uniprot/SWISSPROT;Acc:Q05159]	egr2b
1	6461955	12	ENSDARG00000023591	6471942	ENSDART00000031676	GO:0004872	receptor activity	nuclear receptor binding factor 2 [Source:RefSeq_peptide;Acc:NP_001002613]	nrbf2
1	6461955	12	ENSDARG00000023591	6471942	ENSDART00000031676	GO:0005488	binding	nuclear receptor binding factor 2 [Source:RefSeq_peptide;Acc:NP_001002613]	nrbf2
1	6461955	12	ENSDARG00000023591	6471942	ENSDART00000031676	GO:0005575	cellular_component	nuclear receptor binding factor 2 [Source:RefSeq_peptide;Acc:NP_001002613]	nrbf2
1	6461955	12	ENSDARG00000023591	6471942	ENSDART00000031676	GO:0008150	biological_process	nuclear receptor binding factor 2 [Source:RefSeq_peptide;Acc:NP_001002613]	nrbf2
1	6774413	12	ENSDARG00000004160	6807101	ENSDART00000021628			Receptor expression-enhancing protein 3. [Source:Uniprot/SWISSPROT;Acc:Q7ZVX5]	reep3
1	6774413	12	ENSDARG00000004160	6807101	ENSDART00000106356	GO:0003674	molecular_function	Receptor expression-enhancing protein 3. [Source:Uniprot/SWISSPROT;Acc:Q7ZVX5]	reep3
1	6774413	12	ENSDARG00000004160	6807101	ENSDART00000106356	GO:0005579	membrane attack complex	Receptor expression-enhancing protein 3. [Source:Uniprot/SWISSPROT;Acc:Q7ZVX5]	reep3
1	6774413	12	ENSDARG00000004160	6807101	ENSDART00000106356	GO:0008150	biological_process	Receptor expression-enhancing protein 3. [Source:Uniprot/SWISSPROT;Acc:Q7ZVX5]	reep3
1	6774413	12	ENSDARG00000004160	6807101	ENSDART00000106356	GO:0016020	membrane	Receptor expression-enhancing protein 3. [Source:Uniprot/SWISSPROT;Acc:Q7ZVX5]	reep3
1	6774413	12	ENSDARG00000004160	6807101	ENSDART00000106356	GO:0016021	integral to membrane	Receptor expression-enhancing protein 3. [Source:Uniprot/SWISSPROT;Acc:Q7ZVX5]	reep3
1	6774413	12	ENSDARG00000004160	6807101	ENSDART00000106354			Receptor expression-enhancing protein 3. [Source:Uniprot/SWISSPROT;Acc:Q7ZVX5]	reep3
-1	6879720	12	ENSDARG00000033999	6883314	ENSDART00000041728	GO:0001568	blood vessel development	Cytochrome P450 26A1 (EC 1.14.-.-) (Retinoic acid-metabolizing cytochrome) (P450RAI) (Retinoic acid 4-hydroxylase). [Source:Uniprot/SWISSPROT;Acc:P79739]	cyp26a1
-1	6879720	12	ENSDARG00000033999	6883314	ENSDART00000041728	GO:0001756	somitogenesis	Cytochrome P450 26A1 (EC 1.14.-.-) (Retinoic acid-metabolizing cytochrome) (P450RAI) (Retinoic acid 4-hydroxylase). [Source:Uniprot/SWISSPROT;Acc:P79739]	cyp26a1
-1	6879720	12	ENSDARG00000033999	6883314	ENSDART00000041728	GO:0004497	monooxygenase activity	Cytochrome P450 26A1 (EC 1.14.-.-) (Retinoic acid-metabolizing cytochrome) (P450RAI) (Retinoic acid 4-hydroxylase). [Source:Uniprot/SWISSPROT;Acc:P79739]	cyp26a1
-1	6879720	12	ENSDARG00000033999	6883314	ENSDART00000041728	GO:0005506	iron ion binding	Cytochrome P450 26A1 (EC 1.14.-.-) (Retinoic acid-metabolizing cytochrome) (P450RAI) (Retinoic acid 4-hydroxylase). [Source:Uniprot/SWISSPROT;Acc:P79739]	cyp26a1
-1	6879720	12	ENSDARG00000033999	6883314	ENSDART00000041728	GO:0005579	membrane attack complex	Cytochrome P450 26A1 (EC 1.14.-.-) (Retinoic acid-metabolizing cytochrome) (P450RAI) (Retinoic acid 4-hydroxylase). [Source:Uniprot/SWISSPROT;Acc:P79739]	cyp26a1
-1	6879720	12	ENSDARG00000033999	6883314	ENSDART00000041728	GO:0005792	microsome	Cytochrome P450 26A1 (EC 1.14.-.-) (Retinoic acid-metabolizing cytochrome) (P450RAI) (Retinoic acid 4-hydroxylase). [Source:Uniprot/SWISSPROT;Acc:P79739]	cyp26a1
-1	6879720	12	ENSDARG00000033999	6883314	ENSDART00000041728	GO:0006118	electron transport	Cytochrome P450 26A1 (EC 1.14.-.-) (Retinoic acid-metabolizing cytochrome) (P450RAI) (Retinoic acid 4-hydroxylase). [Source:Uniprot/SWISSPROT;Acc:P79739]	cyp26a1
-1	6879720	12	ENSDARG00000033999	6883314	ENSDART00000041728	GO:0006783	heme biosynthetic process	Cytochrome P450 26A1 (EC 1.14.-.-) (Retinoic acid-metabolizing cytochrome) (P450RAI) (Retinoic acid 4-hydroxylase). [Source:Uniprot/SWISSPROT;Acc:P79739]	cyp26a1
-1	6879720	12	ENSDARG00000033999	6883314	ENSDART00000041728	GO:0006826	iron ion transport	Cytochrome P450 26A1 (EC 1.14.-.-) (Retinoic acid-metabolizing cytochrome) (P450RAI) (Retinoic acid 4-hydroxylase). [Source:Uniprot/SWISSPROT;Acc:P79739]	cyp26a1
-1	6879720	12	ENSDARG00000033999	6883314	ENSDART00000041728	GO:0006879	iron ion homeostasis	Cytochrome P450 26A1 (EC 1.14.-.-) (Retinoic acid-metabolizing cytochrome) (P450RAI) (Retinoic acid 4-hydroxylase). [Source:Uniprot/SWISSPROT;Acc:P79739]	cyp26a1
-1	6879720	12	ENSDARG00000033999	6883314	ENSDART00000041728	GO:0008401	retinoic acid 4-hydroxylase activity	Cytochrome P450 26A1 (EC 1.14.-.-) (Retinoic acid-metabolizing cytochrome) (P450RAI) (Retinoic acid 4-hydroxylase). [Source:Uniprot/SWISSPROT;Acc:P79739]	cyp26a1
-1	6879720	12	ENSDARG00000033999	6883314	ENSDART00000041728	GO:0016020	membrane	Cytochrome P450 26A1 (EC 1.14.-.-) (Retinoic acid-metabolizing cytochrome) (P450RAI) (Retinoic acid 4-hydroxylase). [Source:Uniprot/SWISSPROT;Acc:P79739]	cyp26a1
-1	6879720	12	ENSDARG00000033999	6883314	ENSDART00000041728	GO:0016491	oxidoreductase activity	Cytochrome P450 26A1 (EC 1.14.-.-) (Retinoic acid-metabolizing cytochrome) (P450RAI) (Retinoic acid 4-hydroxylase). [Source:Uniprot/SWISSPROT;Acc:P79739]	cyp26a1
-1	6879720	12	ENSDARG00000033999	6883314	ENSDART00000041728	GO:0020037	heme binding	Cytochrome P450 26A1 (EC 1.14.-.-) (Retinoic acid-metabolizing cytochrome) (P450RAI) (Retinoic acid 4-hydroxylase). [Source:Uniprot/SWISSPROT;Acc:P79739]	cyp26a1
-1	6879720	12	ENSDARG00000033999	6883314	ENSDART00000041728	GO:0021661	rhombomere 4 morphogenesis	Cytochrome P450 26A1 (EC 1.14.-.-) (Retinoic acid-metabolizing cytochrome) (P450RAI) (Retinoic acid 4-hydroxylase). [Source:Uniprot/SWISSPROT;Acc:P79739]	cyp26a1
-1	6879720	12	ENSDARG00000033999	6883314	ENSDART00000041728	GO:0030902	hindbrain development	Cytochrome P450 26A1 (EC 1.14.-.-) (Retinoic acid-metabolizing cytochrome) (P450RAI) (Retinoic acid 4-hydroxylase). [Source:Uniprot/SWISSPROT;Acc:P79739]	cyp26a1
-1	6879720	12	ENSDARG00000033999	6883314	ENSDART00000041728	GO:0042221	response to chemical stimulus	Cytochrome P450 26A1 (EC 1.14.-.-) (Retinoic acid-metabolizing cytochrome) (P450RAI) (Retinoic acid 4-hydroxylase). [Source:Uniprot/SWISSPROT;Acc:P79739]	cyp26a1
-1	6879720	12	ENSDARG00000033999	6883314	ENSDART00000041728	GO:0042573	retinoic acid metabolic process	Cytochrome P450 26A1 (EC 1.14.-.-) (Retinoic acid-metabolizing cytochrome) (P450RAI) (Retinoic acid 4-hydroxylase). [Source:Uniprot/SWISSPROT;Acc:P79739]	cyp26a1
-1	6879720	12	ENSDARG00000033999	6883314	ENSDART00000041728	GO:0042574	retinal metabolic process	Cytochrome P450 26A1 (EC 1.14.-.-) (Retinoic acid-metabolizing cytochrome) (P450RAI) (Retinoic acid 4-hydroxylase). [Source:Uniprot/SWISSPROT;Acc:P79739]	cyp26a1
-1	6879720	12	ENSDARG00000033999	6883314	ENSDART00000041728	GO:0046872	metal ion binding	Cytochrome P450 26A1 (EC 1.14.-.-) (Retinoic acid-metabolizing cytochrome) (P450RAI) (Retinoic acid 4-hydroxylase). [Source:Uniprot/SWISSPROT;Acc:P79739]	cyp26a1
-1	6879720	12	ENSDARG00000033999	6883314	ENSDART00000041728	GO:0048387	negative regulation of retinoic acid receptor signaling pathway	Cytochrome P450 26A1 (EC 1.14.-.-) (Retinoic acid-metabolizing cytochrome) (P450RAI) (Retinoic acid 4-hydroxylase). [Source:Uniprot/SWISSPROT;Acc:P79739]	cyp26a1
-1	6894626	12	ENSDARG00000020521	7012520	ENSDART00000040011			exocyst complex component 6 [Source:RefSeq_peptide;Acc:NP_998465]	exoc6
-1	6894626	12	ENSDARG00000020521	7012520	ENSDART00000022163	GO:0000145	exocyst	exocyst complex component 6 [Source:RefSeq_peptide;Acc:NP_998465]	exoc6
-1	6894626	12	ENSDARG00000020521	7012520	ENSDART00000022163	GO:0003674	molecular_function	exocyst complex component 6 [Source:RefSeq_peptide;Acc:NP_998465]	exoc6
-1	6894626	12	ENSDARG00000020521	7012520	ENSDART00000022163	GO:0006904	vesicle docking during exocytosis	exocyst complex component 6 [Source:RefSeq_peptide;Acc:NP_998465]	exoc6
-1	7022870	12	ENSDARG00000057644	7056262	ENSDART00000066471
1	7108131	12	ENSDARG00000013079	7142763	ENSDART00000020192	GO:0000226	microtubule cytoskeleton organization and biogenesis	tubulin, gamma complex associated protein 2 [Source:RefSeq_peptide;Acc:NP_956416]	tubgcp2
1	7108131	12	ENSDARG00000013079	7142763	ENSDART00000020192	GO:0000922	spindle pole	tubulin, gamma complex associated protein 2 [Source:RefSeq_peptide;Acc:NP_956416]	tubgcp2
1	7108131	12	ENSDARG00000013079	7142763	ENSDART00000020192	GO:0003674	molecular_function	tubulin, gamma complex associated protein 2 [Source:RefSeq_peptide;Acc:NP_956416]	tubgcp2
1	7108131	12	ENSDARG00000013079	7142763	ENSDART00000020192	GO:0005815	microtubule organizing center	tubulin, gamma complex associated protein 2 [Source:RefSeq_peptide;Acc:NP_956416]	tubgcp2
1	7173991	12	ENSDARG00000071745	7176547	ENSDART00000106318
1	7173991	12	ENSDARG00000071745	7176547	ENSDART00000080309
-1	7181999	12	ENSDARG00000018418	7219324	ENSDART00000003805	GO:0004872	receptor activity	parathyroid hormone receptor 3 [Source:RefSeq_peptide;Acc:NP_571453]	pthr3
-1	7181999	12	ENSDARG00000018418	7219324	ENSDART00000003805	GO:0004930	G-protein coupled receptor activity	parathyroid hormone receptor 3 [Source:RefSeq_peptide;Acc:NP_571453]	pthr3
-1	7181999	12	ENSDARG00000018418	7219324	ENSDART00000003805	GO:0004991	parathyroid hormone receptor activity	parathyroid hormone receptor 3 [Source:RefSeq_peptide;Acc:NP_571453]	pthr3
-1	7181999	12	ENSDARG00000018418	7219324	ENSDART00000003805	GO:0016020	membrane	parathyroid hormone receptor 3 [Source:RefSeq_peptide;Acc:NP_571453]	pthr3
1	7230567	12	ENSDARG00000062943	7240307	ENSDART00000091546	GO:0003674	molecular_function	hypothetical protein LOC570857 [Source:RefSeq_peptide;Acc:NP_001076342]	zgc:162204
1	7230567	12	ENSDARG00000062943	7240307	ENSDART00000091546	GO:0005575	cellular_component	hypothetical protein LOC570857 [Source:RefSeq_peptide;Acc:NP_001076342]	zgc:162204
1	7230567	12	ENSDARG00000062943	7240307	ENSDART00000091546	GO:0008150	biological_process	hypothetical protein LOC570857 [Source:RefSeq_peptide;Acc:NP_001076342]	zgc:162204
1	7245296	12	ENSDARG00000010296	7271832	ENSDART00000010732				LOC570070
-1	7284826	12	ENSDARG00000026294	7362595	ENSDART00000003932	GO:0000166	nucleotide binding	v-erb-b2 erythroblastic leukemia viral oncogene homolog 2, neuro/glioblastoma derived oncogene homolog [Source:RefSeq_peptide;Acc:NP_956413]	erbb2
-1	7284826	12	ENSDARG00000026294	7362595	ENSDART00000003932	GO:0004672	protein kinase activity	v-erb-b2 erythroblastic leukemia viral oncogene homolog 2, neuro/glioblastoma derived oncogene homolog [Source:RefSeq_peptide;Acc:NP_956413]	erbb2
-1	7284826	12	ENSDARG00000026294	7362595	ENSDART00000003932	GO:0004713	protein-tyrosine kinase activity	v-erb-b2 erythroblastic leukemia viral oncogene homolog 2, neuro/glioblastoma derived oncogene homolog [Source:RefSeq_peptide;Acc:NP_956413]	erbb2
-1	7284826	12	ENSDARG00000026294	7362595	ENSDART00000003932	GO:0004714	transmembrane receptor protein tyrosine kinase activity	v-erb-b2 erythroblastic leukemia viral oncogene homolog 2, neuro/glioblastoma derived oncogene homolog [Source:RefSeq_peptide;Acc:NP_956413]	erbb2
-1	7284826	12	ENSDARG00000026294	7362595	ENSDART00000003932	GO:0004872	receptor activity	v-erb-b2 erythroblastic leukemia viral oncogene homolog 2, neuro/glioblastoma derived oncogene homolog [Source:RefSeq_peptide;Acc:NP_956413]	erbb2
-1	7284826	12	ENSDARG00000026294	7362595	ENSDART00000003932	GO:0005006	epidermal growth factor receptor activity	v-erb-b2 erythroblastic leukemia viral oncogene homolog 2, neuro/glioblastoma derived oncogene homolog [Source:RefSeq_peptide;Acc:NP_956413]	erbb2
-1	7284826	12	ENSDARG00000026294	7362595	ENSDART00000003932	GO:0005524	ATP binding	v-erb-b2 erythroblastic leukemia viral oncogene homolog 2, neuro/glioblastoma derived oncogene homolog [Source:RefSeq_peptide;Acc:NP_956413]	erbb2
-1	7284826	12	ENSDARG00000026294	7362595	ENSDART00000003932	GO:0005579	membrane attack complex	v-erb-b2 erythroblastic leukemia viral oncogene homolog 2, neuro/glioblastoma derived oncogene homolog [Source:RefSeq_peptide;Acc:NP_956413]	erbb2
-1	7284826	12	ENSDARG00000026294	7362595	ENSDART00000003932	GO:0006468	protein amino acid phosphorylation	v-erb-b2 erythroblastic leukemia viral oncogene homolog 2, neuro/glioblastoma derived oncogene homolog [Source:RefSeq_peptide;Acc:NP_956413]	erbb2
-1	7284826	12	ENSDARG00000026294	7362595	ENSDART00000003932	GO:0007169	transmembrane receptor protein tyrosine kinase signaling pathway	v-erb-b2 erythroblastic leukemia viral oncogene homolog 2, neuro/glioblastoma derived oncogene homolog [Source:RefSeq_peptide;Acc:NP_956413]	erbb2
-1	7284826	12	ENSDARG00000026294	7362595	ENSDART00000003932	GO:0007413	axonal fasciculation	v-erb-b2 erythroblastic leukemia viral oncogene homolog 2, neuro/glioblastoma derived oncogene homolog [Source:RefSeq_peptide;Acc:NP_956413]	erbb2
-1	7284826	12	ENSDARG00000026294	7362595	ENSDART00000003932	GO:0014037	Schwann cell differentiation	v-erb-b2 erythroblastic leukemia viral oncogene homolog 2, neuro/glioblastoma derived oncogene homolog [Source:RefSeq_peptide;Acc:NP_956413]	erbb2
-1	7284826	12	ENSDARG00000026294	7362595	ENSDART00000003932	GO:0014044	Schwann cell development	v-erb-b2 erythroblastic leukemia viral oncogene homolog 2, neuro/glioblastoma derived oncogene homolog [Source:RefSeq_peptide;Acc:NP_956413]	erbb2
-1	7284826	12	ENSDARG00000026294	7362595	ENSDART00000003932	GO:0016020	membrane	v-erb-b2 erythroblastic leukemia viral oncogene homolog 2, neuro/glioblastoma derived oncogene homolog [Source:RefSeq_peptide;Acc:NP_956413]	erbb2
-1	7284826	12	ENSDARG00000026294	7362595	ENSDART00000003932	GO:0016021	integral to membrane	v-erb-b2 erythroblastic leukemia viral oncogene homolog 2, neuro/glioblastoma derived oncogene homolog [Source:RefSeq_peptide;Acc:NP_956413]	erbb2
-1	7284826	12	ENSDARG00000026294	7362595	ENSDART00000003932	GO:0016301	kinase activity	v-erb-b2 erythroblastic leukemia viral oncogene homolog 2, neuro/glioblastoma derived oncogene homolog [Source:RefSeq_peptide;Acc:NP_956413]	erbb2
-1	7284826	12	ENSDARG00000026294	7362595	ENSDART00000003932	GO:0016740	transferase activity	v-erb-b2 erythroblastic leukemia viral oncogene homolog 2, neuro/glioblastoma derived oncogene homolog [Source:RefSeq_peptide;Acc:NP_956413]	erbb2
-1	7284826	12	ENSDARG00000026294	7362595	ENSDART00000003932	GO:0032285	ensheathment of non-myelinated axons	v-erb-b2 erythroblastic leukemia viral oncogene homolog 2, neuro/glioblastoma derived oncogene homolog [Source:RefSeq_peptide;Acc:NP_956413]	erbb2
-1	7284826	12	ENSDARG00000026294	7362595	ENSDART00000003932	GO:0042552	myelination	v-erb-b2 erythroblastic leukemia viral oncogene homolog 2, neuro/glioblastoma derived oncogene homolog [Source:RefSeq_peptide;Acc:NP_956413]	erbb2
-1	7284826	12	ENSDARG00000026294	7362595	ENSDART00000003932	GO:0048914	myelination of anterior lateral line nerve axons	v-erb-b2 erythroblastic leukemia viral oncogene homolog 2, neuro/glioblastoma derived oncogene homolog [Source:RefSeq_peptide;Acc:NP_956413]	erbb2
-1	7284826	12	ENSDARG00000026294	7362595	ENSDART00000003932	GO:0048919	posterior lateral line neuromast development	v-erb-b2 erythroblastic leukemia viral oncogene homolog 2, neuro/glioblastoma derived oncogene homolog [Source:RefSeq_peptide;Acc:NP_956413]	erbb2
-1	7284826	12	ENSDARG00000026294	7362595	ENSDART00000003932	GO:0048932	myelination of posterior lateral line nerve axons	v-erb-b2 erythroblastic leukemia viral oncogene homolog 2, neuro/glioblastoma derived oncogene homolog [Source:RefSeq_peptide;Acc:NP_956413]	erbb2
-1	7284826	12	ENSDARG00000026294	7362595	ENSDART00000080232			v-erb-b2 erythroblastic leukemia viral oncogene homolog 2, neuro/glioblastoma derived oncogene homolog [Source:RefSeq_peptide;Acc:NP_956413]	erbb2
1	7424601	12	ENSDARG00000071734	7434663	ENSDART00000106286				LOC791845
-1	7435103	12	ENSDARG00000071733	7441432	ENSDART00000106285				LOC555734
-1	7443709	12	ENSDARG00000057417	7456308	ENSDART00000066445				LOC100006591
1	7463552	12	ENSDARG00000033537	7505932	ENSDART00000048493				LOC556879
1	7463552	12	ENSDARG00000033537	7505932	ENSDART00000106269				LOC556879
1	7463552	12	ENSDARG00000033537	7505932	ENSDART00000106268				LOC556879
-1	7518743	12	ENSDARG00000057429	7535838	ENSDART00000106267			Arginase-1 (EC 3.5.3.1) (Type I arginase) (Liver-type arginase). [Source:Uniprot/SWISSPROT;Acc:P05089]	ARG1 (2 of 2)
-1	7538254	12	ENSDARG00000020671	7619662	ENSDART00000011102			HEAT repeat containing 1 (heatr1), mRNA [Source:RefSeq_dna;Acc:NM_199900]	heatr1
-1	7538254	12	ENSDARG00000020671	7619662	ENSDART00000106227			HEAT repeat containing 1 (heatr1), mRNA [Source:RefSeq_dna;Acc:NM_199900]	heatr1
1	7621770	12	ENSDARG00000071709	7622848	ENSDART00000091489			Hypothetical protein (Fragment). [Source:Uniprot/SPTREMBL;Acc:A0PJR2]	A0PJR2_DANRE
-1	7688562	12	ENSDARG00000062917	7689278	ENSDART00000091486			Hypothetical protein (Fragment). [Source:Uniprot/SPTREMBL;Acc:A0PJR2]	A0PJR2_DANRE
1	7693917	12	ENSDARG00000071707	7772208	ENSDART00000066446	GO:0005488	binding	BAP28 protein [Source:RefSeq_peptide;Acc:NP_956194]	heatr1
1	7693917	12	ENSDARG00000071707	7772208	ENSDART00000106213			BAP28 protein [Source:RefSeq_peptide;Acc:NP_956194]	heatr1
1	7744108	12	ENSDARG00000066074	7744225	ENSDART00000095729			5S ribosomal RNA [Source: RFAM 8.0]	5S_rRNA
1	7774698	12	ENSDARG00000071703	7795302	ENSDART00000080102	GO:0004053	arginase activity	hypothetical protein LOC570368 [Source:RefSeq_peptide;Acc:NP_001038662]	si:ch211-146f4.3
1	7774698	12	ENSDARG00000071703	7795302	ENSDART00000080102	GO:0006527	arginine catabolic process	hypothetical protein LOC570368 [Source:RefSeq_peptide;Acc:NP_001038662]	si:ch211-146f4.3
1	7774698	12	ENSDARG00000071703	7795302	ENSDART00000080102	GO:0016787	hydrolase activity	hypothetical protein LOC570368 [Source:RefSeq_peptide;Acc:NP_001038662]	si:ch211-146f4.3
1	7774698	12	ENSDARG00000071703	7795302	ENSDART00000080102	GO:0016813	hydrolase activity, acting on carbon-nitrogen (but not peptide) bonds, in linear amidines	hypothetical protein LOC570368 [Source:RefSeq_peptide;Acc:NP_001038662]	si:ch211-146f4.3
1	7774698	12	ENSDARG00000071703	7795302	ENSDART00000080102	GO:0030145	manganese ion binding	hypothetical protein LOC570368 [Source:RefSeq_peptide;Acc:NP_001038662]	si:ch211-146f4.3
1	7774698	12	ENSDARG00000071703	7795302	ENSDART00000080102	GO:0046872	metal ion binding	hypothetical protein LOC570368 [Source:RefSeq_peptide;Acc:NP_001038662]	si:ch211-146f4.3
-1	7807271	12	ENSDARG00000071700	7850329	ENSDART00000106204	GO:0005488	binding	hypothetical protein LOC562774 [Source:RefSeq_peptide;Acc:NP_001038463]	si:ch211-146f4.5
-1	7807271	12	ENSDARG00000071700	7850329	ENSDART00000106204	GO:0005506	iron ion binding	hypothetical protein LOC562774 [Source:RefSeq_peptide;Acc:NP_001038463]	si:ch211-146f4.5
-1	7807271	12	ENSDARG00000071700	7850329	ENSDART00000106204	GO:0006826	iron ion transport	hypothetical protein LOC562774 [Source:RefSeq_peptide;Acc:NP_001038463]	si:ch211-146f4.5
-1	7807271	12	ENSDARG00000071700	7850329	ENSDART00000106204	GO:0006879	iron ion homeostasis	hypothetical protein LOC562774 [Source:RefSeq_peptide;Acc:NP_001038463]	si:ch211-146f4.5
-1	7807271	12	ENSDARG00000071700	7850329	ENSDART00000106204	GO:0016491	oxidoreductase activity	hypothetical protein LOC562774 [Source:RefSeq_peptide;Acc:NP_001038463]	si:ch211-146f4.5
-1	7807271	12	ENSDARG00000071700	7850329	ENSDART00000106204	GO:0016702	oxidoreductase activity, acting on single donors with incorporation of molecular oxygen, incorporation of two atoms of oxygen	hypothetical protein LOC562774 [Source:RefSeq_peptide;Acc:NP_001038463]	si:ch211-146f4.5
-1	7807271	12	ENSDARG00000071700	7850329	ENSDART00000106204	GO:0016706	oxidoreductase activity, acting on paired donors, with incorporation or reduction of molecular oxygen, 2-oxoglutarate as one donor, and incorporation of one atom each of oxygen into both donors	hypothetical protein LOC562774 [Source:RefSeq_peptide;Acc:NP_001038463]	si:ch211-146f4.5
-1	7807271	12	ENSDARG00000071700	7850329	ENSDART00000106204	GO:0019538	protein metabolic process	hypothetical protein LOC562774 [Source:RefSeq_peptide;Acc:NP_001038463]	si:ch211-146f4.5
-1	7807271	12	ENSDARG00000071700	7850329	ENSDART00000106204	GO:0030574	collagen catabolic process	hypothetical protein LOC562774 [Source:RefSeq_peptide;Acc:NP_001038463]	si:ch211-146f4.5
-1	7807271	12	ENSDARG00000071700	7850329	ENSDART00000106204	GO:0046872	metal ion binding	hypothetical protein LOC562774 [Source:RefSeq_peptide;Acc:NP_001038463]	si:ch211-146f4.5
-1	7807271	12	ENSDARG00000071700	7850329	ENSDART00000106200			hypothetical protein LOC562774 [Source:RefSeq_peptide;Acc:NP_001038463]	si:ch211-146f4.5
-1	7807271	12	ENSDARG00000071700	7850329	ENSDART00000106199			hypothetical protein LOC562774 [Source:RefSeq_peptide;Acc:NP_001038463]	si:ch211-146f4.5
1	7858497	12	ENSDARG00000057415	7873203	ENSDART00000080081	GO:0004452	isopentenyl-diphosphate delta-isomerase activity	hypothetical protein LOC556815 [Source:RefSeq_peptide;Acc:NP_001038281]	si:ch211-146f4.4
1	7858497	12	ENSDARG00000057415	7873203	ENSDART00000080081	GO:0008299	isoprenoid biosynthetic process	hypothetical protein LOC556815 [Source:RefSeq_peptide;Acc:NP_001038281]	si:ch211-146f4.4
1	7858497	12	ENSDARG00000057415	7873203	ENSDART00000080081	GO:0016787	hydrolase activity	hypothetical protein LOC556815 [Source:RefSeq_peptide;Acc:NP_001038281]	si:ch211-146f4.4
-1	7908473	12	ENSDARG00000057531	7927035	ENSDART00000091519				LOC100006352
1	7957573	12	ENSDARG00000031293	7967612	ENSDART00000044150	GO:0005575	cellular_component	hypothetical protein LOC436706 [Source:RefSeq_peptide;Acc:NP_001002433]	zgc:92648
1	7957573	12	ENSDARG00000031293	7967612	ENSDART00000044150	GO:0006457	protein folding	hypothetical protein LOC436706 [Source:RefSeq_peptide;Acc:NP_001002433]	zgc:92648
1	7957573	12	ENSDARG00000031293	7967612	ENSDART00000044150	GO:0031072	heat shock protein binding	hypothetical protein LOC436706 [Source:RefSeq_peptide;Acc:NP_001002433]	zgc:92648
1	7957573	12	ENSDARG00000031293	7967612	ENSDART00000044150	GO:0051082	unfolded protein binding	hypothetical protein LOC436706 [Source:RefSeq_peptide;Acc:NP_001002433]	zgc:92648
-1	7998562	12	ENSDARG00000005382	8007502	ENSDART00000027321	GO:0003676	nucleic acid binding	hypothetical protein LOC393876 [Source:RefSeq_peptide;Acc:NP_957196]	zgc:63970
-1	7998562	12	ENSDARG00000005382	8007502	ENSDART00000027321	GO:0005622	intracellular	hypothetical protein LOC393876 [Source:RefSeq_peptide;Acc:NP_957196]	zgc:63970
-1	7998562	12	ENSDARG00000005382	8007502	ENSDART00000027321	GO:0005634	nucleus	hypothetical protein LOC393876 [Source:RefSeq_peptide;Acc:NP_957196]	zgc:63970
-1	7998562	12	ENSDARG00000005382	8007502	ENSDART00000027321	GO:0006829	zinc ion transport	hypothetical protein LOC393876 [Source:RefSeq_peptide;Acc:NP_957196]	zgc:63970
-1	7998562	12	ENSDARG00000005382	8007502	ENSDART00000027321	GO:0008270	zinc ion binding	hypothetical protein LOC393876 [Source:RefSeq_peptide;Acc:NP_957196]	zgc:63970
-1	7998562	12	ENSDARG00000005382	8007502	ENSDART00000027321	GO:0046872	metal ion binding	hypothetical protein LOC393876 [Source:RefSeq_peptide;Acc:NP_957196]	zgc:63970
1	8034500	12	ENSDARG00000002546	8057857	ENSDART00000012493			Rap2 interacting protein [Source:RefSeq_peptide;Acc:NP_956443]	rap2ip
1	8097852	12	ENSDARG00000056108	8101369	ENSDART00000055019	GO:0003954	NADH dehydrogenase activity	NADH dehydrogenase [ubiquinone] 1 alpha subcomplex subunit 4 (EC 1.6.5.3) (EC 1.6.99.3). [Source:Uniprot/SWISSPROT;Acc:Q6PBH5]	ndufa4
1	8097852	12	ENSDARG00000056108	8101369	ENSDART00000055019	GO:0005739	mitochondrion	NADH dehydrogenase [ubiquinone] 1 alpha subcomplex subunit 4 (EC 1.6.5.3) (EC 1.6.99.3). [Source:Uniprot/SWISSPROT;Acc:Q6PBH5]	ndufa4
1	8097852	12	ENSDARG00000056108	8101369	ENSDART00000055019	GO:0006744	ubiquinone biosynthetic process	NADH dehydrogenase [ubiquinone] 1 alpha subcomplex subunit 4 (EC 1.6.5.3) (EC 1.6.99.3). [Source:Uniprot/SWISSPROT;Acc:Q6PBH5]	ndufa4
1	8097852	12	ENSDARG00000056108	8101369	ENSDART00000055019	GO:0016491	oxidoreductase activity	NADH dehydrogenase [ubiquinone] 1 alpha subcomplex subunit 4 (EC 1.6.5.3) (EC 1.6.99.3). [Source:Uniprot/SWISSPROT;Acc:Q6PBH5]	ndufa4
-1	8167823	12	ENSDARG00000032984	8343735	ENSDART00000042249			LOC564338 protein (Fragment). [Source:Uniprot/SPTREMBL;Acc:Q5BJ06]	ngfrl
-1	8167823	12	ENSDARG00000032984	8343735	ENSDART00000078572			LOC564338 protein (Fragment). [Source:Uniprot/SPTREMBL;Acc:Q5BJ06]	ngfrl
-1	8167823	12	ENSDARG00000032984	8343735	ENSDART00000078534			LOC564338 protein (Fragment). [Source:Uniprot/SPTREMBL;Acc:Q5BJ06]	ngfrl
1	8389026	12	ENSDARG00000024560	8428275	ENSDART00000078497				LOC561787
1	8389026	12	ENSDARG00000024560	8428275	ENSDART00000043271				LOC561787
1	8479017	12	ENSDARG00000019969	8503938	ENSDART00000006724				LOC564317
1	8508043	12	ENSDARG00000015315	8519885	ENSDART00000106191	GO:0000166	nucleotide binding	hypothetical protein LOC445285 [Source:RefSeq_peptide;Acc:NP_001003740]	psmc5
1	8508043	12	ENSDARG00000015315	8519885	ENSDART00000106191	GO:0005524	ATP binding	hypothetical protein LOC445285 [Source:RefSeq_peptide;Acc:NP_001003740]	psmc5
1	8508043	12	ENSDARG00000015315	8519885	ENSDART00000106191	GO:0005634	nucleus	hypothetical protein LOC445285 [Source:RefSeq_peptide;Acc:NP_001003740]	psmc5
1	8508043	12	ENSDARG00000015315	8519885	ENSDART00000106191	GO:0005737	cytoplasm	hypothetical protein LOC445285 [Source:RefSeq_peptide;Acc:NP_001003740]	psmc5
1	8508043	12	ENSDARG00000015315	8519885	ENSDART00000106191	GO:0005829	cytosol	hypothetical protein LOC445285 [Source:RefSeq_peptide;Acc:NP_001003740]	psmc5
1	8508043	12	ENSDARG00000015315	8519885	ENSDART00000106191	GO:0016787	hydrolase activity	hypothetical protein LOC445285 [Source:RefSeq_peptide;Acc:NP_001003740]	psmc5
1	8508043	12	ENSDARG00000015315	8519885	ENSDART00000106191	GO:0017111	nucleoside-triphosphatase activity	hypothetical protein LOC445285 [Source:RefSeq_peptide;Acc:NP_001003740]	psmc5
1	8508043	12	ENSDARG00000015315	8519885	ENSDART00000106191	GO:0030163	protein catabolic process	hypothetical protein LOC445285 [Source:RefSeq_peptide;Acc:NP_001003740]	psmc5
1	8508043	12	ENSDARG00000015315	8519885	ENSDART00000106191	GO:0043234	protein complex	hypothetical protein LOC445285 [Source:RefSeq_peptide;Acc:NP_001003740]	psmc5
1	8508043	12	ENSDARG00000015315	8519885	ENSDART00000012904			hypothetical protein LOC445285 [Source:RefSeq_peptide;Acc:NP_001003740]	psmc5
-1	8543605	12	ENSDARG00000010957	8588717	ENSDART00000009301	GO:0005515	protein binding	hypothetical protein LOC431770 [Source:RefSeq_peptide;Acc:NP_001002223]	zgc:92011
-1	8543605	12	ENSDARG00000010957	8588717	ENSDART00000009301	GO:0008150	biological_process	hypothetical protein LOC431770 [Source:RefSeq_peptide;Acc:NP_001002223]	zgc:92011
-1	8543605	12	ENSDARG00000010957	8588717	ENSDART00000079828			hypothetical protein LOC431770 [Source:RefSeq_peptide;Acc:NP_001002223]	zgc:92011
-1	8649081	12	ENSDARG00000035832	8657765	ENSDART00000052000				LOC793458
-1	8682031	12	ENSDARG00000057321	8696316	ENSDART00000079945	GO:0000166	nucleotide binding	hypothetical protein LOC564388 [Source:RefSeq_peptide;Acc:NP_001025359]	zgc:112254
-1	8682031	12	ENSDARG00000057321	8696316	ENSDART00000079945	GO:0003676	nucleic acid binding	hypothetical protein LOC564388 [Source:RefSeq_peptide;Acc:NP_001025359]	zgc:112254
-1	8682031	12	ENSDARG00000057321	8696316	ENSDART00000079945	GO:0005622	intracellular	hypothetical protein LOC564388 [Source:RefSeq_peptide;Acc:NP_001025359]	zgc:112254
-1	8682031	12	ENSDARG00000057321	8696316	ENSDART00000079945	GO:0008150	biological_process	hypothetical protein LOC564388 [Source:RefSeq_peptide;Acc:NP_001025359]	zgc:112254
-1	8682031	12	ENSDARG00000057321	8696316	ENSDART00000079945	GO:0008270	zinc ion binding	hypothetical protein LOC564388 [Source:RefSeq_peptide;Acc:NP_001025359]	zgc:112254
-1	8697723	12	ENSDARG00000071694	8710326	ENSDART00000007335	GO:0000775	chromosome, pericentric region	Kinetochore protein Hec1 homolog (Kinetochore-associated protein 2- like). [Source:Uniprot/SWISSPROT;Acc:Q6DRJ7]	kntc2l
-1	8697723	12	ENSDARG00000071694	8710326	ENSDART00000007335	GO:0007067	mitosis	Kinetochore protein Hec1 homolog (Kinetochore-associated protein 2- like). [Source:Uniprot/SWISSPROT;Acc:Q6DRJ7]	kntc2l
-1	8726314	12	ENSDARG00000035835	8754327	ENSDART00000052001	GO:0000166	nucleotide binding	elongation factor-2 kinase [Source:RefSeq_peptide;Acc:NP_001002740]	eef2k
-1	8726314	12	ENSDARG00000035835	8754327	ENSDART00000052001	GO:0004674	protein serine/threonine kinase activity	elongation factor-2 kinase [Source:RefSeq_peptide;Acc:NP_001002740]	eef2k
-1	8726314	12	ENSDARG00000035835	8754327	ENSDART00000052001	GO:0005262	calcium channel activity	elongation factor-2 kinase [Source:RefSeq_peptide;Acc:NP_001002740]	eef2k
-1	8726314	12	ENSDARG00000035835	8754327	ENSDART00000052001	GO:0005488	binding	elongation factor-2 kinase [Source:RefSeq_peptide;Acc:NP_001002740]	eef2k
-1	8726314	12	ENSDARG00000035835	8754327	ENSDART00000052001	GO:0005509	calcium ion binding	elongation factor-2 kinase [Source:RefSeq_peptide;Acc:NP_001002740]	eef2k
-1	8726314	12	ENSDARG00000035835	8754327	ENSDART00000052001	GO:0005516	calmodulin binding	elongation factor-2 kinase [Source:RefSeq_peptide;Acc:NP_001002740]	eef2k
-1	8726314	12	ENSDARG00000035835	8754327	ENSDART00000052001	GO:0005524	ATP binding	elongation factor-2 kinase [Source:RefSeq_peptide;Acc:NP_001002740]	eef2k
-1	8726314	12	ENSDARG00000035835	8754327	ENSDART00000052001	GO:0005575	cellular_component	elongation factor-2 kinase [Source:RefSeq_peptide;Acc:NP_001002740]	eef2k
-1	8726314	12	ENSDARG00000035835	8754327	ENSDART00000052001	GO:0006468	protein amino acid phosphorylation	elongation factor-2 kinase [Source:RefSeq_peptide;Acc:NP_001002740]	eef2k
-1	8726314	12	ENSDARG00000035835	8754327	ENSDART00000052001	GO:0006816	calcium ion transport	elongation factor-2 kinase [Source:RefSeq_peptide;Acc:NP_001002740]	eef2k
-1	8726314	12	ENSDARG00000035835	8754327	ENSDART00000052001	GO:0016301	kinase activity	elongation factor-2 kinase [Source:RefSeq_peptide;Acc:NP_001002740]	eef2k
-1	8726314	12	ENSDARG00000035835	8754327	ENSDART00000052001	GO:0016740	transferase activity	elongation factor-2 kinase [Source:RefSeq_peptide;Acc:NP_001002740]	eef2k
-1	8726314	12	ENSDARG00000035835	8754327	ENSDART00000052001	GO:0019855	calcium channel inhibitor activity	elongation factor-2 kinase [Source:RefSeq_peptide;Acc:NP_001002740]	eef2k
-1	8756784	12	ENSDARG00000035837	8766270	ENSDART00000052004	GO:0003674	molecular_function	Uncharacterized protein C16orf52 homolog. [Source:Uniprot/SWISSPROT;Acc:Q0D289]	zgc:153595
-1	8756784	12	ENSDARG00000035837	8766270	ENSDART00000052004	GO:0005575	cellular_component	Uncharacterized protein C16orf52 homolog. [Source:Uniprot/SWISSPROT;Acc:Q0D289]	zgc:153595
-1	8756784	12	ENSDARG00000035837	8766270	ENSDART00000052004	GO:0008150	biological_process	Uncharacterized protein C16orf52 homolog. [Source:Uniprot/SWISSPROT;Acc:Q0D289]	zgc:153595
-1	8769031	12	ENSDARG00000071691	8785996	ENSDART00000106177			ubiquinol-cytochrome c reductase core protein II [Source:RefSeq_peptide;Acc:NP_001001589]	uqcrc2
-1	8769031	12	ENSDARG00000071691	8785996	ENSDART00000014379	GO:0004222	metalloendopeptidase activity	ubiquinol-cytochrome c reductase core protein II [Source:RefSeq_peptide;Acc:NP_001001589]	uqcrc2
-1	8769031	12	ENSDARG00000071691	8785996	ENSDART00000014379	GO:0006508	proteolysis	ubiquinol-cytochrome c reductase core protein II [Source:RefSeq_peptide;Acc:NP_001001589]	uqcrc2
-1	8787696	12	ENSDARG00000006112	8912476	ENSDART00000106172	GO:0000166	nucleotide binding	RAS-related C3 botulinum substrate 1 [Source:RefSeq_peptide;Acc:NP_956065]	rac1
-1	8787696	12	ENSDARG00000006112	8912476	ENSDART00000106172	GO:0005525	GTP binding	RAS-related C3 botulinum substrate 1 [Source:RefSeq_peptide;Acc:NP_956065]	rac1
-1	8787696	12	ENSDARG00000006112	8912476	ENSDART00000106172	GO:0005579	membrane attack complex	RAS-related C3 botulinum substrate 1 [Source:RefSeq_peptide;Acc:NP_956065]	rac1
-1	8787696	12	ENSDARG00000006112	8912476	ENSDART00000106172	GO:0005622	intracellular	RAS-related C3 botulinum substrate 1 [Source:RefSeq_peptide;Acc:NP_956065]	rac1
-1	8787696	12	ENSDARG00000006112	8912476	ENSDART00000106172	GO:0007264	small GTPase mediated signal transduction	RAS-related C3 botulinum substrate 1 [Source:RefSeq_peptide;Acc:NP_956065]	rac1
-1	8787696	12	ENSDARG00000006112	8912476	ENSDART00000106172	GO:0016020	membrane	RAS-related C3 botulinum substrate 1 [Source:RefSeq_peptide;Acc:NP_956065]	rac1
-1	8787696	12	ENSDARG00000006112	8912476	ENSDART00000047769	GO:0005509	calcium ion binding	RAS-related C3 botulinum substrate 1 [Source:RefSeq_peptide;Acc:NP_956065]	rac1
-1	8787696	12	ENSDARG00000006112	8912476	ENSDART00000047769	GO:0008150	biological_process	RAS-related C3 botulinum substrate 1 [Source:RefSeq_peptide;Acc:NP_956065]	rac1
-1	8787696	12	ENSDARG00000006112	8912476	ENSDART00000047769	GO:0016021	integral to membrane	RAS-related C3 botulinum substrate 1 [Source:RefSeq_peptide;Acc:NP_956065]	rac1
-1	8787696	12	ENSDARG00000006112	8912476	ENSDART00000106163	GO:0003674	molecular_function	RAS-related C3 botulinum substrate 1 [Source:RefSeq_peptide;Acc:NP_956065]	rac1
-1	8787696	12	ENSDARG00000006112	8912476	ENSDART00000106163	GO:0005575	cellular_component	RAS-related C3 botulinum substrate 1 [Source:RefSeq_peptide;Acc:NP_956065]	rac1
-1	8787696	12	ENSDARG00000006112	8912476	ENSDART00000106163	GO:0008150	biological_process	RAS-related C3 botulinum substrate 1 [Source:RefSeq_peptide;Acc:NP_956065]	rac1
1	8788233	12	ENSDARG00000023299	8791535	ENSDART00000029133	GO:0030529	ribonucleoprotein complex	NHP2 non-histone chromosome protein 2-like 1 [Source:RefSeq_peptide;Acc:NP_955829]	nhp2l1
1	8788233	12	ENSDARG00000023299	8791535	ENSDART00000029133	GO:0042254	ribosome biogenesis and assembly	NHP2 non-histone chromosome protein 2-like 1 [Source:RefSeq_peptide;Acc:NP_955829]	nhp2l1
1	8792575	12	ENSDARG00000062817	8807104	ENSDART00000091229	GO:0003674	molecular_function	hypothetical protein LOC791205 [Source:RefSeq_peptide;Acc:NP_001074156]	zgc:158843
1	8792575	12	ENSDARG00000062817	8807104	ENSDART00000091229	GO:0005575	cellular_component	hypothetical protein LOC791205 [Source:RefSeq_peptide;Acc:NP_001074156]	zgc:158843
1	8792575	12	ENSDARG00000062817	8807104	ENSDART00000091229	GO:0008150	biological_process	hypothetical protein LOC791205 [Source:RefSeq_peptide;Acc:NP_001074156]	zgc:158843
-1	8823687	12	ENSDARG00000029638	8830909	ENSDART00000052014			Sad1/unc-84 protein-like 1 (Unc-84 homolog A). [Source:Uniprot/SWISSPROT;Acc:O94901]	UNC84A (2 of 2)
-1	8979238	12	ENSDARG00000032459	9002711	ENSDART00000050330	GO:0004872	receptor activity	thyroid hormone receptor-associated protein 4 [Source:RefSeq_peptide;Acc:NP_001034151]	thrap4
-1	8979238	12	ENSDARG00000032459	9002711	ENSDART00000050330	GO:0046549	retinal cone cell development	thyroid hormone receptor-associated protein 4 [Source:RefSeq_peptide;Acc:NP_001034151]	thrap4
-1	8979238	12	ENSDARG00000032459	9002711	ENSDART00000050330	GO:0048484	enteric nervous system development	thyroid hormone receptor-associated protein 4 [Source:RefSeq_peptide;Acc:NP_001034151]	thrap4
-1	8979238	12	ENSDARG00000032459	9002711	ENSDART00000050330	GO:0048538	thymus development	thyroid hormone receptor-associated protein 4 [Source:RefSeq_peptide;Acc:NP_001034151]	thrap4
1	9006178	12	ENSDARG00000024488	9023074	ENSDART00000106153	GO:0003677	DNA binding	topoisomerase (DNA) II alpha (top2a), mRNA [Source:RefSeq_dna;Acc:NM_001003834]	top2a
1	9006178	12	ENSDARG00000024488	9023074	ENSDART00000106153	GO:0003918	DNA topoisomerase (ATP-hydrolyzing) activity	topoisomerase (DNA) II alpha (top2a), mRNA [Source:RefSeq_dna;Acc:NM_001003834]	top2a
1	9006178	12	ENSDARG00000024488	9023074	ENSDART00000106153	GO:0005524	ATP binding	topoisomerase (DNA) II alpha (top2a), mRNA [Source:RefSeq_dna;Acc:NM_001003834]	top2a
1	9006178	12	ENSDARG00000024488	9023074	ENSDART00000106153	GO:0005694	chromosome	topoisomerase (DNA) II alpha (top2a), mRNA [Source:RefSeq_dna;Acc:NM_001003834]	top2a
1	9006178	12	ENSDARG00000024488	9023074	ENSDART00000106153	GO:0006259	DNA metabolic process	topoisomerase (DNA) II alpha (top2a), mRNA [Source:RefSeq_dna;Acc:NM_001003834]	top2a
1	9006178	12	ENSDARG00000024488	9023074	ENSDART00000106153	GO:0006265	DNA topological change	topoisomerase (DNA) II alpha (top2a), mRNA [Source:RefSeq_dna;Acc:NM_001003834]	top2a
1	9006178	12	ENSDARG00000024488	9023074	ENSDART00000106153	GO:0016853	isomerase activity	topoisomerase (DNA) II alpha (top2a), mRNA [Source:RefSeq_dna;Acc:NM_001003834]	top2a
1	9006178	12	ENSDARG00000024488	9023074	ENSDART00000106152			topoisomerase (DNA) II alpha (top2a), mRNA [Source:RefSeq_dna;Acc:NM_001003834]	top2a
1	9433089	12	ENSDARG00000056783	9509252	ENSDART00000079336	GO:0003677	DNA binding	Retinoic acid receptor alpha-A (RAR-alpha-A) (Retinoic acid receptor alpha) (zRAR alpha) (Retinoic acid receptor alpha-2.A) (RAR-alpha- 2.A). [Source:Uniprot/SWISSPROT;Acc:Q90271]	raraa
1	9433089	12	ENSDARG00000056783	9509252	ENSDART00000079336	GO:0003700	transcription factor activity	Retinoic acid receptor alpha-A (RAR-alpha-A) (Retinoic acid receptor alpha) (zRAR alpha) (Retinoic acid receptor alpha-2.A) (RAR-alpha- 2.A). [Source:Uniprot/SWISSPROT;Acc:Q90271]	raraa
1	9433089	12	ENSDARG00000056783	9509252	ENSDART00000079336	GO:0003707	steroid hormone receptor activity	Retinoic acid receptor alpha-A (RAR-alpha-A) (Retinoic acid receptor alpha) (zRAR alpha) (Retinoic acid receptor alpha-2.A) (RAR-alpha- 2.A). [Source:Uniprot/SWISSPROT;Acc:Q90271]	raraa
1	9433089	12	ENSDARG00000056783	9509252	ENSDART00000079336	GO:0003708	retinoic acid receptor activity	Retinoic acid receptor alpha-A (RAR-alpha-A) (Retinoic acid receptor alpha) (zRAR alpha) (Retinoic acid receptor alpha-2.A) (RAR-alpha- 2.A). [Source:Uniprot/SWISSPROT;Acc:Q90271]	raraa
1	9433089	12	ENSDARG00000056783	9509252	ENSDART00000079336	GO:0004872	receptor activity	Retinoic acid receptor alpha-A (RAR-alpha-A) (Retinoic acid receptor alpha) (zRAR alpha) (Retinoic acid receptor alpha-2.A) (RAR-alpha- 2.A). [Source:Uniprot/SWISSPROT;Acc:Q90271]	raraa
1	9433089	12	ENSDARG00000056783	9509252	ENSDART00000079336	GO:0004879	ligand-dependent nuclear receptor activity	Retinoic acid receptor alpha-A (RAR-alpha-A) (Retinoic acid receptor alpha) (zRAR alpha) (Retinoic acid receptor alpha-2.A) (RAR-alpha- 2.A). [Source:Uniprot/SWISSPROT;Acc:Q90271]	raraa
1	9433089	12	ENSDARG00000056783	9509252	ENSDART00000079336	GO:0005634	nucleus	Retinoic acid receptor alpha-A (RAR-alpha-A) (Retinoic acid receptor alpha) (zRAR alpha) (Retinoic acid receptor alpha-2.A) (RAR-alpha- 2.A). [Source:Uniprot/SWISSPROT;Acc:Q90271]	raraa
1	9433089	12	ENSDARG00000056783	9509252	ENSDART00000079336	GO:0006350	transcription	Retinoic acid receptor alpha-A (RAR-alpha-A) (Retinoic acid receptor alpha) (zRAR alpha) (Retinoic acid receptor alpha-2.A) (RAR-alpha- 2.A). [Source:Uniprot/SWISSPROT;Acc:Q90271]	raraa
1	9433089	12	ENSDARG00000056783	9509252	ENSDART00000079336	GO:0006353	transcription termination	Retinoic acid receptor alpha-A (RAR-alpha-A) (Retinoic acid receptor alpha) (zRAR alpha) (Retinoic acid receptor alpha-2.A) (RAR-alpha- 2.A). [Source:Uniprot/SWISSPROT;Acc:Q90271]	raraa
1	9433089	12	ENSDARG00000056783	9509252	ENSDART00000079336	GO:0006355	regulation of transcription, DNA-dependent	Retinoic acid receptor alpha-A (RAR-alpha-A) (Retinoic acid receptor alpha) (zRAR alpha) (Retinoic acid receptor alpha-2.A) (RAR-alpha- 2.A). [Source:Uniprot/SWISSPROT;Acc:Q90271]	raraa
1	9433089	12	ENSDARG00000056783	9509252	ENSDART00000079336	GO:0006829	zinc ion transport	Retinoic acid receptor alpha-A (RAR-alpha-A) (Retinoic acid receptor alpha) (zRAR alpha) (Retinoic acid receptor alpha-2.A) (RAR-alpha- 2.A). [Source:Uniprot/SWISSPROT;Acc:Q90271]	raraa
1	9433089	12	ENSDARG00000056783	9509252	ENSDART00000079336	GO:0008270	zinc ion binding	Retinoic acid receptor alpha-A (RAR-alpha-A) (Retinoic acid receptor alpha) (zRAR alpha) (Retinoic acid receptor alpha-2.A) (RAR-alpha- 2.A). [Source:Uniprot/SWISSPROT;Acc:Q90271]	raraa
1	9433089	12	ENSDARG00000056783	9509252	ENSDART00000079336	GO:0031564	transcription antitermination	Retinoic acid receptor alpha-A (RAR-alpha-A) (Retinoic acid receptor alpha) (zRAR alpha) (Retinoic acid receptor alpha-2.A) (RAR-alpha- 2.A). [Source:Uniprot/SWISSPROT;Acc:Q90271]	raraa
1	9433089	12	ENSDARG00000056783	9509252	ENSDART00000079336	GO:0043565	sequence-specific DNA binding	Retinoic acid receptor alpha-A (RAR-alpha-A) (Retinoic acid receptor alpha) (zRAR alpha) (Retinoic acid receptor alpha-2.A) (RAR-alpha- 2.A). [Source:Uniprot/SWISSPROT;Acc:Q90271]	raraa
1	9433089	12	ENSDARG00000056783	9509252	ENSDART00000079336	GO:0046872	metal ion binding	Retinoic acid receptor alpha-A (RAR-alpha-A) (Retinoic acid receptor alpha) (zRAR alpha) (Retinoic acid receptor alpha-2.A) (RAR-alpha- 2.A). [Source:Uniprot/SWISSPROT;Acc:Q90271]	raraa
1	9520795	12	ENSDARG00000020041	9555474	ENSDART00000052537	GO:0003674	molecular_function	hypothetical protein LOC563454 [Source:RefSeq_peptide;Acc:NP_001091651]	zgc:163107
1	9520795	12	ENSDARG00000020041	9555474	ENSDART00000052537	GO:0005575	cellular_component	hypothetical protein LOC563454 [Source:RefSeq_peptide;Acc:NP_001091651]	zgc:163107
1	9520795	12	ENSDARG00000020041	9555474	ENSDART00000052537	GO:0008150	biological_process	hypothetical protein LOC563454 [Source:RefSeq_peptide;Acc:NP_001091651]	zgc:163107
1	9520795	12	ENSDARG00000020041	9555474	ENSDART00000008701			hypothetical protein LOC563454 [Source:RefSeq_peptide;Acc:NP_001091651]	zgc:163107
1	9520795	12	ENSDARG00000020041	9555474	ENSDART00000004466			hypothetical protein LOC563454 [Source:RefSeq_peptide;Acc:NP_001091651]	zgc:163107
-1	9608380	12	ENSDARG00000024398	9652194	ENSDART00000036989				LOC796309
-1	9668939	12	ENSDARG00000057138	9692751	ENSDART00000079700				LOC570656
-1	9668939	12	ENSDARG00000057138	9692751	ENSDART00000079671				LOC570656
-1	9668939	12	ENSDARG00000057138	9692751	ENSDART00000079645				LOC570656
-1	9668939	12	ENSDARG00000057138	9692751	ENSDART00000079627				LOC570656
-1	9668939	12	ENSDARG00000057138	9692751	ENSDART00000079616				LOC570656
-1	9668939	12	ENSDARG00000057138	9692751	ENSDART00000079605				LOC570656
-1	9668939	12	ENSDARG00000057138	9692751	ENSDART00000079580				LOC570656
-1	9736371	12	ENSDARG00000014907	9802931	ENSDART00000012318				LOC565082
-1	9952852	12	ENSDARG00000027710	9981446	ENSDART00000036226				LOC798784
1	10001690	12	ENSDARG00000029768	10029584	ENSDART00000032195
-1	10113912	12	ENSDARG00000039602	10114103	ENSDART00000057866				LOC798929
-1	10790132	12	ENSDARG00000042293	10801165	ENSDART00000062024			LOC553246 protein (Fragment). [Source:Uniprot/SPTREMBL;Acc:Q6DBS1]	Q6DBS1_DANRE
1	10808066	12	ENSDARG00000048790	10808151	ENSDART00000070499			dre-mir-142b [Source:miRBase;Acc:MI0002006]	dre-mir-142b
1	10834568	12	ENSDARG00000071658	10841482	ENSDART00000106120	GO:0019904	protein domain specific binding	14-3-3 protein gamma-1. [Source:Uniprot/SWISSPROT;Acc:Q6PC29]	ywhag1
-1	10863400	12	ENSDARG00000015134	10875113	ENSDART00000008351				LOC560476
-1	10954364	12	ENSDARG00000026448	10958673	ENSDART00000033904			Mediator of RNA polymerase II transcription subunit 29 (Mediator complex subunit 29) (Intersex-like protein). [Source:Uniprot/SWISSPROT;Acc:Q8JHI6]	ixl
1	10961566	12	ENSDARG00000071652	10970154	ENSDART00000106112				LOC797198
1	11146044	12	ENSDARG00000061194	11192089	ENSDART00000086984				LOC562999
-1	11236815	12	ENSDARG00000014554	11252590	ENSDART00000013360	GO:0003674	molecular_function	Protein phosphatase 1 regulatory subunit 3C. [Source:Uniprot/SWISSPROT;Acc:Q6P950]	zgc:73259
-1	11236815	12	ENSDARG00000014554	11252590	ENSDART00000013360	GO:0005575	cellular_component	Protein phosphatase 1 regulatory subunit 3C. [Source:Uniprot/SWISSPROT;Acc:Q6P950]	zgc:73259
-1	11236815	12	ENSDARG00000014554	11252590	ENSDART00000013360	GO:0008150	biological_process	Protein phosphatase 1 regulatory subunit 3C. [Source:Uniprot/SWISSPROT;Acc:Q6P950]	zgc:73259
-1	11236815	12	ENSDARG00000014554	11252590	ENSDART00000106107			Protein phosphatase 1 regulatory subunit 3C. [Source:Uniprot/SWISSPROT;Acc:Q6P950]	zgc:73259
-1	11248884	12	ENSDARG00000062667	11283028	ENSDART00000090861				LOC799884
-1	11358056	12	ENSDARG00000007906	11370449	ENSDART00000079326				LOC563261
-1	11358056	12	ENSDARG00000007906	11370449	ENSDART00000021713				LOC563261
-1	11424560	12	ENSDARG00000035910	11438104	ENSDART00000052127	GO:0003676	nucleic acid binding	hypothetical protein LOC503523 [Source:RefSeq_peptide;Acc:NP_001012505]	zgc:113026
-1	11424560	12	ENSDARG00000035910	11438104	ENSDART00000052127	GO:0005622	intracellular	hypothetical protein LOC503523 [Source:RefSeq_peptide;Acc:NP_001012505]	zgc:113026
-1	11424560	12	ENSDARG00000035910	11438104	ENSDART00000052127	GO:0006829	zinc ion transport	hypothetical protein LOC503523 [Source:RefSeq_peptide;Acc:NP_001012505]	zgc:113026
-1	11424560	12	ENSDARG00000035910	11438104	ENSDART00000052127	GO:0008270	zinc ion binding	hypothetical protein LOC503523 [Source:RefSeq_peptide;Acc:NP_001012505]	zgc:113026
-1	11424560	12	ENSDARG00000035910	11438104	ENSDART00000052127	GO:0046872	metal ion binding	hypothetical protein LOC503523 [Source:RefSeq_peptide;Acc:NP_001012505]	zgc:113026
1	11449752	12	ENSDARG00000062672	11462058	ENSDART00000090881				LOC100000044
-1	11633582	12	ENSDARG00000045180	11644032	ENSDART00000066430			actin, alpha 2, smooth muscle, aorta (acta2), mRNA [Source:RefSeq_dna;Acc:NM_212620]	acta2
-1	11703352	12	ENSDARG00000045190	11704251	ENSDART00000066439	GO:0003824	catalytic activity	Cholesterol 25-hydroxylase-like protein A (EC 1.14.99.-). [Source:Uniprot/SWISSPROT;Acc:Q5PRC0]	zgc:101688
-1	11703352	12	ENSDARG00000045190	11704251	ENSDART00000066439	GO:0004497	monooxygenase activity	Cholesterol 25-hydroxylase-like protein A (EC 1.14.99.-). [Source:Uniprot/SWISSPROT;Acc:Q5PRC0]	zgc:101688
-1	11703352	12	ENSDARG00000045190	11704251	ENSDART00000066439	GO:0005506	iron ion binding	Cholesterol 25-hydroxylase-like protein A (EC 1.14.99.-). [Source:Uniprot/SWISSPROT;Acc:Q5PRC0]	zgc:101688
-1	11703352	12	ENSDARG00000045190	11704251	ENSDART00000066439	GO:0005579	membrane attack complex	Cholesterol 25-hydroxylase-like protein A (EC 1.14.99.-). [Source:Uniprot/SWISSPROT;Acc:Q5PRC0]	zgc:101688
-1	11703352	12	ENSDARG00000045190	11704251	ENSDART00000066439	GO:0006826	iron ion transport	Cholesterol 25-hydroxylase-like protein A (EC 1.14.99.-). [Source:Uniprot/SWISSPROT;Acc:Q5PRC0]	zgc:101688
-1	11703352	12	ENSDARG00000045190	11704251	ENSDART00000066439	GO:0006879	iron ion homeostasis	Cholesterol 25-hydroxylase-like protein A (EC 1.14.99.-). [Source:Uniprot/SWISSPROT;Acc:Q5PRC0]	zgc:101688
-1	11703352	12	ENSDARG00000045190	11704251	ENSDART00000066439	GO:0008152	metabolic process	Cholesterol 25-hydroxylase-like protein A (EC 1.14.99.-). [Source:Uniprot/SWISSPROT;Acc:Q5PRC0]	zgc:101688
-1	11703352	12	ENSDARG00000045190	11704251	ENSDART00000066439	GO:0016020	membrane	Cholesterol 25-hydroxylase-like protein A (EC 1.14.99.-). [Source:Uniprot/SWISSPROT;Acc:Q5PRC0]	zgc:101688
-1	11703352	12	ENSDARG00000045190	11704251	ENSDART00000066439	GO:0016021	integral to membrane	Cholesterol 25-hydroxylase-like protein A (EC 1.14.99.-). [Source:Uniprot/SWISSPROT;Acc:Q5PRC0]	zgc:101688
-1	11703352	12	ENSDARG00000045190	11704251	ENSDART00000066439	GO:0016491	oxidoreductase activity	Cholesterol 25-hydroxylase-like protein A (EC 1.14.99.-). [Source:Uniprot/SWISSPROT;Acc:Q5PRC0]	zgc:101688
-1	11703352	12	ENSDARG00000045190	11704251	ENSDART00000066439	GO:0046872	metal ion binding	Cholesterol 25-hydroxylase-like protein A (EC 1.14.99.-). [Source:Uniprot/SWISSPROT;Acc:Q5PRC0]	zgc:101688
1	11711907	12	ENSDARG00000008098	11713334	ENSDART00000023085				LOC567384
1	11717927	12	ENSDARG00000007467	11720916	ENSDART00000018922				LOC567441
-1	11759911	12	ENSDARG00000045188	11779110	ENSDART00000014087	GO:0005215	transporter activity	Monocarboxylate transporter 12 (MCT 12) (Solute carrier family 16 member 12). [Source:Uniprot/SWISSPROT;Acc:Q503M4]	zgc:110441
-1	11759911	12	ENSDARG00000045188	11779110	ENSDART00000014087	GO:0005579	membrane attack complex	Monocarboxylate transporter 12 (MCT 12) (Solute carrier family 16 member 12). [Source:Uniprot/SWISSPROT;Acc:Q503M4]	zgc:110441
-1	11759911	12	ENSDARG00000045188	11779110	ENSDART00000014087	GO:0006810	transport	Monocarboxylate transporter 12 (MCT 12) (Solute carrier family 16 member 12). [Source:Uniprot/SWISSPROT;Acc:Q503M4]	zgc:110441
-1	11759911	12	ENSDARG00000045188	11779110	ENSDART00000014087	GO:0016020	membrane	Monocarboxylate transporter 12 (MCT 12) (Solute carrier family 16 member 12). [Source:Uniprot/SWISSPROT;Acc:Q503M4]	zgc:110441
-1	11759911	12	ENSDARG00000045188	11779110	ENSDART00000014087	GO:0016021	integral to membrane	Monocarboxylate transporter 12 (MCT 12) (Solute carrier family 16 member 12). [Source:Uniprot/SWISSPROT;Acc:Q503M4]	zgc:110441
-1	11759911	12	ENSDARG00000045188	11779110	ENSDART00000106087			Monocarboxylate transporter 12 (MCT 12) (Solute carrier family 16 member 12). [Source:Uniprot/SWISSPROT;Acc:Q503M4]	zgc:110441
-1	11782039	12	ENSDARG00000010098	11793221	ENSDART00000106084	GO:0003674	molecular_function	hypothetical protein LOC565059 [Source:RefSeq_peptide;Acc:NP_001077310]	zgc:158746
-1	11782039	12	ENSDARG00000010098	11793221	ENSDART00000106084	GO:0005575	cellular_component	hypothetical protein LOC565059 [Source:RefSeq_peptide;Acc:NP_001077310]	zgc:158746
-1	11782039	12	ENSDARG00000010098	11793221	ENSDART00000106084	GO:0008150	biological_process	hypothetical protein LOC565059 [Source:RefSeq_peptide;Acc:NP_001077310]	zgc:158746
-1	11782039	12	ENSDARG00000010098	11793221	ENSDART00000020824			hypothetical protein LOC565059 [Source:RefSeq_peptide;Acc:NP_001077310]	zgc:158746
-1	11786098	12	ENSDARG00000048612	11786186	ENSDART00000070321			dre-mir-107 [Source:miRBase;Acc:MI0001963]	dre-mir-107
-1	11795216	12	ENSDARG00000056747	11797256	ENSDART00000066432				LOC567623
1	11805807	12	ENSDARG00000045187	11807829	ENSDART00000041127				LOC569326
1	11823948	12	ENSDARG00000071635	11827226	ENSDART00000106079				LOC563390
1	11848979	12	ENSDARG00000045186	11851005	ENSDART00000066436				LOC564906
1	11871981	12	ENSDARG00000071634	11874010	ENSDART00000106075				LOC564979
1	11987646	12	ENSDARG00000045185	11989665	ENSDART00000066435				LOC100000663
1	12002908	12	ENSDARG00000071633	12005827	ENSDART00000106072				LOC100000663
1	12028685	12	ENSDARG00000071632	12030711	ENSDART00000106071				LOC564906
1	12084019	12	ENSDARG00000056700	12090454	ENSDART00000079238
1	12097489	12	ENSDARG00000056692	12100038	ENSDART00000066431				LOC100001785
1	12114664	12	ENSDARG00000071631	12117228	ENSDART00000106064	GO:0004197	cysteine-type endopeptidase activity	cathepsin L, 1 b [Source:RefSeq_peptide;Acc:NP_571273]	ctsl1b
1	12114664	12	ENSDARG00000071631	12117228	ENSDART00000106064	GO:0004866	endopeptidase inhibitor activity	cathepsin L, 1 b [Source:RefSeq_peptide;Acc:NP_571273]	ctsl1b
1	12114664	12	ENSDARG00000071631	12117228	ENSDART00000106064	GO:0005576	extracellular region	cathepsin L, 1 b [Source:RefSeq_peptide;Acc:NP_571273]	ctsl1b
1	12114664	12	ENSDARG00000071631	12117228	ENSDART00000106064	GO:0006364	rRNA processing	cathepsin L, 1 b [Source:RefSeq_peptide;Acc:NP_571273]	ctsl1b
1	12114664	12	ENSDARG00000071631	12117228	ENSDART00000106064	GO:0006508	proteolysis	cathepsin L, 1 b [Source:RefSeq_peptide;Acc:NP_571273]	ctsl1b
1	12114664	12	ENSDARG00000071631	12117228	ENSDART00000106064	GO:0008233	peptidase activity	cathepsin L, 1 b [Source:RefSeq_peptide;Acc:NP_571273]	ctsl1b
1	12114664	12	ENSDARG00000071631	12117228	ENSDART00000106064	GO:0008234	cysteine-type peptidase activity	cathepsin L, 1 b [Source:RefSeq_peptide;Acc:NP_571273]	ctsl1b
1	12114664	12	ENSDARG00000071631	12117228	ENSDART00000106064	GO:0016787	hydrolase activity	cathepsin L, 1 b [Source:RefSeq_peptide;Acc:NP_571273]	ctsl1b
1	12114664	12	ENSDARG00000071631	12117228	ENSDART00000106064	GO:0045045	secretory pathway	cathepsin L, 1 b [Source:RefSeq_peptide;Acc:NP_571273]	ctsl1b
1	12139202	12	ENSDARG00000013316	12141551	ENSDART00000047916				LOC100000663
-1	12276076	12	ENSDARG00000038138	12292170	ENSDART00000055604
-1	12401594	12	ENSDARG00000057206	12410606	ENSDART00000079803				LOC562651
-1	12414704	12	ENSDARG00000057193	12453576	ENSDART00000079784				LOC562569
-1	12414704	12	ENSDARG00000057193	12453576	ENSDART00000079794				LOC562569
1	12457684	12	ENSDARG00000027070	12496844	ENSDART00000038032	GO:0000062	acyl-CoA binding	acyl-Coenzyme A binding domain containing 4 [Source:RefSeq_peptide;Acc:NP_998260]	zgc:85611
1	12457684	12	ENSDARG00000027070	12496844	ENSDART00000038032	GO:0005575	cellular_component	acyl-Coenzyme A binding domain containing 4 [Source:RefSeq_peptide;Acc:NP_998260]	zgc:85611
1	12457684	12	ENSDARG00000027070	12496844	ENSDART00000038032	GO:0008150	biological_process	acyl-Coenzyme A binding domain containing 4 [Source:RefSeq_peptide;Acc:NP_998260]	zgc:85611
1	12499541	12	ENSDARG00000036482	12500490	ENSDART00000053003			hypothetical protein LOC562319 [Source:RefSeq_peptide;Acc:NP_001091859]	NP_001091859.1
-1	12511067	12	ENSDARG00000026840	12521808	ENSDART00000029572			Rho GTPase-activating protein 23 (Rho-type GTPase-activating protein 23). [Source:Uniprot/SWISSPROT;Acc:Q9P227]	ARHGAP23 (2 of 2)
1	12864339	12	ENSDARG00000006811	12871233	ENSDART00000010068	GO:0004304	estrone sulfotransferase activity	sulfotransferase family, cytosolic sulfotransferase 6 [Source:RefSeq_peptide;Acc:NP_001002599]	sult1st6
1	12864339	12	ENSDARG00000006811	12871233	ENSDART00000010068	GO:0005575	cellular_component	sulfotransferase family, cytosolic sulfotransferase 6 [Source:RefSeq_peptide;Acc:NP_001002599]	sult1st6
1	12864339	12	ENSDARG00000006811	12871233	ENSDART00000010068	GO:0008146	sulfotransferase activity	sulfotransferase family, cytosolic sulfotransferase 6 [Source:RefSeq_peptide;Acc:NP_001002599]	sult1st6
1	12864339	12	ENSDARG00000006811	12871233	ENSDART00000010068	GO:0016740	transferase activity	sulfotransferase family, cytosolic sulfotransferase 6 [Source:RefSeq_peptide;Acc:NP_001002599]	sult1st6
-1	12872867	12	ENSDARG00000040712	12907506	ENSDART00000106053	GO:0000287	magnesium ion binding	hypothetical protein LOC445059 [Source:RefSeq_peptide;Acc:NP_001003453]	zgc:91926
-1	12872867	12	ENSDARG00000040712	12907506	ENSDART00000106053	GO:0003875	ADP-ribosylarginine hydrolase activity	hypothetical protein LOC445059 [Source:RefSeq_peptide;Acc:NP_001003453]	zgc:91926
-1	12872867	12	ENSDARG00000040712	12907506	ENSDART00000106053	GO:0005575	cellular_component	hypothetical protein LOC445059 [Source:RefSeq_peptide;Acc:NP_001003453]	zgc:91926
-1	12872867	12	ENSDARG00000040712	12907506	ENSDART00000106053	GO:0006471	protein amino acid ADP-ribosylation	hypothetical protein LOC445059 [Source:RefSeq_peptide;Acc:NP_001003453]	zgc:91926
-1	12872867	12	ENSDARG00000040712	12907506	ENSDART00000059641			hypothetical protein LOC445059 [Source:RefSeq_peptide;Acc:NP_001003453]	zgc:91926
-1	12872867	12	ENSDARG00000040712	12907506	ENSDART00000106049			hypothetical protein LOC445059 [Source:RefSeq_peptide;Acc:NP_001003453]	zgc:91926
-1	13060010	12	ENSDARG00000002589	13062376	ENSDART00000003847	GO:0005262	calcium channel activity	hypothetical protein LOC447930 [Source:RefSeq_peptide;Acc:NP_001004668]	zgc:103639
-1	13060010	12	ENSDARG00000002589	13062376	ENSDART00000003847	GO:0005509	calcium ion binding	hypothetical protein LOC447930 [Source:RefSeq_peptide;Acc:NP_001004668]	zgc:103639
-1	13060010	12	ENSDARG00000002589	13062376	ENSDART00000003847	GO:0005575	cellular_component	hypothetical protein LOC447930 [Source:RefSeq_peptide;Acc:NP_001004668]	zgc:103639
-1	13060010	12	ENSDARG00000002589	13062376	ENSDART00000003847	GO:0006816	calcium ion transport	hypothetical protein LOC447930 [Source:RefSeq_peptide;Acc:NP_001004668]	zgc:103639
-1	13060010	12	ENSDARG00000002589	13062376	ENSDART00000003847	GO:0019855	calcium channel inhibitor activity	hypothetical protein LOC447930 [Source:RefSeq_peptide;Acc:NP_001004668]	zgc:103639
1	13148105	12	ENSDARG00000016854	13150920	ENSDART00000002078	GO:0003677	DNA binding	Neurogenic differentiation factor 2 (NeuroD2). [Source:Uniprot/SWISSPROT;Acc:Q9W6C8]	neurod2
1	13148105	12	ENSDARG00000016854	13150920	ENSDART00000002078	GO:0005634	nucleus	Neurogenic differentiation factor 2 (NeuroD2). [Source:Uniprot/SWISSPROT;Acc:Q9W6C8]	neurod2
1	13148105	12	ENSDARG00000016854	13150920	ENSDART00000002078	GO:0006350	transcription	Neurogenic differentiation factor 2 (NeuroD2). [Source:Uniprot/SWISSPROT;Acc:Q9W6C8]	neurod2
1	13148105	12	ENSDARG00000016854	13150920	ENSDART00000002078	GO:0006353	transcription termination	Neurogenic differentiation factor 2 (NeuroD2). [Source:Uniprot/SWISSPROT;Acc:Q9W6C8]	neurod2
1	13148105	12	ENSDARG00000016854	13150920	ENSDART00000002078	GO:0006355	regulation of transcription, DNA-dependent	Neurogenic differentiation factor 2 (NeuroD2). [Source:Uniprot/SWISSPROT;Acc:Q9W6C8]	neurod2
1	13148105	12	ENSDARG00000016854	13150920	ENSDART00000002078	GO:0007399	nervous system development	Neurogenic differentiation factor 2 (NeuroD2). [Source:Uniprot/SWISSPROT;Acc:Q9W6C8]	neurod2
1	13148105	12	ENSDARG00000016854	13150920	ENSDART00000002078	GO:0030154	cell differentiation	Neurogenic differentiation factor 2 (NeuroD2). [Source:Uniprot/SWISSPROT;Acc:Q9W6C8]	neurod2
1	13148105	12	ENSDARG00000016854	13150920	ENSDART00000002078	GO:0030528	transcription regulator activity	Neurogenic differentiation factor 2 (NeuroD2). [Source:Uniprot/SWISSPROT;Acc:Q9W6C8]	neurod2
1	13148105	12	ENSDARG00000016854	13150920	ENSDART00000002078	GO:0031564	transcription antitermination	Neurogenic differentiation factor 2 (NeuroD2). [Source:Uniprot/SWISSPROT;Acc:Q9W6C8]	neurod2
1	13148105	12	ENSDARG00000016854	13150920	ENSDART00000002078	GO:0045449	regulation of transcription	Neurogenic differentiation factor 2 (NeuroD2). [Source:Uniprot/SWISSPROT;Acc:Q9W6C8]	neurod2
1	13438914	12	ENSDARG00000060437	13449021	ENSDART00000085150			similar to hCG1784313, (LOC100000931), mRNA [Source:RefSeq_dna;Acc:XR_029100]	XR_029100.1
1	13472089	12	ENSDARG00000036424	13474582	ENSDART00000052912
-1	13511824	12	ENSDARG00000003085	13535777	ENSDART00000003863			AMSH-like protease (EC 3.1.2.15) (AMSH-LP) (STAM-binding protein-like 1). [Source:Uniprot/SWISSPROT;Acc:Q96FJ0]	STAMBPL1
-1	13511824	12	ENSDARG00000003085	13535777	ENSDART00000106035			AMSH-like protease (EC 3.1.2.15) (AMSH-LP) (STAM-binding protein-like 1). [Source:Uniprot/SWISSPROT;Acc:Q96FJ0]	STAMBPL1
1	13547276	12	ENSDARG00000002298	13551120	ENSDART00000028003	GO:0003674	molecular_function	hypothetical protein LOC393244 [Source:RefSeq_peptide;Acc:NP_956568]	zgc:56706
1	13547276	12	ENSDARG00000002298	13551120	ENSDART00000028003	GO:0005575	cellular_component	hypothetical protein LOC393244 [Source:RefSeq_peptide;Acc:NP_956568]	zgc:56706
1	13547276	12	ENSDARG00000002298	13551120	ENSDART00000028003	GO:0008150	biological_process	hypothetical protein LOC393244 [Source:RefSeq_peptide;Acc:NP_956568]	zgc:56706
-1	13551130	12	ENSDARG00000018529	13593340	ENSDART00000020541	GO:0001666	response to hypoxia	lipase, gastric [Source:RefSeq_peptide;Acc:NP_998569]	lipf
-1	13551130	12	ENSDARG00000018529	13593340	ENSDART00000020541	GO:0003824	catalytic activity	lipase, gastric [Source:RefSeq_peptide;Acc:NP_998569]	lipf
-1	13551130	12	ENSDARG00000018529	13593340	ENSDART00000020541	GO:0004091	carboxylesterase activity	lipase, gastric [Source:RefSeq_peptide;Acc:NP_998569]	lipf
-1	13551130	12	ENSDARG00000018529	13593340	ENSDART00000020541	GO:0005575	cellular_component	lipase, gastric [Source:RefSeq_peptide;Acc:NP_998569]	lipf
-1	13551130	12	ENSDARG00000018529	13593340	ENSDART00000020541	GO:0006629	lipid metabolic process	lipase, gastric [Source:RefSeq_peptide;Acc:NP_998569]	lipf
1	13593876	12	ENSDARG00000012453	13715653	ENSDART00000014536	GO:0005575	cellular_component	hypothetical protein LOC436880 [Source:RefSeq_peptide;Acc:NP_001002607]	zgc:92286
1	13737862	12	ENSDARG00000066766	13737979	ENSDART00000096405			5S ribosomal RNA [Source: RFAM 8.0]	5S_rRNA
-1	13792979	12	ENSDARG00000056623	13816474	ENSDART00000079144	GO:0001568	blood vessel development	phosphatase and tensin homolog (mutated in multiple advanced cancers 1) [Source:RefSeq_peptide;Acc:NP_001001822]	ptenb
-1	13792979	12	ENSDARG00000056623	13816474	ENSDART00000079144	GO:0004721	phosphoprotein phosphatase activity	phosphatase and tensin homolog (mutated in multiple advanced cancers 1) [Source:RefSeq_peptide;Acc:NP_001001822]	ptenb
-1	13792979	12	ENSDARG00000056623	13816474	ENSDART00000079144	GO:0006470	protein amino acid dephosphorylation	phosphatase and tensin homolog (mutated in multiple advanced cancers 1) [Source:RefSeq_peptide;Acc:NP_001001822]	ptenb
-1	13792979	12	ENSDARG00000056623	13816474	ENSDART00000079144	GO:0008138	protein tyrosine/serine/threonine phosphatase activity	phosphatase and tensin homolog (mutated in multiple advanced cancers 1) [Source:RefSeq_peptide;Acc:NP_001001822]	ptenb
-1	13792979	12	ENSDARG00000056623	13816474	ENSDART00000079144	GO:0016787	hydrolase activity	phosphatase and tensin homolog (mutated in multiple advanced cancers 1) [Source:RefSeq_peptide;Acc:NP_001001822]	ptenb
-1	13792979	12	ENSDARG00000056623	13816474	ENSDART00000079144	GO:0031174	otolith mineralization (sensu Actinopterygii)	phosphatase and tensin homolog (mutated in multiple advanced cancers 1) [Source:RefSeq_peptide;Acc:NP_001001822]	ptenb
-1	13792979	12	ENSDARG00000056623	13816474	ENSDART00000079144	GO:0042577	lipid phosphatase activity	phosphatase and tensin homolog (mutated in multiple advanced cancers 1) [Source:RefSeq_peptide;Acc:NP_001001822]	ptenb
-1	13792979	12	ENSDARG00000056623	13816474	ENSDART00000079144	GO:0046856	phosphoinositide dephosphorylation	phosphatase and tensin homolog (mutated in multiple advanced cancers 1) [Source:RefSeq_peptide;Acc:NP_001001822]	ptenb
-1	13792979	12	ENSDARG00000056623	13816474	ENSDART00000079144	GO:0051896	regulation of protein kinase B signaling cascade	phosphatase and tensin homolog (mutated in multiple advanced cancers 1) [Source:RefSeq_peptide;Acc:NP_001001822]	ptenb
-1	13792979	12	ENSDARG00000056623	13816474	ENSDART00000079138			phosphatase and tensin homolog (mutated in multiple advanced cancers 1) [Source:RefSeq_peptide;Acc:NP_001001822]	ptenb
1	13829216	12	ENSDARG00000056609	13848369	ENSDART00000079130			ATPase family AAA domain-containing protein 1-B. [Source:Uniprot/SWISSPROT;Acc:Q503W7]	atad1b
1	13829216	12	ENSDARG00000056609	13848369	ENSDART00000106023	GO:0000166	nucleotide binding	ATPase family AAA domain-containing protein 1-B. [Source:Uniprot/SWISSPROT;Acc:Q503W7]	atad1b
1	13829216	12	ENSDARG00000056609	13848369	ENSDART00000106023	GO:0005524	ATP binding	ATPase family AAA domain-containing protein 1-B. [Source:Uniprot/SWISSPROT;Acc:Q503W7]	atad1b
1	13829216	12	ENSDARG00000056609	13848369	ENSDART00000106023	GO:0017111	nucleoside-triphosphatase activity	ATPase family AAA domain-containing protein 1-B. [Source:Uniprot/SWISSPROT;Acc:Q503W7]	atad1b
-1	13851261	12	ENSDARG00000056600	13871390	ENSDART00000079115	GO:0000103	sulfate assimilation	3'-phosphoadenosine 5'-phosphosulfate synthase 2 [Source:RefSeq_peptide;Acc:NP_997727]	papss2
-1	13851261	12	ENSDARG00000056600	13871390	ENSDART00000079115	GO:0004781	sulfate adenylyltransferase (ATP) activity	3'-phosphoadenosine 5'-phosphosulfate synthase 2 [Source:RefSeq_peptide;Acc:NP_997727]	papss2
-1	13851261	12	ENSDARG00000056600	13871390	ENSDART00000079115	GO:0005524	ATP binding	3'-phosphoadenosine 5'-phosphosulfate synthase 2 [Source:RefSeq_peptide;Acc:NP_997727]	papss2
-1	13851261	12	ENSDARG00000056600	13871390	ENSDART00000079115	GO:0016301	kinase activity	3'-phosphoadenosine 5'-phosphosulfate synthase 2 [Source:RefSeq_peptide;Acc:NP_997727]	papss2
-1	13851261	12	ENSDARG00000056600	13871390	ENSDART00000079115	GO:0016772	transferase activity, transferring phosphorus-containing groups	3'-phosphoadenosine 5'-phosphosulfate synthase 2 [Source:RefSeq_peptide;Acc:NP_997727]	papss2
-1	13851261	12	ENSDARG00000056600	13871390	ENSDART00000106017			3'-phosphoadenosine 5'-phosphosulfate synthase 2 [Source:RefSeq_peptide;Acc:NP_997727]	papss2
-1	13851261	12	ENSDARG00000056600	13871390	ENSDART00000106015			3'-phosphoadenosine 5'-phosphosulfate synthase 2 [Source:RefSeq_peptide;Acc:NP_997727]	papss2
-1	13874919	12	ENSDARG00000045172	13885287	ENSDART00000012421	GO:0003993	acid phosphatase activity	hypothetical protein LOC394075 [Source:RefSeq_peptide;Acc:NP_957394]	zgc:56080
-1	13874919	12	ENSDARG00000045172	13885287	ENSDART00000012421	GO:0005575	cellular_component	hypothetical protein LOC394075 [Source:RefSeq_peptide;Acc:NP_957394]	zgc:56080
-1	13874919	12	ENSDARG00000045172	13885287	ENSDART00000012421	GO:0008150	biological_process	hypothetical protein LOC394075 [Source:RefSeq_peptide;Acc:NP_957394]	zgc:56080
-1	13874919	12	ENSDARG00000045172	13885287	ENSDART00000066417			hypothetical protein LOC394075 [Source:RefSeq_peptide;Acc:NP_957394]	zgc:56080
-1	13992762	12	ENSDARG00000021448	14020806	ENSDART00000003375	GO:0004221	ubiquitin thiolesterase activity	hypothetical protein LOC565338 [Source:RefSeq_peptide;Acc:NP_001071035]	eif2ak1
-1	13992762	12	ENSDARG00000021448	14020806	ENSDART00000003375	GO:0004379	glycylpeptide N-tetradecanoyltransferase activity	hypothetical protein LOC565338 [Source:RefSeq_peptide;Acc:NP_001071035]	eif2ak1
-1	13992762	12	ENSDARG00000021448	14020806	ENSDART00000003375	GO:0006499	N-terminal protein myristoylation	hypothetical protein LOC565338 [Source:RefSeq_peptide;Acc:NP_001071035]	eif2ak1
-1	13992762	12	ENSDARG00000021448	14020806	ENSDART00000003375	GO:0006511	ubiquitin-dependent protein catabolic process	hypothetical protein LOC565338 [Source:RefSeq_peptide;Acc:NP_001071035]	eif2ak1
-1	13992762	12	ENSDARG00000021448	14020806	ENSDART00000028090	GO:0003674	molecular_function	hypothetical protein LOC565338 [Source:RefSeq_peptide;Acc:NP_001071035]	eif2ak1
-1	13992762	12	ENSDARG00000021448	14020806	ENSDART00000028090	GO:0005575	cellular_component	hypothetical protein LOC565338 [Source:RefSeq_peptide;Acc:NP_001071035]	eif2ak1
-1	13992762	12	ENSDARG00000021448	14020806	ENSDART00000028090	GO:0008150	biological_process	hypothetical protein LOC565338 [Source:RefSeq_peptide;Acc:NP_001071035]	eif2ak1
1	14037960	12	ENSDARG00000051891	14051575	ENSDART00000073599	GO:0003674	molecular_function	hypothetical protein LOC767792 [Source:RefSeq_peptide;Acc:NP_001070227]	zgc:153062
1	14037960	12	ENSDARG00000051891	14051575	ENSDART00000073599	GO:0005575	cellular_component	hypothetical protein LOC767792 [Source:RefSeq_peptide;Acc:NP_001070227]	zgc:153062
1	14037960	12	ENSDARG00000051891	14051575	ENSDART00000073599	GO:0008150	biological_process	hypothetical protein LOC767792 [Source:RefSeq_peptide;Acc:NP_001070227]	zgc:153062
-1	14051356	12	ENSDARG00000045167	14073500	ENSDART00000066411	GO:0003674	molecular_function	discs, large homolog 7 [Source:RefSeq_peptide;Acc:NP_001004592]	dlg7
-1	14051356	12	ENSDARG00000045167	14073500	ENSDART00000066411	GO:0005575	cellular_component	discs, large homolog 7 [Source:RefSeq_peptide;Acc:NP_001004592]	dlg7
-1	14051356	12	ENSDARG00000045167	14073500	ENSDART00000066411	GO:0007267	cell-cell signaling	discs, large homolog 7 [Source:RefSeq_peptide;Acc:NP_001004592]	dlg7
-1	14075072	12	ENSDARG00000056559	14104183	ENSDART00000079065	GO:0003674	molecular_function	hypothetical protein LOC393103 [Source:RefSeq_peptide;Acc:NP_956428]	zgc:55344
-1	14075072	12	ENSDARG00000056559	14104183	ENSDART00000079065	GO:0005575	cellular_component	hypothetical protein LOC393103 [Source:RefSeq_peptide;Acc:NP_956428]	zgc:55344
-1	14075072	12	ENSDARG00000056559	14104183	ENSDART00000079065	GO:0008150	biological_process	hypothetical protein LOC393103 [Source:RefSeq_peptide;Acc:NP_956428]	zgc:55344
-1	14113955	12	ENSDARG00000071601	14116163	ENSDART00000105974	GO:0005262	calcium channel activity	parvalbumin 9 [Source:RefSeq_peptide;Acc:NP_891983]	pvalb9
-1	14113955	12	ENSDARG00000071601	14116163	ENSDART00000105974	GO:0005509	calcium ion binding	parvalbumin 9 [Source:RefSeq_peptide;Acc:NP_891983]	pvalb9
-1	14113955	12	ENSDARG00000071601	14116163	ENSDART00000105974	GO:0006816	calcium ion transport	parvalbumin 9 [Source:RefSeq_peptide;Acc:NP_891983]	pvalb9
-1	14113955	12	ENSDARG00000071601	14116163	ENSDART00000105974	GO:0019855	calcium channel inhibitor activity	parvalbumin 9 [Source:RefSeq_peptide;Acc:NP_891983]	pvalb9
-1	14123069	12	ENSDARG00000022817	14125365	ENSDART00000034914	GO:0005262	calcium channel activity	parvalbumin isoform 1b [Source:RefSeq_peptide;Acc:NP_956506]	pvalb3
-1	14123069	12	ENSDARG00000022817	14125365	ENSDART00000034914	GO:0005509	calcium ion binding	parvalbumin isoform 1b [Source:RefSeq_peptide;Acc:NP_956506]	pvalb3
-1	14123069	12	ENSDARG00000022817	14125365	ENSDART00000034914	GO:0005575	cellular_component	parvalbumin isoform 1b [Source:RefSeq_peptide;Acc:NP_956506]	pvalb3
-1	14123069	12	ENSDARG00000022817	14125365	ENSDART00000034914	GO:0006816	calcium ion transport	parvalbumin isoform 1b [Source:RefSeq_peptide;Acc:NP_956506]	pvalb3
-1	14123069	12	ENSDARG00000022817	14125365	ENSDART00000034914	GO:0019855	calcium channel inhibitor activity	parvalbumin isoform 1b [Source:RefSeq_peptide;Acc:NP_956506]	pvalb3
-1	14128273	12	ENSDARG00000002768	14130346	ENSDART00000010144	GO:0005262	calcium channel activity	Parvalbumin-2 (Parvalbumin beta). [Source:Uniprot/SWISSPROT;Acc:Q9I8V0]	pvalb2
-1	14128273	12	ENSDARG00000002768	14130346	ENSDART00000010144	GO:0005509	calcium ion binding	Parvalbumin-2 (Parvalbumin beta). [Source:Uniprot/SWISSPROT;Acc:Q9I8V0]	pvalb2
-1	14128273	12	ENSDARG00000002768	14130346	ENSDART00000010144	GO:0006816	calcium ion transport	Parvalbumin-2 (Parvalbumin beta). [Source:Uniprot/SWISSPROT;Acc:Q9I8V0]	pvalb2
-1	14128273	12	ENSDARG00000002768	14130346	ENSDART00000010144	GO:0019855	calcium channel inhibitor activity	Parvalbumin-2 (Parvalbumin beta). [Source:Uniprot/SWISSPROT;Acc:Q9I8V0]	pvalb2
-1	14128273	12	ENSDARG00000002768	14130346	ENSDART00000105972			Parvalbumin-2 (Parvalbumin beta). [Source:Uniprot/SWISSPROT;Acc:Q9I8V0]	pvalb2
1	14145376	12	ENSDARG00000048780	14145499	ENSDART00000070489			dre-mir-338-4 [Source:miRBase;Acc:MI0002066]	dre-mir-338-4
1	14173075	12	ENSDARG00000045166	14175108	ENSDART00000066410			class II bHLH protein MIST1 [Source:RefSeq_peptide;Acc:NP_001071120]	NP_001071120.1
-1	14214380	12	ENSDARG00000062515	14230680	ENSDART00000090484	GO:0003674	molecular_function	hypothetical protein LOC556500 [Source:RefSeq_peptide;Acc:NP_001074033]	zgc:158759
-1	14214380	12	ENSDARG00000062515	14230680	ENSDART00000090484	GO:0005575	cellular_component	hypothetical protein LOC556500 [Source:RefSeq_peptide;Acc:NP_001074033]	zgc:158759
-1	14214380	12	ENSDARG00000062515	14230680	ENSDART00000090484	GO:0008150	biological_process	hypothetical protein LOC556500 [Source:RefSeq_peptide;Acc:NP_001074033]	zgc:158759
-1	14236531	12	ENSDARG00000029305	14286036	ENSDART00000042006	GO:0004872	receptor activity	BAI1-associated protein 2-like 1 [Source:RefSeq_peptide;Acc:NP_944604]	baiap2l1a
-1	14236531	12	ENSDARG00000029305	14286036	ENSDART00000042006	GO:0016301	kinase activity	BAI1-associated protein 2-like 1 [Source:RefSeq_peptide;Acc:NP_944604]	baiap2l1a
-1	14668177	12	ENSDARG00000020488	14718237	ENSDART00000045713	GO:0005515	protein binding	hypothetical protein LOC550254 [Source:RefSeq_peptide;Acc:NP_001017592]	zgc:110306
-1	14668177	12	ENSDARG00000020488	14718237	ENSDART00000045713	GO:0005737	cytoplasm	hypothetical protein LOC550254 [Source:RefSeq_peptide;Acc:NP_001017592]	zgc:110306
-1	14668177	12	ENSDARG00000020488	14718237	ENSDART00000045713	GO:0008150	biological_process	hypothetical protein LOC550254 [Source:RefSeq_peptide;Acc:NP_001017592]	zgc:110306
1	14721296	12	ENSDARG00000045140	14752622	ENSDART00000077936			hypothetical protein LOC447907 [Source:RefSeq_peptide;Acc:NP_001004645]	zgc:101094
1	14721296	12	ENSDARG00000045140	14752622	ENSDART00000013466	GO:0003674	molecular_function	hypothetical protein LOC447907 [Source:RefSeq_peptide;Acc:NP_001004645]	zgc:101094
1	14721296	12	ENSDARG00000045140	14752622	ENSDART00000013466	GO:0005575	cellular_component	hypothetical protein LOC447907 [Source:RefSeq_peptide;Acc:NP_001004645]	zgc:101094
1	14721296	12	ENSDARG00000045140	14752622	ENSDART00000013466	GO:0008150	biological_process	hypothetical protein LOC447907 [Source:RefSeq_peptide;Acc:NP_001004645]	zgc:101094
1	14757940	12	ENSDARG00000045141	14764889	ENSDART00000066382	GO:0005215	transporter activity	aquaporin 8 [Source:RefSeq_peptide;Acc:NP_001004661]	aqp8
1	14757940	12	ENSDARG00000045141	14764889	ENSDART00000066382	GO:0006810	transport	aquaporin 8 [Source:RefSeq_peptide;Acc:NP_001004661]	aqp8
1	14757940	12	ENSDARG00000045141	14764889	ENSDART00000066382	GO:0015288	porin activity	aquaporin 8 [Source:RefSeq_peptide;Acc:NP_001004661]	aqp8
1	14757940	12	ENSDARG00000045141	14764889	ENSDART00000066382	GO:0016020	membrane	aquaporin 8 [Source:RefSeq_peptide;Acc:NP_001004661]	aqp8
1	14757940	12	ENSDARG00000045141	14764889	ENSDART00000066382	GO:0016021	integral to membrane	aquaporin 8 [Source:RefSeq_peptide;Acc:NP_001004661]	aqp8
1	14757940	12	ENSDARG00000045141	14764889	ENSDART00000066382	GO:0019867	outer membrane	aquaporin 8 [Source:RefSeq_peptide;Acc:NP_001004661]	aqp8
1	14768937	12	ENSDARG00000071592	14775861	ENSDART00000105952	GO:0003674	molecular_function	hypothetical protein LOC563130 [Source:RefSeq_peptide;Acc:NP_001073651]	zgc:158752
1	14768937	12	ENSDARG00000071592	14775861	ENSDART00000105952	GO:0005575	cellular_component	hypothetical protein LOC563130 [Source:RefSeq_peptide;Acc:NP_001073651]	zgc:158752
1	14768937	12	ENSDARG00000071592	14775861	ENSDART00000105952	GO:0008150	biological_process	hypothetical protein LOC563130 [Source:RefSeq_peptide;Acc:NP_001073651]	zgc:158752
-1	14777535	12	ENSDARG00000045142	14778679	ENSDART00000066383				LOC561790
-1	14777535	12	ENSDARG00000045142	14778679	ENSDART00000105948				LOC561790
1	14780425	12	ENSDARG00000045143	14781131	ENSDART00000066384	GO:0005488	binding	hemoglobin beta embryonic-2 [Source:RefSeq_peptide;Acc:NP_998011]	hbbe2
1	14780425	12	ENSDARG00000045143	14781131	ENSDART00000066384	GO:0005506	iron ion binding	hemoglobin beta embryonic-2 [Source:RefSeq_peptide;Acc:NP_998011]	hbbe2
1	14780425	12	ENSDARG00000045143	14781131	ENSDART00000066384	GO:0005833	hemoglobin complex	hemoglobin beta embryonic-2 [Source:RefSeq_peptide;Acc:NP_998011]	hbbe2
1	14780425	12	ENSDARG00000045143	14781131	ENSDART00000066384	GO:0006783	heme biosynthetic process	hemoglobin beta embryonic-2 [Source:RefSeq_peptide;Acc:NP_998011]	hbbe2
1	14780425	12	ENSDARG00000045143	14781131	ENSDART00000066384	GO:0006810	transport	hemoglobin beta embryonic-2 [Source:RefSeq_peptide;Acc:NP_998011]	hbbe2
1	14780425	12	ENSDARG00000045143	14781131	ENSDART00000066384	GO:0006826	iron ion transport	hemoglobin beta embryonic-2 [Source:RefSeq_peptide;Acc:NP_998011]	hbbe2
1	14780425	12	ENSDARG00000045143	14781131	ENSDART00000066384	GO:0006879	iron ion homeostasis	hemoglobin beta embryonic-2 [Source:RefSeq_peptide;Acc:NP_998011]	hbbe2
1	14780425	12	ENSDARG00000045143	14781131	ENSDART00000066384	GO:0015671	oxygen transport	hemoglobin beta embryonic-2 [Source:RefSeq_peptide;Acc:NP_998011]	hbbe2
1	14780425	12	ENSDARG00000045143	14781131	ENSDART00000066384	GO:0019825	oxygen binding	hemoglobin beta embryonic-2 [Source:RefSeq_peptide;Acc:NP_998011]	hbbe2
1	14780425	12	ENSDARG00000045143	14781131	ENSDART00000066384	GO:0020037	heme binding	hemoglobin beta embryonic-2 [Source:RefSeq_peptide;Acc:NP_998011]	hbbe2
1	14780425	12	ENSDARG00000045143	14781131	ENSDART00000066384	GO:0046872	metal ion binding	hemoglobin beta embryonic-2 [Source:RefSeq_peptide;Acc:NP_998011]	hbbe2
1	14790467	12	ENSDARG00000038147	14791583	ENSDART00000055623	GO:0005488	binding	hemoglobin beta embryonic-3 [Source:RefSeq_peptide;Acc:NP_001015058]	hbbe3
1	14790467	12	ENSDARG00000038147	14791583	ENSDART00000055623	GO:0005506	iron ion binding	hemoglobin beta embryonic-3 [Source:RefSeq_peptide;Acc:NP_001015058]	hbbe3
1	14790467	12	ENSDARG00000038147	14791583	ENSDART00000055623	GO:0005833	hemoglobin complex	hemoglobin beta embryonic-3 [Source:RefSeq_peptide;Acc:NP_001015058]	hbbe3
1	14790467	12	ENSDARG00000038147	14791583	ENSDART00000055623	GO:0006783	heme biosynthetic process	hemoglobin beta embryonic-3 [Source:RefSeq_peptide;Acc:NP_001015058]	hbbe3
1	14790467	12	ENSDARG00000038147	14791583	ENSDART00000055623	GO:0006810	transport	hemoglobin beta embryonic-3 [Source:RefSeq_peptide;Acc:NP_001015058]	hbbe3
1	14790467	12	ENSDARG00000038147	14791583	ENSDART00000055623	GO:0006826	iron ion transport	hemoglobin beta embryonic-3 [Source:RefSeq_peptide;Acc:NP_001015058]	hbbe3
1	14790467	12	ENSDARG00000038147	14791583	ENSDART00000055623	GO:0006879	iron ion homeostasis	hemoglobin beta embryonic-3 [Source:RefSeq_peptide;Acc:NP_001015058]	hbbe3
1	14790467	12	ENSDARG00000038147	14791583	ENSDART00000055623	GO:0015671	oxygen transport	hemoglobin beta embryonic-3 [Source:RefSeq_peptide;Acc:NP_001015058]	hbbe3
1	14790467	12	ENSDARG00000038147	14791583	ENSDART00000055623	GO:0019825	oxygen binding	hemoglobin beta embryonic-3 [Source:RefSeq_peptide;Acc:NP_001015058]	hbbe3
1	14790467	12	ENSDARG00000038147	14791583	ENSDART00000055623	GO:0020037	heme binding	hemoglobin beta embryonic-3 [Source:RefSeq_peptide;Acc:NP_001015058]	hbbe3
1	14790467	12	ENSDARG00000038147	14791583	ENSDART00000055623	GO:0046872	metal ion binding	hemoglobin beta embryonic-3 [Source:RefSeq_peptide;Acc:NP_001015058]	hbbe3
-1	14793724	12	ENSDARG00000045144	14794911	ENSDART00000066385	GO:0003674	molecular_function	hypothetical protein LOC563335 [Source:RefSeq_peptide;Acc:NP_001076303]	zgc:163057
-1	14793724	12	ENSDARG00000045144	14794911	ENSDART00000066385	GO:0005575	cellular_component	hypothetical protein LOC563335 [Source:RefSeq_peptide;Acc:NP_001076303]	zgc:163057
-1	14793724	12	ENSDARG00000045144	14794911	ENSDART00000066385	GO:0008150	biological_process	hypothetical protein LOC563335 [Source:RefSeq_peptide;Acc:NP_001076303]	zgc:163057
1	14866731	12	ENSDARG00000017367	14903568	ENSDART00000040909				LOC563403
1	14941712	12	ENSDARG00000066000	14941829	ENSDART00000095655			5S ribosomal RNA [Source: RFAM 8.0]	5S_rRNA
-1	15302415	12	ENSDARG00000027651	15313538	ENSDART00000052019
-1	15302415	12	ENSDARG00000027651	15313538	ENSDART00000028206
-1	15387755	12	ENSDARG00000055679	15483240	ENSDART00000078052	GO:0003674	molecular_function	hypothetical protein LOC100009640 [Source:RefSeq_peptide;Acc:NP_001076478]	zgc:158782
-1	15387755	12	ENSDARG00000055679	15483240	ENSDART00000078052	GO:0005575	cellular_component	hypothetical protein LOC100009640 [Source:RefSeq_peptide;Acc:NP_001076478]	zgc:158782
-1	15387755	12	ENSDARG00000055679	15483240	ENSDART00000078052	GO:0008150	biological_process	hypothetical protein LOC100009640 [Source:RefSeq_peptide;Acc:NP_001076478]	zgc:158782
1	15486928	12	ENSDARG00000055538	15510131	ENSDART00000077903	GO:0003674	molecular_function	hypothetical protein LOC751682 [Source:RefSeq_peptide;Acc:NP_001039030]	zgc:153609
1	15486928	12	ENSDARG00000055538	15510131	ENSDART00000077903	GO:0005575	cellular_component	hypothetical protein LOC751682 [Source:RefSeq_peptide;Acc:NP_001039030]	zgc:153609
1	15486928	12	ENSDARG00000055538	15510131	ENSDART00000077903	GO:0008150	biological_process	hypothetical protein LOC751682 [Source:RefSeq_peptide;Acc:NP_001039030]	zgc:153609
-1	15532312	12	ENSDARG00000071584	15545050	ENSDART00000105929	GO:0003674	molecular_function	hypothetical protein LOC563254 [Source:RefSeq_peptide;Acc:NP_001070628]	zgc:152954
-1	15532312	12	ENSDARG00000071584	15545050	ENSDART00000105929	GO:0005575	cellular_component	hypothetical protein LOC563254 [Source:RefSeq_peptide;Acc:NP_001070628]	zgc:152954
-1	15532312	12	ENSDARG00000071584	15545050	ENSDART00000105929	GO:0008150	biological_process	hypothetical protein LOC563254 [Source:RefSeq_peptide;Acc:NP_001070628]	zgc:152954
-1	15532312	12	ENSDARG00000071584	15545050	ENSDART00000105928			hypothetical protein LOC563254 [Source:RefSeq_peptide;Acc:NP_001070628]	zgc:152954
-1	15564998	12	ENSDARG00000055642	15608035	ENSDART00000078033			Alanine aminotransferase 1 (EC 2.6.1.2) (ALT1) (Glutamic--pyruvic transaminase 1) (GPT 1) (Glutamic--alanine transaminase 1). [Source:Uniprot/SWISSPROT;Acc:P24298]	GPT (2 of 2)
1	15620959	12	ENSDARG00000055652	15721056	ENSDART00000078037				LOC794259
1	15729272	12	ENSDARG00000045130	15734188	ENSDART00000066368	GO:0005515	protein binding	kelch-like 11 [Source:RefSeq_peptide;Acc:NP_956077]	klhl11
1	15729272	12	ENSDARG00000045130	15734188	ENSDART00000066368	GO:0005575	cellular_component	kelch-like 11 [Source:RefSeq_peptide;Acc:NP_956077]	klhl11
1	15729272	12	ENSDARG00000045130	15734188	ENSDART00000066368	GO:0008150	biological_process	kelch-like 11 [Source:RefSeq_peptide;Acc:NP_956077]	klhl11
-1	15738375	12	ENSDARG00000045129	15779898	ENSDART00000066367	GO:0003755	peptidyl-prolyl cis-trans isomerase activity	Fkbp10 protein (Fragment). [Source:Uniprot/SPTREMBL;Acc:Q7ZVA7]	fkbp10
-1	15738375	12	ENSDARG00000045129	15779898	ENSDART00000066367	GO:0005509	calcium ion binding	Fkbp10 protein (Fragment). [Source:Uniprot/SPTREMBL;Acc:Q7ZVA7]	fkbp10
-1	15738375	12	ENSDARG00000045129	15779898	ENSDART00000066367	GO:0005783	endoplasmic reticulum	Fkbp10 protein (Fragment). [Source:Uniprot/SPTREMBL;Acc:Q7ZVA7]	fkbp10
-1	15738375	12	ENSDARG00000045129	15779898	ENSDART00000066367	GO:0006457	protein folding	Fkbp10 protein (Fragment). [Source:Uniprot/SPTREMBL;Acc:Q7ZVA7]	fkbp10
-1	15738375	12	ENSDARG00000045129	15779898	ENSDART00000066367	GO:0016853	isomerase activity	Fkbp10 protein (Fragment). [Source:Uniprot/SPTREMBL;Acc:Q7ZVA7]	fkbp10
-1	15738375	12	ENSDARG00000045129	15779898	ENSDART00000076823			Fkbp10 protein (Fragment). [Source:Uniprot/SPTREMBL;Acc:Q7ZVA7]	fkbp10
1	15959112	12	ENSDARG00000055630	15963826	ENSDART00000078021	GO:0001568	blood vessel development	Forkhead box protein H1 (Forkhead activin signal transducer 1) (Fast- 1) (Schmalspur protein). [Source:Uniprot/SWISSPROT;Acc:Q9I9E1]	foxh1
1	15959112	12	ENSDARG00000055630	15963826	ENSDART00000078021	GO:0003677	DNA binding	Forkhead box protein H1 (Forkhead activin signal transducer 1) (Fast- 1) (Schmalspur protein). [Source:Uniprot/SWISSPROT;Acc:Q9I9E1]	foxh1
1	15959112	12	ENSDARG00000055630	15963826	ENSDART00000078021	GO:0003700	transcription factor activity	Forkhead box protein H1 (Forkhead activin signal transducer 1) (Fast- 1) (Schmalspur protein). [Source:Uniprot/SWISSPROT;Acc:Q9I9E1]	foxh1
1	15959112	12	ENSDARG00000055630	15963826	ENSDART00000078021	GO:0005634	nucleus	Forkhead box protein H1 (Forkhead activin signal transducer 1) (Fast- 1) (Schmalspur protein). [Source:Uniprot/SWISSPROT;Acc:Q9I9E1]	foxh1
1	15959112	12	ENSDARG00000055630	15963826	ENSDART00000078021	GO:0006350	transcription	Forkhead box protein H1 (Forkhead activin signal transducer 1) (Fast- 1) (Schmalspur protein). [Source:Uniprot/SWISSPROT;Acc:Q9I9E1]	foxh1
1	15959112	12	ENSDARG00000055630	15963826	ENSDART00000078021	GO:0006353	transcription termination	Forkhead box protein H1 (Forkhead activin signal transducer 1) (Fast- 1) (Schmalspur protein). [Source:Uniprot/SWISSPROT;Acc:Q9I9E1]	foxh1
1	15959112	12	ENSDARG00000055630	15963826	ENSDART00000078021	GO:0006355	regulation of transcription, DNA-dependent	Forkhead box protein H1 (Forkhead activin signal transducer 1) (Fast- 1) (Schmalspur protein). [Source:Uniprot/SWISSPROT;Acc:Q9I9E1]	foxh1
1	15959112	12	ENSDARG00000055630	15963826	ENSDART00000078021	GO:0007368	determination of left/right symmetry	Forkhead box protein H1 (Forkhead activin signal transducer 1) (Fast- 1) (Schmalspur protein). [Source:Uniprot/SWISSPROT;Acc:Q9I9E1]	foxh1
1	15959112	12	ENSDARG00000055630	15963826	ENSDART00000078021	GO:0010159	specification of organ position	Forkhead box protein H1 (Forkhead activin signal transducer 1) (Fast- 1) (Schmalspur protein). [Source:Uniprot/SWISSPROT;Acc:Q9I9E1]	foxh1
1	15959112	12	ENSDARG00000055630	15963826	ENSDART00000078021	GO:0016481	negative regulation of transcription	Forkhead box protein H1 (Forkhead activin signal transducer 1) (Fast- 1) (Schmalspur protein). [Source:Uniprot/SWISSPROT;Acc:Q9I9E1]	foxh1
1	15959112	12	ENSDARG00000055630	15963826	ENSDART00000078021	GO:0030528	transcription regulator activity	Forkhead box protein H1 (Forkhead activin signal transducer 1) (Fast- 1) (Schmalspur protein). [Source:Uniprot/SWISSPROT;Acc:Q9I9E1]	foxh1
1	15959112	12	ENSDARG00000055630	15963826	ENSDART00000078021	GO:0031564	transcription antitermination	Forkhead box protein H1 (Forkhead activin signal transducer 1) (Fast- 1) (Schmalspur protein). [Source:Uniprot/SWISSPROT;Acc:Q9I9E1]	foxh1
1	15959112	12	ENSDARG00000055630	15963826	ENSDART00000078021	GO:0035050	embryonic heart tube development	Forkhead box protein H1 (Forkhead activin signal transducer 1) (Fast- 1) (Schmalspur protein). [Source:Uniprot/SWISSPROT;Acc:Q9I9E1]	foxh1
1	15959112	12	ENSDARG00000055630	15963826	ENSDART00000078021	GO:0042661	regulation of mesodermal cell fate specification	Forkhead box protein H1 (Forkhead activin signal transducer 1) (Fast- 1) (Schmalspur protein). [Source:Uniprot/SWISSPROT;Acc:Q9I9E1]	foxh1
1	15959112	12	ENSDARG00000055630	15963826	ENSDART00000078021	GO:0043565	sequence-specific DNA binding	Forkhead box protein H1 (Forkhead activin signal transducer 1) (Fast- 1) (Schmalspur protein). [Source:Uniprot/SWISSPROT;Acc:Q9I9E1]	foxh1
1	15959112	12	ENSDARG00000055630	15963826	ENSDART00000078021	GO:0045449	regulation of transcription	Forkhead box protein H1 (Forkhead activin signal transducer 1) (Fast- 1) (Schmalspur protein). [Source:Uniprot/SWISSPROT;Acc:Q9I9E1]	foxh1
-1	15966463	12	ENSDARG00000045123	16035409	ENSDART00000066359			5-oxoprolinase (EC 3.5.2.9) (5-oxo-L-prolinase) (Pyroglutamase) (5- OPase). [Source:Uniprot/SWISSPROT;Acc:O14841]	OPLAH
1	16037856	12	ENSDARG00000055588	16123799	ENSDART00000077952	GO:0003677	DNA binding	signal transducer and activator of transcription 5.2 [Source:RefSeq_peptide;Acc:NP_001003984]	stat5.2
1	16037856	12	ENSDARG00000055588	16123799	ENSDART00000077952	GO:0003700	transcription factor activity	signal transducer and activator of transcription 5.2 [Source:RefSeq_peptide;Acc:NP_001003984]	stat5.2
1	16037856	12	ENSDARG00000055588	16123799	ENSDART00000077952	GO:0004871	signal transducer activity	signal transducer and activator of transcription 5.2 [Source:RefSeq_peptide;Acc:NP_001003984]	stat5.2
1	16037856	12	ENSDARG00000055588	16123799	ENSDART00000077952	GO:0005509	calcium ion binding	signal transducer and activator of transcription 5.2 [Source:RefSeq_peptide;Acc:NP_001003984]	stat5.2
1	16037856	12	ENSDARG00000055588	16123799	ENSDART00000077952	GO:0005634	nucleus	signal transducer and activator of transcription 5.2 [Source:RefSeq_peptide;Acc:NP_001003984]	stat5.2
1	16037856	12	ENSDARG00000055588	16123799	ENSDART00000077952	GO:0006355	regulation of transcription, DNA-dependent	signal transducer and activator of transcription 5.2 [Source:RefSeq_peptide;Acc:NP_001003984]	stat5.2
1	16037856	12	ENSDARG00000055588	16123799	ENSDART00000077952	GO:0007165	signal transduction	signal transducer and activator of transcription 5.2 [Source:RefSeq_peptide;Acc:NP_001003984]	stat5.2
1	16037856	12	ENSDARG00000055588	16123799	ENSDART00000077952	GO:0007242	intracellular signaling cascade	signal transducer and activator of transcription 5.2 [Source:RefSeq_peptide;Acc:NP_001003984]	stat5.2
1	16138647	12	ENSDARG00000055569	16160501	ENSDART00000077948	GO:0003674	molecular_function	hypothetical protein LOC497449 [Source:RefSeq_peptide;Acc:NP_001082827]	zgc:163113
1	16138647	12	ENSDARG00000055569	16160501	ENSDART00000077948	GO:0005575	cellular_component	hypothetical protein LOC497449 [Source:RefSeq_peptide;Acc:NP_001082827]	zgc:163113
1	16138647	12	ENSDARG00000055569	16160501	ENSDART00000077948	GO:0008150	biological_process	hypothetical protein LOC497449 [Source:RefSeq_peptide;Acc:NP_001082827]	zgc:163113
-1	16227231	12	ENSDARG00000061990	16282711	ENSDART00000089042				LOC567442
-1	16298372	12	ENSDARG00000055563	16343171	ENSDART00000089017	GO:0003674	molecular_function	Zgc:158612. [Source:Uniprot/SPTREMBL;Acc:A2RV16]	zgc:158612
-1	16298372	12	ENSDARG00000055563	16343171	ENSDART00000089017	GO:0005575	cellular_component	Zgc:158612. [Source:Uniprot/SPTREMBL;Acc:A2RV16]	zgc:158612
-1	16298372	12	ENSDARG00000055563	16343171	ENSDART00000089017	GO:0008150	biological_process	Zgc:158612. [Source:Uniprot/SPTREMBL;Acc:A2RV16]	zgc:158612
1	16351207	12	ENSDARG00000071573	16356248	ENSDART00000105903				LOC563948
-1	16356195	12	ENSDARG00000033144	16368717	ENSDART00000049167	GO:0005829	cytosol	proteasome activator subunit 2 [Source:RefSeq_peptide;Acc:NP_571449]	psme2
-1	16356195	12	ENSDARG00000033144	16368717	ENSDART00000049167	GO:0008537	proteasome activator complex	proteasome activator subunit 2 [Source:RefSeq_peptide;Acc:NP_571449]	psme2
-1	16356195	12	ENSDARG00000033144	16368717	ENSDART00000049167	GO:0008538	proteasome activator activity	proteasome activator subunit 2 [Source:RefSeq_peptide;Acc:NP_571449]	psme2
-1	16356195	12	ENSDARG00000033144	16368717	ENSDART00000049167	GO:0043234	protein complex	proteasome activator subunit 2 [Source:RefSeq_peptide;Acc:NP_571449]	psme2
1	16369211	12	ENSDARG00000034633	16376217	ENSDART00000041394	GO:0005575	cellular_component	hypothetical protein LOC393094 [Source:RefSeq_peptide;Acc:NP_956420]	zgc:55317
1	16369211	12	ENSDARG00000034633	16376217	ENSDART00000041394	GO:0008150	biological_process	hypothetical protein LOC393094 [Source:RefSeq_peptide;Acc:NP_956420]	zgc:55317
1	16369211	12	ENSDARG00000034633	16376217	ENSDART00000041394	GO:0016813	hydrolase activity, acting on carbon-nitrogen (but not peptide) bonds, in linear amidines	hypothetical protein LOC393094 [Source:RefSeq_peptide;Acc:NP_956420]	zgc:55317
1	16369211	12	ENSDARG00000034633	16376217	ENSDART00000041394	GO:0046872	metal ion binding	hypothetical protein LOC393094 [Source:RefSeq_peptide;Acc:NP_956420]	zgc:55317
-1	16381273	12	ENSDARG00000016457	16405358	ENSDART00000005801			interferon-stimulated transcription factor 3, gamma 48kDa [Source:RefSeq_peptide;Acc:NP_991273]	zgc:92097
-1	16381273	12	ENSDARG00000016457	16405358	ENSDART00000105899	GO:0003677	DNA binding	interferon-stimulated transcription factor 3, gamma 48kDa [Source:RefSeq_peptide;Acc:NP_991273]	zgc:92097
-1	16381273	12	ENSDARG00000016457	16405358	ENSDART00000105899	GO:0003700	transcription factor activity	interferon-stimulated transcription factor 3, gamma 48kDa [Source:RefSeq_peptide;Acc:NP_991273]	zgc:92097
-1	16381273	12	ENSDARG00000016457	16405358	ENSDART00000105899	GO:0005634	nucleus	interferon-stimulated transcription factor 3, gamma 48kDa [Source:RefSeq_peptide;Acc:NP_991273]	zgc:92097
-1	16381273	12	ENSDARG00000016457	16405358	ENSDART00000105899	GO:0006350	transcription	interferon-stimulated transcription factor 3, gamma 48kDa [Source:RefSeq_peptide;Acc:NP_991273]	zgc:92097
-1	16381273	12	ENSDARG00000016457	16405358	ENSDART00000105899	GO:0006353	transcription termination	interferon-stimulated transcription factor 3, gamma 48kDa [Source:RefSeq_peptide;Acc:NP_991273]	zgc:92097
-1	16381273	12	ENSDARG00000016457	16405358	ENSDART00000105899	GO:0006355	regulation of transcription, DNA-dependent	interferon-stimulated transcription factor 3, gamma 48kDa [Source:RefSeq_peptide;Acc:NP_991273]	zgc:92097
-1	16381273	12	ENSDARG00000016457	16405358	ENSDART00000105899	GO:0031564	transcription antitermination	interferon-stimulated transcription factor 3, gamma 48kDa [Source:RefSeq_peptide;Acc:NP_991273]	zgc:92097
-1	16426534	12	ENSDARG00000035458	16443591	ENSDART00000105896	GO:0003674	molecular_function	ATPase, Ca++ transporting, cardiac muscle, fast twitch 1 like [Source:RefSeq_peptide;Acc:NP_001071001]	atp2a1l
-1	16426534	12	ENSDARG00000035458	16443591	ENSDART00000105896	GO:0005575	cellular_component	ATPase, Ca++ transporting, cardiac muscle, fast twitch 1 like [Source:RefSeq_peptide;Acc:NP_001071001]	atp2a1l
-1	16426534	12	ENSDARG00000035458	16443591	ENSDART00000105896	GO:0008150	biological_process	ATPase, Ca++ transporting, cardiac muscle, fast twitch 1 like [Source:RefSeq_peptide;Acc:NP_001071001]	atp2a1l
-1	16464714	12	ENSDARG00000071566	16482174	ENSDART00000092906	GO:0005506	iron ion binding	hypothetical protein LOC327301 [Source:RefSeq_peptide;Acc:NP_997875]	zgc:76940
-1	16464714	12	ENSDARG00000071566	16482174	ENSDART00000092906	GO:0005575	cellular_component	hypothetical protein LOC327301 [Source:RefSeq_peptide;Acc:NP_997875]	zgc:76940
-1	16464714	12	ENSDARG00000071566	16482174	ENSDART00000092906	GO:0006826	iron ion transport	hypothetical protein LOC327301 [Source:RefSeq_peptide;Acc:NP_997875]	zgc:76940
-1	16464714	12	ENSDARG00000071566	16482174	ENSDART00000092906	GO:0006879	iron ion homeostasis	hypothetical protein LOC327301 [Source:RefSeq_peptide;Acc:NP_997875]	zgc:76940
-1	16464714	12	ENSDARG00000071566	16482174	ENSDART00000092906	GO:0016787	hydrolase activity	hypothetical protein LOC327301 [Source:RefSeq_peptide;Acc:NP_997875]	zgc:76940
1	16482594	12	ENSDARG00000055477	16498943	ENSDART00000077829	GO:0003674	molecular_function	Protein pelota homolog. [Source:Uniprot/SWISSPROT;Acc:Q7ZWC4]	pelo
1	16482594	12	ENSDARG00000055477	16498943	ENSDART00000077829	GO:0005634	nucleus	Protein pelota homolog. [Source:Uniprot/SWISSPROT;Acc:Q7ZWC4]	pelo
1	16482594	12	ENSDARG00000055477	16498943	ENSDART00000077829	GO:0006412	translation	Protein pelota homolog. [Source:Uniprot/SWISSPROT;Acc:Q7ZWC4]	pelo
-1	16524710	12	ENSDARG00000055527	16569583	ENSDART00000077840			calymmin [Source:RefSeq_peptide;Acc:NP_571089]	cmn
-1	16855137	12	ENSDARG00000044161	17185249	ENSDART00000036516				LOC557592
-1	16855137	12	ENSDARG00000044161	17185249	ENSDART00000087084				LOC557592
-1	16855137	12	ENSDARG00000044161	17185249	ENSDART00000064839				LOC557592
1	17266098	12	ENSDARG00000071560	17275211	ENSDART00000105887	GO:0003677	DNA binding	Homeobox protein Dlx4b (DLX-7) (Distal-less homeobox protein 4b). [Source:Uniprot/SWISSPROT;Acc:Q98878]	dlx4b
1	17266098	12	ENSDARG00000071560	17275211	ENSDART00000105887	GO:0003700	transcription factor activity	Homeobox protein Dlx4b (DLX-7) (Distal-less homeobox protein 4b). [Source:Uniprot/SWISSPROT;Acc:Q98878]	dlx4b
1	17266098	12	ENSDARG00000071560	17275211	ENSDART00000105887	GO:0005634	nucleus	Homeobox protein Dlx4b (DLX-7) (Distal-less homeobox protein 4b). [Source:Uniprot/SWISSPROT;Acc:Q98878]	dlx4b
1	17266098	12	ENSDARG00000071560	17275211	ENSDART00000105887	GO:0006355	regulation of transcription, DNA-dependent	Homeobox protein Dlx4b (DLX-7) (Distal-less homeobox protein 4b). [Source:Uniprot/SWISSPROT;Acc:Q98878]	dlx4b
1	17266098	12	ENSDARG00000071560	17275211	ENSDART00000105887	GO:0030916	otic vesicle formation	Homeobox protein Dlx4b (DLX-7) (Distal-less homeobox protein 4b). [Source:Uniprot/SWISSPROT;Acc:Q98878]	dlx4b
1	17266098	12	ENSDARG00000071560	17275211	ENSDART00000105887	GO:0035270	endocrine system development	Homeobox protein Dlx4b (DLX-7) (Distal-less homeobox protein 4b). [Source:Uniprot/SWISSPROT;Acc:Q98878]	dlx4b
1	17266098	12	ENSDARG00000071560	17275211	ENSDART00000105887	GO:0043010	camera-type eye development	Homeobox protein Dlx4b (DLX-7) (Distal-less homeobox protein 4b). [Source:Uniprot/SWISSPROT;Acc:Q98878]	dlx4b
1	17266098	12	ENSDARG00000071560	17275211	ENSDART00000105887	GO:0043049	otic placode formation	Homeobox protein Dlx4b (DLX-7) (Distal-less homeobox protein 4b). [Source:Uniprot/SWISSPROT;Acc:Q98878]	dlx4b
1	17266098	12	ENSDARG00000071560	17275211	ENSDART00000105887	GO:0043565	sequence-specific DNA binding	Homeobox protein Dlx4b (DLX-7) (Distal-less homeobox protein 4b). [Source:Uniprot/SWISSPROT;Acc:Q98878]	dlx4b
1	17266098	12	ENSDARG00000071560	17275211	ENSDART00000105887	GO:0045449	regulation of transcription	Homeobox protein Dlx4b (DLX-7) (Distal-less homeobox protein 4b). [Source:Uniprot/SWISSPROT;Acc:Q98878]	dlx4b
-1	17282907	12	ENSDARG00000014626	17286404	ENSDART00000017191	GO:0003677	DNA binding	Homeobox protein Dlx3b (DLX-3) (Distal-less homeobox protein 3b). [Source:Uniprot/SWISSPROT;Acc:Q01702]	dlx3b
-1	17282907	12	ENSDARG00000014626	17286404	ENSDART00000017191	GO:0003700	transcription factor activity	Homeobox protein Dlx3b (DLX-3) (Distal-less homeobox protein 3b). [Source:Uniprot/SWISSPROT;Acc:Q01702]	dlx3b
-1	17282907	12	ENSDARG00000014626	17286404	ENSDART00000017191	GO:0005634	nucleus	Homeobox protein Dlx3b (DLX-3) (Distal-less homeobox protein 3b). [Source:Uniprot/SWISSPROT;Acc:Q01702]	dlx3b
-1	17282907	12	ENSDARG00000014626	17286404	ENSDART00000017191	GO:0006355	regulation of transcription, DNA-dependent	Homeobox protein Dlx3b (DLX-3) (Distal-less homeobox protein 3b). [Source:Uniprot/SWISSPROT;Acc:Q01702]	dlx3b
-1	17282907	12	ENSDARG00000014626	17286404	ENSDART00000017191	GO:0030916	otic vesicle formation	Homeobox protein Dlx3b (DLX-3) (Distal-less homeobox protein 3b). [Source:Uniprot/SWISSPROT;Acc:Q01702]	dlx3b
-1	17282907	12	ENSDARG00000014626	17286404	ENSDART00000017191	GO:0035270	endocrine system development	Homeobox protein Dlx3b (DLX-3) (Distal-less homeobox protein 3b). [Source:Uniprot/SWISSPROT;Acc:Q01702]	dlx3b
-1	17282907	12	ENSDARG00000014626	17286404	ENSDART00000017191	GO:0043010	camera-type eye development	Homeobox protein Dlx3b (DLX-3) (Distal-less homeobox protein 3b). [Source:Uniprot/SWISSPROT;Acc:Q01702]	dlx3b
-1	17282907	12	ENSDARG00000014626	17286404	ENSDART00000017191	GO:0043049	otic placode formation	Homeobox protein Dlx3b (DLX-3) (Distal-less homeobox protein 3b). [Source:Uniprot/SWISSPROT;Acc:Q01702]	dlx3b
-1	17282907	12	ENSDARG00000014626	17286404	ENSDART00000017191	GO:0043565	sequence-specific DNA binding	Homeobox protein Dlx3b (DLX-3) (Distal-less homeobox protein 3b). [Source:Uniprot/SWISSPROT;Acc:Q01702]	dlx3b
-1	17282907	12	ENSDARG00000014626	17286404	ENSDART00000017191	GO:0045449	regulation of transcription	Homeobox protein Dlx3b (DLX-3) (Distal-less homeobox protein 3b). [Source:Uniprot/SWISSPROT;Acc:Q01702]	dlx3b
-1	17282907	12	ENSDARG00000014626	17286404	ENSDART00000017191	GO:0051216	cartilage development	Homeobox protein Dlx3b (DLX-3) (Distal-less homeobox protein 3b). [Source:Uniprot/SWISSPROT;Acc:Q01702]	dlx3b
1	17368791	12	ENSDARG00000012824	17406447	ENSDART00000105884			Im:7145180 protein (Fragment). [Source:Uniprot/SPTREMBL;Acc:Q569P3]	im:7145180
1	17368791	12	ENSDARG00000012824	17406447	ENSDART00000105881			Im:7145180 protein (Fragment). [Source:Uniprot/SPTREMBL;Acc:Q569P3]	im:7145180
1	17368791	12	ENSDARG00000012824	17406447	ENSDART00000045204			Im:7145180 protein (Fragment). [Source:Uniprot/SPTREMBL;Acc:Q569P3]	im:7145180
1	17487917	12	ENSDARG00000063283	17500246	ENSDART00000092319			Hypothetical protein (Fragment). [Source:Uniprot/SPTREMBL;Acc:A1L2E9]	A1L2E9_DANRE
1	17544647	12	ENSDARG00000040765	17546914	ENSDART00000059735				LOC100001636
-1	17665332	12	ENSDARG00000009217	17691613	ENSDART00000038750				LOC100005440
-1	17665332	12	ENSDARG00000009217	17691613	ENSDART00000017620				LOC100005440
-1	17665332	12	ENSDARG00000009217	17691613	ENSDART00000078767				LOC100005440
-1	17665332	12	ENSDARG00000009217	17691613	ENSDART00000050268				LOC100005440
-1	17665332	12	ENSDARG00000009217	17691613	ENSDART00000060546				LOC100005440
-1	17665332	12	ENSDARG00000009217	17691613	ENSDART00000048907				LOC100005440
-1	17665332	12	ENSDARG00000009217	17691613	ENSDART00000078871				LOC100005440
-1	17665332	12	ENSDARG00000009217	17691613	ENSDART00000078738				LOC100005440
-1	17693652	12	ENSDARG00000056270	17697540	ENSDART00000078724			hypothetical protein LOC560253 [Source:RefSeq_peptide;Acc:NP_001076290]	NP_001076290.1
1	17728821	12	ENSDARG00000056374	17736853	ENSDART00000078860				LOC561765
1	17808216	12	ENSDARG00000062446	17809094	ENSDART00000090332	GO:0003674	molecular_function	hypothetical protein LOC560768 [Source:RefSeq_peptide;Acc:NP_001077300]	zgc:162187
1	17808216	12	ENSDARG00000062446	17809094	ENSDART00000090332	GO:0005575	cellular_component	hypothetical protein LOC560768 [Source:RefSeq_peptide;Acc:NP_001077300]	zgc:162187
1	17808216	12	ENSDARG00000062446	17809094	ENSDART00000090332	GO:0008150	biological_process	hypothetical protein LOC560768 [Source:RefSeq_peptide;Acc:NP_001077300]	zgc:162187
1	17812406	12	ENSDARG00000045160	17814984	ENSDART00000066402	GO:0005575	cellular_component	hypothetical protein LOC447828 [Source:RefSeq_peptide;Acc:NP_001004567]	zgc:92822
1	17812406	12	ENSDARG00000045160	17814984	ENSDART00000066402	GO:0008113	protein-methionine-S-oxide reductase activity	hypothetical protein LOC447828 [Source:RefSeq_peptide;Acc:NP_001004567]	zgc:92822
1	17812406	12	ENSDARG00000045160	17814984	ENSDART00000066402	GO:0008150	biological_process	hypothetical protein LOC447828 [Source:RefSeq_peptide;Acc:NP_001004567]	zgc:92822
1	17824035	12	ENSDARG00000062442	17826519	ENSDART00000090320				LOC560635
1	17824035	12	ENSDARG00000062442	17826519	ENSDART00000089589				LOC560635
1	17826836	12	ENSDARG00000003167	17836160	ENSDART00000012743	GO:0003674	molecular_function	hypothetical protein LOC334244 [Source:RefSeq_peptide;Acc:NP_956171]	zgc:55455
1	17826836	12	ENSDARG00000003167	17836160	ENSDART00000012743	GO:0005575	cellular_component	hypothetical protein LOC334244 [Source:RefSeq_peptide;Acc:NP_956171]	zgc:55455
1	17826836	12	ENSDARG00000003167	17836160	ENSDART00000012743	GO:0008150	biological_process	hypothetical protein LOC334244 [Source:RefSeq_peptide;Acc:NP_956171]	zgc:55455
-1	17838584	12	ENSDARG00000056247	17841543	ENSDART00000078172			HG21B (Fragment). [Source:Uniprot/SPTREMBL;Acc:Q2MGT5]	Q2MGT5_DANRE
-1	17848597	12	ENSDARG00000029695	17851839	ENSDART00000039693	GO:0000287	magnesium ion binding	hypothetical protein LOC334308 [Source:RefSeq_peptide;Acc:NP_997891]	zgc:56011
-1	17848597	12	ENSDARG00000029695	17851839	ENSDART00000039693	GO:0003824	catalytic activity	hypothetical protein LOC334308 [Source:RefSeq_peptide;Acc:NP_997891]	zgc:56011
-1	17848597	12	ENSDARG00000029695	17851839	ENSDART00000039693	GO:0005575	cellular_component	hypothetical protein LOC334308 [Source:RefSeq_peptide;Acc:NP_997891]	zgc:56011
-1	17848597	12	ENSDARG00000029695	17851839	ENSDART00000039693	GO:0008152	metabolic process	hypothetical protein LOC334308 [Source:RefSeq_peptide;Acc:NP_997891]	zgc:56011
-1	17848597	12	ENSDARG00000029695	17851839	ENSDART00000039693	GO:0016787	hydrolase activity	hypothetical protein LOC334308 [Source:RefSeq_peptide;Acc:NP_997891]	zgc:56011
-1	17848597	12	ENSDARG00000029695	17851839	ENSDART00000039693	GO:0016791	phosphoric monoester hydrolase activity	hypothetical protein LOC334308 [Source:RefSeq_peptide;Acc:NP_997891]	zgc:56011
-1	17854499	12	ENSDARG00000045159	17861024	ENSDART00000078166	GO:0006829	zinc ion transport	hypothetical protein LOC337087 [Source:RefSeq_peptide;Acc:NP_956343]	zgc:64155
-1	17854499	12	ENSDARG00000045159	17861024	ENSDART00000078166	GO:0008270	zinc ion binding	hypothetical protein LOC337087 [Source:RefSeq_peptide;Acc:NP_956343]	zgc:64155
-1	17854499	12	ENSDARG00000045159	17861024	ENSDART00000078166	GO:0016740	transferase activity	hypothetical protein LOC337087 [Source:RefSeq_peptide;Acc:NP_956343]	zgc:64155
-1	17854499	12	ENSDARG00000045159	17861024	ENSDART00000078166	GO:0046872	metal ion binding	hypothetical protein LOC337087 [Source:RefSeq_peptide;Acc:NP_956343]	zgc:64155
1	17889217	12	ENSDARG00000045158	17939315	ENSDART00000066379	GO:0003779	actin binding	hypothetical protein LOC559717 [Source:RefSeq_peptide;Acc:NP_001038368]	si:ch211-147h1.3
1	17889217	12	ENSDARG00000045158	17939315	ENSDART00000066379	GO:0004872	receptor activity	hypothetical protein LOC559717 [Source:RefSeq_peptide;Acc:NP_001038368]	si:ch211-147h1.3
1	17889217	12	ENSDARG00000045158	17939315	ENSDART00000066379	GO:0005515	protein binding	hypothetical protein LOC559717 [Source:RefSeq_peptide;Acc:NP_001038368]	si:ch211-147h1.3
1	17889217	12	ENSDARG00000045158	17939315	ENSDART00000066379	GO:0016043	cellular component organization and biogenesis	hypothetical protein LOC559717 [Source:RefSeq_peptide;Acc:NP_001038368]	si:ch211-147h1.3
1	17889217	12	ENSDARG00000045158	17939315	ENSDART00000066379	GO:0030036	actin cytoskeleton organization and biogenesis	hypothetical protein LOC559717 [Source:RefSeq_peptide;Acc:NP_001038368]	si:ch211-147h1.3
1	17943736	12	ENSDARG00000045157	17948082	ENSDART00000066399			Novel protein similar to zebrafish pim-1 oncogene (Pim1) (Fragment). [Source:Uniprot/SPTREMBL;Acc:Q6ZM85]	si:ch211-147h1.4
1	17943736	12	ENSDARG00000045157	17948082	ENSDART00000105863			Novel protein similar to zebrafish pim-1 oncogene (Pim1) (Fragment). [Source:Uniprot/SPTREMBL;Acc:Q6ZM85]	si:ch211-147h1.4
1	17943736	12	ENSDARG00000045157	17948082	ENSDART00000066398	GO:0004672	protein kinase activity	Novel protein similar to zebrafish pim-1 oncogene (Pim1) (Fragment). [Source:Uniprot/SPTREMBL;Acc:Q6ZM85]	si:ch211-147h1.4
1	17943736	12	ENSDARG00000045157	17948082	ENSDART00000066398	GO:0005524	ATP binding	Novel protein similar to zebrafish pim-1 oncogene (Pim1) (Fragment). [Source:Uniprot/SPTREMBL;Acc:Q6ZM85]	si:ch211-147h1.4
1	17943736	12	ENSDARG00000045157	17948082	ENSDART00000066398	GO:0006468	protein amino acid phosphorylation	Novel protein similar to zebrafish pim-1 oncogene (Pim1) (Fragment). [Source:Uniprot/SPTREMBL;Acc:Q6ZM85]	si:ch211-147h1.4
1	17964553	12	ENSDARG00000045156	18000170	ENSDART00000034161	GO:0004871	signal transducer activity	hypothetical protein LOC393803 [Source:RefSeq_peptide;Acc:NP_957124]	zgc:73189
1	17964553	12	ENSDARG00000045156	18000170	ENSDART00000034161	GO:0005834	heterotrimeric G-protein complex	hypothetical protein LOC393803 [Source:RefSeq_peptide;Acc:NP_957124]	zgc:73189
1	17964553	12	ENSDARG00000045156	18000170	ENSDART00000034161	GO:0007186	G-protein coupled receptor protein signaling pathway	hypothetical protein LOC393803 [Source:RefSeq_peptide;Acc:NP_957124]	zgc:73189
1	17964553	12	ENSDARG00000045156	18000170	ENSDART00000034161	GO:0007242	intracellular signaling cascade	hypothetical protein LOC393803 [Source:RefSeq_peptide;Acc:NP_957124]	zgc:73189
-1	18176742	12	ENSDARG00000071552	18179560	ENSDART00000105862	GO:0003674	molecular_function	hypothetical protein LOC393177 [Source:RefSeq_peptide;Acc:NP_956502]	zgc:56199
-1	18176742	12	ENSDARG00000071552	18179560	ENSDART00000105862	GO:0005575	cellular_component	hypothetical protein LOC393177 [Source:RefSeq_peptide;Acc:NP_956502]	zgc:56199
-1	18176742	12	ENSDARG00000071552	18179560	ENSDART00000105862	GO:0008150	biological_process	hypothetical protein LOC393177 [Source:RefSeq_peptide;Acc:NP_956502]	zgc:56199
1	18180558	12	ENSDARG00000071551	18185443	ENSDART00000105858			thyroid autoantigen 70kDa (Ku antigen) [Source:RefSeq_peptide;Acc:NP_956198]	g22p1
1	18180558	12	ENSDARG00000071551	18185443	ENSDART00000105856	GO:0003677	DNA binding	thyroid autoantigen 70kDa (Ku antigen) [Source:RefSeq_peptide;Acc:NP_956198]	g22p1
1	18180558	12	ENSDARG00000071551	18185443	ENSDART00000105856	GO:0004003	ATP-dependent DNA helicase activity	thyroid autoantigen 70kDa (Ku antigen) [Source:RefSeq_peptide;Acc:NP_956198]	g22p1
1	18180558	12	ENSDARG00000071551	18185443	ENSDART00000105856	GO:0005634	nucleus	thyroid autoantigen 70kDa (Ku antigen) [Source:RefSeq_peptide;Acc:NP_956198]	g22p1
1	18180558	12	ENSDARG00000071551	18185443	ENSDART00000105856	GO:0005958	DNA-dependent protein kinase complex	thyroid autoantigen 70kDa (Ku antigen) [Source:RefSeq_peptide;Acc:NP_956198]	g22p1
1	18180558	12	ENSDARG00000071551	18185443	ENSDART00000105856	GO:0006303	double-strand break repair via nonhomologous end joining	thyroid autoantigen 70kDa (Ku antigen) [Source:RefSeq_peptide;Acc:NP_956198]	g22p1
1	18187559	12	ENSDARG00000071548	18194333	ENSDART00000105854	GO:0003674	molecular_function	hypothetical protein LOC767655 [Source:RefSeq_peptide;Acc:NP_001070063]	zgc:153682
1	18187559	12	ENSDARG00000071548	18194333	ENSDART00000105854	GO:0005575	cellular_component	hypothetical protein LOC767655 [Source:RefSeq_peptide;Acc:NP_001070063]	zgc:153682
1	18187559	12	ENSDARG00000071548	18194333	ENSDART00000105854	GO:0008150	biological_process	hypothetical protein LOC767655 [Source:RefSeq_peptide;Acc:NP_001070063]	zgc:153682
-1	18210281	12	ENSDARG00000062380	18236266	ENSDART00000090066			P300-A (Fragment). [Source:Uniprot/SPTREMBL;Acc:Q1L663]	Q1L663_DANRE
1	18251872	12	ENSDARG00000056079	18269105	ENSDART00000078494	GO:0003676	nucleic acid binding	l(3)mbt-like 2 [Source:RefSeq_peptide;Acc:NP_956326]	l3mbtl2
1	18251872	12	ENSDARG00000056079	18269105	ENSDART00000078494	GO:0005634	nucleus	l(3)mbt-like 2 [Source:RefSeq_peptide;Acc:NP_956326]	l3mbtl2
1	18251872	12	ENSDARG00000056079	18269105	ENSDART00000078494	GO:0008270	zinc ion binding	l(3)mbt-like 2 [Source:RefSeq_peptide;Acc:NP_956326]	l3mbtl2
1	18251872	12	ENSDARG00000056079	18269105	ENSDART00000078494	GO:0045449	regulation of transcription	l(3)mbt-like 2 [Source:RefSeq_peptide;Acc:NP_956326]	l3mbtl2
-1	18288889	12	ENSDARG00000056059	18308432	ENSDART00000060553			hypothetical protein LOC406262 [Source:RefSeq_peptide;Acc:NP_998154]	zgc:66165
-1	18288889	12	ENSDARG00000056059	18308432	ENSDART00000078484	GO:0005515	protein binding	hypothetical protein LOC406262 [Source:RefSeq_peptide;Acc:NP_998154]	zgc:66165
-1	18288889	12	ENSDARG00000056059	18308432	ENSDART00000078484	GO:0008150	biological_process	hypothetical protein LOC406262 [Source:RefSeq_peptide;Acc:NP_998154]	zgc:66165
1	18333160	12	ENSDARG00000056050	18357918	ENSDART00000078476				LOC568267
-1	18362164	12	ENSDARG00000056045	18380864	ENSDART00000078448				LOC568219
-1	18362164	12	ENSDARG00000056045	18380864	ENSDART00000078438				LOC568219
-1	18362164	12	ENSDARG00000056045	18380864	ENSDART00000105842				LOC568219
-1	18390892	12	ENSDARG00000041323	18395021	ENSDART00000060561	GO:0003676	nucleic acid binding	hypothetical protein LOC436963 [Source:RefSeq_peptide;Acc:NP_001002690]	zgc:91826
-1	18390892	12	ENSDARG00000041323	18395021	ENSDART00000060561	GO:0003677	DNA binding	hypothetical protein LOC436963 [Source:RefSeq_peptide;Acc:NP_001002690]	zgc:91826
-1	18390892	12	ENSDARG00000041323	18395021	ENSDART00000060561	GO:0005575	cellular_component	hypothetical protein LOC436963 [Source:RefSeq_peptide;Acc:NP_001002690]	zgc:91826
-1	18390892	12	ENSDARG00000041323	18395021	ENSDART00000060561	GO:0006355	regulation of transcription, DNA-dependent	hypothetical protein LOC436963 [Source:RefSeq_peptide;Acc:NP_001002690]	zgc:91826
-1	18398197	12	ENSDARG00000007294	18411087	ENSDART00000009321	GO:0003994	aconitate hydratase activity	aconitase 2, mitochondrial [Source:RefSeq_peptide;Acc:NP_944590]	aco2
-1	18398197	12	ENSDARG00000007294	18411087	ENSDART00000009321	GO:0005506	iron ion binding	aconitase 2, mitochondrial [Source:RefSeq_peptide;Acc:NP_944590]	aco2
-1	18398197	12	ENSDARG00000007294	18411087	ENSDART00000009321	GO:0005739	mitochondrion	aconitase 2, mitochondrial [Source:RefSeq_peptide;Acc:NP_944590]	aco2
-1	18398197	12	ENSDARG00000007294	18411087	ENSDART00000009321	GO:0006099	tricarboxylic acid cycle	aconitase 2, mitochondrial [Source:RefSeq_peptide;Acc:NP_944590]	aco2
-1	18398197	12	ENSDARG00000007294	18411087	ENSDART00000009321	GO:0008152	metabolic process	aconitase 2, mitochondrial [Source:RefSeq_peptide;Acc:NP_944590]	aco2
-1	18398197	12	ENSDARG00000007294	18411087	ENSDART00000009321	GO:0016829	lyase activity	aconitase 2, mitochondrial [Source:RefSeq_peptide;Acc:NP_944590]	aco2
-1	18398197	12	ENSDARG00000007294	18411087	ENSDART00000009321	GO:0016836	hydro-lyase activity	aconitase 2, mitochondrial [Source:RefSeq_peptide;Acc:NP_944590]	aco2
1	18430385	12	ENSDARG00000045155	18435625	ENSDART00000066397			PHD finger protein 5A [Source:RefSeq_peptide;Acc:NP_775373]	phf5a
1	18430385	12	ENSDARG00000045155	18435625	ENSDART00000105834			PHD finger protein 5A [Source:RefSeq_peptide;Acc:NP_775373]	phf5a
-1	18436768	12	ENSDARG00000039117	18445074	ENSDART00000057124	GO:0003677	DNA binding	thyrotroph embryonic factor [Source:RefSeq_peptide;Acc:NP_571475]	tef
-1	18436768	12	ENSDARG00000039117	18445074	ENSDART00000057124	GO:0003700	transcription factor activity	thyrotroph embryonic factor [Source:RefSeq_peptide;Acc:NP_571475]	tef
-1	18436768	12	ENSDARG00000039117	18445074	ENSDART00000057124	GO:0005634	nucleus	thyrotroph embryonic factor [Source:RefSeq_peptide;Acc:NP_571475]	tef
-1	18436768	12	ENSDARG00000039117	18445074	ENSDART00000057124	GO:0006355	regulation of transcription, DNA-dependent	thyrotroph embryonic factor [Source:RefSeq_peptide;Acc:NP_571475]	tef
-1	18436768	12	ENSDARG00000039117	18445074	ENSDART00000057124	GO:0043565	sequence-specific DNA binding	thyrotroph embryonic factor [Source:RefSeq_peptide;Acc:NP_571475]	tef
-1	18436768	12	ENSDARG00000039117	18445074	ENSDART00000057124	GO:0046983	protein dimerization activity	thyrotroph embryonic factor [Source:RefSeq_peptide;Acc:NP_571475]	tef
-1	18436768	12	ENSDARG00000039117	18445074	ENSDART00000057125			thyrotroph embryonic factor [Source:RefSeq_peptide;Acc:NP_571475]	tef
-1	18453981	12	ENSDARG00000055930	18476570	ENSDART00000078337			Zinc finger CCCH domain-containing protein 7B (Rotavirus 'X'- associated non-structural protein) (RoXaN). [Source:Uniprot/SWISSPROT;Acc:Q9UGR2]	ZC3H7B
1	18480521	12	ENSDARG00000055918	18482092	ENSDART00000078329			leucine-rich protein [Source:RefSeq_peptide;Acc:NP_001003838]	wu:fe37g01
1	18486008	12	ENSDARG00000055916	18490252	ENSDART00000078325				LOC557884
1	18491668	12	ENSDARG00000045153	18496135	ENSDART00000066393			hypothetical protein LOC322973 [Source:RefSeq_peptide;Acc:NP_997797]	zgc:56344
1	18597421	12	ENSDARG00000045150	18610310	ENSDART00000066391	GO:0000166	nucleotide binding	hypothetical protein LOC335930 [Source:RefSeq_peptide;Acc:NP_997912]	zgc:77310
1	18597421	12	ENSDARG00000045150	18610310	ENSDART00000066391	GO:0004672	protein kinase activity	hypothetical protein LOC335930 [Source:RefSeq_peptide;Acc:NP_997912]	zgc:77310
1	18597421	12	ENSDARG00000045150	18610310	ENSDART00000066391	GO:0004674	protein serine/threonine kinase activity	hypothetical protein LOC335930 [Source:RefSeq_peptide;Acc:NP_997912]	zgc:77310
1	18597421	12	ENSDARG00000045150	18610310	ENSDART00000066391	GO:0005524	ATP binding	hypothetical protein LOC335930 [Source:RefSeq_peptide;Acc:NP_997912]	zgc:77310
1	18597421	12	ENSDARG00000045150	18610310	ENSDART00000066391	GO:0005575	cellular_component	hypothetical protein LOC335930 [Source:RefSeq_peptide;Acc:NP_997912]	zgc:77310
1	18597421	12	ENSDARG00000045150	18610310	ENSDART00000066391	GO:0006468	protein amino acid phosphorylation	hypothetical protein LOC335930 [Source:RefSeq_peptide;Acc:NP_997912]	zgc:77310
1	18597421	12	ENSDARG00000045150	18610310	ENSDART00000066391	GO:0016301	kinase activity	hypothetical protein LOC335930 [Source:RefSeq_peptide;Acc:NP_997912]	zgc:77310
1	18597421	12	ENSDARG00000045150	18610310	ENSDART00000066391	GO:0016740	transferase activity	hypothetical protein LOC335930 [Source:RefSeq_peptide;Acc:NP_997912]	zgc:77310
1	18608805	12	ENSDARG00000045147	18630185	ENSDART00000066389	GO:0003674	molecular_function	hypothetical protein LOC550413 [Source:RefSeq_peptide;Acc:NP_001017718]	zgc:112178
1	18608805	12	ENSDARG00000045147	18630185	ENSDART00000066389	GO:0005575	cellular_component	hypothetical protein LOC550413 [Source:RefSeq_peptide;Acc:NP_001017718]	zgc:112178
1	18608805	12	ENSDARG00000045147	18630185	ENSDART00000066389	GO:0008150	biological_process	hypothetical protein LOC550413 [Source:RefSeq_peptide;Acc:NP_001017718]	zgc:112178
-1	18632707	12	ENSDARG00000028957	18638580	ENSDART00000044860	GO:0003677	DNA binding	v-maf musculoaponeurotic fibrosarcoma oncogene homolog f [Source:RefSeq_peptide;Acc:NP_956630]	maff
-1	18632707	12	ENSDARG00000028957	18638580	ENSDART00000044860	GO:0003700	transcription factor activity	v-maf musculoaponeurotic fibrosarcoma oncogene homolog f [Source:RefSeq_peptide;Acc:NP_956630]	maff
-1	18632707	12	ENSDARG00000028957	18638580	ENSDART00000044860	GO:0005634	nucleus	v-maf musculoaponeurotic fibrosarcoma oncogene homolog f [Source:RefSeq_peptide;Acc:NP_956630]	maff
-1	18632707	12	ENSDARG00000028957	18638580	ENSDART00000044860	GO:0005667	transcription factor complex	v-maf musculoaponeurotic fibrosarcoma oncogene homolog f [Source:RefSeq_peptide;Acc:NP_956630]	maff
-1	18632707	12	ENSDARG00000028957	18638580	ENSDART00000044860	GO:0006355	regulation of transcription, DNA-dependent	v-maf musculoaponeurotic fibrosarcoma oncogene homolog f [Source:RefSeq_peptide;Acc:NP_956630]	maff
-1	18632707	12	ENSDARG00000028957	18638580	ENSDART00000044860	GO:0043565	sequence-specific DNA binding	v-maf musculoaponeurotic fibrosarcoma oncogene homolog f [Source:RefSeq_peptide;Acc:NP_956630]	maff
-1	18632707	12	ENSDARG00000028957	18638580	ENSDART00000044860	GO:0045893	positive regulation of transcription, DNA-dependent	v-maf musculoaponeurotic fibrosarcoma oncogene homolog f [Source:RefSeq_peptide;Acc:NP_956630]	maff
-1	18632707	12	ENSDARG00000028957	18638580	ENSDART00000044860	GO:0046982	protein heterodimerization activity	v-maf musculoaponeurotic fibrosarcoma oncogene homolog f [Source:RefSeq_peptide;Acc:NP_956630]	maff
-1	18632707	12	ENSDARG00000028957	18638580	ENSDART00000044860	GO:0046983	protein dimerization activity	v-maf musculoaponeurotic fibrosarcoma oncogene homolog f [Source:RefSeq_peptide;Acc:NP_956630]	maff
1	18640490	12	ENSDARG00000045146	18645704	ENSDART00000066388	GO:0003674	molecular_function	translocase of outer mitochondrial membrane 22 homolog [Source:RefSeq_peptide;Acc:NP_001001724]	tomm22
1	18640490	12	ENSDARG00000045146	18645704	ENSDART00000066388	GO:0005575	cellular_component	translocase of outer mitochondrial membrane 22 homolog [Source:RefSeq_peptide;Acc:NP_001001724]	tomm22
1	18640490	12	ENSDARG00000045146	18645704	ENSDART00000066388	GO:0008150	biological_process	translocase of outer mitochondrial membrane 22 homolog [Source:RefSeq_peptide;Acc:NP_001001724]	tomm22
1	18648605	12	ENSDARG00000055883	18654119	ENSDART00000078284	GO:0000166	nucleotide binding	hypothetical protein LOC677745 [Source:RefSeq_peptide;Acc:NP_001035131]	zgc:136628
1	18648605	12	ENSDARG00000055883	18654119	ENSDART00000078284	GO:0003677	DNA binding	hypothetical protein LOC677745 [Source:RefSeq_peptide;Acc:NP_001035131]	zgc:136628
1	18648605	12	ENSDARG00000055883	18654119	ENSDART00000078284	GO:0005524	ATP binding	hypothetical protein LOC677745 [Source:RefSeq_peptide;Acc:NP_001035131]	zgc:136628
1	18648605	12	ENSDARG00000055883	18654119	ENSDART00000078284	GO:0005622	intracellular	hypothetical protein LOC677745 [Source:RefSeq_peptide;Acc:NP_001035131]	zgc:136628
1	18648605	12	ENSDARG00000055883	18654119	ENSDART00000078284	GO:0005634	nucleus	hypothetical protein LOC677745 [Source:RefSeq_peptide;Acc:NP_001035131]	zgc:136628
1	18648605	12	ENSDARG00000055883	18654119	ENSDART00000078284	GO:0006259	DNA metabolic process	hypothetical protein LOC677745 [Source:RefSeq_peptide;Acc:NP_001035131]	zgc:136628
1	18648605	12	ENSDARG00000055883	18654119	ENSDART00000078284	GO:0007131	meiotic recombination	hypothetical protein LOC677745 [Source:RefSeq_peptide;Acc:NP_001035131]	zgc:136628
1	18648605	12	ENSDARG00000055883	18654119	ENSDART00000078284	GO:0008094	DNA-dependent ATPase activity	hypothetical protein LOC677745 [Source:RefSeq_peptide;Acc:NP_001035131]	zgc:136628
1	18648605	12	ENSDARG00000055883	18654119	ENSDART00000078284	GO:0017111	nucleoside-triphosphatase activity	hypothetical protein LOC677745 [Source:RefSeq_peptide;Acc:NP_001035131]	zgc:136628
1	18654312	12	ENSDARG00000031048	18675884	ENSDART00000041711			hypothetical protein LOC445485 [Source:RefSeq_peptide;Acc:NP_001003992]	zgc:91975
1	18654312	12	ENSDARG00000031048	18675884	ENSDART00000105822	GO:0000166	nucleotide binding	hypothetical protein LOC445485 [Source:RefSeq_peptide;Acc:NP_001003992]	zgc:91975
1	18654312	12	ENSDARG00000031048	18675884	ENSDART00000105822	GO:0003924	GTPase activity	hypothetical protein LOC445485 [Source:RefSeq_peptide;Acc:NP_001003992]	zgc:91975
1	18654312	12	ENSDARG00000031048	18675884	ENSDART00000105822	GO:0005525	GTP binding	hypothetical protein LOC445485 [Source:RefSeq_peptide;Acc:NP_001003992]	zgc:91975
1	18654312	12	ENSDARG00000031048	18675884	ENSDART00000105822	GO:0005575	cellular_component	hypothetical protein LOC445485 [Source:RefSeq_peptide;Acc:NP_001003992]	zgc:91975
1	18676585	12	ENSDARG00000055868	18685901	ENSDART00000078266			Hypothetical protein (Fragment). [Source:Uniprot/SPTREMBL;Acc:A1L1X7]	A1L1X7_DANRE
1	18963171	12	ENSDARG00000030340	18980302	ENSDART00000042050	GO:0005575	cellular_component	hypothetical protein LOC415216 [Source:RefSeq_peptide;Acc:NP_001002126]	zgc:86776
1	18963171	12	ENSDARG00000030340	18980302	ENSDART00000042050	GO:0008150	biological_process	hypothetical protein LOC415216 [Source:RefSeq_peptide;Acc:NP_001002126]	zgc:86776
1	18963171	12	ENSDARG00000030340	18980302	ENSDART00000105818			hypothetical protein LOC415216 [Source:RefSeq_peptide;Acc:NP_001002126]	zgc:86776
-1	19073600	12	ENSDARG00000055816	19081686	ENSDART00000078217	GO:0003677	DNA binding	hypothetical protein LOC494105 [Source:RefSeq_peptide;Acc:NP_001008648]	zgc:101713
-1	19073600	12	ENSDARG00000055816	19081686	ENSDART00000078217	GO:0003700	transcription factor activity	hypothetical protein LOC494105 [Source:RefSeq_peptide;Acc:NP_001008648]	zgc:101713
-1	19073600	12	ENSDARG00000055816	19081686	ENSDART00000078217	GO:0005634	nucleus	hypothetical protein LOC494105 [Source:RefSeq_peptide;Acc:NP_001008648]	zgc:101713
-1	19073600	12	ENSDARG00000055816	19081686	ENSDART00000078217	GO:0006350	transcription	hypothetical protein LOC494105 [Source:RefSeq_peptide;Acc:NP_001008648]	zgc:101713
-1	19073600	12	ENSDARG00000055816	19081686	ENSDART00000078217	GO:0006353	transcription termination	hypothetical protein LOC494105 [Source:RefSeq_peptide;Acc:NP_001008648]	zgc:101713
-1	19073600	12	ENSDARG00000055816	19081686	ENSDART00000078217	GO:0006355	regulation of transcription, DNA-dependent	hypothetical protein LOC494105 [Source:RefSeq_peptide;Acc:NP_001008648]	zgc:101713
-1	19073600	12	ENSDARG00000055816	19081686	ENSDART00000078217	GO:0031564	transcription antitermination	hypothetical protein LOC494105 [Source:RefSeq_peptide;Acc:NP_001008648]	zgc:101713
-1	19073600	12	ENSDARG00000055816	19081686	ENSDART00000078217	GO:0043565	sequence-specific DNA binding	hypothetical protein LOC494105 [Source:RefSeq_peptide;Acc:NP_001008648]	zgc:101713
-1	19085960	12	ENSDARG00000018347	19108288	ENSDART00000009200	GO:0005515	protein binding	Probable E3 ubiquitin-protein ligase MGRN1 (EC 6.3.2.-) (Mahogunin RING finger protein 1). [Source:Uniprot/SWISSPROT;Acc:Q7ZUL9]	mgrn1
-1	19085960	12	ENSDARG00000018347	19108288	ENSDART00000009200	GO:0006829	zinc ion transport	Probable E3 ubiquitin-protein ligase MGRN1 (EC 6.3.2.-) (Mahogunin RING finger protein 1). [Source:Uniprot/SWISSPROT;Acc:Q7ZUL9]	mgrn1
-1	19085960	12	ENSDARG00000018347	19108288	ENSDART00000009200	GO:0008270	zinc ion binding	Probable E3 ubiquitin-protein ligase MGRN1 (EC 6.3.2.-) (Mahogunin RING finger protein 1). [Source:Uniprot/SWISSPROT;Acc:Q7ZUL9]	mgrn1
-1	19085960	12	ENSDARG00000018347	19108288	ENSDART00000009200	GO:0016874	ligase activity	Probable E3 ubiquitin-protein ligase MGRN1 (EC 6.3.2.-) (Mahogunin RING finger protein 1). [Source:Uniprot/SWISSPROT;Acc:Q7ZUL9]	mgrn1
-1	19085960	12	ENSDARG00000018347	19108288	ENSDART00000009200	GO:0046872	metal ion binding	Probable E3 ubiquitin-protein ligase MGRN1 (EC 6.3.2.-) (Mahogunin RING finger protein 1). [Source:Uniprot/SWISSPROT;Acc:Q7ZUL9]	mgrn1
-1	19085960	12	ENSDARG00000018347	19108288	ENSDART00000078083			Probable E3 ubiquitin-protein ligase MGRN1 (EC 6.3.2.-) (Mahogunin RING finger protein 1). [Source:Uniprot/SWISSPROT;Acc:Q7ZUL9]	mgrn1
1	19110390	12	ENSDARG00000002362	19132244	ENSDART00000008011	GO:0003674	molecular_function	Protein FAM100A. [Source:Uniprot/SWISSPROT;Acc:Q6DGM1]	zgc:92858
1	19110390	12	ENSDARG00000002362	19132244	ENSDART00000008011	GO:0005575	cellular_component	Protein FAM100A. [Source:Uniprot/SWISSPROT;Acc:Q6DGM1]	zgc:92858
1	19110390	12	ENSDARG00000002362	19132244	ENSDART00000008011	GO:0008150	biological_process	Protein FAM100A. [Source:Uniprot/SWISSPROT;Acc:Q6DGM1]	zgc:92858
-1	19256904	12	ENSDARG00000014161	19271628	ENSDART00000015780	GO:0003676	nucleic acid binding	hypothetical protein LOC327322 [Source:RefSeq_peptide;Acc:NP_956079]	zgc:63468
-1	19256904	12	ENSDARG00000014161	19271628	ENSDART00000015780	GO:0003677	DNA binding	hypothetical protein LOC327322 [Source:RefSeq_peptide;Acc:NP_956079]	zgc:63468
-1	19256904	12	ENSDARG00000014161	19271628	ENSDART00000015780	GO:0004518	nuclease activity	hypothetical protein LOC327322 [Source:RefSeq_peptide;Acc:NP_956079]	zgc:63468
-1	19256904	12	ENSDARG00000014161	19271628	ENSDART00000015780	GO:0004519	endonuclease activity	hypothetical protein LOC327322 [Source:RefSeq_peptide;Acc:NP_956079]	zgc:63468
-1	19256904	12	ENSDARG00000014161	19271628	ENSDART00000015780	GO:0006259	DNA metabolic process	hypothetical protein LOC327322 [Source:RefSeq_peptide;Acc:NP_956079]	zgc:63468
-1	19256904	12	ENSDARG00000014161	19271628	ENSDART00000015780	GO:0006281	DNA repair	hypothetical protein LOC327322 [Source:RefSeq_peptide;Acc:NP_956079]	zgc:63468
-1	19256904	12	ENSDARG00000014161	19271628	ENSDART00000015780	GO:0016787	hydrolase activity	hypothetical protein LOC327322 [Source:RefSeq_peptide;Acc:NP_956079]	zgc:63468
-1	19256904	12	ENSDARG00000014161	19271628	ENSDART00000105814			hypothetical protein LOC327322 [Source:RefSeq_peptide;Acc:NP_956079]	zgc:63468
-1	19298880	12	ENSDARG00000031968	19364523	ENSDART00000045609	GO:0005575	cellular_component	hypothetical protein LOC492772 [Source:RefSeq_peptide;Acc:NP_001007414]	zgc:101576
-1	19298880	12	ENSDARG00000031968	19364523	ENSDART00000045609	GO:0016787	hydrolase activity	hypothetical protein LOC492772 [Source:RefSeq_peptide;Acc:NP_001007414]	zgc:101576
1	19365803	12	ENSDARG00000045145	19438470	ENSDART00000066386	GO:0003674	molecular_function	hypothetical protein LOC541382 [Source:RefSeq_peptide;Acc:NP_001013527]	zgc:113574
1	19365803	12	ENSDARG00000045145	19438470	ENSDART00000066386	GO:0005575	cellular_component	hypothetical protein LOC541382 [Source:RefSeq_peptide;Acc:NP_001013527]	zgc:113574
1	19365803	12	ENSDARG00000045145	19438470	ENSDART00000066386	GO:0008150	biological_process	hypothetical protein LOC541382 [Source:RefSeq_peptide;Acc:NP_001013527]	zgc:113574
1	19535798	12	ENSDARG00000025555	19543404	ENSDART00000038310	GO:0003674	molecular_function	ORM1-like protein 3. [Source:Uniprot/SWISSPROT;Acc:Q5XJR6]	zgc:101654
1	19535798	12	ENSDARG00000025555	19543404	ENSDART00000038310	GO:0005579	membrane attack complex	ORM1-like protein 3. [Source:Uniprot/SWISSPROT;Acc:Q5XJR6]	zgc:101654
1	19535798	12	ENSDARG00000025555	19543404	ENSDART00000038310	GO:0008150	biological_process	ORM1-like protein 3. [Source:Uniprot/SWISSPROT;Acc:Q5XJR6]	zgc:101654
1	19535798	12	ENSDARG00000025555	19543404	ENSDART00000038310	GO:0016020	membrane	ORM1-like protein 3. [Source:Uniprot/SWISSPROT;Acc:Q5XJR6]	zgc:101654
1	19535798	12	ENSDARG00000025555	19543404	ENSDART00000038310	GO:0016021	integral to membrane	ORM1-like protein 3. [Source:Uniprot/SWISSPROT;Acc:Q5XJR6]	zgc:101654
1	19863547	12	ENSDARG00000017595	19892865	ENSDART00000077718			coiled-coil domain containing 6b [Source:RefSeq_peptide;Acc:NP_956535]	ccdc6b
1	19863547	12	ENSDARG00000017595	19892865	ENSDART00000009029	GO:0003674	molecular_function	coiled-coil domain containing 6b [Source:RefSeq_peptide;Acc:NP_956535]	ccdc6b
1	19863547	12	ENSDARG00000017595	19892865	ENSDART00000009029	GO:0005575	cellular_component	coiled-coil domain containing 6b [Source:RefSeq_peptide;Acc:NP_956535]	ccdc6b
1	19863547	12	ENSDARG00000017595	19892865	ENSDART00000009029	GO:0008150	biological_process	coiled-coil domain containing 6b [Source:RefSeq_peptide;Acc:NP_956535]	ccdc6b
1	19908695	12	ENSDARG00000038990	19924001	ENSDART00000105802				LOC569420
1	19908695	12	ENSDARG00000038990	19924001	ENSDART00000056918				LOC569420
-1	19933574	12	ENSDARG00000038991	19976052	ENSDART00000056919	GO:0000166	nucleotide binding	N-ethylmaleimide-sensitive factor b [Source:RefSeq_peptide;Acc:NP_001019625]	nsfb
-1	19933574	12	ENSDARG00000038991	19976052	ENSDART00000056919	GO:0005524	ATP binding	N-ethylmaleimide-sensitive factor b [Source:RefSeq_peptide;Acc:NP_001019625]	nsfb
-1	19933574	12	ENSDARG00000038991	19976052	ENSDART00000056919	GO:0017111	nucleoside-triphosphatase activity	N-ethylmaleimide-sensitive factor b [Source:RefSeq_peptide;Acc:NP_001019625]	nsfb
-1	19933574	12	ENSDARG00000038991	19976052	ENSDART00000105797			N-ethylmaleimide-sensitive factor b [Source:RefSeq_peptide;Acc:NP_001019625]	nsfb
-1	19982034	12	ENSDARG00000061844	19996677	ENSDART00000088674				LOC555489
-1	19982034	12	ENSDARG00000061844	19996677	ENSDART00000088470				LOC555489
-1	19982034	12	ENSDARG00000061844	19996677	ENSDART00000088676				LOC555489
1	20024755	12	ENSDARG00000061864	20065037	ENSDART00000039725			Hypothetical protein (Fragment). [Source:Uniprot/SPTREMBL;Acc:A3KP04]	A3KP04_DANRE
1	20024755	12	ENSDARG00000061864	20065037	ENSDART00000088482			Hypothetical protein (Fragment). [Source:Uniprot/SPTREMBL;Acc:A3KP04]	A3KP04_DANRE
1	20024755	12	ENSDARG00000061864	20065037	ENSDART00000088684			Hypothetical protein (Fragment). [Source:Uniprot/SPTREMBL;Acc:A3KP04]	A3KP04_DANRE
-1	20131671	12	ENSDARG00000019492	20144936	ENSDART00000020942	GO:0005496	steroid binding	sex hormone binding globulin [Source:RefSeq_peptide;Acc:NP_001007152]	shbg
-1	20155132	12	ENSDARG00000061827	20161599	ENSDART00000088650			KAISO-like zinc finger protein (Fragment). [Source:Uniprot/SPTREMBL;Acc:Q06Z31]	Q06Z31_DANRE
1	20180919	12	ENSDARG00000055174	20191838	ENSDART00000077495			POLR2A protein (Fragment). [Source:Uniprot/SPTREMBL;Acc:Q58EF0]	Q58EF0_DANRE
1	20196364	12	ENSDARG00000021318	20225401	ENSDART00000010848	GO:0003779	actin binding	hypothetical protein LOC336597 [Source:RefSeq_peptide;Acc:NP_001001594]	zgc:86681
1	20196364	12	ENSDARG00000021318	20225401	ENSDART00000010848	GO:0005575	cellular_component	hypothetical protein LOC336597 [Source:RefSeq_peptide;Acc:NP_001001594]	zgc:86681
1	20196364	12	ENSDARG00000021318	20225401	ENSDART00000010848	GO:0008150	biological_process	hypothetical protein LOC336597 [Source:RefSeq_peptide;Acc:NP_001001594]	zgc:86681
1	20249853	12	ENSDARG00000015179	20265147	ENSDART00000050074	GO:0005215	transporter activity	hypothetical protein LOC564342 [Source:RefSeq_peptide;Acc:NP_001038513]	zgc:136865
1	20249853	12	ENSDARG00000015179	20265147	ENSDART00000050074	GO:0006810	transport	hypothetical protein LOC564342 [Source:RefSeq_peptide;Acc:NP_001038513]	zgc:136865
1	20249853	12	ENSDARG00000015179	20265147	ENSDART00000050074	GO:0016021	integral to membrane	hypothetical protein LOC564342 [Source:RefSeq_peptide;Acc:NP_001038513]	zgc:136865
-1	20269433	12	ENSDARG00000018810	20291284	ENSDART00000018832				LOC564410
1	20389029	12	ENSDARG00000055223	20407501	ENSDART00000077548				LOC797646
1	20491460	12	ENSDARG00000055284	20536788	ENSDART00000048100				LOC568356
1	20491460	12	ENSDARG00000055284	20536788	ENSDART00000077580				LOC568356
1	20491460	12	ENSDARG00000055284	20536788	ENSDART00000066345				LOC568356
1	20491460	12	ENSDARG00000055284	20536788	ENSDART00000077481				LOC568356
1	20542592	12	ENSDARG00000055291	20554558	ENSDART00000077631	GO:0000166	nucleotide binding	hypothetical protein LOC325255 [Source:RefSeq_peptide;Acc:NP_996661]	zgc:77145
1	20542592	12	ENSDARG00000055291	20554558	ENSDART00000077631	GO:0005524	ATP binding	hypothetical protein LOC325255 [Source:RefSeq_peptide;Acc:NP_996661]	zgc:77145
1	20542592	12	ENSDARG00000055291	20554558	ENSDART00000077631	GO:0005525	GTP binding	hypothetical protein LOC325255 [Source:RefSeq_peptide;Acc:NP_996661]	zgc:77145
1	20542592	12	ENSDARG00000055291	20554558	ENSDART00000077631	GO:0005579	membrane attack complex	hypothetical protein LOC325255 [Source:RefSeq_peptide;Acc:NP_996661]	zgc:77145
1	20542592	12	ENSDARG00000055291	20554558	ENSDART00000077631	GO:0005622	intracellular	hypothetical protein LOC325255 [Source:RefSeq_peptide;Acc:NP_996661]	zgc:77145
1	20542592	12	ENSDARG00000055291	20554558	ENSDART00000077631	GO:0006355	regulation of transcription, DNA-dependent	hypothetical protein LOC325255 [Source:RefSeq_peptide;Acc:NP_996661]	zgc:77145
1	20542592	12	ENSDARG00000055291	20554558	ENSDART00000077631	GO:0006810	transport	hypothetical protein LOC325255 [Source:RefSeq_peptide;Acc:NP_996661]	zgc:77145
1	20542592	12	ENSDARG00000055291	20554558	ENSDART00000077631	GO:0007264	small GTPase mediated signal transduction	hypothetical protein LOC325255 [Source:RefSeq_peptide;Acc:NP_996661]	zgc:77145
1	20542592	12	ENSDARG00000055291	20554558	ENSDART00000077631	GO:0008134	transcription factor binding	hypothetical protein LOC325255 [Source:RefSeq_peptide;Acc:NP_996661]	zgc:77145
1	20542592	12	ENSDARG00000055291	20554558	ENSDART00000077631	GO:0015031	protein transport	hypothetical protein LOC325255 [Source:RefSeq_peptide;Acc:NP_996661]	zgc:77145
1	20542592	12	ENSDARG00000055291	20554558	ENSDART00000077631	GO:0016020	membrane	hypothetical protein LOC325255 [Source:RefSeq_peptide;Acc:NP_996661]	zgc:77145
-1	20648125	12	ENSDARG00000055128	20749834	ENSDART00000077434				LOC799372
-1	20648125	12	ENSDARG00000055128	20749834	ENSDART00000077453				LOC799372
-1	20797050	12	ENSDARG00000008366	21001994	ENSDART00000077914	GO:0005515	protein binding	humpback (hmp), mRNA [Source:RefSeq_dna;Acc:NM_130976]	hmp
-1	20797050	12	ENSDARG00000008366	21001994	ENSDART00000025510			humpback (hmp), mRNA [Source:RefSeq_dna;Acc:NM_130976]	hmp
-1	20797050	12	ENSDARG00000008366	21001994	ENSDART00000077915			humpback (hmp), mRNA [Source:RefSeq_dna;Acc:NM_130976]	hmp
1	21065890	12	ENSDARG00000012577	21110369	ENSDART00000012531	GO:0003674	molecular_function	WW domain containing adaptor with coiled-coil [Source:RefSeq_peptide;Acc:NP_955954]	wac
1	21065890	12	ENSDARG00000012577	21110369	ENSDART00000012531	GO:0005575	cellular_component	WW domain containing adaptor with coiled-coil [Source:RefSeq_peptide;Acc:NP_955954]	wac
1	21065890	12	ENSDARG00000012577	21110369	ENSDART00000012531	GO:0008150	biological_process	WW domain containing adaptor with coiled-coil [Source:RefSeq_peptide;Acc:NP_955954]	wac
1	21119586	12	ENSDARG00000055381	21125816	ENSDART00000077732			BMP and activin membrane-bound inhibitor [Source:RefSeq_peptide;Acc:NP_571859]	bambi
1	21119586	12	ENSDARG00000055381	21125816	ENSDART00000105763	GO:0003674	molecular_function	BMP and activin membrane-bound inhibitor [Source:RefSeq_peptide;Acc:NP_571859]	bambi
1	21119586	12	ENSDARG00000055381	21125816	ENSDART00000105763	GO:0005887	integral to plasma membrane	BMP and activin membrane-bound inhibitor [Source:RefSeq_peptide;Acc:NP_571859]	bambi
1	21119586	12	ENSDARG00000055381	21125816	ENSDART00000105763	GO:0009953	dorsal/ventral pattern formation	BMP and activin membrane-bound inhibitor [Source:RefSeq_peptide;Acc:NP_571859]	bambi
1	21119586	12	ENSDARG00000055381	21125816	ENSDART00000105763	GO:0030514	negative regulation of BMP signaling pathway	BMP and activin membrane-bound inhibitor [Source:RefSeq_peptide;Acc:NP_571859]	bambi
-1	21343415	12	ENSDARG00000061710	21353480	ENSDART00000088319				LOC563727
1	21565476	12	ENSDARG00000055075	21631123	ENSDART00000066331	GO:0003779	actin binding	supervillin [Source:RefSeq_peptide;Acc:NP_001030338]	svil
1	21565476	12	ENSDARG00000055075	21631123	ENSDART00000066331	GO:0007010	cytoskeleton organization and biogenesis	supervillin [Source:RefSeq_peptide;Acc:NP_001030338]	svil
1	21565476	12	ENSDARG00000055075	21631123	ENSDART00000077314			supervillin [Source:RefSeq_peptide;Acc:NP_001030338]	svil
1	21748814	12	ENSDARG00000018742	21760398	ENSDART00000003143			LOC553346 protein (Fragment). [Source:Uniprot/SPTREMBL;Acc:Q58EF3]	Q58EF3_DANRE
-1	21763504	12	ENSDARG00000055078	21767864	ENSDART00000050831	GO:0003674	molecular_function	hypothetical protein LOC557614 [Source:RefSeq_peptide;Acc:NP_001025128]	zgc:110055
-1	21763504	12	ENSDARG00000055078	21767864	ENSDART00000050831	GO:0005575	cellular_component	hypothetical protein LOC557614 [Source:RefSeq_peptide;Acc:NP_001025128]	zgc:110055
-1	21763504	12	ENSDARG00000055078	21767864	ENSDART00000050831	GO:0008150	biological_process	hypothetical protein LOC557614 [Source:RefSeq_peptide;Acc:NP_001025128]	zgc:110055
1	21768486	12	ENSDARG00000005246	21784649	ENSDART00000021298	GO:0003674	molecular_function	ankyrin repeat and SOCS box-containing 3 [Source:RefSeq_peptide;Acc:NP_956168]	asb3
1	21768486	12	ENSDARG00000005246	21784649	ENSDART00000021298	GO:0005575	cellular_component	ankyrin repeat and SOCS box-containing 3 [Source:RefSeq_peptide;Acc:NP_956168]	asb3
1	21768486	12	ENSDARG00000005246	21784649	ENSDART00000021298	GO:0007242	intracellular signaling cascade	ankyrin repeat and SOCS box-containing 3 [Source:RefSeq_peptide;Acc:NP_956168]	asb3
1	22226534	12	ENSDARG00000061647	22415590	ENSDART00000088178			neurexin 1a [Source:RefSeq_peptide;Acc:NP_001073490]	nrxn1a
1	22226534	12	ENSDARG00000061647	22415590	ENSDART00000088159			neurexin 1a [Source:RefSeq_peptide;Acc:NP_001073490]	nrxn1a
	22414671		BX305863
1	22518155	12	ENSDARG00000071494	22549383	ENSDART00000105751	GO:0001584	rhodopsin-like receptor activity	follicle stimulating hormone receptor [Source:RefSeq_peptide;Acc:NP_001001812]	fshr
1	22518155	12	ENSDARG00000071494	22549383	ENSDART00000105751	GO:0004871	signal transducer activity	follicle stimulating hormone receptor [Source:RefSeq_peptide;Acc:NP_001001812]	fshr
1	22518155	12	ENSDARG00000071494	22549383	ENSDART00000105751	GO:0004872	receptor activity	follicle stimulating hormone receptor [Source:RefSeq_peptide;Acc:NP_001001812]	fshr
1	22518155	12	ENSDARG00000071494	22549383	ENSDART00000105751	GO:0004963	follicle-stimulating hormone receptor activity	follicle stimulating hormone receptor [Source:RefSeq_peptide;Acc:NP_001001812]	fshr
1	22518155	12	ENSDARG00000071494	22549383	ENSDART00000105751	GO:0005515	protein binding	follicle stimulating hormone receptor [Source:RefSeq_peptide;Acc:NP_001001812]	fshr
1	22518155	12	ENSDARG00000071494	22549383	ENSDART00000105751	GO:0005579	membrane attack complex	follicle stimulating hormone receptor [Source:RefSeq_peptide;Acc:NP_001001812]	fshr
1	22518155	12	ENSDARG00000071494	22549383	ENSDART00000105751	GO:0007165	signal transduction	follicle stimulating hormone receptor [Source:RefSeq_peptide;Acc:NP_001001812]	fshr
1	22518155	12	ENSDARG00000071494	22549383	ENSDART00000105751	GO:0007186	G-protein coupled receptor protein signaling pathway	follicle stimulating hormone receptor [Source:RefSeq_peptide;Acc:NP_001001812]	fshr
1	22518155	12	ENSDARG00000071494	22549383	ENSDART00000105751	GO:0016020	membrane	follicle stimulating hormone receptor [Source:RefSeq_peptide;Acc:NP_001001812]	fshr
1	22518155	12	ENSDARG00000071494	22549383	ENSDART00000105751	GO:0016021	integral to membrane	follicle stimulating hormone receptor [Source:RefSeq_peptide;Acc:NP_001001812]	fshr
1	22518155	12	ENSDARG00000071494	22549383	ENSDART00000105751	GO:0016500	protein-hormone receptor activity	follicle stimulating hormone receptor [Source:RefSeq_peptide;Acc:NP_001001812]	fshr
-1	22568827	12	ENSDARG00000045106	22570441	ENSDART00000011908
-1	22568827	12	ENSDARG00000045106	22570441	ENSDART00000066318
-1	22577133	12	ENSDARG00000045105	22611340	ENSDART00000066317	GO:0003677	DNA binding	hypothetical protein LOC550127 [Source:RefSeq_peptide;Acc:NP_001017555]	zgc:110577
-1	22577133	12	ENSDARG00000045105	22611340	ENSDART00000066317	GO:0003700	transcription factor activity	hypothetical protein LOC550127 [Source:RefSeq_peptide;Acc:NP_001017555]	zgc:110577
-1	22577133	12	ENSDARG00000045105	22611340	ENSDART00000066317	GO:0005634	nucleus	hypothetical protein LOC550127 [Source:RefSeq_peptide;Acc:NP_001017555]	zgc:110577
-1	22577133	12	ENSDARG00000045105	22611340	ENSDART00000066317	GO:0006350	transcription	hypothetical protein LOC550127 [Source:RefSeq_peptide;Acc:NP_001017555]	zgc:110577
-1	22577133	12	ENSDARG00000045105	22611340	ENSDART00000066317	GO:0006353	transcription termination	hypothetical protein LOC550127 [Source:RefSeq_peptide;Acc:NP_001017555]	zgc:110577
-1	22577133	12	ENSDARG00000045105	22611340	ENSDART00000066317	GO:0006355	regulation of transcription, DNA-dependent	hypothetical protein LOC550127 [Source:RefSeq_peptide;Acc:NP_001017555]	zgc:110577
-1	22577133	12	ENSDARG00000045105	22611340	ENSDART00000066317	GO:0031564	transcription antitermination	hypothetical protein LOC550127 [Source:RefSeq_peptide;Acc:NP_001017555]	zgc:110577
-1	22577133	12	ENSDARG00000045105	22611340	ENSDART00000066317	GO:0043565	sequence-specific DNA binding	hypothetical protein LOC550127 [Source:RefSeq_peptide;Acc:NP_001017555]	zgc:110577
-1	22625942	12	ENSDARG00000061631	22681899	ENSDART00000088099				LOC567742
-1	22685295	12	ENSDARG00000018022	22707686	ENSDART00000002465	GO:0003677	DNA binding	mutS homolog 2 [Source:RefSeq_peptide;Acc:NP_998689]	msh2
-1	22685295	12	ENSDARG00000018022	22707686	ENSDART00000002465	GO:0003684	damaged DNA binding	mutS homolog 2 [Source:RefSeq_peptide;Acc:NP_998689]	msh2
-1	22685295	12	ENSDARG00000018022	22707686	ENSDART00000002465	GO:0005524	ATP binding	mutS homolog 2 [Source:RefSeq_peptide;Acc:NP_998689]	msh2
-1	22685295	12	ENSDARG00000018022	22707686	ENSDART00000002465	GO:0005634	nucleus	mutS homolog 2 [Source:RefSeq_peptide;Acc:NP_998689]	msh2
-1	22685295	12	ENSDARG00000018022	22707686	ENSDART00000002465	GO:0006259	DNA metabolic process	mutS homolog 2 [Source:RefSeq_peptide;Acc:NP_998689]	msh2
-1	22685295	12	ENSDARG00000018022	22707686	ENSDART00000002465	GO:0006281	DNA repair	mutS homolog 2 [Source:RefSeq_peptide;Acc:NP_998689]	msh2
-1	22685295	12	ENSDARG00000018022	22707686	ENSDART00000002465	GO:0006298	mismatch repair	mutS homolog 2 [Source:RefSeq_peptide;Acc:NP_998689]	msh2
-1	22685295	12	ENSDARG00000018022	22707686	ENSDART00000002465	GO:0032137	guanine/thymine mispair binding	mutS homolog 2 [Source:RefSeq_peptide;Acc:NP_998689]	msh2
1	22733249	12	ENSDARG00000015050	22738014	ENSDART00000014868	GO:0005262	calcium channel activity	Calmodulin (CaM). [Source:Uniprot/SWISSPROT;Acc:Q6PI52]	calm2a
1	22733249	12	ENSDARG00000015050	22738014	ENSDART00000014868	GO:0005509	calcium ion binding	Calmodulin (CaM). [Source:Uniprot/SWISSPROT;Acc:Q6PI52]	calm2a
1	22733249	12	ENSDARG00000015050	22738014	ENSDART00000014868	GO:0005575	cellular_component	Calmodulin (CaM). [Source:Uniprot/SWISSPROT;Acc:Q6PI52]	calm2a
1	22733249	12	ENSDARG00000015050	22738014	ENSDART00000014868	GO:0006816	calcium ion transport	Calmodulin (CaM). [Source:Uniprot/SWISSPROT;Acc:Q6PI52]	calm2a
1	22733249	12	ENSDARG00000015050	22738014	ENSDART00000014868	GO:0019855	calcium channel inhibitor activity	Calmodulin (CaM). [Source:Uniprot/SWISSPROT;Acc:Q6PI52]	calm2a
1	22852264	12	ENSDARG00000013340	22859703	ENSDART00000012265	GO:0003934	GTP cyclohydrolase I activity	GTP cyclohydrolase 1 [Source:RefSeq_peptide;Acc:NP_571742]	gch
1	22852264	12	ENSDARG00000013340	22859703	ENSDART00000012265	GO:0005737	cytoplasm	GTP cyclohydrolase 1 [Source:RefSeq_peptide;Acc:NP_571742]	gch
1	22852264	12	ENSDARG00000013340	22859703	ENSDART00000012265	GO:0016787	hydrolase activity	GTP cyclohydrolase 1 [Source:RefSeq_peptide;Acc:NP_571742]	gch
1	22852264	12	ENSDARG00000013340	22859703	ENSDART00000012265	GO:0019438	aromatic compound biosynthetic process	GTP cyclohydrolase 1 [Source:RefSeq_peptide;Acc:NP_571742]	gch
-1	22861232	12	ENSDARG00000045093	22864653	ENSDART00000066305	GO:0003674	molecular_function	hypothetical protein LOC550592 [Source:RefSeq_peptide;Acc:NP_001017893]	zgc:110618
-1	22861232	12	ENSDARG00000045093	22864653	ENSDART00000066305	GO:0005575	cellular_component	hypothetical protein LOC550592 [Source:RefSeq_peptide;Acc:NP_001017893]	zgc:110618
-1	22861232	12	ENSDARG00000045093	22864653	ENSDART00000066305	GO:0008150	biological_process	hypothetical protein LOC550592 [Source:RefSeq_peptide;Acc:NP_001017893]	zgc:110618
1	22864939	12	ENSDARG00000032780	22877384	ENSDART00000050070	GO:0004601	peroxidase activity	phosphatidylinositol glycan, class F [Source:RefSeq_peptide;Acc:NP_991208]	pigf
1	22864939	12	ENSDARG00000032780	22877384	ENSDART00000050070	GO:0005789	endoplasmic reticulum membrane	phosphatidylinositol glycan, class F [Source:RefSeq_peptide;Acc:NP_991208]	pigf
1	22864939	12	ENSDARG00000032780	22877384	ENSDART00000050070	GO:0006506	GPI anchor biosynthetic process	phosphatidylinositol glycan, class F [Source:RefSeq_peptide;Acc:NP_991208]	pigf
1	22864939	12	ENSDARG00000032780	22877384	ENSDART00000050070	GO:0006979	response to oxidative stress	phosphatidylinositol glycan, class F [Source:RefSeq_peptide;Acc:NP_991208]	pigf
1	22864939	12	ENSDARG00000032780	22877384	ENSDART00000050070	GO:0016021	integral to membrane	phosphatidylinositol glycan, class F [Source:RefSeq_peptide;Acc:NP_991208]	pigf
-1	22877733	12	ENSDARG00000025953	22887095	ENSDART00000038415
-1	22955512	12	ENSDARG00000064956	22955660	ENSDART00000094633			U1 spliceosomal RNA [Source: RFAM 8.0]	U1
-1	22956803	12	ENSDARG00000065990	22956964	ENSDART00000095645			U1 spliceosomal RNA [Source: RFAM 8.0]	U1
1	23025173	12	ENSDARG00000036863	23087983	ENSDART00000067762
-1	23166046	12	ENSDARG00000045087	23167400	ENSDART00000105735			hypothetical protein LOC436788 [Source:RefSeq_peptide;Acc:NP_001002515]	zgc:92814
-1	23166046	12	ENSDARG00000045087	23167400	ENSDART00000066294	GO:0008150	biological_process	hypothetical protein LOC436788 [Source:RefSeq_peptide;Acc:NP_001002515]	zgc:92814
-1	23166046	12	ENSDARG00000045087	23167400	ENSDART00000066294	GO:0016301	kinase activity	hypothetical protein LOC436788 [Source:RefSeq_peptide;Acc:NP_001002515]	zgc:92814
-1	23166046	12	ENSDARG00000045087	23167400	ENSDART00000066294	GO:0016533	cyclin-dependent protein kinase 5 activator complex	hypothetical protein LOC436788 [Source:RefSeq_peptide;Acc:NP_001002515]	zgc:92814
-1	23166046	12	ENSDARG00000045087	23167400	ENSDART00000066294	GO:0016534	cyclin-dependent protein kinase 5 activator activity	hypothetical protein LOC436788 [Source:RefSeq_peptide;Acc:NP_001002515]	zgc:92814
1	23173861	12	ENSDARG00000005134	23187112	ENSDART00000016283	GO:0005488	binding	proteasome (prosome, macropain) 26S subunit, non-ATPase, 11 [Source:RefSeq_peptide;Acc:NP_955886]	psmd11b
1	23173861	12	ENSDARG00000005134	23187112	ENSDART00000016283	GO:0005829	cytosol	proteasome (prosome, macropain) 26S subunit, non-ATPase, 11 [Source:RefSeq_peptide;Acc:NP_955886]	psmd11b
1	23173861	12	ENSDARG00000005134	23187112	ENSDART00000016283	GO:0043234	protein complex	proteasome (prosome, macropain) 26S subunit, non-ATPase, 11 [Source:RefSeq_peptide;Acc:NP_955886]	psmd11b
1	23218552	12	ENSDARG00000045086	23219565	ENSDART00000066293
-1	23237528	12	ENSDARG00000061538	23238442	ENSDART00000087878				LOC794111
-1	23304135	12	ENSDARG00000020876	23313219	ENSDART00000008010				LOC794083
1	23359571	12	ENSDARG00000061473	23385043	ENSDART00000087696				LOC794695
1	23504325	12	ENSDARG00000004473	23512759	ENSDART00000013980				LOC797797
-1	23515941	12	ENSDARG00000012981	23537120	ENSDART00000020667	GO:0006810	transport	oxysterol binding protein-like 6 [Source:RefSeq_peptide;Acc:NP_001005927]	osbpl6
-1	23515941	12	ENSDARG00000012981	23537120	ENSDART00000020667	GO:0008202	steroid metabolic process	oxysterol binding protein-like 6 [Source:RefSeq_peptide;Acc:NP_001005927]	osbpl6
-1	23538978	12	ENSDARG00000045091	23541987	ENSDART00000066303	GO:0005739	mitochondrion	39S ribosomal protein L10, mitochondrial precursor (L10mt) (MRP-L10). [Source:Uniprot/SWISSPROT;Acc:Q5BJB7]	zgc:112529
-1	23538978	12	ENSDARG00000045091	23541987	ENSDART00000066303	GO:0030529	ribonucleoprotein complex	39S ribosomal protein L10, mitochondrial precursor (L10mt) (MRP-L10). [Source:Uniprot/SWISSPROT;Acc:Q5BJB7]	zgc:112529
1	23542400	12	ENSDARG00000017612	23549495	ENSDART00000022724	GO:0004733	pyridoxamine-phosphate oxidase activity	Pnpo protein (Fragment). [Source:Uniprot/SPTREMBL;Acc:Q6PG36]	pnpo
1	23542400	12	ENSDARG00000017612	23549495	ENSDART00000022724	GO:0008615	pyridoxine biosynthetic process	Pnpo protein (Fragment). [Source:Uniprot/SPTREMBL;Acc:Q6PG36]	pnpo
1	23542400	12	ENSDARG00000017612	23549495	ENSDART00000022724	GO:0010181	FMN binding	Pnpo protein (Fragment). [Source:Uniprot/SPTREMBL;Acc:Q6PG36]	pnpo
-1	23551857	12	ENSDARG00000029308	23552171	ENSDART00000048858	GO:0003674	molecular_function	hypothetical protein LOC550400 [Source:RefSeq_peptide;Acc:NP_001017705]	zgc:112203
-1	23551857	12	ENSDARG00000029308	23552171	ENSDART00000048858	GO:0005575	cellular_component	hypothetical protein LOC550400 [Source:RefSeq_peptide;Acc:NP_001017705]	zgc:112203
-1	23551857	12	ENSDARG00000029308	23552171	ENSDART00000048858	GO:0008150	biological_process	hypothetical protein LOC550400 [Source:RefSeq_peptide;Acc:NP_001017705]	zgc:112203
1	23568185	12	ENSDARG00000045092	23577502	ENSDART00000066304	GO:0003674	molecular_function	hypothetical protein LOC415195 [Source:RefSeq_peptide;Acc:NP_001002105]	zgc:86863
1	23568185	12	ENSDARG00000045092	23577502	ENSDART00000066304	GO:0005575	cellular_component	hypothetical protein LOC415195 [Source:RefSeq_peptide;Acc:NP_001002105]	zgc:86863
1	23568185	12	ENSDARG00000045092	23577502	ENSDART00000066304	GO:0008150	biological_process	hypothetical protein LOC415195 [Source:RefSeq_peptide;Acc:NP_001002105]	zgc:86863
-1	23613734	12	ENSDARG00000054442	23624033	ENSDART00000039667	GO:0000785	chromatin	hypothetical protein LOC415180 [Source:RefSeq_peptide;Acc:NP_001002090]	zgc:86924
-1	23613734	12	ENSDARG00000054442	23624033	ENSDART00000039667	GO:0003682	chromatin binding	hypothetical protein LOC415180 [Source:RefSeq_peptide;Acc:NP_001002090]	zgc:86924
-1	23613734	12	ENSDARG00000054442	23624033	ENSDART00000039667	GO:0005634	nucleus	hypothetical protein LOC415180 [Source:RefSeq_peptide;Acc:NP_001002090]	zgc:86924
-1	23613734	12	ENSDARG00000054442	23624033	ENSDART00000039667	GO:0006333	chromatin assembly or disassembly	hypothetical protein LOC415180 [Source:RefSeq_peptide;Acc:NP_001002090]	zgc:86924
1	23631332	12	ENSDARG00000054208	23643541	ENSDART00000076362	GO:0000166	nucleotide binding	hypothetical protein LOC393937 [Source:RefSeq_peptide;Acc:NP_957256]	zgc:55863
1	23631332	12	ENSDARG00000054208	23643541	ENSDART00000076362	GO:0004672	protein kinase activity	hypothetical protein LOC393937 [Source:RefSeq_peptide;Acc:NP_957256]	zgc:55863
1	23631332	12	ENSDARG00000054208	23643541	ENSDART00000076362	GO:0004674	protein serine/threonine kinase activity	hypothetical protein LOC393937 [Source:RefSeq_peptide;Acc:NP_957256]	zgc:55863
1	23631332	12	ENSDARG00000054208	23643541	ENSDART00000076362	GO:0005516	calmodulin binding	hypothetical protein LOC393937 [Source:RefSeq_peptide;Acc:NP_957256]	zgc:55863
1	23631332	12	ENSDARG00000054208	23643541	ENSDART00000076362	GO:0005524	ATP binding	hypothetical protein LOC393937 [Source:RefSeq_peptide;Acc:NP_957256]	zgc:55863
1	23631332	12	ENSDARG00000054208	23643541	ENSDART00000076362	GO:0005964	phosphorylase kinase complex	hypothetical protein LOC393937 [Source:RefSeq_peptide;Acc:NP_957256]	zgc:55863
1	23631332	12	ENSDARG00000054208	23643541	ENSDART00000076362	GO:0005978	glycogen biosynthetic process	hypothetical protein LOC393937 [Source:RefSeq_peptide;Acc:NP_957256]	zgc:55863
1	23631332	12	ENSDARG00000054208	23643541	ENSDART00000076362	GO:0006468	protein amino acid phosphorylation	hypothetical protein LOC393937 [Source:RefSeq_peptide;Acc:NP_957256]	zgc:55863
1	23631332	12	ENSDARG00000054208	23643541	ENSDART00000076362	GO:0016301	kinase activity	hypothetical protein LOC393937 [Source:RefSeq_peptide;Acc:NP_957256]	zgc:55863
1	23631332	12	ENSDARG00000054208	23643541	ENSDART00000076362	GO:0016740	transferase activity	hypothetical protein LOC393937 [Source:RefSeq_peptide;Acc:NP_957256]	zgc:55863
1	23653243	12	ENSDARG00000054201	23675273	ENSDART00000076355			Novel ring finger protein (Fragment). [Source:Uniprot/SPTREMBL;Acc:Q7T179]	si:rp71-1c10.1
1	23653243	12	ENSDARG00000054201	23675273	ENSDART00000076572			Novel ring finger protein (Fragment). [Source:Uniprot/SPTREMBL;Acc:Q7T179]	si:rp71-1c10.1
1	23653243	12	ENSDARG00000054201	23675273	ENSDART00000076346			Novel ring finger protein (Fragment). [Source:Uniprot/SPTREMBL;Acc:Q7T179]	si:rp71-1c10.1
1	23653243	12	ENSDARG00000054201	23675273	ENSDART00000076342			Novel ring finger protein (Fragment). [Source:Uniprot/SPTREMBL;Acc:Q7T179]	si:rp71-1c10.1
-1	23690671	12	ENSDARG00000061424	23695407	ENSDART00000087530
-1	23690671	12	ENSDARG00000061424	23695407	ENSDART00000087546
-1	23690671	12	ENSDARG00000061424	23695407	ENSDART00000087536
1	23698731	12	ENSDARG00000025226	23702992	ENSDART00000033878	GO:0003676	nucleic acid binding	hypothetical protein LOC497146 [Source:RefSeq_peptide;Acc:NP_001012507]	si:rp71-1c10.3
1	23698731	12	ENSDARG00000025226	23702992	ENSDART00000033878	GO:0005622	intracellular	hypothetical protein LOC497146 [Source:RefSeq_peptide;Acc:NP_001012507]	si:rp71-1c10.3
1	23698731	12	ENSDARG00000025226	23702992	ENSDART00000033878	GO:0005634	nucleus	hypothetical protein LOC497146 [Source:RefSeq_peptide;Acc:NP_001012507]	si:rp71-1c10.3
1	23698731	12	ENSDARG00000025226	23702992	ENSDART00000033878	GO:0006350	transcription	hypothetical protein LOC497146 [Source:RefSeq_peptide;Acc:NP_001012507]	si:rp71-1c10.3
1	23698731	12	ENSDARG00000025226	23702992	ENSDART00000033878	GO:0006353	transcription termination	hypothetical protein LOC497146 [Source:RefSeq_peptide;Acc:NP_001012507]	si:rp71-1c10.3
1	23698731	12	ENSDARG00000025226	23702992	ENSDART00000033878	GO:0006355	regulation of transcription, DNA-dependent	hypothetical protein LOC497146 [Source:RefSeq_peptide;Acc:NP_001012507]	si:rp71-1c10.3
1	23698731	12	ENSDARG00000025226	23702992	ENSDART00000033878	GO:0006829	zinc ion transport	hypothetical protein LOC497146 [Source:RefSeq_peptide;Acc:NP_001012507]	si:rp71-1c10.3
1	23698731	12	ENSDARG00000025226	23702992	ENSDART00000033878	GO:0008270	zinc ion binding	hypothetical protein LOC497146 [Source:RefSeq_peptide;Acc:NP_001012507]	si:rp71-1c10.3
1	23698731	12	ENSDARG00000025226	23702992	ENSDART00000033878	GO:0031564	transcription antitermination	hypothetical protein LOC497146 [Source:RefSeq_peptide;Acc:NP_001012507]	si:rp71-1c10.3
1	23698731	12	ENSDARG00000025226	23702992	ENSDART00000033878	GO:0046872	metal ion binding	hypothetical protein LOC497146 [Source:RefSeq_peptide;Acc:NP_001012507]	si:rp71-1c10.3
1	23738381	12	ENSDARG00000054181	23755212	ENSDART00000076334	GO:0001584	rhodopsin-like receptor activity	Novel protein similar to vertebrate ancient long opsin (Valop) (Fragment). [Source:Uniprot/SPTREMBL;Acc:Q7T176]	si:rp71-1c10.4
1	23738381	12	ENSDARG00000054181	23755212	ENSDART00000076334	GO:0004871	signal transducer activity	Novel protein similar to vertebrate ancient long opsin (Valop) (Fragment). [Source:Uniprot/SPTREMBL;Acc:Q7T176]	si:rp71-1c10.4
1	23738381	12	ENSDARG00000054181	23755212	ENSDART00000076334	GO:0004872	receptor activity	Novel protein similar to vertebrate ancient long opsin (Valop) (Fragment). [Source:Uniprot/SPTREMBL;Acc:Q7T176]	si:rp71-1c10.4
1	23738381	12	ENSDARG00000054181	23755212	ENSDART00000076334	GO:0005579	membrane attack complex	Novel protein similar to vertebrate ancient long opsin (Valop) (Fragment). [Source:Uniprot/SPTREMBL;Acc:Q7T176]	si:rp71-1c10.4
1	23738381	12	ENSDARG00000054181	23755212	ENSDART00000076334	GO:0006520	amino acid metabolic process	Novel protein similar to vertebrate ancient long opsin (Valop) (Fragment). [Source:Uniprot/SPTREMBL;Acc:Q7T176]	si:rp71-1c10.4
1	23738381	12	ENSDARG00000054181	23755212	ENSDART00000076334	GO:0007165	signal transduction	Novel protein similar to vertebrate ancient long opsin (Valop) (Fragment). [Source:Uniprot/SPTREMBL;Acc:Q7T176]	si:rp71-1c10.4
1	23738381	12	ENSDARG00000054181	23755212	ENSDART00000076334	GO:0007186	G-protein coupled receptor protein signaling pathway	Novel protein similar to vertebrate ancient long opsin (Valop) (Fragment). [Source:Uniprot/SPTREMBL;Acc:Q7T176]	si:rp71-1c10.4
1	23738381	12	ENSDARG00000054181	23755212	ENSDART00000076334	GO:0007601	visual perception	Novel protein similar to vertebrate ancient long opsin (Valop) (Fragment). [Source:Uniprot/SPTREMBL;Acc:Q7T176]	si:rp71-1c10.4
1	23738381	12	ENSDARG00000054181	23755212	ENSDART00000076334	GO:0016020	membrane	Novel protein similar to vertebrate ancient long opsin (Valop) (Fragment). [Source:Uniprot/SPTREMBL;Acc:Q7T176]	si:rp71-1c10.4
1	23738381	12	ENSDARG00000054181	23755212	ENSDART00000076334	GO:0016021	integral to membrane	Novel protein similar to vertebrate ancient long opsin (Valop) (Fragment). [Source:Uniprot/SPTREMBL;Acc:Q7T176]	si:rp71-1c10.4
1	23824035	12	ENSDARG00000054177	23844939	ENSDART00000076322				LOC796609
1	23824035	12	ENSDARG00000054177	23844939	ENSDART00000076317				LOC796609
1	23978604	12	ENSDARG00000015906	23980144	ENSDART00000006505	GO:0003677	DNA binding	mix-type homeobox gene 2 like [Source:RefSeq_peptide;Acc:NP_001073284]	mxtx2
1	23978604	12	ENSDARG00000015906	23980144	ENSDART00000006505	GO:0003700	transcription factor activity	mix-type homeobox gene 2 like [Source:RefSeq_peptide;Acc:NP_001073284]	mxtx2
1	23978604	12	ENSDARG00000015906	23980144	ENSDART00000006505	GO:0005634	nucleus	mix-type homeobox gene 2 like [Source:RefSeq_peptide;Acc:NP_001073284]	mxtx2
1	23978604	12	ENSDARG00000015906	23980144	ENSDART00000006505	GO:0006350	transcription	mix-type homeobox gene 2 like [Source:RefSeq_peptide;Acc:NP_001073284]	mxtx2
1	23978604	12	ENSDARG00000015906	23980144	ENSDART00000006505	GO:0006353	transcription termination	mix-type homeobox gene 2 like [Source:RefSeq_peptide;Acc:NP_001073284]	mxtx2
1	23978604	12	ENSDARG00000015906	23980144	ENSDART00000006505	GO:0006355	regulation of transcription, DNA-dependent	mix-type homeobox gene 2 like [Source:RefSeq_peptide;Acc:NP_001073284]	mxtx2
1	23978604	12	ENSDARG00000015906	23980144	ENSDART00000006505	GO:0031564	transcription antitermination	mix-type homeobox gene 2 like [Source:RefSeq_peptide;Acc:NP_001073284]	mxtx2
1	23978604	12	ENSDARG00000015906	23980144	ENSDART00000006505	GO:0042074	cell migration involved in gastrulation	mix-type homeobox gene 2 like [Source:RefSeq_peptide;Acc:NP_001073284]	mxtx2
1	23978604	12	ENSDARG00000015906	23980144	ENSDART00000006505	GO:0043565	sequence-specific DNA binding	mix-type homeobox gene 2 like [Source:RefSeq_peptide;Acc:NP_001073284]	mxtx2
1	23978604	12	ENSDARG00000015906	23980144	ENSDART00000006505	GO:0045449	regulation of transcription	mix-type homeobox gene 2 like [Source:RefSeq_peptide;Acc:NP_001073284]	mxtx2
1	23982449	12	ENSDARG00000054154	23993796	ENSDART00000053761			Bms1l protein (Fragment). [Source:Uniprot/SPTREMBL;Acc:Q6DC28]	bms1l
-1	24032339	12	ENSDARG00000054145	24037446	ENSDART00000076297			SH2 domain containing 4B [Source:RefSeq_peptide;Acc:NP_997255]	SH2D4B (2 of 4)
-1	24038027	12	ENSDARG00000015144	24047545	ENSDART00000021301				LOC560557
1	24316632	12	ENSDARG00000054142	24321921	ENSDART00000076289
1	24506016	12	ENSDARG00000054130	24557383	ENSDART00000105709				LOC798342
1	24506016	12	ENSDARG00000054130	24557383	ENSDART00000076279				LOC798342
1	24566104	12	ENSDARG00000032291	24574449	ENSDART00000028972			similar to gag-like protein (LOC100003951), mRNA [Source:RefSeq_dna;Acc:XR_029505]	XR_029505.1
1	24631067	12	ENSDARG00000045064	24694937	ENSDART00000042572	GO:0005575	cellular_component	hypothetical protein LOC541550 [Source:RefSeq_peptide;Acc:NP_001014385]	zgc:112954
1	24631067	12	ENSDARG00000045064	24694937	ENSDART00000042572	GO:0006829	zinc ion transport	hypothetical protein LOC541550 [Source:RefSeq_peptide;Acc:NP_001014385]	zgc:112954
1	24631067	12	ENSDARG00000045064	24694937	ENSDART00000042572	GO:0008270	zinc ion binding	hypothetical protein LOC541550 [Source:RefSeq_peptide;Acc:NP_001014385]	zgc:112954
1	24631067	12	ENSDARG00000045064	24694937	ENSDART00000042572	GO:0046872	metal ion binding	hypothetical protein LOC541550 [Source:RefSeq_peptide;Acc:NP_001014385]	zgc:112954
-1	24785168	12	ENSDARG00000061045	24786433	ENSDART00000086640				hCG_1645727 (2 of 2)
-1	24848154	12	ENSDARG00000007465	24854327	ENSDART00000066249			LOC553522 protein (Fragment). [Source:Uniprot/SPTREMBL;Acc:Q58EK5]	Q58EK5_DANRE
1	24863633	12	ENSDARG00000020224	24869545	ENSDART00000017171				LOC557041
1	24875255	12	ENSDARG00000061020	24920361	ENSDART00000086570				LOC557112
-1	24944868	12	ENSDARG00000007490	24945914	ENSDART00000020769				LOC557194
1	25003362	12	ENSDARG00000053776	25018660	ENSDART00000075876	GO:0003676	nucleic acid binding	DNA cross-link repair 1A (PSO2 homolog, S. cerevisiae) [Source:RefSeq_peptide;Acc:NP_001018385]	dclre1a
1	25003362	12	ENSDARG00000053776	25018660	ENSDART00000075876	GO:0005622	intracellular	DNA cross-link repair 1A (PSO2 homolog, S. cerevisiae) [Source:RefSeq_peptide;Acc:NP_001018385]	dclre1a
1	25003362	12	ENSDARG00000053776	25018660	ENSDART00000075876	GO:0008150	biological_process	DNA cross-link repair 1A (PSO2 homolog, S. cerevisiae) [Source:RefSeq_peptide;Acc:NP_001018385]	dclre1a
1	25003362	12	ENSDARG00000053776	25018660	ENSDART00000075876	GO:0008270	zinc ion binding	DNA cross-link repair 1A (PSO2 homolog, S. cerevisiae) [Source:RefSeq_peptide;Acc:NP_001018385]	dclre1a
1	25003362	12	ENSDARG00000053776	25018660	ENSDART00000105705			DNA cross-link repair 1A (PSO2 homolog, S. cerevisiae) [Source:RefSeq_peptide;Acc:NP_001018385]	dclre1a
1	25003362	12	ENSDARG00000053776	25018660	ENSDART00000074664			DNA cross-link repair 1A (PSO2 homolog, S. cerevisiae) [Source:RefSeq_peptide;Acc:NP_001018385]	dclre1a
-1	25038013	12	ENSDARG00000052563	25060191	ENSDART00000042863
1	25095182	12	ENSDARG00000021557	25098556	ENSDART00000033237	GO:0003674	molecular_function	WD repeat domain phosphoinositide-interacting protein 3 (WIPI-3) (WD repeat protein 45-like) (WDR45-like protein). [Source:Uniprot/SWISSPROT;Acc:Q7ZUW6]	wdr45l
1	25095182	12	ENSDARG00000021557	25098556	ENSDART00000033237	GO:0005575	cellular_component	WD repeat domain phosphoinositide-interacting protein 3 (WIPI-3) (WD repeat protein 45-like) (WDR45-like protein). [Source:Uniprot/SWISSPROT;Acc:Q7ZUW6]	wdr45l
1	25095182	12	ENSDARG00000021557	25098556	ENSDART00000033237	GO:0008150	biological_process	WD repeat domain phosphoinositide-interacting protein 3 (WIPI-3) (WD repeat protein 45-like) (WDR45-like protein). [Source:Uniprot/SWISSPROT;Acc:Q7ZUW6]	wdr45l
1	25095182	12	ENSDARG00000021557	25098556	ENSDART00000105698			WD repeat domain phosphoinositide-interacting protein 3 (WIPI-3) (WD repeat protein 45-like) (WDR45-like protein). [Source:Uniprot/SWISSPROT;Acc:Q7ZUW6]	wdr45l
1	25099475	12	ENSDARG00000030583	25109173	ENSDART00000082146			Foxk2 protein (Fragment). [Source:Uniprot/SPTREMBL;Acc:Q6NUV3]	foxk2
1	25099475	12	ENSDARG00000030583	25109173	ENSDART00000045071	GO:0003700	transcription factor activity	Foxk2 protein (Fragment). [Source:Uniprot/SPTREMBL;Acc:Q6NUV3]	foxk2
1	25099475	12	ENSDARG00000030583	25109173	ENSDART00000045071	GO:0005634	nucleus	Foxk2 protein (Fragment). [Source:Uniprot/SPTREMBL;Acc:Q6NUV3]	foxk2
1	25099475	12	ENSDARG00000030583	25109173	ENSDART00000045071	GO:0006355	regulation of transcription, DNA-dependent	Foxk2 protein (Fragment). [Source:Uniprot/SPTREMBL;Acc:Q6NUV3]	foxk2
1	25099475	12	ENSDARG00000030583	25109173	ENSDART00000045071	GO:0043565	sequence-specific DNA binding	Foxk2 protein (Fragment). [Source:Uniprot/SPTREMBL;Acc:Q6NUV3]	foxk2
-1	25163572	12	ENSDARG00000011633	25164917	ENSDART00000018959			Dynein heavy chain 9 (Fragment). [Source:Uniprot/SPTREMBL;Acc:Q8JGN7]	dnah9
-1	25173676	12	ENSDARG00000004221	25180389	ENSDART00000105695	GO:0001539	ciliary or flagellar motility	dynein, axonemal, heavy polypeptide 9 [Source:RefSeq_peptide;Acc:NP_956756]	dnah9
-1	25173676	12	ENSDARG00000004221	25180389	ENSDART00000105695	GO:0003674	molecular_function	dynein, axonemal, heavy polypeptide 9 [Source:RefSeq_peptide;Acc:NP_956756]	dnah9
-1	25173676	12	ENSDARG00000004221	25180389	ENSDART00000105695	GO:0005575	cellular_component	dynein, axonemal, heavy polypeptide 9 [Source:RefSeq_peptide;Acc:NP_956756]	dnah9
-1	25173676	12	ENSDARG00000004221	25180389	ENSDART00000105695	GO:0007368	determination of left/right symmetry	dynein, axonemal, heavy polypeptide 9 [Source:RefSeq_peptide;Acc:NP_956756]	dnah9
-1	25173676	12	ENSDARG00000004221	25180389	ENSDART00000023128			dynein, axonemal, heavy polypeptide 9 [Source:RefSeq_peptide;Acc:NP_956756]	dnah9
-1	25284748	12	ENSDARG00000026090	25287426	ENSDART00000105694			Uncharacterized protein C17orf48 homolog. [Source:Uniprot/SWISSPROT;Acc:Q7T291]	zgc:64213
-1	25284748	12	ENSDARG00000026090	25287426	ENSDART00000035302	GO:0005575	cellular_component	Uncharacterized protein C17orf48 homolog. [Source:Uniprot/SWISSPROT;Acc:Q7T291]	zgc:64213
-1	25284748	12	ENSDARG00000026090	25287426	ENSDART00000035302	GO:0016787	hydrolase activity	Uncharacterized protein C17orf48 homolog. [Source:Uniprot/SWISSPROT;Acc:Q7T291]	zgc:64213
-1	25483361	12	ENSDARG00000009624	25484152	ENSDART00000066290				LOC559133
-1	25530149	12	ENSDARG00000071469	25737065	ENSDART00000083325			Voltage-dependent T-type calcium channel subunit alpha-1G (Voltage- gated calcium channel subunit alpha Cav3.1) (Cav3.1c) (NBR13). [Source:Uniprot/SWISSPROT;Acc:O43497]	CACNA1G
-1	25530149	12	ENSDARG00000071469	25737065	ENSDART00000083320			Voltage-dependent T-type calcium channel subunit alpha-1G (Voltage- gated calcium channel subunit alpha Cav3.1) (Cav3.1c) (NBR13). [Source:Uniprot/SWISSPROT;Acc:O43497]	CACNA1G
-1	25530149	12	ENSDARG00000071469	25737065	ENSDART00000083319			Voltage-dependent T-type calcium channel subunit alpha-1G (Voltage- gated calcium channel subunit alpha Cav3.1) (Cav3.1c) (NBR13). [Source:Uniprot/SWISSPROT;Acc:O43497]	CACNA1G
-1	25530149	12	ENSDARG00000071469	25737065	ENSDART00000085254			Voltage-dependent T-type calcium channel subunit alpha-1G (Voltage- gated calcium channel subunit alpha Cav3.1) (Cav3.1c) (NBR13). [Source:Uniprot/SWISSPROT;Acc:O43497]	CACNA1G
-1	25530149	12	ENSDARG00000071469	25737065	ENSDART00000085250			Voltage-dependent T-type calcium channel subunit alpha-1G (Voltage- gated calcium channel subunit alpha Cav3.1) (Cav3.1c) (NBR13). [Source:Uniprot/SWISSPROT;Acc:O43497]	CACNA1G
-1	25530149	12	ENSDARG00000071469	25737065	ENSDART00000085237			Voltage-dependent T-type calcium channel subunit alpha-1G (Voltage- gated calcium channel subunit alpha Cav3.1) (Cav3.1c) (NBR13). [Source:Uniprot/SWISSPROT;Acc:O43497]	CACNA1G
-1	25530149	12	ENSDARG00000071469	25737065	ENSDART00000085231			Voltage-dependent T-type calcium channel subunit alpha-1G (Voltage- gated calcium channel subunit alpha Cav3.1) (Cav3.1c) (NBR13). [Source:Uniprot/SWISSPROT;Acc:O43497]	CACNA1G
-1	25530149	12	ENSDARG00000071469	25737065	ENSDART00000085220			Voltage-dependent T-type calcium channel subunit alpha-1G (Voltage- gated calcium channel subunit alpha Cav3.1) (Cav3.1c) (NBR13). [Source:Uniprot/SWISSPROT;Acc:O43497]	CACNA1G
-1	25971149	12	ENSDARG00000013880	26007579	ENSDART00000066288				LOC567862
-1	25971149	12	ENSDARG00000013880	26007579	ENSDART00000105674				LOC567862
1	26010438	12	ENSDARG00000054707	26027528	ENSDART00000066282				LOC564059
1	26010438	12	ENSDARG00000054707	26027528	ENSDART00000076847				LOC564059
-1	26030044	12	ENSDARG00000018303	26062503	ENSDART00000013033	GO:0003677	DNA binding	ETS domain-containing transcription factor PEA3. [Source:Uniprot/SWISSPROT;Acc:Q9PUQ1]	pea3
-1	26030044	12	ENSDARG00000018303	26062503	ENSDART00000013033	GO:0003700	transcription factor activity	ETS domain-containing transcription factor PEA3. [Source:Uniprot/SWISSPROT;Acc:Q9PUQ1]	pea3
-1	26030044	12	ENSDARG00000018303	26062503	ENSDART00000013033	GO:0005634	nucleus	ETS domain-containing transcription factor PEA3. [Source:Uniprot/SWISSPROT;Acc:Q9PUQ1]	pea3
-1	26030044	12	ENSDARG00000018303	26062503	ENSDART00000013033	GO:0006350	transcription	ETS domain-containing transcription factor PEA3. [Source:Uniprot/SWISSPROT;Acc:Q9PUQ1]	pea3
-1	26030044	12	ENSDARG00000018303	26062503	ENSDART00000013033	GO:0006353	transcription termination	ETS domain-containing transcription factor PEA3. [Source:Uniprot/SWISSPROT;Acc:Q9PUQ1]	pea3
-1	26030044	12	ENSDARG00000018303	26062503	ENSDART00000013033	GO:0006355	regulation of transcription, DNA-dependent	ETS domain-containing transcription factor PEA3. [Source:Uniprot/SWISSPROT;Acc:Q9PUQ1]	pea3
-1	26030044	12	ENSDARG00000018303	26062503	ENSDART00000013033	GO:0009790	embryonic development	ETS domain-containing transcription factor PEA3. [Source:Uniprot/SWISSPROT;Acc:Q9PUQ1]	pea3
-1	26030044	12	ENSDARG00000018303	26062503	ENSDART00000013033	GO:0016563	transcriptional activator activity	ETS domain-containing transcription factor PEA3. [Source:Uniprot/SWISSPROT;Acc:Q9PUQ1]	pea3
-1	26030044	12	ENSDARG00000018303	26062503	ENSDART00000013033	GO:0031564	transcription antitermination	ETS domain-containing transcription factor PEA3. [Source:Uniprot/SWISSPROT;Acc:Q9PUQ1]	pea3
-1	26030044	12	ENSDARG00000018303	26062503	ENSDART00000013033	GO:0043565	sequence-specific DNA binding	ETS domain-containing transcription factor PEA3. [Source:Uniprot/SWISSPROT;Acc:Q9PUQ1]	pea3
-1	26130672	12	ENSDARG00000007891	26136300	ENSDART00000011252			hypothetical protein LOC436723 [Source:RefSeq_peptide;Acc:NP_001002450]	zgc:92343
-1	26130672	12	ENSDARG00000007891	26136300	ENSDART00000105661	GO:0003677	DNA binding	hypothetical protein LOC436723 [Source:RefSeq_peptide;Acc:NP_001002450]	zgc:92343
-1	26130672	12	ENSDARG00000007891	26136300	ENSDART00000105661	GO:0003700	transcription factor activity	hypothetical protein LOC436723 [Source:RefSeq_peptide;Acc:NP_001002450]	zgc:92343
-1	26130672	12	ENSDARG00000007891	26136300	ENSDART00000105661	GO:0005634	nucleus	hypothetical protein LOC436723 [Source:RefSeq_peptide;Acc:NP_001002450]	zgc:92343
-1	26130672	12	ENSDARG00000007891	26136300	ENSDART00000105661	GO:0006355	regulation of transcription, DNA-dependent	hypothetical protein LOC436723 [Source:RefSeq_peptide;Acc:NP_001002450]	zgc:92343
-1	26130672	12	ENSDARG00000007891	26136300	ENSDART00000105661	GO:0043565	sequence-specific DNA binding	hypothetical protein LOC436723 [Source:RefSeq_peptide;Acc:NP_001002450]	zgc:92343
-1	26130672	12	ENSDARG00000007891	26136300	ENSDART00000105661	GO:0045449	regulation of transcription	hypothetical protein LOC436723 [Source:RefSeq_peptide;Acc:NP_001002450]	zgc:92343
-1	26264616	12	ENSDARG00000061259	26267321	ENSDART00000087208				LOC100000500
-1	26296027	12	ENSDARG00000061255	26312682	ENSDART00000087204			Dual specificity protein phosphatase 3 (EC 3.1.3.48) (EC 3.1.3.16) (Dual specificity protein phosphatase VHR). [Source:Uniprot/SWISSPROT;Acc:P51452]	DUSP3 (1 of 2)
-1	26352986	12	ENSDARG00000045074	26355549	ENSDART00000066269	GO:0000166	nucleotide binding	hypothetical protein LOC323573 [Source:RefSeq_peptide;Acc:NP_955938]	arl4d
-1	26352986	12	ENSDARG00000045074	26355549	ENSDART00000066269	GO:0005525	GTP binding	hypothetical protein LOC323573 [Source:RefSeq_peptide;Acc:NP_955938]	arl4d
-1	26352986	12	ENSDARG00000045074	26355549	ENSDART00000066269	GO:0005622	intracellular	hypothetical protein LOC323573 [Source:RefSeq_peptide;Acc:NP_955938]	arl4d
-1	26352986	12	ENSDARG00000045074	26355549	ENSDART00000066269	GO:0007264	small GTPase mediated signal transduction	hypothetical protein LOC323573 [Source:RefSeq_peptide;Acc:NP_955938]	arl4d
-1	26362250	12	ENSDARG00000045075	26367446	ENSDART00000066270			FLJ11273 protein (Fragment). [Source:Uniprot/SPTREMBL;Acc:Q7ZW67]	Q7ZW67_DANRE
1	26385908	12	ENSDARG00000012234	26392007	ENSDART00000002835	GO:0005829	cytosol	proteasome activator subunit 3 [Source:RefSeq_peptide;Acc:NP_571451]	psme3
1	26385908	12	ENSDARG00000012234	26392007	ENSDART00000002835	GO:0008537	proteasome activator complex	proteasome activator subunit 3 [Source:RefSeq_peptide;Acc:NP_571451]	psme3
1	26385908	12	ENSDARG00000012234	26392007	ENSDART00000002835	GO:0008538	proteasome activator activity	proteasome activator subunit 3 [Source:RefSeq_peptide;Acc:NP_571451]	psme3
1	26385908	12	ENSDARG00000012234	26392007	ENSDART00000002835	GO:0043234	protein complex	proteasome activator subunit 3 [Source:RefSeq_peptide;Acc:NP_571451]	psme3
-1	26394042	12	ENSDARG00000001498	26441577	ENSDART00000105655	GO:0003674	molecular_function	hypothetical protein LOC563784 [Source:RefSeq_peptide;Acc:NP_001073480]	skap2
-1	26394042	12	ENSDARG00000001498	26441577	ENSDART00000105655	GO:0005575	cellular_component	hypothetical protein LOC563784 [Source:RefSeq_peptide;Acc:NP_001073480]	skap2
-1	26394042	12	ENSDARG00000001498	26441577	ENSDART00000105655	GO:0008150	biological_process	hypothetical protein LOC563784 [Source:RefSeq_peptide;Acc:NP_001073480]	skap2
-1	26394042	12	ENSDARG00000001498	26441577	ENSDART00000001737			hypothetical protein LOC563784 [Source:RefSeq_peptide;Acc:NP_001073480]	skap2
-1	26455909	12	ENSDARG00000054033	26457603	ENSDART00000076163	GO:0003677	DNA binding	Homeobox protein Hox-B1b (Hox-A1). [Source:Uniprot/SWISSPROT;Acc:Q90423]	hoxb1b
-1	26455909	12	ENSDARG00000054033	26457603	ENSDART00000076163	GO:0003700	transcription factor activity	Homeobox protein Hox-B1b (Hox-A1). [Source:Uniprot/SWISSPROT;Acc:Q90423]	hoxb1b
-1	26455909	12	ENSDARG00000054033	26457603	ENSDART00000076163	GO:0005634	nucleus	Homeobox protein Hox-B1b (Hox-A1). [Source:Uniprot/SWISSPROT;Acc:Q90423]	hoxb1b
-1	26455909	12	ENSDARG00000054033	26457603	ENSDART00000076163	GO:0006350	transcription	Homeobox protein Hox-B1b (Hox-A1). [Source:Uniprot/SWISSPROT;Acc:Q90423]	hoxb1b
-1	26455909	12	ENSDARG00000054033	26457603	ENSDART00000076163	GO:0006353	transcription termination	Homeobox protein Hox-B1b (Hox-A1). [Source:Uniprot/SWISSPROT;Acc:Q90423]	hoxb1b
-1	26455909	12	ENSDARG00000054033	26457603	ENSDART00000076163	GO:0006355	regulation of transcription, DNA-dependent	Homeobox protein Hox-B1b (Hox-A1). [Source:Uniprot/SWISSPROT;Acc:Q90423]	hoxb1b
-1	26455909	12	ENSDARG00000054033	26457603	ENSDART00000076163	GO:0030902	hindbrain development	Homeobox protein Hox-B1b (Hox-A1). [Source:Uniprot/SWISSPROT;Acc:Q90423]	hoxb1b
-1	26455909	12	ENSDARG00000054033	26457603	ENSDART00000076163	GO:0031564	transcription antitermination	Homeobox protein Hox-B1b (Hox-A1). [Source:Uniprot/SWISSPROT;Acc:Q90423]	hoxb1b
-1	26455909	12	ENSDARG00000054033	26457603	ENSDART00000076163	GO:0043565	sequence-specific DNA binding	Homeobox protein Hox-B1b (Hox-A1). [Source:Uniprot/SWISSPROT;Acc:Q90423]	hoxb1b
-1	26455909	12	ENSDARG00000054033	26457603	ENSDART00000076163	GO:0045449	regulation of transcription	Homeobox protein Hox-B1b (Hox-A1). [Source:Uniprot/SWISSPROT;Acc:Q90423]	hoxb1b
-1	26463776	12	ENSDARG00000049002	26463874	ENSDART00000070705			dre-mir-10a [Source:miRBase;Acc:MI0001363]	dre-mir-10a
-1	26467001	12	ENSDARG00000054030	26469086	ENSDART00000076161	GO:0001708	cell fate specification	Homeobox protein Hox-B5b (Hox-B5-like) (Zf-54). [Source:Uniprot/SWISSPROT;Acc:P09013]	hoxb5b
-1	26467001	12	ENSDARG00000054030	26469086	ENSDART00000076161	GO:0003677	DNA binding	Homeobox protein Hox-B5b (Hox-B5-like) (Zf-54). [Source:Uniprot/SWISSPROT;Acc:P09013]	hoxb5b
-1	26467001	12	ENSDARG00000054030	26469086	ENSDART00000076161	GO:0003700	transcription factor activity	Homeobox protein Hox-B5b (Hox-B5-like) (Zf-54). [Source:Uniprot/SWISSPROT;Acc:P09013]	hoxb5b
-1	26467001	12	ENSDARG00000054030	26469086	ENSDART00000076161	GO:0005634	nucleus	Homeobox protein Hox-B5b (Hox-B5-like) (Zf-54). [Source:Uniprot/SWISSPROT;Acc:P09013]	hoxb5b
-1	26467001	12	ENSDARG00000054030	26469086	ENSDART00000076161	GO:0006350	transcription	Homeobox protein Hox-B5b (Hox-B5-like) (Zf-54). [Source:Uniprot/SWISSPROT;Acc:P09013]	hoxb5b
-1	26467001	12	ENSDARG00000054030	26469086	ENSDART00000076161	GO:0006353	transcription termination	Homeobox protein Hox-B5b (Hox-B5-like) (Zf-54). [Source:Uniprot/SWISSPROT;Acc:P09013]	hoxb5b
-1	26467001	12	ENSDARG00000054030	26469086	ENSDART00000076161	GO:0006355	regulation of transcription, DNA-dependent	Homeobox protein Hox-B5b (Hox-B5-like) (Zf-54). [Source:Uniprot/SWISSPROT;Acc:P09013]	hoxb5b
-1	26467001	12	ENSDARG00000054030	26469086	ENSDART00000076161	GO:0007420	brain development	Homeobox protein Hox-B5b (Hox-B5-like) (Zf-54). [Source:Uniprot/SWISSPROT;Acc:P09013]	hoxb5b
-1	26467001	12	ENSDARG00000054030	26469086	ENSDART00000076161	GO:0031564	transcription antitermination	Homeobox protein Hox-B5b (Hox-B5-like) (Zf-54). [Source:Uniprot/SWISSPROT;Acc:P09013]	hoxb5b
-1	26467001	12	ENSDARG00000054030	26469086	ENSDART00000076161	GO:0043565	sequence-specific DNA binding	Homeobox protein Hox-B5b (Hox-B5-like) (Zf-54). [Source:Uniprot/SWISSPROT;Acc:P09013]	hoxb5b
-1	26467001	12	ENSDARG00000054030	26469086	ENSDART00000076161	GO:0045449	regulation of transcription	Homeobox protein Hox-B5b (Hox-B5-like) (Zf-54). [Source:Uniprot/SWISSPROT;Acc:P09013]	hoxb5b
	26468449		HoxB5b/i
-1	26470449	12	ENSDARG00000026513	26471559	ENSDART00000025966	GO:0003677	DNA binding	Homeobox protein Hox-B6b (Hox-A7). [Source:Uniprot/SWISSPROT;Acc:Q9YGT4]	hoxb6b
-1	26470449	12	ENSDARG00000026513	26471559	ENSDART00000025966	GO:0003700	transcription factor activity	Homeobox protein Hox-B6b (Hox-A7). [Source:Uniprot/SWISSPROT;Acc:Q9YGT4]	hoxb6b
-1	26470449	12	ENSDARG00000026513	26471559	ENSDART00000025966	GO:0005634	nucleus	Homeobox protein Hox-B6b (Hox-A7). [Source:Uniprot/SWISSPROT;Acc:Q9YGT4]	hoxb6b
-1	26470449	12	ENSDARG00000026513	26471559	ENSDART00000025966	GO:0006350	transcription	Homeobox protein Hox-B6b (Hox-A7). [Source:Uniprot/SWISSPROT;Acc:Q9YGT4]	hoxb6b
-1	26470449	12	ENSDARG00000026513	26471559	ENSDART00000025966	GO:0006353	transcription termination	Homeobox protein Hox-B6b (Hox-A7). [Source:Uniprot/SWISSPROT;Acc:Q9YGT4]	hoxb6b
-1	26470449	12	ENSDARG00000026513	26471559	ENSDART00000025966	GO:0006355	regulation of transcription, DNA-dependent	Homeobox protein Hox-B6b (Hox-A7). [Source:Uniprot/SWISSPROT;Acc:Q9YGT4]	hoxb6b
-1	26470449	12	ENSDARG00000026513	26471559	ENSDART00000025966	GO:0031564	transcription antitermination	Homeobox protein Hox-B6b (Hox-A7). [Source:Uniprot/SWISSPROT;Acc:Q9YGT4]	hoxb6b
-1	26470449	12	ENSDARG00000026513	26471559	ENSDART00000025966	GO:0043565	sequence-specific DNA binding	Homeobox protein Hox-B6b (Hox-A7). [Source:Uniprot/SWISSPROT;Acc:Q9YGT4]	hoxb6b
-1	26470449	12	ENSDARG00000026513	26471559	ENSDART00000025966	GO:0045449	regulation of transcription	Homeobox protein Hox-B6b (Hox-A7). [Source:Uniprot/SWISSPROT;Acc:Q9YGT4]	hoxb6b
-1	26478710	12	ENSDARG00000054025	26480927	ENSDART00000076154	GO:0003677	DNA binding	Homeobox protein Hox-B8b (Hox-A8). [Source:Uniprot/SWISSPROT;Acc:Q8JH55]	hoxb8b
-1	26478710	12	ENSDARG00000054025	26480927	ENSDART00000076154	GO:0003700	transcription factor activity	Homeobox protein Hox-B8b (Hox-A8). [Source:Uniprot/SWISSPROT;Acc:Q8JH55]	hoxb8b
-1	26478710	12	ENSDARG00000054025	26480927	ENSDART00000076154	GO:0005634	nucleus	Homeobox protein Hox-B8b (Hox-A8). [Source:Uniprot/SWISSPROT;Acc:Q8JH55]	hoxb8b
-1	26478710	12	ENSDARG00000054025	26480927	ENSDART00000076154	GO:0006350	transcription	Homeobox protein Hox-B8b (Hox-A8). [Source:Uniprot/SWISSPROT;Acc:Q8JH55]	hoxb8b
-1	26478710	12	ENSDARG00000054025	26480927	ENSDART00000076154	GO:0006353	transcription termination	Homeobox protein Hox-B8b (Hox-A8). [Source:Uniprot/SWISSPROT;Acc:Q8JH55]	hoxb8b
-1	26478710	12	ENSDARG00000054025	26480927	ENSDART00000076154	GO:0006355	regulation of transcription, DNA-dependent	Homeobox protein Hox-B8b (Hox-A8). [Source:Uniprot/SWISSPROT;Acc:Q8JH55]	hoxb8b
-1	26478710	12	ENSDARG00000054025	26480927	ENSDART00000076154	GO:0031564	transcription antitermination	Homeobox protein Hox-B8b (Hox-A8). [Source:Uniprot/SWISSPROT;Acc:Q8JH55]	hoxb8b
-1	26478710	12	ENSDARG00000054025	26480927	ENSDART00000076154	GO:0043565	sequence-specific DNA binding	Homeobox protein Hox-B8b (Hox-A8). [Source:Uniprot/SWISSPROT;Acc:Q8JH55]	hoxb8b
-1	26478710	12	ENSDARG00000054025	26480927	ENSDART00000076154	GO:0045449	regulation of transcription	Homeobox protein Hox-B8b (Hox-A8). [Source:Uniprot/SWISSPROT;Acc:Q8JH55]	hoxb8b
-1	26488561	12	ENSDARG00000054023	26498786	ENSDART00000066278				LOC564075
-1	26512013	12	ENSDARG00000005236	26530344	ENSDART00000076208
-1	26512013	12	ENSDARG00000005236	26530344	ENSDART00000003080
1	26567712	12	ENSDARG00000053979	26571432	ENSDART00000076103	GO:0006810	transport	Charged multivesicular body protein 2a (Chromatin-modifying protein 2a) (CHMP2a). [Source:Uniprot/SWISSPROT;Acc:Q7ZW25]	bc2
1	26567712	12	ENSDARG00000053979	26571432	ENSDART00000076103	GO:0015031	protein transport	Charged multivesicular body protein 2a (Chromatin-modifying protein 2a) (CHMP2a). [Source:Uniprot/SWISSPROT;Acc:Q7ZW25]	bc2
-1	26634407	12	ENSDARG00000061311	26720847	ENSDART00000087329	GO:0003674	molecular_function	hypothetical protein LOC564577 [Source:RefSeq_peptide;Acc:NP_001070629]	zgc:152875
-1	26634407	12	ENSDARG00000061311	26720847	ENSDART00000087329	GO:0005575	cellular_component	hypothetical protein LOC564577 [Source:RefSeq_peptide;Acc:NP_001070629]	zgc:152875
-1	26634407	12	ENSDARG00000061311	26720847	ENSDART00000087329	GO:0008150	biological_process	hypothetical protein LOC564577 [Source:RefSeq_peptide;Acc:NP_001070629]	zgc:152875
1	26746502	12	ENSDARG00000013207	26847875	ENSDART00000047724	GO:0003676	nucleic acid binding	zinc finger homeobox 1 [Source:RefSeq_peptide;Acc:NP_571784]	zfhx1
1	26746502	12	ENSDARG00000013207	26847875	ENSDART00000047724	GO:0003677	DNA binding	zinc finger homeobox 1 [Source:RefSeq_peptide;Acc:NP_571784]	zfhx1
1	26746502	12	ENSDARG00000013207	26847875	ENSDART00000047724	GO:0003700	transcription factor activity	zinc finger homeobox 1 [Source:RefSeq_peptide;Acc:NP_571784]	zfhx1
1	26746502	12	ENSDARG00000013207	26847875	ENSDART00000047724	GO:0005622	intracellular	zinc finger homeobox 1 [Source:RefSeq_peptide;Acc:NP_571784]	zfhx1
1	26746502	12	ENSDARG00000013207	26847875	ENSDART00000047724	GO:0005634	nucleus	zinc finger homeobox 1 [Source:RefSeq_peptide;Acc:NP_571784]	zfhx1
1	26746502	12	ENSDARG00000013207	26847875	ENSDART00000047724	GO:0006355	regulation of transcription, DNA-dependent	zinc finger homeobox 1 [Source:RefSeq_peptide;Acc:NP_571784]	zfhx1
1	26746502	12	ENSDARG00000013207	26847875	ENSDART00000047724	GO:0008270	zinc ion binding	zinc finger homeobox 1 [Source:RefSeq_peptide;Acc:NP_571784]	zfhx1
1	26746502	12	ENSDARG00000013207	26847875	ENSDART00000047724	GO:0043565	sequence-specific DNA binding	zinc finger homeobox 1 [Source:RefSeq_peptide;Acc:NP_571784]	zfhx1
1	26746502	12	ENSDARG00000013207	26847875	ENSDART00000047724	GO:0045449	regulation of transcription	zinc finger homeobox 1 [Source:RefSeq_peptide;Acc:NP_571784]	zfhx1
-1	26872363	12	ENSDARG00000026482	26976097	ENSDART00000046959	GO:0005622	intracellular	Rho GTPase activating protein 12 [Source:RefSeq_peptide;Acc:NP_957168]	arhgap12
-1	26872363	12	ENSDARG00000026482	26976097	ENSDART00000046959	GO:0007165	signal transduction	Rho GTPase activating protein 12 [Source:RefSeq_peptide;Acc:NP_957168]	arhgap12
1	26977443	12	ENSDARG00000061216	26986698	ENSDART00000087067	GO:0003674	molecular_function	hypothetical protein LOC565372 [Source:RefSeq_peptide;Acc:NP_001070635]	zgc:152869
1	26977443	12	ENSDARG00000061216	26986698	ENSDART00000087067	GO:0005575	cellular_component	hypothetical protein LOC565372 [Source:RefSeq_peptide;Acc:NP_001070635]	zgc:152869
1	26977443	12	ENSDARG00000061216	26986698	ENSDART00000087067	GO:0008150	biological_process	hypothetical protein LOC565372 [Source:RefSeq_peptide;Acc:NP_001070635]	zgc:152869
1	26988802	12	ENSDARG00000025875	27004084	ENSDART00000035925	GO:0005249	voltage-gated potassium channel activity	hypothetical protein LOC751724 [Source:RefSeq_peptide;Acc:NP_001038899]	zgc:153278
1	26988802	12	ENSDARG00000025875	27004084	ENSDART00000035925	GO:0005515	protein binding	hypothetical protein LOC751724 [Source:RefSeq_peptide;Acc:NP_001038899]	zgc:153278
1	26988802	12	ENSDARG00000025875	27004084	ENSDART00000035925	GO:0006813	potassium ion transport	hypothetical protein LOC751724 [Source:RefSeq_peptide;Acc:NP_001038899]	zgc:153278
1	26988802	12	ENSDARG00000025875	27004084	ENSDART00000035925	GO:0008076	voltage-gated potassium channel complex	hypothetical protein LOC751724 [Source:RefSeq_peptide;Acc:NP_001038899]	zgc:153278
1	26988802	12	ENSDARG00000025875	27004084	ENSDART00000035925	GO:0016020	membrane	hypothetical protein LOC751724 [Source:RefSeq_peptide;Acc:NP_001038899]	zgc:153278
1	27015763	12	ENSDARG00000030472	27031477	ENSDART00000045186				LOC565514
1	27040141	12	ENSDARG00000033446	27051213	ENSDART00000039510				LOC556826
1	27040141	12	ENSDARG00000033446	27051213	ENSDART00000044812				LOC556826
1	27060153	12	ENSDARG00000061201	27100987	ENSDART00000087040	GO:0003824	catalytic activity	hypothetical protein LOC751707 [Source:RefSeq_peptide;Acc:NP_001038884]	zgc:152887
1	27060153	12	ENSDARG00000061201	27100987	ENSDART00000087040	GO:0005575	cellular_component	hypothetical protein LOC751707 [Source:RefSeq_peptide;Acc:NP_001038884]	zgc:152887
1	27060153	12	ENSDARG00000061201	27100987	ENSDART00000087040	GO:0008152	metabolic process	hypothetical protein LOC751707 [Source:RefSeq_peptide;Acc:NP_001038884]	zgc:152887
-1	27072446	12	ENSDARG00000045071	27085576	ENSDART00000066264	GO:0005515	protein binding	hypothetical protein LOC394038 [Source:RefSeq_peptide;Acc:NP_957357]	zgc:63475
-1	27072446	12	ENSDARG00000045071	27085576	ENSDART00000066264	GO:0008150	biological_process	hypothetical protein LOC394038 [Source:RefSeq_peptide;Acc:NP_957357]	zgc:63475
-1	27104111	12	ENSDARG00000061197	27106118	ENSDART00000087036	GO:0003674	molecular_function	hypothetical protein LOC767659 [Source:RefSeq_peptide;Acc:NP_001070067]	zgc:153947
-1	27104111	12	ENSDARG00000061197	27106118	ENSDART00000087036	GO:0005575	cellular_component	hypothetical protein LOC767659 [Source:RefSeq_peptide;Acc:NP_001070067]	zgc:153947
-1	27104111	12	ENSDARG00000061197	27106118	ENSDART00000087036	GO:0008150	biological_process	hypothetical protein LOC767659 [Source:RefSeq_peptide;Acc:NP_001070067]	zgc:153947
-1	27110782	12	ENSDARG00000010953	27130298	ENSDART00000022495	GO:0005856	cytoskeleton	Nuclear distribution protein nudE-like 1-A. [Source:Uniprot/SWISSPROT;Acc:Q7SXI6]	ndel1a
-1	27110782	12	ENSDARG00000010953	27130298	ENSDART00000022495	GO:0005874	microtubule	Nuclear distribution protein nudE-like 1-A. [Source:Uniprot/SWISSPROT;Acc:Q7SXI6]	ndel1a
-1	27110782	12	ENSDARG00000010953	27130298	ENSDART00000022495	GO:0006810	transport	Nuclear distribution protein nudE-like 1-A. [Source:Uniprot/SWISSPROT;Acc:Q7SXI6]	ndel1a
-1	27136401	12	ENSDARG00000045070	27162041	ENSDART00000006908			hypothetical protein LOC100001836 [Source:RefSeq_peptide;Acc:NP_001076417]	NP_001076417.1
-1	27136401	12	ENSDARG00000045070	27162041	ENSDART00000105638			hypothetical protein LOC100001836 [Source:RefSeq_peptide;Acc:NP_001076417]	NP_001076417.1
1	27189308	12	ENSDARG00000071445	27212541	ENSDART00000105636			hypothetical protein LOC436720 [Source:RefSeq_peptide;Acc:NP_001002447]	zgc:92347
1	27189308	12	ENSDARG00000071445	27212541	ENSDART00000076099	GO:0003674	molecular_function	hypothetical protein LOC436720 [Source:RefSeq_peptide;Acc:NP_001002447]	zgc:92347
1	27189308	12	ENSDARG00000071445	27212541	ENSDART00000076099	GO:0005575	cellular_component	hypothetical protein LOC436720 [Source:RefSeq_peptide;Acc:NP_001002447]	zgc:92347
1	27189308	12	ENSDARG00000071445	27212541	ENSDART00000076099	GO:0008150	biological_process	hypothetical protein LOC436720 [Source:RefSeq_peptide;Acc:NP_001002447]	zgc:92347
1	27474950	12	ENSDARG00000053929	27503466	ENSDART00000076051				LOC566133
1	27474950	12	ENSDARG00000053929	27503466	ENSDART00000105632				LOC566133
1	27532954	12	ENSDARG00000019202	27572379	ENSDART00000040042			LIM domain binding 3 [Source:RefSeq_peptide;Acc:NP_956152]	ldb3l
1	27532954	12	ENSDARG00000019202	27572379	ENSDART00000016867			LIM domain binding 3 [Source:RefSeq_peptide;Acc:NP_956152]	ldb3l
1	27532954	12	ENSDARG00000019202	27572379	ENSDART00000105625	GO:0005515	protein binding	LIM domain binding 3 [Source:RefSeq_peptide;Acc:NP_956152]	ldb3l
1	27532954	12	ENSDARG00000019202	27572379	ENSDART00000105624			LIM domain binding 3 [Source:RefSeq_peptide;Acc:NP_956152]	ldb3l
	27551923		CA362622
1	27574777	12	ENSDARG00000045097	27644839	ENSDART00000105621	GO:0004672	protein kinase activity	bone morphogenetic protein receptor, type IA,b [Source:RefSeq_peptide;Acc:NP_001004585]	bmpr1ab
1	27574777	12	ENSDARG00000045097	27644839	ENSDART00000105621	GO:0004674	protein serine/threonine kinase activity	bone morphogenetic protein receptor, type IA,b [Source:RefSeq_peptide;Acc:NP_001004585]	bmpr1ab
1	27574777	12	ENSDARG00000045097	27644839	ENSDART00000105621	GO:0004675	transmembrane receptor protein serine/threonine kinase activity	bone morphogenetic protein receptor, type IA,b [Source:RefSeq_peptide;Acc:NP_001004585]	bmpr1ab
1	27574777	12	ENSDARG00000045097	27644839	ENSDART00000105621	GO:0004872	receptor activity	bone morphogenetic protein receptor, type IA,b [Source:RefSeq_peptide;Acc:NP_001004585]	bmpr1ab
1	27574777	12	ENSDARG00000045097	27644839	ENSDART00000105621	GO:0005024	transforming growth factor beta receptor activity	bone morphogenetic protein receptor, type IA,b [Source:RefSeq_peptide;Acc:NP_001004585]	bmpr1ab
1	27574777	12	ENSDARG00000045097	27644839	ENSDART00000105621	GO:0005524	ATP binding	bone morphogenetic protein receptor, type IA,b [Source:RefSeq_peptide;Acc:NP_001004585]	bmpr1ab
1	27574777	12	ENSDARG00000045097	27644839	ENSDART00000105621	GO:0006468	protein amino acid phosphorylation	bone morphogenetic protein receptor, type IA,b [Source:RefSeq_peptide;Acc:NP_001004585]	bmpr1ab
1	27574777	12	ENSDARG00000045097	27644839	ENSDART00000105621	GO:0016020	membrane	bone morphogenetic protein receptor, type IA,b [Source:RefSeq_peptide;Acc:NP_001004585]	bmpr1ab
1	27574777	12	ENSDARG00000045097	27644839	ENSDART00000066309			bone morphogenetic protein receptor, type IA,b [Source:RefSeq_peptide;Acc:NP_001004585]	bmpr1ab
1	27574777	12	ENSDARG00000045097	27644839	ENSDART00000105619			bone morphogenetic protein receptor, type IA,b [Source:RefSeq_peptide;Acc:NP_001004585]	bmpr1ab
1	27574777	12	ENSDARG00000045097	27644839	ENSDART00000105617			bone morphogenetic protein receptor, type IA,b [Source:RefSeq_peptide;Acc:NP_001004585]	bmpr1ab
1	27678108	12	ENSDARG00000045099	27699772	ENSDART00000105615	GO:0003674	molecular_function	hypothetical protein LOC553679 [Source:RefSeq_peptide;Acc:NP_001018488]	zgc:112131
1	27678108	12	ENSDARG00000045099	27699772	ENSDART00000105615	GO:0005737	cytoplasm	hypothetical protein LOC553679 [Source:RefSeq_peptide;Acc:NP_001018488]	zgc:112131
1	27678108	12	ENSDARG00000045099	27699772	ENSDART00000105615	GO:0008150	biological_process	hypothetical protein LOC553679 [Source:RefSeq_peptide;Acc:NP_001018488]	zgc:112131
1	27678108	12	ENSDARG00000045099	27699772	ENSDART00000047428			hypothetical protein LOC553679 [Source:RefSeq_peptide;Acc:NP_001018488]	zgc:112131
-1	27714830	12	ENSDARG00000002414	27782934	ENSDART00000026657	GO:0006520	amino acid metabolic process	glutamate dehydrogenase 1 [Source:RefSeq_peptide;Acc:NP_955839]	glud1b
-1	27714830	12	ENSDARG00000002414	27782934	ENSDART00000026657	GO:0016491	oxidoreductase activity	glutamate dehydrogenase 1 [Source:RefSeq_peptide;Acc:NP_955839]	glud1b
-1	27714830	12	ENSDARG00000002414	27782934	ENSDART00000105612			glutamate dehydrogenase 1 [Source:RefSeq_peptide;Acc:NP_955839]	glud1b
-1	27714830	12	ENSDARG00000002414	27782934	ENSDART00000105611			glutamate dehydrogenase 1 [Source:RefSeq_peptide;Acc:NP_955839]	glud1b
	27750981		GDH1
-1	27802618	12	ENSDARG00000008697	27843633	ENSDART00000024415			Endothelial PAS domain-containing protein 1 (EPAS-1) (Member of PAS protein 2) (Basic-helix-loop-helix-PAS protein MOP2) (Hypoxia- inducible factor 2 alpha) (HIF-2 alpha) (HIF2 alpha) (HIF-1 alpha-like factor) (HLF). [Source:Uniprot/SWISSPROT;Acc:Q99814]	EPAS1 (2 of 2)
-1	27859112	12	ENSDARG00000003008	27987858	ENSDART00000020337				LOC100001787
-1	27859112	12	ENSDARG00000003008	27987858	ENSDART00000041545				LOC100001787
-1	27859112	12	ENSDARG00000003008	27987858	ENSDART00000105608				LOC100001787
-1	27859112	12	ENSDARG00000003008	27987858	ENSDART00000011122				LOC100001787
-1	27859112	12	ENSDARG00000003008	27987858	ENSDART00000045086				LOC100001787
1	28016709	12	ENSDARG00000054878	28018384	ENSDART00000077155				LOC566454
-1	28025298	12	ENSDARG00000054879	28027891	ENSDART00000077157	GO:0003677	DNA binding	sine oculis homeobox homolog 3b [Source:RefSeq_peptide;Acc:NP_571438]	six3b
-1	28025298	12	ENSDARG00000054879	28027891	ENSDART00000077157	GO:0003700	transcription factor activity	sine oculis homeobox homolog 3b [Source:RefSeq_peptide;Acc:NP_571438]	six3b
-1	28025298	12	ENSDARG00000054879	28027891	ENSDART00000077157	GO:0005634	nucleus	sine oculis homeobox homolog 3b [Source:RefSeq_peptide;Acc:NP_571438]	six3b
-1	28025298	12	ENSDARG00000054879	28027891	ENSDART00000077157	GO:0006355	regulation of transcription, DNA-dependent	sine oculis homeobox homolog 3b [Source:RefSeq_peptide;Acc:NP_571438]	six3b
-1	28025298	12	ENSDARG00000054879	28027891	ENSDART00000077157	GO:0007420	brain development	sine oculis homeobox homolog 3b [Source:RefSeq_peptide;Acc:NP_571438]	six3b
-1	28025298	12	ENSDARG00000054879	28027891	ENSDART00000077157	GO:0043565	sequence-specific DNA binding	sine oculis homeobox homolog 3b [Source:RefSeq_peptide;Acc:NP_571438]	six3b
-1	28025298	12	ENSDARG00000054879	28027891	ENSDART00000077157	GO:0045449	regulation of transcription	sine oculis homeobox homolog 3b [Source:RefSeq_peptide;Acc:NP_571438]	six3b
-1	28143327	12	ENSDARG00000011496	28195920	ENSDART00000011662	GO:0000287	magnesium ion binding	protein phosphatase 1A, magnesium dependent, alpha isoform [Source:RefSeq_peptide;Acc:NP_001007314]	ppm1a
-1	28143327	12	ENSDARG00000011496	28195920	ENSDART00000011662	GO:0003824	catalytic activity	protein phosphatase 1A, magnesium dependent, alpha isoform [Source:RefSeq_peptide;Acc:NP_001007314]	ppm1a
-1	28143327	12	ENSDARG00000011496	28195920	ENSDART00000011662	GO:0004722	protein serine/threonine phosphatase activity	protein phosphatase 1A, magnesium dependent, alpha isoform [Source:RefSeq_peptide;Acc:NP_001007314]	ppm1a
-1	28143327	12	ENSDARG00000011496	28195920	ENSDART00000011662	GO:0006470	protein amino acid dephosphorylation	protein phosphatase 1A, magnesium dependent, alpha isoform [Source:RefSeq_peptide;Acc:NP_001007314]	ppm1a
-1	28143327	12	ENSDARG00000011496	28195920	ENSDART00000011662	GO:0008287	protein serine/threonine phosphatase complex	protein phosphatase 1A, magnesium dependent, alpha isoform [Source:RefSeq_peptide;Acc:NP_001007314]	ppm1a
-1	28143327	12	ENSDARG00000011496	28195920	ENSDART00000011662	GO:0016787	hydrolase activity	protein phosphatase 1A, magnesium dependent, alpha isoform [Source:RefSeq_peptide;Acc:NP_001007314]	ppm1a
-1	28143327	12	ENSDARG00000011496	28195920	ENSDART00000011662	GO:0030512	negative regulation of transforming growth factor beta receptor signaling pathway	protein phosphatase 1A, magnesium dependent, alpha isoform [Source:RefSeq_peptide;Acc:NP_001007314]	ppm1a
-1	28143327	12	ENSDARG00000011496	28195920	ENSDART00000011662	GO:0046872	metal ion binding	protein phosphatase 1A, magnesium dependent, alpha isoform [Source:RefSeq_peptide;Acc:NP_001007314]	ppm1a
1	28248653	12	ENSDARG00000021806	28251998	ENSDART00000035419	GO:0003676	nucleic acid binding	hypothetical protein LOC333941 [Source:RefSeq_peptide;Acc:NP_996938]	zgc:76924
1	28248653	12	ENSDARG00000021806	28251998	ENSDART00000035419	GO:0008150	biological_process	hypothetical protein LOC333941 [Source:RefSeq_peptide;Acc:NP_996938]	zgc:76924
1	28248653	12	ENSDARG00000021806	28251998	ENSDART00000035419	GO:0008270	zinc ion binding	hypothetical protein LOC333941 [Source:RefSeq_peptide;Acc:NP_996938]	zgc:76924
1	28248653	12	ENSDARG00000021806	28251998	ENSDART00000077130			hypothetical protein LOC333941 [Source:RefSeq_peptide;Acc:NP_996938]	zgc:76924
-1	28361506	12	ENSDARG00000054903	28404796	ENSDART00000077180	GO:0003677	DNA binding	metastasis associated family, member 3 [Source:RefSeq_peptide;Acc:NP_956206]	mta3
-1	28361506	12	ENSDARG00000054903	28404796	ENSDART00000077180	GO:0003700	transcription factor activity	metastasis associated family, member 3 [Source:RefSeq_peptide;Acc:NP_956206]	mta3
-1	28361506	12	ENSDARG00000054903	28404796	ENSDART00000077180	GO:0005634	nucleus	metastasis associated family, member 3 [Source:RefSeq_peptide;Acc:NP_956206]	mta3
-1	28361506	12	ENSDARG00000054903	28404796	ENSDART00000077180	GO:0006355	regulation of transcription, DNA-dependent	metastasis associated family, member 3 [Source:RefSeq_peptide;Acc:NP_956206]	mta3
-1	28361506	12	ENSDARG00000054903	28404796	ENSDART00000077180	GO:0008270	zinc ion binding	metastasis associated family, member 3 [Source:RefSeq_peptide;Acc:NP_956206]	mta3
-1	28361506	12	ENSDARG00000054903	28404796	ENSDART00000077180	GO:0043565	sequence-specific DNA binding	metastasis associated family, member 3 [Source:RefSeq_peptide;Acc:NP_956206]	mta3
-1	28361506	12	ENSDARG00000054903	28404796	ENSDART00000077177	GO:0003677	DNA binding	metastasis associated family, member 3 [Source:RefSeq_peptide;Acc:NP_956206]	mta3
-1	28361506	12	ENSDARG00000054903	28404796	ENSDART00000077177	GO:0003700	transcription factor activity	metastasis associated family, member 3 [Source:RefSeq_peptide;Acc:NP_956206]	mta3
-1	28361506	12	ENSDARG00000054903	28404796	ENSDART00000077177	GO:0005634	nucleus	metastasis associated family, member 3 [Source:RefSeq_peptide;Acc:NP_956206]	mta3
-1	28361506	12	ENSDARG00000054903	28404796	ENSDART00000077177	GO:0006355	regulation of transcription, DNA-dependent	metastasis associated family, member 3 [Source:RefSeq_peptide;Acc:NP_956206]	mta3
-1	28361506	12	ENSDARG00000054903	28404796	ENSDART00000077177	GO:0008270	zinc ion binding	metastasis associated family, member 3 [Source:RefSeq_peptide;Acc:NP_956206]	mta3
-1	28361506	12	ENSDARG00000054903	28404796	ENSDART00000077177	GO:0043565	sequence-specific DNA binding	metastasis associated family, member 3 [Source:RefSeq_peptide;Acc:NP_956206]	mta3
-1	28361506	12	ENSDARG00000054903	28404796	ENSDART00000077114			metastasis associated family, member 3 [Source:RefSeq_peptide;Acc:NP_956206]	mta3
1	28411420	12	ENSDARG00000061622	28418624	ENSDART00000088006				LOC565643
1	28427061	12	ENSDARG00000054907	28431254	ENSDART00000077188	GO:0004129	cytochrome-c oxidase activity	cytochrome c oxidase subunit VIIa polypeptide 2 like [Source:RefSeq_peptide;Acc:NP_956268]	cox7a2l
1	28427061	12	ENSDARG00000054907	28431254	ENSDART00000077188	GO:0005746	mitochondrial respiratory chain	cytochrome c oxidase subunit VIIa polypeptide 2 like [Source:RefSeq_peptide;Acc:NP_956268]	cox7a2l
1	28427061	12	ENSDARG00000054907	28431254	ENSDART00000077188	GO:0006118	electron transport	cytochrome c oxidase subunit VIIa polypeptide 2 like [Source:RefSeq_peptide;Acc:NP_956268]	cox7a2l
1	28427061	12	ENSDARG00000054907	28431254	ENSDART00000077188	GO:0009055	electron carrier activity	cytochrome c oxidase subunit VIIa polypeptide 2 like [Source:RefSeq_peptide;Acc:NP_956268]	cox7a2l
1	28478729	12	ENSDARG00000054910	28479761	ENSDART00000077196
1	28695754	12	ENSDARG00000004415	28816485	ENSDART00000031408			transcription factor tcf4 [Source:RefSeq_peptide;Acc:NP_571334]	tcf4
1	28695754	12	ENSDARG00000004415	28816485	ENSDART00000009237			transcription factor tcf4 [Source:RefSeq_peptide;Acc:NP_571334]	tcf4
1	28695754	12	ENSDARG00000004415	28816485	ENSDART00000005562	GO:0003677	DNA binding	transcription factor tcf4 [Source:RefSeq_peptide;Acc:NP_571334]	tcf4
1	28695754	12	ENSDARG00000004415	28816485	ENSDART00000005562	GO:0006355	regulation of transcription, DNA-dependent	transcription factor tcf4 [Source:RefSeq_peptide;Acc:NP_571334]	tcf4
1	28695754	12	ENSDARG00000004415	28816485	ENSDART00000105598			transcription factor tcf4 [Source:RefSeq_peptide;Acc:NP_571334]	tcf4
1	28695754	12	ENSDARG00000004415	28816485	ENSDART00000056475			transcription factor tcf4 [Source:RefSeq_peptide;Acc:NP_571334]	tcf4
1	28953233	12	ENSDARG00000053862	28960005	ENSDART00000075983	GO:0003674	molecular_function	crystallin, gamma MX [Source:RefSeq_peptide;Acc:NP_001013280]	crygmx
1	28953233	12	ENSDARG00000053862	28960005	ENSDART00000075983	GO:0005575	cellular_component	crystallin, gamma MX [Source:RefSeq_peptide;Acc:NP_001013280]	crygmx
1	28953233	12	ENSDARG00000053862	28960005	ENSDART00000075983	GO:0008150	biological_process	crystallin, gamma MX [Source:RefSeq_peptide;Acc:NP_001013280]	crygmx
1	28953233	12	ENSDARG00000053862	28960005	ENSDART00000086842			crystallin, gamma MX [Source:RefSeq_peptide;Acc:NP_001013280]	crygmx
1	28953233	12	ENSDARG00000053862	28960005	ENSDART00000105596			crystallin, gamma MX [Source:RefSeq_peptide;Acc:NP_001013280]	crygmx
1	28953233	12	ENSDARG00000053862	28960005	ENSDART00000105595			crystallin, gamma MX [Source:RefSeq_peptide;Acc:NP_001013280]	crygmx
1	28953233	12	ENSDARG00000053862	28960005	ENSDART00000105594			crystallin, gamma MX [Source:RefSeq_peptide;Acc:NP_001013280]	crygmx
-1	28991199	12	ENSDARG00000061123	29005172	ENSDART00000086810			hypothetical protein LOC557186 [Source:RefSeq_peptide;Acc:NP_001077015]	NP_001077015.1
1	29037352	12	ENSDARG00000045066	29054443	ENSDART00000066257	GO:0005575	cellular_component	ectonucleoside triphosphate diphosphohydrolase 1 [Source:RefSeq_peptide;Acc:NP_001003545]	entpd1
1	29037352	12	ENSDARG00000045066	29054443	ENSDART00000066257	GO:0016787	hydrolase activity	ectonucleoside triphosphate diphosphohydrolase 1 [Source:RefSeq_peptide;Acc:NP_001003545]	entpd1
1	29037352	12	ENSDARG00000045066	29054443	ENSDART00000066257	GO:0042221	response to chemical stimulus	ectonucleoside triphosphate diphosphohydrolase 1 [Source:RefSeq_peptide;Acc:NP_001003545]	entpd1
1	29037352	12	ENSDARG00000045066	29054443	ENSDART00000066257	GO:0046688	response to copper ion	ectonucleoside triphosphate diphosphohydrolase 1 [Source:RefSeq_peptide;Acc:NP_001003545]	entpd1
1	29232612	12	ENSDARG00000005185	29247394	ENSDART00000011461	GO:0003824	catalytic activity	carboxypeptidase N, polypeptide 1 [Source:RefSeq_peptide;Acc:NP_997935]	cpn1
1	29232612	12	ENSDARG00000005185	29247394	ENSDART00000011461	GO:0004180	carboxypeptidase activity	carboxypeptidase N, polypeptide 1 [Source:RefSeq_peptide;Acc:NP_997935]	cpn1
1	29232612	12	ENSDARG00000005185	29247394	ENSDART00000011461	GO:0004182	carboxypeptidase A activity	carboxypeptidase N, polypeptide 1 [Source:RefSeq_peptide;Acc:NP_997935]	cpn1
1	29232612	12	ENSDARG00000005185	29247394	ENSDART00000011461	GO:0006508	proteolysis	carboxypeptidase N, polypeptide 1 [Source:RefSeq_peptide;Acc:NP_997935]	cpn1
1	29232612	12	ENSDARG00000005185	29247394	ENSDART00000011461	GO:0008152	metabolic process	carboxypeptidase N, polypeptide 1 [Source:RefSeq_peptide;Acc:NP_997935]	cpn1
1	29232612	12	ENSDARG00000005185	29247394	ENSDART00000105591			carboxypeptidase N, polypeptide 1 [Source:RefSeq_peptide;Acc:NP_997935]	cpn1
1	29329336	12	ENSDARG00000057498	29335801	ENSDART00000080177			LOC553472 protein (Fragment). [Source:Uniprot/SPTREMBL;Acc:Q08CS9]	Q08CS9_DANRE
-1	29336770	12	ENSDARG00000057484	29340477	ENSDART00000080173	GO:0000166	nucleotide binding	splicing factor, arginine/serine-rich 2 [Source:RefSeq_peptide;Acc:NP_998547]	sfrs2
-1	29336770	12	ENSDARG00000057484	29340477	ENSDART00000080173	GO:0003676	nucleic acid binding	splicing factor, arginine/serine-rich 2 [Source:RefSeq_peptide;Acc:NP_998547]	sfrs2
-1	29336770	12	ENSDARG00000057484	29340477	ENSDART00000080173	GO:0005575	cellular_component	splicing factor, arginine/serine-rich 2 [Source:RefSeq_peptide;Acc:NP_998547]	sfrs2
-1	29336770	12	ENSDARG00000057484	29340477	ENSDART00000105586			splicing factor, arginine/serine-rich 2 [Source:RefSeq_peptide;Acc:NP_998547]	sfrs2
1	29345595	12	ENSDARG00000057481	29364411	ENSDART00000080166				LOC555415
1	29399242	12	ENSDARG00000071426	29403958	ENSDART00000105584	GO:0005515	protein binding	Leucine-rich repeat-containing protein 59. [Source:Uniprot/SWISSPROT;Acc:Q6NWG1]	zgc:85752
1	29399242	12	ENSDARG00000071426	29403958	ENSDART00000105584	GO:0005579	membrane attack complex	Leucine-rich repeat-containing protein 59. [Source:Uniprot/SWISSPROT;Acc:Q6NWG1]	zgc:85752
1	29399242	12	ENSDARG00000071426	29403958	ENSDART00000105584	GO:0008150	biological_process	Leucine-rich repeat-containing protein 59. [Source:Uniprot/SWISSPROT;Acc:Q6NWG1]	zgc:85752
1	29399242	12	ENSDARG00000071426	29403958	ENSDART00000105584	GO:0016020	membrane	Leucine-rich repeat-containing protein 59. [Source:Uniprot/SWISSPROT;Acc:Q6NWG1]	zgc:85752
1	29399242	12	ENSDARG00000071426	29403958	ENSDART00000105584	GO:0016021	integral to membrane	Leucine-rich repeat-containing protein 59. [Source:Uniprot/SWISSPROT;Acc:Q6NWG1]	zgc:85752
-1	29405473	12	ENSDARG00000071425	29411026	ENSDART00000105583				LOC567092
-1	29712247	12	ENSDARG00000042410	29739540	ENSDART00000062185	GO:0000166	nucleotide binding	hypothetical protein LOC436797 [Source:RefSeq_peptide;Acc:NP_001002524]	zgc:92926
-1	29712247	12	ENSDARG00000042410	29739540	ENSDART00000062185	GO:0005525	GTP binding	hypothetical protein LOC436797 [Source:RefSeq_peptide;Acc:NP_001002524]	zgc:92926
-1	29712247	12	ENSDARG00000042410	29739540	ENSDART00000062185	GO:0005579	membrane attack complex	hypothetical protein LOC436797 [Source:RefSeq_peptide;Acc:NP_001002524]	zgc:92926
-1	29712247	12	ENSDARG00000042410	29739540	ENSDART00000062185	GO:0007242	intracellular signaling cascade	hypothetical protein LOC436797 [Source:RefSeq_peptide;Acc:NP_001002524]	zgc:92926
-1	29712247	12	ENSDARG00000042410	29739540	ENSDART00000062185	GO:0007264	small GTPase mediated signal transduction	hypothetical protein LOC436797 [Source:RefSeq_peptide;Acc:NP_001002524]	zgc:92926
-1	29712247	12	ENSDARG00000042410	29739540	ENSDART00000062185	GO:0015031	protein transport	hypothetical protein LOC436797 [Source:RefSeq_peptide;Acc:NP_001002524]	zgc:92926
-1	29712247	12	ENSDARG00000042410	29739540	ENSDART00000062185	GO:0016020	membrane	hypothetical protein LOC436797 [Source:RefSeq_peptide;Acc:NP_001002524]	zgc:92926
-1	29741364	12	ENSDARG00000061004	29746622	ENSDART00000086531			hypothetical protein LOC100005158 [Source:RefSeq_peptide;Acc:NP_001076427]	NP_001076427.1
1	29831389	12	ENSDARG00000061011	29837214	ENSDART00000086536				LOC557886
1	29965420	12	ENSDARG00000060941	30032327	ENSDART00000086389			Ankyrin repeat and fibronectin type-III domain-containing protein 1. [Source:Uniprot/SWISSPROT;Acc:Q8N957]	ANKFN1
1	30062065	12	ENSDARG00000053528	30062736	ENSDART00000075568	GO:0003674	molecular_function	Noggin-3 precursor. [Source:Uniprot/SWISSPROT;Acc:Q9YHV3]	nog3
1	30062065	12	ENSDARG00000053528	30062736	ENSDART00000075568	GO:0005786	signal recognition particle, endoplasmic reticulum targeting	Noggin-3 precursor. [Source:Uniprot/SWISSPROT;Acc:Q9YHV3]	nog3
1	30062065	12	ENSDARG00000053528	30062736	ENSDART00000075568	GO:0009953	dorsal/ventral pattern formation	Noggin-3 precursor. [Source:Uniprot/SWISSPROT;Acc:Q9YHV3]	nog3
1	30062065	12	ENSDARG00000053528	30062736	ENSDART00000075568	GO:0009968	negative regulation of signal transduction	Noggin-3 precursor. [Source:Uniprot/SWISSPROT;Acc:Q9YHV3]	nog3
1	30062065	12	ENSDARG00000053528	30062736	ENSDART00000075568	GO:0030154	cell differentiation	Noggin-3 precursor. [Source:Uniprot/SWISSPROT;Acc:Q9YHV3]	nog3
1	30062065	12	ENSDARG00000053528	30062736	ENSDART00000075568	GO:0030514	negative regulation of BMP signaling pathway	Noggin-3 precursor. [Source:Uniprot/SWISSPROT;Acc:Q9YHV3]	nog3
1	30062065	12	ENSDARG00000053528	30062736	ENSDART00000075568	GO:0045596	negative regulation of cell differentiation	Noggin-3 precursor. [Source:Uniprot/SWISSPROT;Acc:Q9YHV3]	nog3
1	30062065	12	ENSDARG00000053528	30062736	ENSDART00000075568	GO:0051216	cartilage development	Noggin-3 precursor. [Source:Uniprot/SWISSPROT;Acc:Q9YHV3]	nog3
-1	30086406	12	ENSDARG00000053526	30093900	ENSDART00000075567	GO:0009117	nucleotide metabolic process	LOC557756 protein (Hypothetical protein) (Fragment). [Source:Uniprot/SPTREMBL;Acc:Q08C10]	si:busm1-64d20.3
-1	30086406	12	ENSDARG00000053526	30093900	ENSDART00000075567	GO:0016787	hydrolase activity	LOC557756 protein (Hypothetical protein) (Fragment). [Source:Uniprot/SPTREMBL;Acc:Q08C10]	si:busm1-64d20.3
-1	30096287	12	ENSDARG00000053525	30099498	ENSDART00000075564	GO:0009117	nucleotide metabolic process	Novel protein with type I phosphodiesterase/nucleotide pyrophosphatase domain (Fragment). [Source:Uniprot/SPTREMBL;Acc:Q6ZM31]	si:busm1-64d20.2
-1	30096287	12	ENSDARG00000053525	30099498	ENSDART00000075564	GO:0016787	hydrolase activity	Novel protein with type I phosphodiesterase/nucleotide pyrophosphatase domain (Fragment). [Source:Uniprot/SPTREMBL;Acc:Q6ZM31]	si:busm1-64d20.2
-1	30096287	12	ENSDARG00000053525	30099498	ENSDART00000105574			Novel protein with type I phosphodiesterase/nucleotide pyrophosphatase domain (Fragment). [Source:Uniprot/SPTREMBL;Acc:Q6ZM31]	si:busm1-64d20.2
-1	30488974	12	ENSDARG00000053510	30490548	ENSDART00000011705	GO:0003674	molecular_function	hypothetical protein LOC550573 [Source:RefSeq_peptide;Acc:NP_001017875]	zgc:113062
-1	30488974	12	ENSDARG00000053510	30490548	ENSDART00000011705	GO:0005737	cytoplasm	hypothetical protein LOC550573 [Source:RefSeq_peptide;Acc:NP_001017875]	zgc:113062
-1	30488974	12	ENSDARG00000053510	30490548	ENSDART00000011705	GO:0006817	phosphate transport	hypothetical protein LOC550573 [Source:RefSeq_peptide;Acc:NP_001017875]	zgc:113062
1	30510246	12	ENSDARG00000006125	30526529	ENSDART00000021491	GO:0000166	nucleotide binding	casein kinase 1, delta [Source:RefSeq_peptide;Acc:NP_998415]	csnk1d
1	30510246	12	ENSDARG00000006125	30526529	ENSDART00000021491	GO:0004672	protein kinase activity	casein kinase 1, delta [Source:RefSeq_peptide;Acc:NP_998415]	csnk1d
1	30510246	12	ENSDARG00000006125	30526529	ENSDART00000021491	GO:0004674	protein serine/threonine kinase activity	casein kinase 1, delta [Source:RefSeq_peptide;Acc:NP_998415]	csnk1d
1	30510246	12	ENSDARG00000006125	30526529	ENSDART00000021491	GO:0005524	ATP binding	casein kinase 1, delta [Source:RefSeq_peptide;Acc:NP_998415]	csnk1d
1	30510246	12	ENSDARG00000006125	30526529	ENSDART00000021491	GO:0006468	protein amino acid phosphorylation	casein kinase 1, delta [Source:RefSeq_peptide;Acc:NP_998415]	csnk1d
1	30510246	12	ENSDARG00000006125	30526529	ENSDART00000021491	GO:0016301	kinase activity	casein kinase 1, delta [Source:RefSeq_peptide;Acc:NP_998415]	csnk1d
1	30510246	12	ENSDARG00000006125	30526529	ENSDART00000021491	GO:0016740	transferase activity	casein kinase 1, delta [Source:RefSeq_peptide;Acc:NP_998415]	csnk1d
1	30510246	12	ENSDARG00000006125	30526529	ENSDART00000105568			casein kinase 1, delta [Source:RefSeq_peptide;Acc:NP_998415]	csnk1d
-1	30539998	12	ENSDARG00000045051	30547397	ENSDART00000066233	GO:0005215	transporter activity	monocarboxylate transporter 4 [Source:RefSeq_peptide;Acc:NP_997873]	slc16a3
-1	30539998	12	ENSDARG00000045051	30547397	ENSDART00000066233	GO:0005579	membrane attack complex	monocarboxylate transporter 4 [Source:RefSeq_peptide;Acc:NP_997873]	slc16a3
-1	30539998	12	ENSDARG00000045051	30547397	ENSDART00000066233	GO:0006810	transport	monocarboxylate transporter 4 [Source:RefSeq_peptide;Acc:NP_997873]	slc16a3
-1	30539998	12	ENSDARG00000045051	30547397	ENSDART00000066233	GO:0015355	monocarboxylate porter activity	monocarboxylate transporter 4 [Source:RefSeq_peptide;Acc:NP_997873]	slc16a3
-1	30539998	12	ENSDARG00000045051	30547397	ENSDART00000066233	GO:0015711	organic anion transport	monocarboxylate transporter 4 [Source:RefSeq_peptide;Acc:NP_997873]	slc16a3
-1	30539998	12	ENSDARG00000045051	30547397	ENSDART00000066233	GO:0016020	membrane	monocarboxylate transporter 4 [Source:RefSeq_peptide;Acc:NP_997873]	slc16a3
-1	30539998	12	ENSDARG00000045051	30547397	ENSDART00000066233	GO:0016021	integral to membrane	monocarboxylate transporter 4 [Source:RefSeq_peptide;Acc:NP_997873]	slc16a3
-1	30539998	12	ENSDARG00000045051	30547397	ENSDART00000105565			monocarboxylate transporter 4 [Source:RefSeq_peptide;Acc:NP_997873]	slc16a3
1	30554983	12	ENSDARG00000010743	30570891	ENSDART00000020263				LOC559064
-1	30642654	12	ENSDARG00000071414	30649238	ENSDART00000105562	GO:0003674	molecular_function	Uncharacterized protein C17orf62 homolog. [Source:Uniprot/SWISSPROT;Acc:Q6DGA7]	zgc:91940
-1	30642654	12	ENSDARG00000071414	30649238	ENSDART00000105562	GO:0005575	cellular_component	Uncharacterized protein C17orf62 homolog. [Source:Uniprot/SWISSPROT;Acc:Q6DGA7]	zgc:91940
-1	30642654	12	ENSDARG00000071414	30649238	ENSDART00000105562	GO:0008150	biological_process	Uncharacterized protein C17orf62 homolog. [Source:Uniprot/SWISSPROT;Acc:Q6DGA7]	zgc:91940
1	30650553	12	ENSDARG00000024184	30663674	ENSDART00000007053	GO:0005506	iron ion binding	Nuclear prelamin A recognition factor. [Source:Uniprot/SWISSPROT;Acc:Q6DHP6]	zgc:92186
1	30650553	12	ENSDARG00000024184	30663674	ENSDART00000007053	GO:0006118	electron transport	Nuclear prelamin A recognition factor. [Source:Uniprot/SWISSPROT;Acc:Q6DHP6]	zgc:92186
1	30650553	12	ENSDARG00000024184	30663674	ENSDART00000007053	GO:0008901	ferredoxin hydrogenase activity	Nuclear prelamin A recognition factor. [Source:Uniprot/SWISSPROT;Acc:Q6DHP6]	zgc:92186
1	30650553	12	ENSDARG00000024184	30663674	ENSDART00000007053	GO:0009055	electron carrier activity	Nuclear prelamin A recognition factor. [Source:Uniprot/SWISSPROT;Acc:Q6DHP6]	zgc:92186
1	30650553	12	ENSDARG00000024184	30663674	ENSDART00000007053	GO:0042597	periplasmic space	Nuclear prelamin A recognition factor. [Source:Uniprot/SWISSPROT;Acc:Q6DHP6]	zgc:92186
1	30682734	12	ENSDARG00000000068	30726868	ENSDART00000000069	GO:0005515	protein binding	solute carrier family 9 (sodium/hydrogen exchanger), isoform 3 regulator 1 [Source:RefSeq_peptide;Acc:NP_997872]	slc9a3r2
-1	30731345	12	ENSDARG00000060868	30747383	ENSDART00000086087				LOC795651
-1	30751814	12	ENSDARG00000053474	30769631	ENSDART00000009794	GO:0003676	nucleic acid binding	hypothetical protein LOC541541 [Source:RefSeq_peptide;Acc:NP_001014377]	zgc:113056
-1	30751814	12	ENSDARG00000053474	30769631	ENSDART00000009794	GO:0005575	cellular_component	hypothetical protein LOC541541 [Source:RefSeq_peptide;Acc:NP_001014377]	zgc:113056
-1	30751814	12	ENSDARG00000053474	30769631	ENSDART00000009794	GO:0008150	biological_process	hypothetical protein LOC541541 [Source:RefSeq_peptide;Acc:NP_001014377]	zgc:113056
-1	30751814	12	ENSDARG00000053474	30769631	ENSDART00000075511			hypothetical protein LOC541541 [Source:RefSeq_peptide;Acc:NP_001014377]	zgc:113056
-1	30928145	12	ENSDARG00000023920	30960488	ENSDART00000034550	GO:0003674	molecular_function	Lethal(2) giant larvae protein homolog 2 (Protein penner). [Source:Uniprot/SWISSPROT;Acc:Q7SZE3]	llgl2
-1	30928145	12	ENSDARG00000023920	30960488	ENSDART00000034550	GO:0005856	cytoskeleton	Lethal(2) giant larvae protein homolog 2 (Protein penner). [Source:Uniprot/SWISSPROT;Acc:Q7SZE3]	llgl2
-1	30928145	12	ENSDARG00000023920	30960488	ENSDART00000034550	GO:0007010	cytoskeleton organization and biogenesis	Lethal(2) giant larvae protein homolog 2 (Protein penner). [Source:Uniprot/SWISSPROT;Acc:Q7SZE3]	llgl2
-1	30928145	12	ENSDARG00000023920	30960488	ENSDART00000034550	GO:0008285	negative regulation of cell proliferation	Lethal(2) giant larvae protein homolog 2 (Protein penner). [Source:Uniprot/SWISSPROT;Acc:Q7SZE3]	llgl2
-1	30928145	12	ENSDARG00000023920	30960488	ENSDART00000034550	GO:0008544	epidermis development	Lethal(2) giant larvae protein homolog 2 (Protein penner). [Source:Uniprot/SWISSPROT;Acc:Q7SZE3]	llgl2
-1	30928145	12	ENSDARG00000023920	30960488	ENSDART00000034550	GO:0030336	negative regulation of cell migration	Lethal(2) giant larvae protein homolog 2 (Protein penner). [Source:Uniprot/SWISSPROT;Acc:Q7SZE3]	llgl2
-1	30928145	12	ENSDARG00000023920	30960488	ENSDART00000034550	GO:0031581	hemidesmosome assembly	Lethal(2) giant larvae protein homolog 2 (Protein penner). [Source:Uniprot/SWISSPROT;Acc:Q7SZE3]	llgl2
-1	30976841	12	ENSDARG00000007807	31012214	ENSDART00000020628			Cytohesin-1 (PH, SEC7 and coiled-coil domain-containing protein 1) (SEC7 homolog B2-1). [Source:Uniprot/SWISSPROT;Acc:Q15438]	PSCD1 (2 of 2)
1	31129288	12	ENSDARG00000061226	31165879	ENSDART00000087065	GO:0005578	proteinaceous extracellular matrix	tissue inhibitor of metalloproteinase 2 [Source:RefSeq_peptide;Acc:NP_878294]	timp2
1	31129288	12	ENSDARG00000061226	31165879	ENSDART00000087065	GO:0008191	metalloendopeptidase inhibitor activity	tissue inhibitor of metalloproteinase 2 [Source:RefSeq_peptide;Acc:NP_878294]	timp2
-1	31168729	12	ENSDARG00000025515	31180516	ENSDART00000036657			Sideroflexin 2. [Source:Uniprot/SPTREMBL;Acc:Q1MTE6]	Q1MTE6_DANRE
-1	31168729	12	ENSDARG00000025515	31180516	ENSDART00000075445			Sideroflexin 2. [Source:Uniprot/SPTREMBL;Acc:Q1MTE6]	Q1MTE6_DANRE
1	31185634	12	ENSDARG00000071409	31190225	ENSDART00000105545			hypothetical protein LOC559837 [Source:RefSeq_peptide;Acc:NP_001038373]	sfxn2
-1	31225011	12	ENSDARG00000060757	31238699	ENSDART00000085970			hypothetical protein LOC559967 [Source:RefSeq_peptide;Acc:NP_001038379]	NP_001038379.1
1	31254642	12	ENSDARG00000053400	31258834	ENSDART00000066229			Metalloproteinase inhibitor 2 precursor (TIMP-2) (Tissue inhibitor of metalloproteinases 2) (CSC-21K). [Source:Uniprot/SWISSPROT;Acc:P16035]	TIMP2 (1 of 3)
-1	31263086	12	ENSDARG00000017960	31276767	ENSDART00000036649			sideroflexin 2 [Source:RefSeq_peptide;Acc:NP_997895]	sfxn2
-1	31263086	12	ENSDARG00000017960	31276767	ENSDART00000105539	GO:0005525	GTP binding	sideroflexin 2 [Source:RefSeq_peptide;Acc:NP_997895]	sfxn2
-1	31263086	12	ENSDARG00000017960	31276767	ENSDART00000105539	GO:0005622	intracellular	sideroflexin 2 [Source:RefSeq_peptide;Acc:NP_997895]	sfxn2
-1	31263086	12	ENSDARG00000017960	31276767	ENSDART00000105539	GO:0006812	cation transport	sideroflexin 2 [Source:RefSeq_peptide;Acc:NP_997895]	sfxn2
-1	31263086	12	ENSDARG00000017960	31276767	ENSDART00000105539	GO:0007264	small GTPase mediated signal transduction	sideroflexin 2 [Source:RefSeq_peptide;Acc:NP_997895]	sfxn2
-1	31263086	12	ENSDARG00000017960	31276767	ENSDART00000105539	GO:0008324	cation transporter activity	sideroflexin 2 [Source:RefSeq_peptide;Acc:NP_997895]	sfxn2
-1	31263086	12	ENSDARG00000017960	31276767	ENSDART00000105539	GO:0016020	membrane	sideroflexin 2 [Source:RefSeq_peptide;Acc:NP_997895]	sfxn2
-1	31263086	12	ENSDARG00000017960	31276767	ENSDART00000075416			sideroflexin 2 [Source:RefSeq_peptide;Acc:NP_997895]	sfxn2
1	31279251	12	ENSDARG00000060743	31283766	ENSDART00000085918
-1	31317677	12	ENSDARG00000060729	31331355	ENSDART00000085888				LOC797338
1	31333664	12	ENSDARG00000063761	31333757	ENSDART00000093462
-1	31338451	12	ENSDARG00000009214	31357306	ENSDART00000004769	GO:0003674	molecular_function	hypothetical protein LOC494111 [Source:RefSeq_peptide;Acc:NP_001008654]	zgc:101662
-1	31338451	12	ENSDARG00000009214	31357306	ENSDART00000004769	GO:0005575	cellular_component	hypothetical protein LOC494111 [Source:RefSeq_peptide;Acc:NP_001008654]	zgc:101662
-1	31338451	12	ENSDARG00000009214	31357306	ENSDART00000004769	GO:0008150	biological_process	hypothetical protein LOC494111 [Source:RefSeq_peptide;Acc:NP_001008654]	zgc:101662
-1	31434207	12	ENSDARG00000045052	31435956	ENSDART00000066234	GO:0003674	molecular_function	hypothetical protein LOC436701 [Source:RefSeq_peptide;Acc:NP_001002428]	zgc:92655
-1	31434207	12	ENSDARG00000045052	31435956	ENSDART00000066234	GO:0005575	cellular_component	hypothetical protein LOC436701 [Source:RefSeq_peptide;Acc:NP_001002428]	zgc:92655
-1	31434207	12	ENSDARG00000045052	31435956	ENSDART00000066234	GO:0008150	biological_process	hypothetical protein LOC436701 [Source:RefSeq_peptide;Acc:NP_001002428]	zgc:92655
1	31448244	12	ENSDARG00000028088	31484957	ENSDART00000030566	GO:0000166	nucleotide binding	galactokinase 1 [Source:RefSeq_peptide;Acc:NP_001006002]	galk1
1	31448244	12	ENSDARG00000028088	31484957	ENSDART00000030566	GO:0004335	galactokinase activity	galactokinase 1 [Source:RefSeq_peptide;Acc:NP_001006002]	galk1
1	31448244	12	ENSDARG00000028088	31484957	ENSDART00000030566	GO:0005524	ATP binding	galactokinase 1 [Source:RefSeq_peptide;Acc:NP_001006002]	galk1
1	31448244	12	ENSDARG00000028088	31484957	ENSDART00000030566	GO:0005737	cytoplasm	galactokinase 1 [Source:RefSeq_peptide;Acc:NP_001006002]	galk1
1	31448244	12	ENSDARG00000028088	31484957	ENSDART00000030566	GO:0006012	galactose metabolic process	galactokinase 1 [Source:RefSeq_peptide;Acc:NP_001006002]	galk1
1	31448244	12	ENSDARG00000028088	31484957	ENSDART00000030566	GO:0008152	metabolic process	galactokinase 1 [Source:RefSeq_peptide;Acc:NP_001006002]	galk1
1	31448244	12	ENSDARG00000028088	31484957	ENSDART00000030566	GO:0016301	kinase activity	galactokinase 1 [Source:RefSeq_peptide;Acc:NP_001006002]	galk1
1	31448244	12	ENSDARG00000028088	31484957	ENSDART00000030566	GO:0016310	phosphorylation	galactokinase 1 [Source:RefSeq_peptide;Acc:NP_001006002]	galk1
1	31448244	12	ENSDARG00000028088	31484957	ENSDART00000030566	GO:0016740	transferase activity	galactokinase 1 [Source:RefSeq_peptide;Acc:NP_001006002]	galk1
1	31448244	12	ENSDARG00000028088	31484957	ENSDART00000030566	GO:0016773	phosphotransferase activity, alcohol group as acceptor	galactokinase 1 [Source:RefSeq_peptide;Acc:NP_001006002]	galk1
1	31448244	12	ENSDARG00000028088	31484957	ENSDART00000030566	GO:0046835	carbohydrate phosphorylation	galactokinase 1 [Source:RefSeq_peptide;Acc:NP_001006002]	galk1
-1	31585156	12	ENSDARG00000026611	31589473	ENSDART00000037904	GO:0003674	molecular_function	hypothetical protein LOC406596 [Source:RefSeq_peptide;Acc:NP_998469]	zgc:77038
-1	31585156	12	ENSDARG00000026611	31589473	ENSDART00000037904	GO:0005575	cellular_component	hypothetical protein LOC406596 [Source:RefSeq_peptide;Acc:NP_998469]	zgc:77038
-1	31585156	12	ENSDARG00000026611	31589473	ENSDART00000037904	GO:0007242	intracellular signaling cascade	hypothetical protein LOC406596 [Source:RefSeq_peptide;Acc:NP_998469]	zgc:77038
1	31619063	12	ENSDARG00000004780	31634035	ENSDART00000006181
1	31642706	12	ENSDARG00000008547	31660991	ENSDART00000105537			hypothetical protein LOC431723 [Source:RefSeq_peptide;Acc:NP_001002176]	zgc:91912
1	31642706	12	ENSDARG00000008547	31660991	ENSDART00000018939	GO:0005575	cellular_component	hypothetical protein LOC431723 [Source:RefSeq_peptide;Acc:NP_001002176]	zgc:91912
1	31642706	12	ENSDARG00000008547	31660991	ENSDART00000018939	GO:0006520	amino acid metabolic process	hypothetical protein LOC431723 [Source:RefSeq_peptide;Acc:NP_001002176]	zgc:91912
1	31642706	12	ENSDARG00000008547	31660991	ENSDART00000018939	GO:0016829	lyase activity	hypothetical protein LOC431723 [Source:RefSeq_peptide;Acc:NP_001002176]	zgc:91912
-1	31693617	12	ENSDARG00000015440	31699495	ENSDART00000028012	GO:0005622	intracellular	baculoviral IAP repeat-containing 5A [Source:RefSeq_peptide;Acc:NP_919378]	birc5a
-1	31693617	12	ENSDARG00000015440	31699495	ENSDART00000028012	GO:0006916	anti-apoptosis	baculoviral IAP repeat-containing 5A [Source:RefSeq_peptide;Acc:NP_919378]	birc5a
-1	31703419	12	ENSDARG00000006460	31722827	ENSDART00000032008			Fascin-2 (Retinal fascin). [Source:Uniprot/SWISSPROT;Acc:O14926]	FSCN2 (2 of 2)
1	32093514	12	ENSDARG00000071406	32107371	ENSDART00000105533			Uncharacterized protein C17orf56. [Source:Uniprot/SPTREMBL;Acc:Q96N21]	C17orf56
-1	32142716	12	ENSDARG00000016089	32151084	ENSDART00000027379
1	32157233	12	ENSDARG00000022918	32158438	ENSDART00000015643			Hypothetical protein (Fragment). [Source:Uniprot/SPTREMBL;Acc:A3KNT4]	A3KNT4_DANRE
1	32162622	12	ENSDARG00000038018	32167506	ENSDART00000055415	GO:0007601	visual perception	retinal degradation slow 2 [Source:RefSeq_peptide;Acc:NP_571641]	rds2
1	32162622	12	ENSDARG00000038018	32167506	ENSDART00000055415	GO:0016021	integral to membrane	retinal degradation slow 2 [Source:RefSeq_peptide;Acc:NP_571641]	rds2
1	32218812	12	ENSDARG00000010018	32280917	ENSDART00000105525			Quaking protein B (Quaking-related protein). [Source:Uniprot/SWISSPROT;Acc:Q6P104]	zgc:65890
1	32218812	12	ENSDARG00000010018	32280917	ENSDART00000027034	GO:0003676	nucleic acid binding	Quaking protein B (Quaking-related protein). [Source:Uniprot/SWISSPROT;Acc:Q6P104]	zgc:65890
1	32218812	12	ENSDARG00000010018	32280917	ENSDART00000027034	GO:0003723	RNA binding	Quaking protein B (Quaking-related protein). [Source:Uniprot/SWISSPROT;Acc:Q6P104]	zgc:65890
1	32218812	12	ENSDARG00000010018	32280917	ENSDART00000027034	GO:0005575	cellular_component	Quaking protein B (Quaking-related protein). [Source:Uniprot/SWISSPROT;Acc:Q6P104]	zgc:65890
1	32218812	12	ENSDARG00000010018	32280917	ENSDART00000027034	GO:0006810	transport	Quaking protein B (Quaking-related protein). [Source:Uniprot/SWISSPROT;Acc:Q6P104]	zgc:65890
1	32218812	12	ENSDARG00000010018	32280917	ENSDART00000027034	GO:0030154	cell differentiation	Quaking protein B (Quaking-related protein). [Source:Uniprot/SWISSPROT;Acc:Q6P104]	zgc:65890
	32279663		BX073647
1	32312380	12	ENSDARG00000071396	32317071	ENSDART00000105523	GO:0005579	membrane attack complex	Mitochondrial import inner membrane translocase subunit Tim23. [Source:Uniprot/SWISSPROT;Acc:Q7T2P6]	timm23
1	32312380	12	ENSDARG00000071396	32317071	ENSDART00000105523	GO:0005739	mitochondrion	Mitochondrial import inner membrane translocase subunit Tim23. [Source:Uniprot/SWISSPROT;Acc:Q7T2P6]	timm23
1	32312380	12	ENSDARG00000071396	32317071	ENSDART00000105523	GO:0005743	mitochondrial inner membrane	Mitochondrial import inner membrane translocase subunit Tim23. [Source:Uniprot/SWISSPROT;Acc:Q7T2P6]	timm23
1	32312380	12	ENSDARG00000071396	32317071	ENSDART00000105523	GO:0005744	mitochondrial inner membrane presequence translocase complex	Mitochondrial import inner membrane translocase subunit Tim23. [Source:Uniprot/SWISSPROT;Acc:Q7T2P6]	timm23
1	32312380	12	ENSDARG00000071396	32317071	ENSDART00000105523	GO:0006605	protein targeting	Mitochondrial import inner membrane translocase subunit Tim23. [Source:Uniprot/SWISSPROT;Acc:Q7T2P6]	timm23
1	32312380	12	ENSDARG00000071396	32317071	ENSDART00000105523	GO:0006810	transport	Mitochondrial import inner membrane translocase subunit Tim23. [Source:Uniprot/SWISSPROT;Acc:Q7T2P6]	timm23
1	32312380	12	ENSDARG00000071396	32317071	ENSDART00000105523	GO:0006886	intracellular protein transport	Mitochondrial import inner membrane translocase subunit Tim23. [Source:Uniprot/SWISSPROT;Acc:Q7T2P6]	timm23
1	32312380	12	ENSDARG00000071396	32317071	ENSDART00000105523	GO:0008565	protein transporter activity	Mitochondrial import inner membrane translocase subunit Tim23. [Source:Uniprot/SWISSPROT;Acc:Q7T2P6]	timm23
1	32312380	12	ENSDARG00000071396	32317071	ENSDART00000105523	GO:0015031	protein transport	Mitochondrial import inner membrane translocase subunit Tim23. [Source:Uniprot/SWISSPROT;Acc:Q7T2P6]	timm23
1	32312380	12	ENSDARG00000071396	32317071	ENSDART00000105523	GO:0015450	protein translocase activity	Mitochondrial import inner membrane translocase subunit Tim23. [Source:Uniprot/SWISSPROT;Acc:Q7T2P6]	timm23
1	32312380	12	ENSDARG00000071396	32317071	ENSDART00000105523	GO:0016020	membrane	Mitochondrial import inner membrane translocase subunit Tim23. [Source:Uniprot/SWISSPROT;Acc:Q7T2P6]	timm23
1	32312380	12	ENSDARG00000071396	32317071	ENSDART00000105523	GO:0016021	integral to membrane	Mitochondrial import inner membrane translocase subunit Tim23. [Source:Uniprot/SWISSPROT;Acc:Q7T2P6]	timm23
1	32312380	12	ENSDARG00000071396	32317071	ENSDART00000105523	GO:0042719	mitochondrial intermembrane space protein transporter complex	Mitochondrial import inner membrane translocase subunit Tim23. [Source:Uniprot/SWISSPROT;Acc:Q7T2P6]	timm23
1	32312380	12	ENSDARG00000071396	32317071	ENSDART00000105523	GO:0045039	protein import into mitochondrial inner membrane	Mitochondrial import inner membrane translocase subunit Tim23. [Source:Uniprot/SWISSPROT;Acc:Q7T2P6]	timm23
-1	32317280	12	ENSDARG00000053323	32319985	ENSDART00000075351	GO:0004252	serine-type endopeptidase activity	hypothetical protein LOC561476 [Source:RefSeq_peptide;Acc:NP_001020685]	zgc:112285
-1	32317280	12	ENSDARG00000053323	32319985	ENSDART00000075351	GO:0004866	endopeptidase inhibitor activity	hypothetical protein LOC561476 [Source:RefSeq_peptide;Acc:NP_001020685]	zgc:112285
-1	32317280	12	ENSDARG00000053323	32319985	ENSDART00000075351	GO:0005575	cellular_component	hypothetical protein LOC561476 [Source:RefSeq_peptide;Acc:NP_001020685]	zgc:112285
-1	32317280	12	ENSDARG00000053323	32319985	ENSDART00000075351	GO:0006508	proteolysis	hypothetical protein LOC561476 [Source:RefSeq_peptide;Acc:NP_001020685]	zgc:112285
-1	32317280	12	ENSDARG00000053323	32319985	ENSDART00000075351	GO:0008233	peptidase activity	hypothetical protein LOC561476 [Source:RefSeq_peptide;Acc:NP_001020685]	zgc:112285
-1	32317280	12	ENSDARG00000053323	32319985	ENSDART00000075351	GO:0016787	hydrolase activity	hypothetical protein LOC561476 [Source:RefSeq_peptide;Acc:NP_001020685]	zgc:112285
1	32566145	12	ENSDARG00000060678	32588482	ENSDART00000085743				LOC562571
1	32566145	12	ENSDARG00000060678	32588482	ENSDART00000085748				LOC562571
	32595104		OMM5163
-1	32597107	12	ENSDARG00000071395	32753772	ENSDART00000105518	GO:0000166	nucleotide binding	calcium/calmodulin-dependent protein kinase (CaM kinase) II gamma a [Source:RefSeq_peptide;Acc:NP_001025296]	camk2ga
-1	32597107	12	ENSDARG00000071395	32753772	ENSDART00000105518	GO:0004672	protein kinase activity	calcium/calmodulin-dependent protein kinase (CaM kinase) II gamma a [Source:RefSeq_peptide;Acc:NP_001025296]	camk2ga
-1	32597107	12	ENSDARG00000071395	32753772	ENSDART00000105518	GO:0004674	protein serine/threonine kinase activity	calcium/calmodulin-dependent protein kinase (CaM kinase) II gamma a [Source:RefSeq_peptide;Acc:NP_001025296]	camk2ga
-1	32597107	12	ENSDARG00000071395	32753772	ENSDART00000105518	GO:0005524	ATP binding	calcium/calmodulin-dependent protein kinase (CaM kinase) II gamma a [Source:RefSeq_peptide;Acc:NP_001025296]	camk2ga
-1	32597107	12	ENSDARG00000071395	32753772	ENSDART00000105518	GO:0005575	cellular_component	calcium/calmodulin-dependent protein kinase (CaM kinase) II gamma a [Source:RefSeq_peptide;Acc:NP_001025296]	camk2ga
-1	32597107	12	ENSDARG00000071395	32753772	ENSDART00000105518	GO:0006468	protein amino acid phosphorylation	calcium/calmodulin-dependent protein kinase (CaM kinase) II gamma a [Source:RefSeq_peptide;Acc:NP_001025296]	camk2ga
-1	32597107	12	ENSDARG00000071395	32753772	ENSDART00000105518	GO:0016301	kinase activity	calcium/calmodulin-dependent protein kinase (CaM kinase) II gamma a [Source:RefSeq_peptide;Acc:NP_001025296]	camk2ga
-1	32597107	12	ENSDARG00000071395	32753772	ENSDART00000105518	GO:0016740	transferase activity	calcium/calmodulin-dependent protein kinase (CaM kinase) II gamma a [Source:RefSeq_peptide;Acc:NP_001025296]	camk2ga
-1	32784528	12	ENSDARG00000005567	32811232	ENSDART00000021857			Map2k3 protein. [Source:Uniprot/SPTREMBL;Acc:Q6IQW6]	map2k3
-1	32784528	12	ENSDARG00000005567	32811232	ENSDART00000105517			Map2k3 protein. [Source:Uniprot/SPTREMBL;Acc:Q6IQW6]	map2k3
1	32889760	12	ENSDARG00000015601	32894367	ENSDART00000017640				LOC100000501
1	32960496	12	ENSDARG00000071393	32993216	ENSDART00000105516			nuclear protein localization 4 [Source:RefSeq_peptide;Acc:NP_956101]	nploc4
1	32960496	12	ENSDARG00000071393	32993216	ENSDART00000020331	GO:0005622	intracellular	nuclear protein localization 4 [Source:RefSeq_peptide;Acc:NP_956101]	nploc4
1	32960496	12	ENSDARG00000071393	32993216	ENSDART00000020331	GO:0008270	zinc ion binding	nuclear protein localization 4 [Source:RefSeq_peptide;Acc:NP_956101]	nploc4
1	32960519	12	ENSDARG00000022820	32968573	ENSDART00000033475	GO:0004114	3',5'-cyclic-nucleotide phosphodiesterase activity	phosphodiesterase 6G, cGMP-specific, rod, gamma [Source:RefSeq_peptide;Acc:NP_997964]	pde6g
1	32960519	12	ENSDARG00000022820	32968573	ENSDART00000033475	GO:0007601	visual perception	phosphodiesterase 6G, cGMP-specific, rod, gamma [Source:RefSeq_peptide;Acc:NP_997964]	pde6g
1	32960519	12	ENSDARG00000022820	32968573	ENSDART00000033475	GO:0030553	cGMP binding	phosphodiesterase 6G, cGMP-specific, rod, gamma [Source:RefSeq_peptide;Acc:NP_997964]	pde6g
1	32975121	12	ENSDARG00000066392	32975238	ENSDART00000096041			5S ribosomal RNA [Source: RFAM 8.0]	5S_rRNA
1	33008136	12	ENSDARG00000004541	33015480	ENSDART00000009319			Hypothetical protein. [Source:Uniprot/SPTREMBL;Acc:A4IG52]	zgc:162235
1	33008136	12	ENSDARG00000004541	33015480	ENSDART00000003339			Hypothetical protein. [Source:Uniprot/SPTREMBL;Acc:A4IG52]	zgc:162235
1	33023156	12	ENSDARG00000033824	33061669	ENSDART00000003347				LOC563001
1	33063288	12	ENSDARG00000060634	33091703	ENSDART00000085662			Hypothetical protein (Fragment). [Source:Uniprot/SPTREMBL;Acc:Q08CN2]	Q08CN2_DANRE
1	33120645	12	ENSDARG00000071388	33145262	ENSDART00000105508	GO:0006486	protein amino acid glycosylation	Alpha-2,6-sialyltransferase ST6GalNAc II (Fragment). [Source:Uniprot/SPTREMBL;Acc:Q6ZYN6]	st6galnac
1	33120645	12	ENSDARG00000071388	33145262	ENSDART00000105508	GO:0008373	sialyltransferase activity	Alpha-2,6-sialyltransferase ST6GalNAc II (Fragment). [Source:Uniprot/SPTREMBL;Acc:Q6ZYN6]	st6galnac
1	33120645	12	ENSDARG00000071388	33145262	ENSDART00000105508	GO:0016740	transferase activity	Alpha-2,6-sialyltransferase ST6GalNAc II (Fragment). [Source:Uniprot/SPTREMBL;Acc:Q6ZYN6]	st6galnac
1	33120645	12	ENSDARG00000071388	33145262	ENSDART00000105508	GO:0016757	transferase activity, transferring glycosyl groups	Alpha-2,6-sialyltransferase ST6GalNAc II (Fragment). [Source:Uniprot/SPTREMBL;Acc:Q6ZYN6]	st6galnac
1	33120645	12	ENSDARG00000071388	33145262	ENSDART00000105508	GO:0030173	integral to Golgi membrane	Alpha-2,6-sialyltransferase ST6GalNAc II (Fragment). [Source:Uniprot/SPTREMBL;Acc:Q6ZYN6]	st6galnac
1	33234918	12	ENSDARG00000060587	33284706	ENSDART00000085523				LOC100000185
-1	33317554	12	ENSDARG00000064826	33317638	ENSDART00000070257			dre-mir-338-2 [Source:miRBase;Acc:MI0002064]	dre-mir-338-2
-1	33420796	12	ENSDARG00000071385	33437405	ENSDART00000075256	GO:0006486	protein amino acid glycosylation	Alpha-2,6-sialyltransferase ST6GalNAc II (Fragment). [Source:Uniprot/SPTREMBL;Acc:Q6ZYN6]	st6galnac
-1	33420796	12	ENSDARG00000071385	33437405	ENSDART00000075256	GO:0008373	sialyltransferase activity	Alpha-2,6-sialyltransferase ST6GalNAc II (Fragment). [Source:Uniprot/SPTREMBL;Acc:Q6ZYN6]	st6galnac
-1	33420796	12	ENSDARG00000071385	33437405	ENSDART00000075256	GO:0016740	transferase activity	Alpha-2,6-sialyltransferase ST6GalNAc II (Fragment). [Source:Uniprot/SPTREMBL;Acc:Q6ZYN6]	st6galnac
-1	33420796	12	ENSDARG00000071385	33437405	ENSDART00000075256	GO:0016757	transferase activity, transferring glycosyl groups	Alpha-2,6-sialyltransferase ST6GalNAc II (Fragment). [Source:Uniprot/SPTREMBL;Acc:Q6ZYN6]	st6galnac
-1	33420796	12	ENSDARG00000071385	33437405	ENSDART00000075256	GO:0030173	integral to Golgi membrane	Alpha-2,6-sialyltransferase ST6GalNAc II (Fragment). [Source:Uniprot/SPTREMBL;Acc:Q6ZYN6]	st6galnac
-1	33465234	12	ENSDARG00000060612	33488482	ENSDART00000085591			5-azacytidine-induced protein 1 (Pre-acrosome localization protein 1) (Centrosomal protein of 131 kDa) (Cep131 protein). [Source:Uniprot/SWISSPROT;Acc:Q9UPN4]	AZI1 (2 of 2)
-1	33555274	12	ENSDARG00000065687	33555358	ENSDART00000095346			dre-mir-338-2 [Source:miRBase;Acc:MI0002064]	dre-mir-338-2
1	33663569	12	ENSDARG00000071380	33707647	ENSDART00000105497			Beta-tectorin precursor. [Source:Uniprot/SWISSPROT;Acc:Q96PL2]	TECTB (1 of 2)
-1	33664990	12	ENSDARG00000000935	33887522	ENSDART00000001053			zinc finger CCCH-type containing 5 [Source:RefSeq_peptide;Acc:NP_956530]	unk
-1	33664990	12	ENSDARG00000000935	33887522	ENSDART00000043887	GO:0003824	catalytic activity	zinc finger CCCH-type containing 5 [Source:RefSeq_peptide;Acc:NP_956530]	unk
-1	33664990	12	ENSDARG00000000935	33887522	ENSDART00000043887	GO:0005575	cellular_component	zinc finger CCCH-type containing 5 [Source:RefSeq_peptide;Acc:NP_956530]	unk
-1	33664990	12	ENSDARG00000000935	33887522	ENSDART00000043887	GO:0008152	metabolic process	zinc finger CCCH-type containing 5 [Source:RefSeq_peptide;Acc:NP_956530]	unk
-1	33664990	12	ENSDARG00000000935	33887522	ENSDART00000105490	GO:0003676	nucleic acid binding	zinc finger CCCH-type containing 5 [Source:RefSeq_peptide;Acc:NP_956530]	unk
-1	33664990	12	ENSDARG00000000935	33887522	ENSDART00000105490	GO:0005575	cellular_component	zinc finger CCCH-type containing 5 [Source:RefSeq_peptide;Acc:NP_956530]	unk
-1	33664990	12	ENSDARG00000000935	33887522	ENSDART00000105490	GO:0008270	zinc ion binding	zinc finger CCCH-type containing 5 [Source:RefSeq_peptide;Acc:NP_956530]	unk
-1	33715023	12	ENSDARG00000045268	33718194	ENSDART00000066578	GO:0005575	cellular_component	hypothetical protein LOC494051 [Source:RefSeq_peptide;Acc:NP_001008594]	zgc:101843
-1	33919188	12	ENSDARG00000020853	33922860	ENSDART00000023857				LOC100001306
1	34047045	12	ENSDARG00000045039	34048070	ENSDART00000066214				LOC100001432
1	34055401	12	ENSDARG00000019418	34056684	ENSDART00000022533			Inward rectifier potassium channel 2 (Potassium channel, inwardly rectifying subfamily J member 2) (Inward rectifier K(+) channel Kir2.1) (Cardiac inward rectifier potassium channel) (IRK1). [Source:Uniprot/SWISSPROT;Acc:P63252]	KCNJ2 (1 of 2)
1	34143341	12	ENSDARG00000053805	34150406	ENSDART00000075889				LOC556642
1	34363054	12	ENSDARG00000034309	34432037	ENSDART00000048927			LOC553384 protein (Fragment). [Source:Uniprot/SPTREMBL;Acc:Q08C12]	Q08C12_DANRE
1	34443495	12	ENSDARG00000060253	34473700	ENSDART00000105484	GO:0016740	transferase activity	heparan sulfate (glucosamine) 3-O-sulfotransferase 3B1b [Source:RefSeq_peptide;Acc:NP_001074037]	hs3st3b1b
1	34443495	12	ENSDARG00000060253	34473700	ENSDART00000084719			heparan sulfate (glucosamine) 3-O-sulfotransferase 3B1b [Source:RefSeq_peptide;Acc:NP_001074037]	hs3st3b1b
1	34443495	12	ENSDARG00000060253	34473700	ENSDART00000105483			heparan sulfate (glucosamine) 3-O-sulfotransferase 3B1b [Source:RefSeq_peptide;Acc:NP_001074037]	hs3st3b1b
-1	34752486	12	ENSDARG00000060457	34775020	ENSDART00000085201	GO:0003674	molecular_function	hypothetical protein LOC678607 [Source:RefSeq_peptide;Acc:NP_001035445]	zgc:136919
-1	34752486	12	ENSDARG00000060457	34775020	ENSDART00000085201	GO:0008150	biological_process	hypothetical protein LOC678607 [Source:RefSeq_peptide;Acc:NP_001035445]	zgc:136919
-1	34752486	12	ENSDARG00000060457	34775020	ENSDART00000085201	GO:0016020	membrane	hypothetical protein LOC678607 [Source:RefSeq_peptide;Acc:NP_001035445]	zgc:136919
-1	34803491	12	ENSDARG00000045038	34817618	ENSDART00000066213				LOC100002806
-1	34885350	12	ENSDARG00000045036	34886360	ENSDART00000066211				LOC100002938
-1	34939135	12	ENSDARG00000060452	35048385	ENSDART00000085121				LOC564922
	35106149		OMM1117
1	35355611	12	ENSDARG00000033662	35364293	ENSDART00000050006	GO:0004768	stearoyl-CoA 9-desaturase activity	stearoyl-CoA desaturase (delta-9-desaturase) [Source:RefSeq_peptide;Acc:NP_942110]	scd
1	35355611	12	ENSDARG00000033662	35364293	ENSDART00000050006	GO:0005506	iron ion binding	stearoyl-CoA desaturase (delta-9-desaturase) [Source:RefSeq_peptide;Acc:NP_942110]	scd
1	35355611	12	ENSDARG00000033662	35364293	ENSDART00000050006	GO:0005783	endoplasmic reticulum	stearoyl-CoA desaturase (delta-9-desaturase) [Source:RefSeq_peptide;Acc:NP_942110]	scd
1	35355611	12	ENSDARG00000033662	35364293	ENSDART00000050006	GO:0006629	lipid metabolic process	stearoyl-CoA desaturase (delta-9-desaturase) [Source:RefSeq_peptide;Acc:NP_942110]	scd
1	35355611	12	ENSDARG00000033662	35364293	ENSDART00000050006	GO:0006633	fatty acid biosynthetic process	stearoyl-CoA desaturase (delta-9-desaturase) [Source:RefSeq_peptide;Acc:NP_942110]	scd
1	35355611	12	ENSDARG00000033662	35364293	ENSDART00000050006	GO:0006826	iron ion transport	stearoyl-CoA desaturase (delta-9-desaturase) [Source:RefSeq_peptide;Acc:NP_942110]	scd
1	35355611	12	ENSDARG00000033662	35364293	ENSDART00000050006	GO:0006879	iron ion homeostasis	stearoyl-CoA desaturase (delta-9-desaturase) [Source:RefSeq_peptide;Acc:NP_942110]	scd
1	35355611	12	ENSDARG00000033662	35364293	ENSDART00000050006	GO:0016020	membrane	stearoyl-CoA desaturase (delta-9-desaturase) [Source:RefSeq_peptide;Acc:NP_942110]	scd
1	35355611	12	ENSDARG00000033662	35364293	ENSDART00000050006	GO:0016021	integral to membrane	stearoyl-CoA desaturase (delta-9-desaturase) [Source:RefSeq_peptide;Acc:NP_942110]	scd
1	35355611	12	ENSDARG00000033662	35364293	ENSDART00000050006	GO:0016491	oxidoreductase activity	stearoyl-CoA desaturase (delta-9-desaturase) [Source:RefSeq_peptide;Acc:NP_942110]	scd
1	35355611	12	ENSDARG00000033662	35364293	ENSDART00000050006	GO:0016717	oxidoreductase activity, acting on paired donors, with oxidation of a pair of donors resulting in the reduction of molecular oxygen to two molecules of water	stearoyl-CoA desaturase (delta-9-desaturase) [Source:RefSeq_peptide;Acc:NP_942110]	scd
1	35355611	12	ENSDARG00000033662	35364293	ENSDART00000050006	GO:0031177	phosphopantetheine binding	stearoyl-CoA desaturase (delta-9-desaturase) [Source:RefSeq_peptide;Acc:NP_942110]	scd
1	35396810	12	ENSDARG00000008312	35421223	ENSDART00000017800	GO:0003674	molecular_function	hypothetical protein LOC100037354 [Source:RefSeq_peptide;Acc:NP_001082977]	zgc:163044
1	35396810	12	ENSDARG00000008312	35421223	ENSDART00000017800	GO:0005575	cellular_component	hypothetical protein LOC100037354 [Source:RefSeq_peptide;Acc:NP_001082977]	zgc:163044
1	35396810	12	ENSDARG00000008312	35421223	ENSDART00000017800	GO:0008150	biological_process	hypothetical protein LOC100037354 [Source:RefSeq_peptide;Acc:NP_001082977]	zgc:163044
-1	35429324	12	ENSDARG00000037618	35431786	ENSDART00000054788	GO:0005509	calcium ion binding	hypothetical protein LOC378866 [Source:RefSeq_peptide;Acc:NP_956401]	zgc:64114
-1	35429324	12	ENSDARG00000037618	35431786	ENSDART00000054788	GO:0005575	cellular_component	hypothetical protein LOC378866 [Source:RefSeq_peptide;Acc:NP_956401]	zgc:64114
-1	35429324	12	ENSDARG00000037618	35431786	ENSDART00000054788	GO:0008150	biological_process	hypothetical protein LOC378866 [Source:RefSeq_peptide;Acc:NP_956401]	zgc:64114
-1	35444011	12	ENSDARG00000013822	35452387	ENSDART00000011003	GO:0003674	molecular_function	hypothetical protein LOC550576 [Source:RefSeq_peptide;Acc:NP_001017878]	zgc:110659
-1	35444011	12	ENSDARG00000013822	35452387	ENSDART00000011003	GO:0005575	cellular_component	hypothetical protein LOC550576 [Source:RefSeq_peptide;Acc:NP_001017878]	zgc:110659
-1	35444011	12	ENSDARG00000013822	35452387	ENSDART00000011003	GO:0008150	biological_process	hypothetical protein LOC550576 [Source:RefSeq_peptide;Acc:NP_001017878]	zgc:110659
1	35454079	12	ENSDARG00000037617	35458385	ENSDART00000054784			Activating signal cointegrator 1 complex subunit 1 (ASC-1 complex subunit p50) (Trip4 complex subunit p50). [Source:Uniprot/SWISSPROT;Acc:Q8N9N2]	ASCC1
1	35738648	12	ENSDARG00000071373	35739637	ENSDART00000054914
1	35915282	12	ENSDARG00000006413	35918828	ENSDART00000021069	GO:0003735	structural constituent of ribosome	hypothetical protein LOC436759 [Source:RefSeq_peptide;Acc:NP_001002486]	zgc:92860
1	35915282	12	ENSDARG00000006413	35918828	ENSDART00000021069	GO:0005622	intracellular	hypothetical protein LOC436759 [Source:RefSeq_peptide;Acc:NP_001002486]	zgc:92860
1	35915282	12	ENSDARG00000006413	35918828	ENSDART00000021069	GO:0005840	ribosome	hypothetical protein LOC436759 [Source:RefSeq_peptide;Acc:NP_001002486]	zgc:92860
1	35915282	12	ENSDARG00000006413	35918828	ENSDART00000021069	GO:0006412	translation	hypothetical protein LOC436759 [Source:RefSeq_peptide;Acc:NP_001002486]	zgc:92860
1	35915282	12	ENSDARG00000006413	35918828	ENSDART00000021069	GO:0030529	ribonucleoprotein complex	hypothetical protein LOC436759 [Source:RefSeq_peptide;Acc:NP_001002486]	zgc:92860
1	35920662	12	ENSDARG00000016934	36038684	ENSDART00000081046	GO:0003674	molecular_function	hypothetical protein LOC436763 [Source:RefSeq_peptide;Acc:NP_001002490]	zgc:92855
1	35920662	12	ENSDARG00000016934	36038684	ENSDART00000081046	GO:0005575	cellular_component	hypothetical protein LOC436763 [Source:RefSeq_peptide;Acc:NP_001002490]	zgc:92855
1	35920662	12	ENSDARG00000016934	36038684	ENSDART00000081046	GO:0008150	biological_process	hypothetical protein LOC436763 [Source:RefSeq_peptide;Acc:NP_001002490]	zgc:92855
1	35920662	12	ENSDARG00000016934	36038684	ENSDART00000009172			hypothetical protein LOC436763 [Source:RefSeq_peptide;Acc:NP_001002490]	zgc:92855
-1	36013261	12	ENSDARG00000063853	36013332	ENSDART00000093554
1	36108848	12	ENSDARG00000053026	36206245	ENSDART00000090720			Hypothetical protein (Fragment). [Source:Uniprot/SPTREMBL;Acc:Q05AN0]	Q05AN0_DANRE
1	36108848	12	ENSDARG00000053026	36206245	ENSDART00000074982			Hypothetical protein (Fragment). [Source:Uniprot/SPTREMBL;Acc:Q05AN0]	Q05AN0_DANRE
1	36289361	12	ENSDARG00000053015	36292660	ENSDART00000074980				LOC100004881
1	36359323	12	ENSDARG00000031588	36367746	ENSDART00000063760
1	36446636	12	ENSDARG00000063848	36446721	ENSDART00000093549
1	36548570	12	ENSDARG00000071370	36549264	ENSDART00000105472				LOC100004562
1	37840412	12	ENSDARG00000024936	37859733	ENSDART00000037703				LOC566628
1	37910687	12	ENSDARG00000025241	37959875	ENSDART00000033072				LOC566686
1	38216752	12	ENSDARG00000052879	38218604	ENSDART00000105469			hypothetical protein LOC556628 [Source:RefSeq_peptide;Acc:NP_001030142]	zgc:111868
1	38216752	12	ENSDARG00000052879	38218604	ENSDART00000074812	GO:0003674	molecular_function	hypothetical protein LOC556628 [Source:RefSeq_peptide;Acc:NP_001030142]	zgc:111868
1	38216752	12	ENSDARG00000052879	38218604	ENSDART00000074812	GO:0005575	cellular_component	hypothetical protein LOC556628 [Source:RefSeq_peptide;Acc:NP_001030142]	zgc:111868
1	38216752	12	ENSDARG00000052879	38218604	ENSDART00000074812	GO:0008150	biological_process	hypothetical protein LOC556628 [Source:RefSeq_peptide;Acc:NP_001030142]	zgc:111868
-1	38998364	12	ENSDARG00000016300	39139452	ENSDART00000085381	GO:0003674	molecular_function	hypothetical protein LOC567751 [Source:RefSeq_peptide;Acc:NP_001074071]	zgc:158829
-1	38998364	12	ENSDARG00000016300	39139452	ENSDART00000085381	GO:0005575	cellular_component	hypothetical protein LOC567751 [Source:RefSeq_peptide;Acc:NP_001074071]	zgc:158829
-1	38998364	12	ENSDARG00000016300	39139452	ENSDART00000085381	GO:0008150	biological_process	hypothetical protein LOC567751 [Source:RefSeq_peptide;Acc:NP_001074071]	zgc:158829
-1	38998364	12	ENSDARG00000016300	39139452	ENSDART00000006698			hypothetical protein LOC567751 [Source:RefSeq_peptide;Acc:NP_001074071]	zgc:158829
1	39178978	12	ENSDARG00000031439	39205575	ENSDART00000040390			thioredoxin-like 2 [Source:RefSeq_peptide;Acc:NP_001005950]	txnl2
1	39178978	12	ENSDARG00000031439	39205575	ENSDART00000074808	GO:0005575	cellular_component	thioredoxin-like 2 [Source:RefSeq_peptide;Acc:NP_001005950]	txnl2
1	39178978	12	ENSDARG00000031439	39205575	ENSDART00000074808	GO:0009055	electron carrier activity	thioredoxin-like 2 [Source:RefSeq_peptide;Acc:NP_001005950]	txnl2
1	39178978	12	ENSDARG00000031439	39205575	ENSDART00000074808	GO:0015035	protein disulfide oxidoreductase activity	thioredoxin-like 2 [Source:RefSeq_peptide;Acc:NP_001005950]	txnl2
1	39178978	12	ENSDARG00000031439	39205575	ENSDART00000074808	GO:0045454	cell redox homeostasis	thioredoxin-like 2 [Source:RefSeq_peptide;Acc:NP_001005950]	txnl2
-1	39337821	12	ENSDARG00000071369	39338850	ENSDART00000084922
-1	39467955	12	ENSDARG00000039870	39468963	ENSDART00000058322				LOC100001307
-1	39701021	12	ENSDARG00000071368	39712945	ENSDART00000105468			LOC571499 protein (Hypothetical protein) (Fragment). [Source:Uniprot/SPTREMBL;Acc:Q08BU7]	Q08BU7_DANRE
-1	39701021	12	ENSDARG00000071368	39712945	ENSDART00000105467			LOC571499 protein (Hypothetical protein) (Fragment). [Source:Uniprot/SPTREMBL;Acc:Q08BU7]	Q08BU7_DANRE
-1	39753488	12	ENSDARG00000071366	39764093	ENSDART00000105465				LOC100002415
