# Supplementary material for: Determination of Quantitative Trait Loci (QTL) for Early Maturation in Rainbow Trout (Oncorhynchus mykiss)
Source: Mar Biotechnol (NY). 2008 May 20;10(5):579–92. doi: 10.1007/s10126-008-9098-5 (PMC2516301; doi:10.1007/s10126-008-9098-5)
Supplement: Supplementary file 22 [file 10126_2008_9098_MOESM22_ESM.xls]

## Sheet: Sheet1
Suggestive candidate genes for regulating early maturation
Putative homology locations to the rainbow trout genome on linkage group RT24
Strand	Start	Chrom	Ensembl Gene ID	End	Ensembl Transcript ID	GO ID	GO description	Gene description	External ID
-1	8023654	3	ENSDARG00000070978	8043862	ENSDART00000086261			Charged multivesicular body protein 6 (Chromatin-modifying protein 6) (Vacuolar protein sorting-associated protein 20) (hVps20). [Source:Uniprot/SWISSPROT;Acc:Q96FZ7]	CHMP6 (2 of 2)
-1	8046298	3	ENSDARG00000010727	8140325	ENSDART00000008607	GO:0003674	molecular_function	tweety homolog 2 [Source:RefSeq_peptide;Acc:NP_998421]	zgc:85736
-1	8046298	3	ENSDARG00000010727	8140325	ENSDART00000008607	GO:0005575	cellular_component	tweety homolog 2 [Source:RefSeq_peptide;Acc:NP_998421]	zgc:85736
-1	8046298	3	ENSDARG00000010727	8140325	ENSDART00000008607	GO:0008150	biological_process	tweety homolog 2 [Source:RefSeq_peptide;Acc:NP_998421]	zgc:85736
1	8155770	3	ENSDARG00000065972	8155887	ENSDART00000095627			5S ribosomal RNA [Source: RFAM 8.0]	5S_rRNA
-1	8606950	3	ENSDARG00000066395	8607067	ENSDART00000096044			5S ribosomal RNA [Source: RFAM 8.0]	5S_rRNA
-1	8637352	3	ENSDARG00000018809	8693683	ENSDART00000023851	GO:0005575	cellular_component	hypothetical protein LOC447830 [Source:RefSeq_peptide;Acc:NP_001004569]	zgc:92800
-1	8637352	3	ENSDARG00000018809	8693683	ENSDART00000023851	GO:0008150	biological_process	hypothetical protein LOC447830 [Source:RefSeq_peptide;Acc:NP_001004569]	zgc:92800
1	8708145	3	ENSDARG00000020977	8723126	ENSDART00000008717	GO:0003723	RNA binding	hypothetical protein LOC568429 [Source:RefSeq_peptide;Acc:NP_001032474]	zgc:123046
1	8708145	3	ENSDARG00000020977	8723126	ENSDART00000008717	GO:0008150	biological_process	hypothetical protein LOC568429 [Source:RefSeq_peptide;Acc:NP_001032474]	zgc:123046
1	8708145	3	ENSDARG00000020977	8723126	ENSDART00000008717	GO:0030529	ribonucleoprotein complex	hypothetical protein LOC568429 [Source:RefSeq_peptide;Acc:NP_001032474]	zgc:123046
1	8724804	3	ENSDARG00000020201	8776655	ENSDART00000013607			hyperparathyroidism 2 homolog [Source:RefSeq_peptide;Acc:NP_956642]	cdc73
-1	8755068	3	ENSDARG00000070975	8757815	ENSDART00000104643
-1	8755068	3	ENSDARG00000070975	8757815	ENSDART00000104642
-1	8755068	3	ENSDARG00000070975	8757815	ENSDART00000104641
1	9063756	3	ENSDARG00000070974	9065125	ENSDART00000104640
1	9241346	3	ENSDARG00000063779	9241436	ENSDART00000093480
1	9259337	3	ENSDARG00000070973	9296304	ENSDART00000104639				LOC562973
1	9259337	3	ENSDARG00000070973	9296304	ENSDART00000104638				LOC562973
-1	9431634	3	ENSDARG00000025449	9468385	ENSDART00000074496				LOC565470
-1	9431634	3	ENSDARG00000025449	9468385	ENSDART00000033201				LOC565470
-1	9431634	3	ENSDARG00000025449	9468385	ENSDART00000104636				LOC565470
-1	9431634	3	ENSDARG00000025449	9468385	ENSDART00000104635				LOC565470
-1	9431634	3	ENSDARG00000025449	9468385	ENSDART00000104634				LOC565470
1	9490291	3	ENSDARG00000038198	9497396	ENSDART00000066859	GO:0003674	molecular_function	hypothetical protein LOC767746 [Source:RefSeq_peptide;Acc:NP_001070183]	zgc:153426
1	9490291	3	ENSDARG00000038198	9497396	ENSDART00000066859	GO:0005575	cellular_component	hypothetical protein LOC767746 [Source:RefSeq_peptide;Acc:NP_001070183]	zgc:153426
1	9490291	3	ENSDARG00000038198	9497396	ENSDART00000066859	GO:0008150	biological_process	hypothetical protein LOC767746 [Source:RefSeq_peptide;Acc:NP_001070183]	zgc:153426
-1	9502486	3	ENSDARG00000070968	9525262	ENSDART00000104631	GO:0042491	auditory receptor cell differentiation	crumbs homolog 3a [Source:RefSeq_peptide;Acc:NP_001038787]	crb3a
1	9536382	3	ENSDARG00000070967	9547454	ENSDART00000088930			Histone chaperone asf1-B (Anti-silencing function protein 1-B). [Source:Uniprot/SWISSPROT;Acc:Q6NYY4]	asf1b
1	9581977	3	ENSDARG00000070965	9584947	ENSDART00000104627				LOC100003064
1	9581977	3	ENSDARG00000070965	9584947	ENSDART00000104626				LOC100003064
-1	9588115	3	ENSDARG00000070963	9615191	ENSDART00000053046	GO:0042491	auditory receptor cell differentiation	crumbs homolog 3a [Source:RefSeq_peptide;Acc:NP_001038787]	crb3a
-1	9588115	3	ENSDARG00000070963	9615191	ENSDART00000104624			crumbs homolog 3a [Source:RefSeq_peptide;Acc:NP_001038787]	crb3a
1	9621423	3	ENSDARG00000020435	9631381	ENSDART00000012127			Histone chaperone asf1-B (Anti-silencing function protein 1-B). [Source:Uniprot/SWISSPROT;Acc:Q6NYY4]	asf1b
1	9654085	3	ENSDARG00000014134	9676472	ENSDART00000018726	GO:0003674	molecular_function	hypothetical protein LOC564064 [Source:RefSeq_peptide;Acc:NP_001076309]	zgc:158799
1	9654085	3	ENSDARG00000014134	9676472	ENSDART00000018726	GO:0005575	cellular_component	hypothetical protein LOC564064 [Source:RefSeq_peptide;Acc:NP_001076309]	zgc:158799
1	9654085	3	ENSDARG00000014134	9676472	ENSDART00000018726	GO:0008150	biological_process	hypothetical protein LOC564064 [Source:RefSeq_peptide;Acc:NP_001076309]	zgc:158799
1	9688403	3	ENSDARG00000059598	9710506	ENSDART00000082994	GO:0003674	molecular_function	hypothetical protein LOC768149 [Source:RefSeq_peptide;Acc:NP_001070760]	zgc:153652
1	9688403	3	ENSDARG00000059598	9710506	ENSDART00000082994	GO:0005575	cellular_component	hypothetical protein LOC768149 [Source:RefSeq_peptide;Acc:NP_001070760]	zgc:153652
1	9688403	3	ENSDARG00000059598	9710506	ENSDART00000082994	GO:0008150	biological_process	hypothetical protein LOC768149 [Source:RefSeq_peptide;Acc:NP_001070760]	zgc:153652
-1	9718251	3	ENSDARG00000070956	9738664	ENSDART00000104614				LOC566085
1	9926745	3	ENSDARG00000015831	9939606	ENSDART00000002225	GO:0005575	cellular_component	DnaJ (Hsp40) homolog, subfamily B, member 1 [Source:RefSeq_peptide;Acc:NP_001003571]	dnajb1
1	9926745	3	ENSDARG00000015831	9939606	ENSDART00000002225	GO:0006457	protein folding	DnaJ (Hsp40) homolog, subfamily B, member 1 [Source:RefSeq_peptide;Acc:NP_001003571]	dnajb1
1	9926745	3	ENSDARG00000015831	9939606	ENSDART00000002225	GO:0031072	heat shock protein binding	DnaJ (Hsp40) homolog, subfamily B, member 1 [Source:RefSeq_peptide;Acc:NP_001003571]	dnajb1
1	9926745	3	ENSDARG00000015831	9939606	ENSDART00000002225	GO:0051082	unfolded protein binding	DnaJ (Hsp40) homolog, subfamily B, member 1 [Source:RefSeq_peptide;Acc:NP_001003571]	dnajb1
1	9956064	3	ENSDARG00000010771	9964325	ENSDART00000016973	GO:0001525	angiogenesis	GIPC PDZ domain containing family, member 1 [Source:RefSeq_peptide;Acc:NP_001004018]	gipc1
1	9956064	3	ENSDARG00000010771	9964325	ENSDART00000016973	GO:0005515	protein binding	GIPC PDZ domain containing family, member 1 [Source:RefSeq_peptide;Acc:NP_001004018]	gipc1
1	9956064	3	ENSDARG00000010771	9964325	ENSDART00000016973	GO:0048844	artery morphogenesis	GIPC PDZ domain containing family, member 1 [Source:RefSeq_peptide;Acc:NP_001004018]	gipc1
1	9980333	3	ENSDARG00000034429	9988040	ENSDART00000104605			hypothetical LOC566593 (LOC566593), mRNA [Source:RefSeq_dna;Acc:XR_029075]	XR_029075.1
1	9980333	3	ENSDARG00000034429	9988040	ENSDART00000104600			hypothetical LOC566593 (LOC566593), mRNA [Source:RefSeq_dna;Acc:XR_029075]	XR_029075.1
1	9980333	3	ENSDARG00000034429	9988040	ENSDART00000009955			hypothetical LOC566593 (LOC566593), mRNA [Source:RefSeq_dna;Acc:XR_029075]	XR_029075.1
1	9980333	3	ENSDARG00000034429	9988040	ENSDART00000104595			hypothetical LOC566593 (LOC566593), mRNA [Source:RefSeq_dna;Acc:XR_029075]	XR_029075.1
1	9980333	3	ENSDARG00000034429	9988040	ENSDART00000104594			hypothetical LOC566593 (LOC566593), mRNA [Source:RefSeq_dna;Acc:XR_029075]	XR_029075.1
1	9980333	3	ENSDARG00000034429	9988040	ENSDART00000074460			hypothetical LOC566593 (LOC566593), mRNA [Source:RefSeq_dna;Acc:XR_029075]	XR_029075.1
1	9980333	3	ENSDARG00000034429	9988040	ENSDART00000104593			hypothetical LOC566593 (LOC566593), mRNA [Source:RefSeq_dna;Acc:XR_029075]	XR_029075.1
1	9980333	3	ENSDARG00000034429	9988040	ENSDART00000104591			hypothetical LOC566593 (LOC566593), mRNA [Source:RefSeq_dna;Acc:XR_029075]	XR_029075.1
1	9980333	3	ENSDARG00000034429	9988040	ENSDART00000104588			hypothetical LOC566593 (LOC566593), mRNA [Source:RefSeq_dna;Acc:XR_029075]	XR_029075.1
1	9980333	3	ENSDARG00000034429	9988040	ENSDART00000074456			hypothetical LOC566593 (LOC566593), mRNA [Source:RefSeq_dna;Acc:XR_029075]	XR_029075.1
-1	9989972	3	ENSDARG00000070948	9992653	ENSDART00000104586	GO:0005575	cellular_component	hypothetical protein LOC641422 [Source:RefSeq_peptide;Acc:NP_001032488]	zgc:123284
-1	9989972	3	ENSDARG00000070948	9992653	ENSDART00000104586	GO:0008152	metabolic process	hypothetical protein LOC641422 [Source:RefSeq_peptide;Acc:NP_001032488]	zgc:123284
-1	9989972	3	ENSDARG00000070948	9992653	ENSDART00000104586	GO:0016491	oxidoreductase activity	hypothetical protein LOC641422 [Source:RefSeq_peptide;Acc:NP_001032488]	zgc:123284
-1	10011097	3	ENSDARG00000038196	10016420	ENSDART00000012292	GO:0005575	cellular_component	hypothetical protein LOC550426 [Source:RefSeq_peptide;Acc:NP_001017731]	zgc:112146
-1	10011097	3	ENSDARG00000038196	10016420	ENSDART00000012292	GO:0008152	metabolic process	hypothetical protein LOC550426 [Source:RefSeq_peptide;Acc:NP_001017731]	zgc:112146
-1	10011097	3	ENSDARG00000038196	10016420	ENSDART00000012292	GO:0016491	oxidoreductase activity	hypothetical protein LOC550426 [Source:RefSeq_peptide;Acc:NP_001017731]	zgc:112146
-1	10033105	3	ENSDARG00000010541	10046417	ENSDART00000031848	GO:0005575	cellular_component	hypothetical protein LOC447817 [Source:RefSeq_peptide;Acc:NP_001004556]	zgc:92161
-1	10033105	3	ENSDARG00000010541	10046417	ENSDART00000031848	GO:0008152	metabolic process	hypothetical protein LOC447817 [Source:RefSeq_peptide;Acc:NP_001004556]	zgc:92161
-1	10033105	3	ENSDARG00000010541	10046417	ENSDART00000031848	GO:0016491	oxidoreductase activity	hypothetical protein LOC447817 [Source:RefSeq_peptide;Acc:NP_001004556]	zgc:92161
-1	10065836	3	ENSDARG00000070945	10069349	ENSDART00000074468	GO:0003674	molecular_function	hypothetical protein LOC566848 [Source:RefSeq_peptide;Acc:NP_001077028]	zgc:163083
-1	10065836	3	ENSDARG00000070945	10069349	ENSDART00000074468	GO:0005575	cellular_component	hypothetical protein LOC566848 [Source:RefSeq_peptide;Acc:NP_001077028]	zgc:163083
-1	10065836	3	ENSDARG00000070945	10069349	ENSDART00000074468	GO:0008150	biological_process	hypothetical protein LOC566848 [Source:RefSeq_peptide;Acc:NP_001077028]	zgc:163083
1	10070200	3	ENSDARG00000070944	10071549	ENSDART00000104582
1	10074618	3	ENSDARG00000070943	10079013	ENSDART00000074444				LOC566988
1	10074618	3	ENSDARG00000070943	10079013	ENSDART00000074445				LOC566988
1	10096887	3	ENSDARG00000038194	10097465	ENSDART00000055690				LOC567112
1	10110109	3	ENSDARG00000038195	10110687	ENSDART00000055691
-1	10220796	3	ENSDARG00000059594	10247207	ENSDART00000082987	GO:0016740	transferase activity	hypothetical protein LOC767708 [Source:RefSeq_peptide;Acc:NP_001070114]	zgc:152967
-1	10220796	3	ENSDARG00000059594	10247207	ENSDART00000104579	GO:0003674	molecular_function	hypothetical protein LOC767708 [Source:RefSeq_peptide;Acc:NP_001070114]	zgc:152967
-1	10220796	3	ENSDARG00000059594	10247207	ENSDART00000104579	GO:0005575	cellular_component	hypothetical protein LOC767708 [Source:RefSeq_peptide;Acc:NP_001070114]	zgc:152967
-1	10220796	3	ENSDARG00000059594	10247207	ENSDART00000104579	GO:0008150	biological_process	hypothetical protein LOC767708 [Source:RefSeq_peptide;Acc:NP_001070114]	zgc:152967
1	10373670	3	ENSDARG00000010433	10451738	ENSDART00000056127				LOC798648
1	10486960	3	ENSDARG00000038190	10503270	ENSDART00000078692			Nuclear distribution protein nudE-like 1-B. [Source:Uniprot/SWISSPROT;Acc:Q803Q2]	ndel1b
1	10486960	3	ENSDARG00000038190	10503270	ENSDART00000055682	GO:0005856	cytoskeleton	Nuclear distribution protein nudE-like 1-B. [Source:Uniprot/SWISSPROT;Acc:Q803Q2]	ndel1b
1	10486960	3	ENSDARG00000038190	10503270	ENSDART00000055682	GO:0005874	microtubule	Nuclear distribution protein nudE-like 1-B. [Source:Uniprot/SWISSPROT;Acc:Q803Q2]	ndel1b
1	10486960	3	ENSDARG00000038190	10503270	ENSDART00000055682	GO:0006810	transport	Nuclear distribution protein nudE-like 1-B. [Source:Uniprot/SWISSPROT;Acc:Q803Q2]	ndel1b
-1	10512018	3	ENSDARG00000013552	10525681	ENSDART00000074436			Monocarboxylate transporter 6 (MCT 6) (MCT 5) (Solute carrier family 16 member 5). [Source:Uniprot/SWISSPROT;Acc:O15375]	SLC16A5 (1 of 2)
-1	10512018	3	ENSDARG00000013552	10525681	ENSDART00000041559			Monocarboxylate transporter 6 (MCT 6) (MCT 5) (Solute carrier family 16 member 5). [Source:Uniprot/SWISSPROT;Acc:O15375]	SLC16A5 (1 of 2)
1	10530629	3	ENSDARG00000025635	10539845	ENSDART00000030260	GO:0015986	ATP synthesis coupled proton transport	ATP synthase, H+ transporting, mitochondrial F0 complex, subunit d [Source:RefSeq_peptide;Acc:NP_956996]	atp5h
1	10530629	3	ENSDARG00000025635	10539845	ENSDART00000030260	GO:0016469	proton-transporting two-sector ATPase complex	ATP synthase, H+ transporting, mitochondrial F0 complex, subunit d [Source:RefSeq_peptide;Acc:NP_956996]	atp5h
1	10530629	3	ENSDARG00000025635	10539845	ENSDART00000030260	GO:0046933	hydrogen ion transporting ATP synthase activity, rotational mechanism	ATP synthase, H+ transporting, mitochondrial F0 complex, subunit d [Source:RefSeq_peptide;Acc:NP_956996]	atp5h
1	10530629	3	ENSDARG00000025635	10539845	ENSDART00000030260	GO:0046961	hydrogen ion transporting ATPase activity, rotational mechanism	ATP synthase, H+ transporting, mitochondrial F0 complex, subunit d [Source:RefSeq_peptide;Acc:NP_956996]	atp5h
-1	10600772	3	ENSDARG00000052555	10616898	ENSDART00000074430	GO:0003674	molecular_function	Meteorin-like protein precursor. [Source:Uniprot/SWISSPROT;Acc:Q7ZV46]	metrnl
-1	10600772	3	ENSDARG00000052555	10616898	ENSDART00000074430	GO:0005575	cellular_component	Meteorin-like protein precursor. [Source:Uniprot/SWISSPROT;Acc:Q7ZV46]	metrnl
-1	10600772	3	ENSDARG00000052555	10616898	ENSDART00000074430	GO:0008150	biological_process	Meteorin-like protein precursor. [Source:Uniprot/SWISSPROT;Acc:Q7ZV46]	metrnl
1	10831928	3	ENSDARG00000040098	10835556	ENSDART00000058643	GO:0003674	molecular_function	Protein ZNF750. [Source:Uniprot/SWISSPROT;Acc:Q568E2]	znf750
1	10831928	3	ENSDARG00000040098	10835556	ENSDART00000058643	GO:0005575	cellular_component	Protein ZNF750. [Source:Uniprot/SWISSPROT;Acc:Q568E2]	znf750
1	10831928	3	ENSDARG00000040098	10835556	ENSDART00000058643	GO:0008150	biological_process	Protein ZNF750. [Source:Uniprot/SWISSPROT;Acc:Q568E2]	znf750
-1	10836964	3	ENSDARG00000040099	10856323	ENSDART00000058645			Tbcd protein (Fragment). [Source:Uniprot/SPTREMBL;Acc:Q4V9C9]	tbcd
-1	10860455	3	ENSDARG00000025086	10869022	ENSDART00000033538	GO:0000166	nucleotide binding	fructosamine-3-kinase-related protein [Source:RefSeq_peptide;Acc:NP_001006089]	fn3krp
-1	10860455	3	ENSDARG00000025086	10869022	ENSDART00000033538	GO:0005524	ATP binding	fructosamine-3-kinase-related protein [Source:RefSeq_peptide;Acc:NP_001006089]	fn3krp
-1	10860455	3	ENSDARG00000025086	10869022	ENSDART00000033538	GO:0005575	cellular_component	fructosamine-3-kinase-related protein [Source:RefSeq_peptide;Acc:NP_001006089]	fn3krp
-1	10860455	3	ENSDARG00000025086	10869022	ENSDART00000033538	GO:0008150	biological_process	fructosamine-3-kinase-related protein [Source:RefSeq_peptide;Acc:NP_001006089]	fn3krp
-1	10860455	3	ENSDARG00000025086	10869022	ENSDART00000033538	GO:0016301	kinase activity	fructosamine-3-kinase-related protein [Source:RefSeq_peptide;Acc:NP_001006089]	fn3krp
-1	10878230	3	ENSDARG00000040100	10880959	ENSDART00000058647				LOC795632
1	11067182	3	ENSDARG00000070936	11067937	ENSDART00000104563
1	11436565	3	ENSDARG00000032443	11445775	ENSDART00000042366
-1	11458459	3	ENSDARG00000070935	11481937	ENSDART00000104562			Probable ATP-dependent helicase LGP2 (EC 3.6.1.-) (Protein D11Lgp2 homolog). [Source:Uniprot/SWISSPROT;Acc:Q96C10]	LGP2_HUMAN
-1	11458459	3	ENSDARG00000070935	11481937	ENSDART00000104561			Probable ATP-dependent helicase LGP2 (EC 3.6.1.-) (Protein D11Lgp2 homolog). [Source:Uniprot/SWISSPROT;Acc:Q96C10]	LGP2_HUMAN
-1	11458459	3	ENSDARG00000070935	11481937	ENSDART00000104558			Probable ATP-dependent helicase LGP2 (EC 3.6.1.-) (Protein D11Lgp2 homolog). [Source:Uniprot/SWISSPROT;Acc:Q96C10]	LGP2_HUMAN
-1	11458459	3	ENSDARG00000070935	11481937	ENSDART00000104556			Probable ATP-dependent helicase LGP2 (EC 3.6.1.-) (Protein D11Lgp2 homolog). [Source:Uniprot/SWISSPROT;Acc:Q96C10]	LGP2_HUMAN
-1	11495241	3	ENSDARG00000006017	11501791	ENSDART00000028072			PCAF (Fragment). [Source:Uniprot/SPTREMBL;Acc:Q1L672]	Q1L672_DANRE
-1	11521829	3	ENSDARG00000026712	11558119	ENSDART00000034536	GO:0000166	nucleotide binding	RAB5C, member RAS oncogene family [Source:RefSeq_peptide;Acc:NP_958909]	rab5c
-1	11521829	3	ENSDARG00000026712	11558119	ENSDART00000034536	GO:0005525	GTP binding	RAB5C, member RAS oncogene family [Source:RefSeq_peptide;Acc:NP_958909]	rab5c
-1	11521829	3	ENSDARG00000026712	11558119	ENSDART00000034536	GO:0005579	membrane attack complex	RAB5C, member RAS oncogene family [Source:RefSeq_peptide;Acc:NP_958909]	rab5c
-1	11521829	3	ENSDARG00000026712	11558119	ENSDART00000034536	GO:0007264	small GTPase mediated signal transduction	RAB5C, member RAS oncogene family [Source:RefSeq_peptide;Acc:NP_958909]	rab5c
-1	11521829	3	ENSDARG00000026712	11558119	ENSDART00000034536	GO:0015031	protein transport	RAB5C, member RAS oncogene family [Source:RefSeq_peptide;Acc:NP_958909]	rab5c
-1	11521829	3	ENSDARG00000026712	11558119	ENSDART00000034536	GO:0016020	membrane	RAB5C, member RAS oncogene family [Source:RefSeq_peptide;Acc:NP_958909]	rab5c
-1	11521829	3	ENSDARG00000026712	11558119	ENSDART00000034536	GO:0016337	cell-cell adhesion	RAB5C, member RAS oncogene family [Source:RefSeq_peptide;Acc:NP_958909]	rab5c
-1	11521829	3	ENSDARG00000026712	11558119	ENSDART00000034536	GO:0030100	regulation of endocytosis	RAB5C, member RAS oncogene family [Source:RefSeq_peptide;Acc:NP_958909]	rab5c
-1	11521829	3	ENSDARG00000026712	11558119	ENSDART00000034536	GO:0048276	gastrulation (sensu Vertebrata)	RAB5C, member RAS oncogene family [Source:RefSeq_peptide;Acc:NP_958909]	rab5c
-1	11582186	3	ENSDARG00000062565	11626160	ENSDART00000090633
-1	11632244	3	ENSDARG00000070932	11636344	ENSDART00000104549	GO:0007218	neuropeptide signaling pathway	hypocretin (orexin) neuropeptide precursor [Source:RefSeq_peptide;Acc:NP_001070860]	hcrt
-1	11632244	3	ENSDARG00000070932	11636344	ENSDART00000104549	GO:0007631	feeding behavior	hypocretin (orexin) neuropeptide precursor [Source:RefSeq_peptide;Acc:NP_001070860]	hcrt
-1	11632244	3	ENSDARG00000070932	11636344	ENSDART00000104549	GO:0042324	hypocretin receptor binding	hypocretin (orexin) neuropeptide precursor [Source:RefSeq_peptide;Acc:NP_001070860]	hcrt
-1	11632244	3	ENSDARG00000070932	11636344	ENSDART00000104549	GO:0042594	response to starvation	hypocretin (orexin) neuropeptide precursor [Source:RefSeq_peptide;Acc:NP_001070860]	hcrt
-1	11632244	3	ENSDARG00000070932	11636344	ENSDART00000104549	GO:0042746	circadian sleep/wake cycle, wakefulness	hypocretin (orexin) neuropeptide precursor [Source:RefSeq_peptide;Acc:NP_001070860]	hcrt
-1	11665495	3	ENSDARG00000062575	11717152	ENSDART00000090676				LOC572445
-1	11841773	3	ENSDARG00000019392	11922150	ENSDART00000059346			signal transducer and activator of transcription 5.1 [Source:RefSeq_peptide;Acc:NP_919368]	stat5.1
-1	11841773	3	ENSDARG00000019392	11922150	ENSDART00000024832	GO:0003677	DNA binding	signal transducer and activator of transcription 5.1 [Source:RefSeq_peptide;Acc:NP_919368]	stat5.1
-1	11841773	3	ENSDARG00000019392	11922150	ENSDART00000024832	GO:0003700	transcription factor activity	signal transducer and activator of transcription 5.1 [Source:RefSeq_peptide;Acc:NP_919368]	stat5.1
-1	11841773	3	ENSDARG00000019392	11922150	ENSDART00000024832	GO:0004871	signal transducer activity	signal transducer and activator of transcription 5.1 [Source:RefSeq_peptide;Acc:NP_919368]	stat5.1
-1	11841773	3	ENSDARG00000019392	11922150	ENSDART00000024832	GO:0005509	calcium ion binding	signal transducer and activator of transcription 5.1 [Source:RefSeq_peptide;Acc:NP_919368]	stat5.1
-1	11841773	3	ENSDARG00000019392	11922150	ENSDART00000024832	GO:0005634	nucleus	signal transducer and activator of transcription 5.1 [Source:RefSeq_peptide;Acc:NP_919368]	stat5.1
-1	11841773	3	ENSDARG00000019392	11922150	ENSDART00000024832	GO:0006355	regulation of transcription, DNA-dependent	signal transducer and activator of transcription 5.1 [Source:RefSeq_peptide;Acc:NP_919368]	stat5.1
-1	11841773	3	ENSDARG00000019392	11922150	ENSDART00000024832	GO:0007165	signal transduction	signal transducer and activator of transcription 5.1 [Source:RefSeq_peptide;Acc:NP_919368]	stat5.1
-1	11841773	3	ENSDARG00000019392	11922150	ENSDART00000024832	GO:0007242	intracellular signaling cascade	signal transducer and activator of transcription 5.1 [Source:RefSeq_peptide;Acc:NP_919368]	stat5.1
-1	11841773	3	ENSDARG00000019392	11922150	ENSDART00000024832	GO:0030098	lymphocyte differentiation	signal transducer and activator of transcription 5.1 [Source:RefSeq_peptide;Acc:NP_919368]	stat5.1
-1	11841773	3	ENSDARG00000019392	11922150	ENSDART00000024832	GO:0045639	positive regulation of myeloid cell differentiation	signal transducer and activator of transcription 5.1 [Source:RefSeq_peptide;Acc:NP_919368]	stat5.1
-1	11841773	3	ENSDARG00000019392	11922150	ENSDART00000024832	GO:0045944	positive regulation of transcription from RNA polymerase II promoter	signal transducer and activator of transcription 5.1 [Source:RefSeq_peptide;Acc:NP_919368]	stat5.1
-1	11841773	3	ENSDARG00000019392	11922150	ENSDART00000024832	GO:0048821	erythrocyte development	signal transducer and activator of transcription 5.1 [Source:RefSeq_peptide;Acc:NP_919368]	stat5.1
-1	12078723	3	ENSDARG00000022712	12155510	ENSDART00000022006	GO:0001736	establishment of planar polarity	signal transduction and activation of transcription 3 [Source:RefSeq_peptide;Acc:NP_571554]	stat3
-1	12078723	3	ENSDARG00000022712	12155510	ENSDART00000022006	GO:0001837	epithelial to mesenchymal transition	signal transduction and activation of transcription 3 [Source:RefSeq_peptide;Acc:NP_571554]	stat3
-1	12078723	3	ENSDARG00000022712	12155510	ENSDART00000022006	GO:0003677	DNA binding	signal transduction and activation of transcription 3 [Source:RefSeq_peptide;Acc:NP_571554]	stat3
-1	12078723	3	ENSDARG00000022712	12155510	ENSDART00000022006	GO:0003700	transcription factor activity	signal transduction and activation of transcription 3 [Source:RefSeq_peptide;Acc:NP_571554]	stat3
-1	12078723	3	ENSDARG00000022712	12155510	ENSDART00000022006	GO:0004871	signal transducer activity	signal transduction and activation of transcription 3 [Source:RefSeq_peptide;Acc:NP_571554]	stat3
-1	12078723	3	ENSDARG00000022712	12155510	ENSDART00000022006	GO:0005509	calcium ion binding	signal transduction and activation of transcription 3 [Source:RefSeq_peptide;Acc:NP_571554]	stat3
-1	12078723	3	ENSDARG00000022712	12155510	ENSDART00000022006	GO:0005634	nucleus	signal transduction and activation of transcription 3 [Source:RefSeq_peptide;Acc:NP_571554]	stat3
-1	12078723	3	ENSDARG00000022712	12155510	ENSDART00000022006	GO:0006355	regulation of transcription, DNA-dependent	signal transduction and activation of transcription 3 [Source:RefSeq_peptide;Acc:NP_571554]	stat3
-1	12078723	3	ENSDARG00000022712	12155510	ENSDART00000022006	GO:0007165	signal transduction	signal transduction and activation of transcription 3 [Source:RefSeq_peptide;Acc:NP_571554]	stat3
-1	12078723	3	ENSDARG00000022712	12155510	ENSDART00000022006	GO:0007242	intracellular signaling cascade	signal transduction and activation of transcription 3 [Source:RefSeq_peptide;Acc:NP_571554]	stat3
-1	12078723	3	ENSDARG00000022712	12155510	ENSDART00000022006	GO:0008045	motor axon guidance	signal transduction and activation of transcription 3 [Source:RefSeq_peptide;Acc:NP_571554]	stat3
-1	12078723	3	ENSDARG00000022712	12155510	ENSDART00000022006	GO:0030010	establishment of cell polarity	signal transduction and activation of transcription 3 [Source:RefSeq_peptide;Acc:NP_571554]	stat3
-1	12078723	3	ENSDARG00000022712	12155510	ENSDART00000022006	GO:0042074	cell migration involved in gastrulation	signal transduction and activation of transcription 3 [Source:RefSeq_peptide;Acc:NP_571554]	stat3
-1	12078723	3	ENSDARG00000022712	12155510	ENSDART00000080854			signal transduction and activation of transcription 3 [Source:RefSeq_peptide;Acc:NP_571554]	stat3
-1	12078723	3	ENSDARG00000022712	12155510	ENSDART00000104519			signal transduction and activation of transcription 3 [Source:RefSeq_peptide;Acc:NP_571554]	stat3
-1	12213047	3	ENSDARG00000020847	12263870	ENSDART00000017646			ATPase, H+ transporting, lysosomal V0 subunit a isoform 1 [Source:RefSeq_peptide;Acc:NP_997837]	atp6v0a1
-1	12213047	3	ENSDARG00000020847	12263870	ENSDART00000104510	GO:0003676	nucleic acid binding	ATPase, H+ transporting, lysosomal V0 subunit a isoform 1 [Source:RefSeq_peptide;Acc:NP_997837]	atp6v0a1
-1	12213047	3	ENSDARG00000020847	12263870	ENSDART00000104510	GO:0005622	intracellular	ATPase, H+ transporting, lysosomal V0 subunit a isoform 1 [Source:RefSeq_peptide;Acc:NP_997837]	atp6v0a1
-1	12213047	3	ENSDARG00000020847	12263870	ENSDART00000104510	GO:0008270	zinc ion binding	ATPase, H+ transporting, lysosomal V0 subunit a isoform 1 [Source:RefSeq_peptide;Acc:NP_997837]	atp6v0a1
-1	12213047	3	ENSDARG00000020847	12263870	ENSDART00000104510	GO:0015992	proton transport	ATPase, H+ transporting, lysosomal V0 subunit a isoform 1 [Source:RefSeq_peptide;Acc:NP_997837]	atp6v0a1
-1	12213047	3	ENSDARG00000020847	12263870	ENSDART00000104510	GO:0016020	membrane	ATPase, H+ transporting, lysosomal V0 subunit a isoform 1 [Source:RefSeq_peptide;Acc:NP_997837]	atp6v0a1
-1	12313238	3	ENSDARG00000015922	12344165	ENSDART00000023985	GO:0003674	molecular_function	hypothetical protein LOC777621 [Source:RefSeq_peptide;Acc:NP_001071197]	zgc:153952
-1	12313238	3	ENSDARG00000015922	12344165	ENSDART00000023985	GO:0005575	cellular_component	hypothetical protein LOC777621 [Source:RefSeq_peptide;Acc:NP_001071197]	zgc:153952
-1	12313238	3	ENSDARG00000015922	12344165	ENSDART00000023985	GO:0008150	biological_process	hypothetical protein LOC777621 [Source:RefSeq_peptide;Acc:NP_001071197]	zgc:153952
-1	12417767	3	ENSDARG00000038296	12423570	ENSDART00000055854	GO:0003674	molecular_function	hypothetical protein LOC751651 [Source:RefSeq_peptide;Acc:NP_001038833]	zgc:153124
-1	12417767	3	ENSDARG00000038296	12423570	ENSDART00000055854	GO:0008150	biological_process	hypothetical protein LOC751651 [Source:RefSeq_peptide;Acc:NP_001038833]	zgc:153124
-1	12417767	3	ENSDARG00000038296	12423570	ENSDART00000055854	GO:0016021	integral to membrane	hypothetical protein LOC751651 [Source:RefSeq_peptide;Acc:NP_001038833]	zgc:153124
1	12425227	3	ENSDARG00000038297	12438833	ENSDART00000055855	GO:0005575	cellular_component	Putative L-aspartate dehydrogenase (EC 1.4.1.21). [Source:Uniprot/SWISSPROT;Acc:Q66I59]	zgc:103722
1	12425227	3	ENSDARG00000038297	12438833	ENSDART00000055855	GO:0006742	NADP catabolic process	Putative L-aspartate dehydrogenase (EC 1.4.1.21). [Source:Uniprot/SWISSPROT;Acc:Q66I59]	zgc:103722
1	12425227	3	ENSDARG00000038297	12438833	ENSDART00000055855	GO:0016491	oxidoreductase activity	Putative L-aspartate dehydrogenase (EC 1.4.1.21). [Source:Uniprot/SWISSPROT;Acc:Q66I59]	zgc:103722
1	12425227	3	ENSDARG00000038297	12438833	ENSDART00000055855	GO:0019363	pyridine nucleotide biosynthetic process	Putative L-aspartate dehydrogenase (EC 1.4.1.21). [Source:Uniprot/SWISSPROT;Acc:Q66I59]	zgc:103722
-1	12439952	3	ENSDARG00000016875	12461535	ENSDART00000008711	GO:0004373	glycogen (starch) synthase activity	hypothetical protein LOC394155 [Source:RefSeq_peptide;Acc:NP_957474]	zgc:63701
-1	12439952	3	ENSDARG00000016875	12461535	ENSDART00000008711	GO:0005575	cellular_component	hypothetical protein LOC394155 [Source:RefSeq_peptide;Acc:NP_957474]	zgc:63701
-1	12439952	3	ENSDARG00000016875	12461535	ENSDART00000008711	GO:0005978	glycogen biosynthetic process	hypothetical protein LOC394155 [Source:RefSeq_peptide;Acc:NP_957474]	zgc:63701
1	12466906	3	ENSDARG00000027689	12498360	ENSDART00000055859	GO:0000166	nucleotide binding	DNA polymerase delta1 catalytic subunit [Source:RefSeq_peptide;Acc:NP_001034899]	pold1
1	12466906	3	ENSDARG00000027689	12498360	ENSDART00000055859	GO:0003677	DNA binding	DNA polymerase delta1 catalytic subunit [Source:RefSeq_peptide;Acc:NP_001034899]	pold1
1	12466906	3	ENSDARG00000027689	12498360	ENSDART00000055859	GO:0003887	DNA-directed DNA polymerase activity	DNA polymerase delta1 catalytic subunit [Source:RefSeq_peptide;Acc:NP_001034899]	pold1
1	12466906	3	ENSDARG00000027689	12498360	ENSDART00000055859	GO:0005634	nucleus	DNA polymerase delta1 catalytic subunit [Source:RefSeq_peptide;Acc:NP_001034899]	pold1
1	12466906	3	ENSDARG00000027689	12498360	ENSDART00000055859	GO:0006260	DNA replication	DNA polymerase delta1 catalytic subunit [Source:RefSeq_peptide;Acc:NP_001034899]	pold1
1	12466906	3	ENSDARG00000027689	12498360	ENSDART00000055859	GO:0008408	3'-5' exonuclease activity	DNA polymerase delta1 catalytic subunit [Source:RefSeq_peptide;Acc:NP_001034899]	pold1
1	12466906	3	ENSDARG00000027689	12498360	ENSDART00000017591			DNA polymerase delta1 catalytic subunit [Source:RefSeq_peptide;Acc:NP_001034899]	pold1
-1	12506219	3	ENSDARG00000013161	12521929	ENSDART00000013816	GO:0000166	nucleotide binding	hypothetical protein LOC393228 [Source:RefSeq_peptide;Acc:NP_956552]	zgc:55558
-1	12506219	3	ENSDARG00000013161	12521929	ENSDART00000013816	GO:0005525	GTP binding	hypothetical protein LOC393228 [Source:RefSeq_peptide;Acc:NP_956552]	zgc:55558
-1	12506219	3	ENSDARG00000013161	12521929	ENSDART00000013816	GO:0005579	membrane attack complex	hypothetical protein LOC393228 [Source:RefSeq_peptide;Acc:NP_956552]	zgc:55558
-1	12506219	3	ENSDARG00000013161	12521929	ENSDART00000013816	GO:0005622	intracellular	hypothetical protein LOC393228 [Source:RefSeq_peptide;Acc:NP_956552]	zgc:55558
-1	12506219	3	ENSDARG00000013161	12521929	ENSDART00000013816	GO:0007264	small GTPase mediated signal transduction	hypothetical protein LOC393228 [Source:RefSeq_peptide;Acc:NP_956552]	zgc:55558
-1	12506219	3	ENSDARG00000013161	12521929	ENSDART00000013816	GO:0016020	membrane	hypothetical protein LOC393228 [Source:RefSeq_peptide;Acc:NP_956552]	zgc:55558
-1	12532145	3	ENSDARG00000016480	12573588	ENSDART00000104481	GO:0003674	molecular_function	hypothetical protein LOC795293 [Source:RefSeq_peptide;Acc:NP_001092225]	slc17a7
-1	12532145	3	ENSDARG00000016480	12573588	ENSDART00000104481	GO:0005575	cellular_component	hypothetical protein LOC795293 [Source:RefSeq_peptide;Acc:NP_001092225]	slc17a7
-1	12532145	3	ENSDARG00000016480	12573588	ENSDART00000104481	GO:0008150	biological_process	hypothetical protein LOC795293 [Source:RefSeq_peptide;Acc:NP_001092225]	slc17a7
-1	12532145	3	ENSDARG00000016480	12573588	ENSDART00000042358	GO:0003674	molecular_function	hypothetical protein LOC795293 [Source:RefSeq_peptide;Acc:NP_001092225]	slc17a7
-1	12532145	3	ENSDARG00000016480	12573588	ENSDART00000042358	GO:0005575	cellular_component	hypothetical protein LOC795293 [Source:RefSeq_peptide;Acc:NP_001092225]	slc17a7
-1	12532145	3	ENSDARG00000016480	12573588	ENSDART00000042358	GO:0008150	biological_process	hypothetical protein LOC795293 [Source:RefSeq_peptide;Acc:NP_001092225]	slc17a7
-1	12532145	3	ENSDARG00000016480	12573588	ENSDART00000104479			hypothetical protein LOC795293 [Source:RefSeq_peptide;Acc:NP_001092225]	slc17a7
-1	12532145	3	ENSDARG00000016480	12573588	ENSDART00000013868	GO:0003674	molecular_function	hypothetical protein LOC795293 [Source:RefSeq_peptide;Acc:NP_001092225]	slc17a7
-1	12532145	3	ENSDARG00000016480	12573588	ENSDART00000013868	GO:0005575	cellular_component	hypothetical protein LOC795293 [Source:RefSeq_peptide;Acc:NP_001092225]	slc17a7
-1	12532145	3	ENSDARG00000016480	12573588	ENSDART00000013868	GO:0008150	biological_process	hypothetical protein LOC795293 [Source:RefSeq_peptide;Acc:NP_001092225]	slc17a7
-1	12594764	3	ENSDARG00000007129	12619830	ENSDART00000018010			Novel protein similar to vertebrate solute carrier family 6 (Neurotransmitter transporter), member 15 (SLC6A15) (Fragment). [Source:Uniprot/SPTREMBL;Acc:A3QK28]	A3QK28_DANRE
-1	12594764	3	ENSDARG00000007129	12619830	ENSDART00000080767			Novel protein similar to vertebrate solute carrier family 6 (Neurotransmitter transporter), member 15 (SLC6A15) (Fragment). [Source:Uniprot/SPTREMBL;Acc:A3QK28]	A3QK28_DANRE
-1	12594764	3	ENSDARG00000007129	12619830	ENSDART00000080771			Novel protein similar to vertebrate solute carrier family 6 (Neurotransmitter transporter), member 15 (SLC6A15) (Fragment). [Source:Uniprot/SPTREMBL;Acc:A3QK28]	A3QK28_DANRE
1	12647424	3	ENSDARG00000057984	12671629	ENSDART00000080749	GO:0003674	molecular_function	hypothetical protein LOC503735 [Source:RefSeq_peptide;Acc:NP_001013331]	zgc:113583
1	12647424	3	ENSDARG00000057984	12671629	ENSDART00000080749	GO:0005575	cellular_component	hypothetical protein LOC503735 [Source:RefSeq_peptide;Acc:NP_001013331]	zgc:113583
1	12647424	3	ENSDARG00000057984	12671629	ENSDART00000080749	GO:0008150	biological_process	hypothetical protein LOC503735 [Source:RefSeq_peptide;Acc:NP_001013331]	zgc:113583
-1	12727851	3	ENSDARG00000062618	12729116	ENSDART00000090767				LOC795702
1	12771230	3	ENSDARG00000012261	12795553	ENSDART00000017172	GO:0000166	nucleotide binding	Eftud2 protein (Fragment). [Source:Uniprot/SPTREMBL;Acc:Q803Q6]	eftud2
1	12771230	3	ENSDARG00000012261	12795553	ENSDART00000017172	GO:0003924	GTPase activity	Eftud2 protein (Fragment). [Source:Uniprot/SPTREMBL;Acc:Q803Q6]	eftud2
1	12771230	3	ENSDARG00000012261	12795553	ENSDART00000017172	GO:0005525	GTP binding	Eftud2 protein (Fragment). [Source:Uniprot/SPTREMBL;Acc:Q803Q6]	eftud2
1	12771230	3	ENSDARG00000012261	12795553	ENSDART00000017172	GO:0005575	cellular_component	Eftud2 protein (Fragment). [Source:Uniprot/SPTREMBL;Acc:Q803Q6]	eftud2
-1	12903027	3	ENSDARG00000021195	12918860	ENSDART00000009568	GO:0003828	alpha-N-acetylneuraminate alpha-2,8-sialyltransferase activity	Alpha-2,8-sialyltransferase ST8Sia VI (EC 2.4.99.8) (Fragment). [Source:Uniprot/SPTREMBL;Acc:Q6KBZ7]	st8sia6
-1	12903027	3	ENSDARG00000021195	12918860	ENSDART00000009568	GO:0006486	protein amino acid glycosylation	Alpha-2,8-sialyltransferase ST8Sia VI (EC 2.4.99.8) (Fragment). [Source:Uniprot/SPTREMBL;Acc:Q6KBZ7]	st8sia6
-1	12903027	3	ENSDARG00000021195	12918860	ENSDART00000009568	GO:0008373	sialyltransferase activity	Alpha-2,8-sialyltransferase ST8Sia VI (EC 2.4.99.8) (Fragment). [Source:Uniprot/SPTREMBL;Acc:Q6KBZ7]	st8sia6
-1	12903027	3	ENSDARG00000021195	12918860	ENSDART00000009568	GO:0016740	transferase activity	Alpha-2,8-sialyltransferase ST8Sia VI (EC 2.4.99.8) (Fragment). [Source:Uniprot/SPTREMBL;Acc:Q6KBZ7]	st8sia6
-1	12903027	3	ENSDARG00000021195	12918860	ENSDART00000009568	GO:0016757	transferase activity, transferring glycosyl groups	Alpha-2,8-sialyltransferase ST8Sia VI (EC 2.4.99.8) (Fragment). [Source:Uniprot/SPTREMBL;Acc:Q6KBZ7]	st8sia6
-1	12903027	3	ENSDARG00000021195	12918860	ENSDART00000009568	GO:0030173	integral to Golgi membrane	Alpha-2,8-sialyltransferase ST8Sia VI (EC 2.4.99.8) (Fragment). [Source:Uniprot/SPTREMBL;Acc:Q6KBZ7]	st8sia6
-1	12952425	3	ENSDARG00000013307	12954927	ENSDART00000018975	GO:0003735	structural constituent of ribosome	60S ribosomal protein L19. [Source:Uniprot/SWISSPROT;Acc:Q6P5L3]	rpl19
-1	12952425	3	ENSDARG00000013307	12954927	ENSDART00000018975	GO:0005622	intracellular	60S ribosomal protein L19. [Source:Uniprot/SWISSPROT;Acc:Q6P5L3]	rpl19
-1	12952425	3	ENSDARG00000013307	12954927	ENSDART00000018975	GO:0005840	ribosome	60S ribosomal protein L19. [Source:Uniprot/SWISSPROT;Acc:Q6P5L3]	rpl19
-1	12952425	3	ENSDARG00000013307	12954927	ENSDART00000018975	GO:0006412	translation	60S ribosomal protein L19. [Source:Uniprot/SWISSPROT;Acc:Q6P5L3]	rpl19
-1	12952425	3	ENSDARG00000013307	12954927	ENSDART00000018975	GO:0030529	ribonucleoprotein complex	60S ribosomal protein L19. [Source:Uniprot/SWISSPROT;Acc:Q6P5L3]	rpl19
1	12957211	3	ENSDARG00000002167	13027513	ENSDART00000057159	GO:0004872	receptor activity	calcium channel, voltage-dependent, beta 1 subunit [Source:RefSeq_peptide;Acc:NP_001002652]	cacnb1
1	12957211	3	ENSDARG00000002167	13027513	ENSDART00000057159	GO:0005245	voltage-gated calcium channel activity	calcium channel, voltage-dependent, beta 1 subunit [Source:RefSeq_peptide;Acc:NP_001002652]	cacnb1
1	12957211	3	ENSDARG00000002167	13027513	ENSDART00000057159	GO:0005262	calcium channel activity	calcium channel, voltage-dependent, beta 1 subunit [Source:RefSeq_peptide;Acc:NP_001002652]	cacnb1
1	12957211	3	ENSDARG00000002167	13027513	ENSDART00000057159	GO:0005509	calcium ion binding	calcium channel, voltage-dependent, beta 1 subunit [Source:RefSeq_peptide;Acc:NP_001002652]	cacnb1
1	12957211	3	ENSDARG00000002167	13027513	ENSDART00000057159	GO:0005891	voltage-gated calcium channel complex	calcium channel, voltage-dependent, beta 1 subunit [Source:RefSeq_peptide;Acc:NP_001002652]	cacnb1
1	12957211	3	ENSDARG00000002167	13027513	ENSDART00000057159	GO:0006810	transport	calcium channel, voltage-dependent, beta 1 subunit [Source:RefSeq_peptide;Acc:NP_001002652]	cacnb1
1	12957211	3	ENSDARG00000002167	13027513	ENSDART00000057159	GO:0006816	calcium ion transport	calcium channel, voltage-dependent, beta 1 subunit [Source:RefSeq_peptide;Acc:NP_001002652]	cacnb1
1	12957211	3	ENSDARG00000002167	13027513	ENSDART00000057159	GO:0006936	muscle contraction	calcium channel, voltage-dependent, beta 1 subunit [Source:RefSeq_peptide;Acc:NP_001002652]	cacnb1
1	12957211	3	ENSDARG00000002167	13027513	ENSDART00000057159	GO:0016020	membrane	calcium channel, voltage-dependent, beta 1 subunit [Source:RefSeq_peptide;Acc:NP_001002652]	cacnb1
1	12957211	3	ENSDARG00000002167	13027513	ENSDART00000057159	GO:0019855	calcium channel inhibitor activity	calcium channel, voltage-dependent, beta 1 subunit [Source:RefSeq_peptide;Acc:NP_001002652]	cacnb1
1	12957211	3	ENSDARG00000002167	13027513	ENSDART00000012835			calcium channel, voltage-dependent, beta 1 subunit [Source:RefSeq_peptide;Acc:NP_001002652]	cacnb1
1	12984136	3	ENSDARG00000064339	12984254	ENSDART00000094031			5S ribosomal RNA [Source: RFAM 8.0]	5S_rRNA
1	13042969	3	ENSDARG00000035719	13050494	ENSDART00000016616	GO:0000166	nucleotide binding	hypothetical protein LOC393819 [Source:RefSeq_peptide;Acc:NP_957140]	zgc:77751
1	13042969	3	ENSDARG00000035719	13050494	ENSDART00000016616	GO:0005525	GTP binding	hypothetical protein LOC393819 [Source:RefSeq_peptide;Acc:NP_957140]	zgc:77751
1	13042969	3	ENSDARG00000035719	13050494	ENSDART00000016616	GO:0005622	intracellular	hypothetical protein LOC393819 [Source:RefSeq_peptide;Acc:NP_957140]	zgc:77751
1	13042969	3	ENSDARG00000035719	13050494	ENSDART00000016616	GO:0006810	transport	hypothetical protein LOC393819 [Source:RefSeq_peptide;Acc:NP_957140]	zgc:77751
1	13042969	3	ENSDARG00000035719	13050494	ENSDART00000016616	GO:0007264	small GTPase mediated signal transduction	hypothetical protein LOC393819 [Source:RefSeq_peptide;Acc:NP_957140]	zgc:77751
1	13074513	3	ENSDARG00000057867	13111898	ENSDART00000064838			LIM and SH3 protein 1 [Source:RefSeq_peptide;Acc:NP_997801]	zgc:77542
1	13074513	3	ENSDARG00000057867	13111898	ENSDART00000051807	GO:0003779	actin binding	LIM and SH3 protein 1 [Source:RefSeq_peptide;Acc:NP_997801]	zgc:77542
1	13074513	3	ENSDARG00000057867	13111898	ENSDART00000051807	GO:0005856	cytoskeleton	LIM and SH3 protein 1 [Source:RefSeq_peptide;Acc:NP_997801]	zgc:77542
1	13074513	3	ENSDARG00000057867	13111898	ENSDART00000051807	GO:0006810	transport	LIM and SH3 protein 1 [Source:RefSeq_peptide;Acc:NP_997801]	zgc:77542
1	13074513	3	ENSDARG00000057867	13111898	ENSDART00000051807	GO:0006829	zinc ion transport	LIM and SH3 protein 1 [Source:RefSeq_peptide;Acc:NP_997801]	zgc:77542
1	13074513	3	ENSDARG00000057867	13111898	ENSDART00000051807	GO:0008270	zinc ion binding	LIM and SH3 protein 1 [Source:RefSeq_peptide;Acc:NP_997801]	zgc:77542
1	13074513	3	ENSDARG00000057867	13111898	ENSDART00000051807	GO:0046872	metal ion binding	LIM and SH3 protein 1 [Source:RefSeq_peptide;Acc:NP_997801]	zgc:77542
1	13129506	3	ENSDARG00000057853	13139825	ENSDART00000023859	GO:0015986	ATP synthesis coupled proton transport	ATPase, H+ transporting, lysosomal, V0 subunit c [Source:RefSeq_peptide;Acc:NP_775362]	atp6v0c
1	13129506	3	ENSDARG00000057853	13139825	ENSDART00000023859	GO:0016020	membrane	ATPase, H+ transporting, lysosomal, V0 subunit c [Source:RefSeq_peptide;Acc:NP_775362]	atp6v0c
1	13129506	3	ENSDARG00000057853	13139825	ENSDART00000023859	GO:0016021	integral to membrane	ATPase, H+ transporting, lysosomal, V0 subunit c [Source:RefSeq_peptide;Acc:NP_775362]	atp6v0c
1	13129506	3	ENSDARG00000057853	13139825	ENSDART00000023859	GO:0016469	proton-transporting two-sector ATPase complex	ATPase, H+ transporting, lysosomal, V0 subunit c [Source:RefSeq_peptide;Acc:NP_775362]	atp6v0c
1	13129506	3	ENSDARG00000057853	13139825	ENSDART00000023859	GO:0046933	hydrogen ion transporting ATP synthase activity, rotational mechanism	ATPase, H+ transporting, lysosomal, V0 subunit c [Source:RefSeq_peptide;Acc:NP_775362]	atp6v0c
1	13129506	3	ENSDARG00000057853	13139825	ENSDART00000023859	GO:0046961	hydrogen ion transporting ATPase activity, rotational mechanism	ATPase, H+ transporting, lysosomal, V0 subunit c [Source:RefSeq_peptide;Acc:NP_775362]	atp6v0c
1	13173911	3	ENSDARG00000057910	13181768	ENSDART00000080672	GO:0003674	molecular_function	hypothetical protein LOC492504 [Source:RefSeq_peptide;Acc:NP_001007377]	zgc:101877
1	13173911	3	ENSDARG00000057910	13181768	ENSDART00000080672	GO:0005575	cellular_component	hypothetical protein LOC492504 [Source:RefSeq_peptide;Acc:NP_001007377]	zgc:101877
1	13173911	3	ENSDARG00000057910	13181768	ENSDART00000080672	GO:0008150	biological_process	hypothetical protein LOC492504 [Source:RefSeq_peptide;Acc:NP_001007377]	zgc:101877
1	13184712	3	ENSDARG00000057904	13194308	ENSDART00000080666	GO:0000166	nucleotide binding	nucleoside diphosphate kinase-Z3 [Source:RefSeq_peptide;Acc:NP_571003]	ndpkz3
1	13184712	3	ENSDARG00000057904	13194308	ENSDART00000080666	GO:0000287	magnesium ion binding	nucleoside diphosphate kinase-Z3 [Source:RefSeq_peptide;Acc:NP_571003]	ndpkz3
1	13184712	3	ENSDARG00000057904	13194308	ENSDART00000080666	GO:0004550	nucleoside diphosphate kinase activity	nucleoside diphosphate kinase-Z3 [Source:RefSeq_peptide;Acc:NP_571003]	ndpkz3
1	13184712	3	ENSDARG00000057904	13194308	ENSDART00000080666	GO:0005524	ATP binding	nucleoside diphosphate kinase-Z3 [Source:RefSeq_peptide;Acc:NP_571003]	ndpkz3
1	13184712	3	ENSDARG00000057904	13194308	ENSDART00000080666	GO:0006183	GTP biosynthetic process	nucleoside diphosphate kinase-Z3 [Source:RefSeq_peptide;Acc:NP_571003]	ndpkz3
1	13184712	3	ENSDARG00000057904	13194308	ENSDART00000080666	GO:0006228	UTP biosynthetic process	nucleoside diphosphate kinase-Z3 [Source:RefSeq_peptide;Acc:NP_571003]	ndpkz3
1	13184712	3	ENSDARG00000057904	13194308	ENSDART00000080666	GO:0006241	CTP biosynthetic process	nucleoside diphosphate kinase-Z3 [Source:RefSeq_peptide;Acc:NP_571003]	ndpkz3
1	13184712	3	ENSDARG00000057904	13194308	ENSDART00000080666	GO:0009209	pyrimidine ribonucleoside triphosphate biosynthetic process	nucleoside diphosphate kinase-Z3 [Source:RefSeq_peptide;Acc:NP_571003]	ndpkz3
1	13184712	3	ENSDARG00000057904	13194308	ENSDART00000080666	GO:0016301	kinase activity	nucleoside diphosphate kinase-Z3 [Source:RefSeq_peptide;Acc:NP_571003]	ndpkz3
1	13184712	3	ENSDARG00000057904	13194308	ENSDART00000080666	GO:0016740	transferase activity	nucleoside diphosphate kinase-Z3 [Source:RefSeq_peptide;Acc:NP_571003]	ndpkz3
-1	13198100	3	ENSDARG00000062531	13278472	ENSDART00000090496				LOC793987
-1	13283701	3	ENSDARG00000034427	13292889	ENSDART00000010280	GO:0003674	molecular_function	hematological and neurological expressed 1-like [Source:RefSeq_peptide;Acc:NP_955869]	hn1l
-1	13283701	3	ENSDARG00000034427	13292889	ENSDART00000010280	GO:0005575	cellular_component	hematological and neurological expressed 1-like [Source:RefSeq_peptide;Acc:NP_955869]	hn1l
-1	13283701	3	ENSDARG00000034427	13292889	ENSDART00000010280	GO:0008150	biological_process	hematological and neurological expressed 1-like [Source:RefSeq_peptide;Acc:NP_955869]	hn1l
-1	13283701	3	ENSDARG00000034427	13292889	ENSDART00000055780	GO:0003674	molecular_function	hematological and neurological expressed 1-like [Source:RefSeq_peptide;Acc:NP_955869]	hn1l
-1	13283701	3	ENSDARG00000034427	13292889	ENSDART00000055780	GO:0005575	cellular_component	hematological and neurological expressed 1-like [Source:RefSeq_peptide;Acc:NP_955869]	hn1l
-1	13283701	3	ENSDARG00000034427	13292889	ENSDART00000055780	GO:0008150	biological_process	hematological and neurological expressed 1-like [Source:RefSeq_peptide;Acc:NP_955869]	hn1l
1	13331259	3	ENSDARG00000057807	13338366	ENSDART00000041461				LOC798355
1	13331259	3	ENSDARG00000057807	13338366	ENSDART00000080566				LOC798355
-1	13351170	3	ENSDARG00000070866	13358232	ENSDART00000104397	GO:0003674	molecular_function	hypothetical protein LOC407695 [Source:RefSeq_peptide;Acc:NP_001017400]	zgc:110086
-1	13351170	3	ENSDARG00000070866	13358232	ENSDART00000104397	GO:0005575	cellular_component	hypothetical protein LOC407695 [Source:RefSeq_peptide;Acc:NP_001017400]	zgc:110086
-1	13351170	3	ENSDARG00000070866	13358232	ENSDART00000104397	GO:0008150	biological_process	hypothetical protein LOC407695 [Source:RefSeq_peptide;Acc:NP_001017400]	zgc:110086
	13158166		BX296674
1	13392468	3	ENSDARG00000057753	13402454	ENSDART00000080509	GO:0005575	cellular_component	hypothetical protein LOC550454 [Source:RefSeq_peptide;Acc:NP_001017758]	zgc:112518
1	13392468	3	ENSDARG00000057753	13402454	ENSDART00000080509	GO:0008152	metabolic process	hypothetical protein LOC550454 [Source:RefSeq_peptide;Acc:NP_001017758]	zgc:112518
1	13392468	3	ENSDARG00000057753	13402454	ENSDART00000080509	GO:0016491	oxidoreductase activity	hypothetical protein LOC550454 [Source:RefSeq_peptide;Acc:NP_001017758]	zgc:112518
-1	13415703	3	ENSDARG00000070861	13422817	ENSDART00000080061	GO:0003674	molecular_function	hypothetical protein LOC407695 [Source:RefSeq_peptide;Acc:NP_001017400]	zgc:110086
-1	13415703	3	ENSDARG00000070861	13422817	ENSDART00000080061	GO:0005575	cellular_component	hypothetical protein LOC407695 [Source:RefSeq_peptide;Acc:NP_001017400]	zgc:110086
-1	13415703	3	ENSDARG00000070861	13422817	ENSDART00000080061	GO:0008150	biological_process	hypothetical protein LOC407695 [Source:RefSeq_peptide;Acc:NP_001017400]	zgc:110086
-1	13415703	3	ENSDARG00000070861	13422817	ENSDART00000104390			hypothetical protein LOC407695 [Source:RefSeq_peptide;Acc:NP_001017400]	zgc:110086
-1	13429765	3	ENSDARG00000038281	13434142	ENSDART00000055787	GO:0003674	molecular_function	hypothetical protein LOC503740 [Source:RefSeq_peptide;Acc:NP_001013336]	zgc:110779
-1	13429765	3	ENSDARG00000038281	13434142	ENSDART00000055787	GO:0005575	cellular_component	hypothetical protein LOC503740 [Source:RefSeq_peptide;Acc:NP_001013336]	zgc:110779
-1	13429765	3	ENSDARG00000038281	13434142	ENSDART00000055787	GO:0008150	biological_process	hypothetical protein LOC503740 [Source:RefSeq_peptide;Acc:NP_001013336]	zgc:110779
-1	13441699	3	ENSDARG00000008403	13445908	ENSDART00000055834	GO:0000287	magnesium ion binding	Probable phosphatase phospho1 (EC 3.1.3.-). [Source:Uniprot/SWISSPROT;Acc:Q6DBV4]	zgc:92423
-1	13441699	3	ENSDARG00000008403	13445908	ENSDART00000055834	GO:0005575	cellular_component	Probable phosphatase phospho1 (EC 3.1.3.-). [Source:Uniprot/SWISSPROT;Acc:Q6DBV4]	zgc:92423
-1	13441699	3	ENSDARG00000008403	13445908	ENSDART00000055834	GO:0008152	metabolic process	Probable phosphatase phospho1 (EC 3.1.3.-). [Source:Uniprot/SWISSPROT;Acc:Q6DBV4]	zgc:92423
-1	13441699	3	ENSDARG00000008403	13445908	ENSDART00000055834	GO:0016787	hydrolase activity	Probable phosphatase phospho1 (EC 3.1.3.-). [Source:Uniprot/SWISSPROT;Acc:Q6DBV4]	zgc:92423
-1	13441699	3	ENSDARG00000008403	13445908	ENSDART00000055834	GO:0016791	phosphoric monoester hydrolase activity	Probable phosphatase phospho1 (EC 3.1.3.-). [Source:Uniprot/SWISSPROT;Acc:Q6DBV4]	zgc:92423
-1	13441699	3	ENSDARG00000008403	13445908	ENSDART00000055834	GO:0046872	metal ion binding	Probable phosphatase phospho1 (EC 3.1.3.-). [Source:Uniprot/SWISSPROT;Acc:Q6DBV4]	zgc:92423
-1	13456450	3	ENSDARG00000062302	13475893	ENSDART00000089923				LOC557571
-1	13504775	3	ENSDARG00000057414	13514435	ENSDART00000080075			prohibitin [Source:RefSeq_peptide;Acc:NP_958454]	phb
	13540143		BX087219
1	13516452	3	ENSDARG00000021242	13542754	ENSDART00000004305	GO:0030529	ribonucleoprotein complex	Major vault protein (MVP). [Source:Uniprot/SWISSPROT;Acc:Q6P3L0]	mvp
1	13572141	3	ENSDARG00000057707	13580241	ENSDART00000080441	GO:0003676	nucleic acid binding	hypothetical protein LOC406856 [Source:RefSeq_peptide;Acc:NP_998700]	zgc:66443
1	13572141	3	ENSDARG00000057707	13580241	ENSDART00000080441	GO:0005622	intracellular	hypothetical protein LOC406856 [Source:RefSeq_peptide;Acc:NP_998700]	zgc:66443
1	13572141	3	ENSDARG00000057707	13580241	ENSDART00000080441	GO:0006829	zinc ion transport	hypothetical protein LOC406856 [Source:RefSeq_peptide;Acc:NP_998700]	zgc:66443
1	13572141	3	ENSDARG00000057707	13580241	ENSDART00000080441	GO:0008270	zinc ion binding	hypothetical protein LOC406856 [Source:RefSeq_peptide;Acc:NP_998700]	zgc:66443
1	13572141	3	ENSDARG00000057707	13580241	ENSDART00000080441	GO:0046872	metal ion binding	hypothetical protein LOC406856 [Source:RefSeq_peptide;Acc:NP_998700]	zgc:66443
1	13583508	3	ENSDARG00000026453	13604981	ENSDART00000026658	GO:0003676	nucleic acid binding	hypothetical protein LOC327500 [Source:RefSeq_peptide;Acc:NP_956109]	zgc:66474
1	13583508	3	ENSDARG00000026453	13604981	ENSDART00000026658	GO:0005622	intracellular	hypothetical protein LOC327500 [Source:RefSeq_peptide;Acc:NP_956109]	zgc:66474
1	13583508	3	ENSDARG00000026453	13604981	ENSDART00000026658	GO:0006829	zinc ion transport	hypothetical protein LOC327500 [Source:RefSeq_peptide;Acc:NP_956109]	zgc:66474
1	13583508	3	ENSDARG00000026453	13604981	ENSDART00000026658	GO:0008270	zinc ion binding	hypothetical protein LOC327500 [Source:RefSeq_peptide;Acc:NP_956109]	zgc:66474
1	13583508	3	ENSDARG00000026453	13604981	ENSDART00000026658	GO:0046872	metal ion binding	hypothetical protein LOC327500 [Source:RefSeq_peptide;Acc:NP_956109]	zgc:66474
-1	13745013	3	ENSDARG00000057453	13745900	ENSDART00000080134				LOC799637
1	13754640	3	ENSDARG00000002339	13761448	ENSDART00000007726	GO:0003674	molecular_function	coiled-coil domain containing 101 [Source:RefSeq_peptide;Acc:NP_001005986]	ccdc101
1	13754640	3	ENSDARG00000002339	13761448	ENSDART00000007726	GO:0005575	cellular_component	coiled-coil domain containing 101 [Source:RefSeq_peptide;Acc:NP_001005986]	ccdc101
1	13754640	3	ENSDARG00000002339	13761448	ENSDART00000007726	GO:0008150	biological_process	coiled-coil domain containing 101 [Source:RefSeq_peptide;Acc:NP_001005986]	ccdc101
1	13764096	3	ENSDARG00000011360	13774637	ENSDART00000011320	GO:0006464	protein modification process	Nfatc2ip protein (Fragment). [Source:Uniprot/SPTREMBL;Acc:Q5BLI6]	nfatc2ip
1	13776106	3	ENSDARG00000011925	13795854	ENSDART00000025324	GO:0005215	transporter activity	spinster-like [Source:RefSeq_peptide;Acc:NP_705949]	spinl
1	13776106	3	ENSDARG00000011925	13795854	ENSDART00000025324	GO:0005579	membrane attack complex	spinster-like [Source:RefSeq_peptide;Acc:NP_705949]	spinl
1	13776106	3	ENSDARG00000011925	13795854	ENSDART00000025324	GO:0006810	transport	spinster-like [Source:RefSeq_peptide;Acc:NP_705949]	spinl
1	13776106	3	ENSDARG00000011925	13795854	ENSDART00000025324	GO:0016020	membrane	spinster-like [Source:RefSeq_peptide;Acc:NP_705949]	spinl
1	13776106	3	ENSDARG00000011925	13795854	ENSDART00000025324	GO:0016021	integral to membrane	spinster-like [Source:RefSeq_peptide;Acc:NP_705949]	spinl
1	13806777	3	ENSDARG00000070845	13808098	ENSDART00000104361			Novel protein (Fragment). [Source:Uniprot/SPTREMBL;Acc:A2CEA6]	si:dkey-56d12.4
-1	13825523	3	ENSDARG00000011597	13866194	ENSDART00000025971	GO:0003674	molecular_function	ataxin 2-like [Source:RefSeq_peptide;Acc:NP_997849]	atxn2l
-1	13825523	3	ENSDARG00000011597	13866194	ENSDART00000025971	GO:0005575	cellular_component	ataxin 2-like [Source:RefSeq_peptide;Acc:NP_997849]	atxn2l
-1	13825523	3	ENSDARG00000011597	13866194	ENSDART00000025971	GO:0008150	biological_process	ataxin 2-like [Source:RefSeq_peptide;Acc:NP_997849]	atxn2l
-1	13825523	3	ENSDARG00000011597	13866194	ENSDART00000104349			ataxin 2-like [Source:RefSeq_peptide;Acc:NP_997849]	atxn2l
-1	13858707	3	ENSDARG00000057679	13890294	ENSDART00000083976	GO:0003674	molecular_function	Zgc:158474 protein. [Source:Uniprot/SPTREMBL;Acc:A2RUZ0]	zgc:158474
-1	13858707	3	ENSDARG00000057679	13890294	ENSDART00000083976	GO:0005575	cellular_component	Zgc:158474 protein. [Source:Uniprot/SPTREMBL;Acc:A2RUZ0]	zgc:158474
-1	13858707	3	ENSDARG00000057679	13890294	ENSDART00000083976	GO:0008150	biological_process	Zgc:158474 protein. [Source:Uniprot/SPTREMBL;Acc:A2RUZ0]	zgc:158474
-1	13858707	3	ENSDARG00000057679	13890294	ENSDART00000080399			Zgc:158474 protein. [Source:Uniprot/SPTREMBL;Acc:A2RUZ0]	zgc:158474
1	13898735	3	ENSDARG00000015310	13918905	ENSDART00000042512			hypothetical protein LOC406752 [Source:RefSeq_peptide;Acc:NP_998608]	zgc:55645
1	13898735	3	ENSDARG00000015310	13918905	ENSDART00000104338	GO:0003674	molecular_function	hypothetical protein LOC406752 [Source:RefSeq_peptide;Acc:NP_998608]	zgc:55645
1	13898735	3	ENSDARG00000015310	13918905	ENSDART00000104338	GO:0005622	intracellular	hypothetical protein LOC406752 [Source:RefSeq_peptide;Acc:NP_998608]	zgc:55645
1	13898735	3	ENSDARG00000015310	13918905	ENSDART00000104338	GO:0006810	transport	hypothetical protein LOC406752 [Source:RefSeq_peptide;Acc:NP_998608]	zgc:55645
1	13898735	3	ENSDARG00000015310	13918905	ENSDART00000104333			hypothetical protein LOC406752 [Source:RefSeq_peptide;Acc:NP_998608]	zgc:55645
-1	13933781	3	ENSDARG00000028485	13954347	ENSDART00000043801	GO:0001539	ciliary or flagellar motility	hypothetical protein LOC553766 [Source:RefSeq_peptide;Acc:NP_001018568]	zgc:109977
-1	13933781	3	ENSDARG00000028485	13954347	ENSDART00000043801	GO:0005262	calcium channel activity	hypothetical protein LOC553766 [Source:RefSeq_peptide;Acc:NP_001018568]	zgc:109977
-1	13933781	3	ENSDARG00000028485	13954347	ENSDART00000043801	GO:0005509	calcium ion binding	hypothetical protein LOC553766 [Source:RefSeq_peptide;Acc:NP_001018568]	zgc:109977
-1	13933781	3	ENSDARG00000028485	13954347	ENSDART00000043801	GO:0006816	calcium ion transport	hypothetical protein LOC553766 [Source:RefSeq_peptide;Acc:NP_001018568]	zgc:109977
-1	13933781	3	ENSDARG00000028485	13954347	ENSDART00000043801	GO:0009288	flagellin-based flagellum	hypothetical protein LOC553766 [Source:RefSeq_peptide;Acc:NP_001018568]	zgc:109977
-1	13933781	3	ENSDARG00000028485	13954347	ENSDART00000043801	GO:0019855	calcium channel inhibitor activity	hypothetical protein LOC553766 [Source:RefSeq_peptide;Acc:NP_001018568]	zgc:109977
-1	13933781	3	ENSDARG00000028485	13954347	ENSDART00000104331			hypothetical protein LOC553766 [Source:RefSeq_peptide;Acc:NP_001018568]	zgc:109977
1	14023507	3	ENSDARG00000044769	14037193	ENSDART00000065807	GO:0005249	voltage-gated potassium channel activity	potassium channel tetramerisation domain containing 13 [Source:RefSeq_peptide;Acc:NP_001070619]	kctd13
1	14023507	3	ENSDARG00000044769	14037193	ENSDART00000065807	GO:0005515	protein binding	potassium channel tetramerisation domain containing 13 [Source:RefSeq_peptide;Acc:NP_001070619]	kctd13
1	14023507	3	ENSDARG00000044769	14037193	ENSDART00000065807	GO:0006813	potassium ion transport	potassium channel tetramerisation domain containing 13 [Source:RefSeq_peptide;Acc:NP_001070619]	kctd13
1	14023507	3	ENSDARG00000044769	14037193	ENSDART00000065807	GO:0008076	voltage-gated potassium channel complex	potassium channel tetramerisation domain containing 13 [Source:RefSeq_peptide;Acc:NP_001070619]	kctd13
1	14023507	3	ENSDARG00000044769	14037193	ENSDART00000065807	GO:0016020	membrane	potassium channel tetramerisation domain containing 13 [Source:RefSeq_peptide;Acc:NP_001070619]	kctd13
1	14040796	3	ENSDARG00000027749	14057669	ENSDART00000037906	GO:0003674	molecular_function	HIRA interacting protein 3 [Source:RefSeq_peptide;Acc:NP_956117]	hirip3
1	14040796	3	ENSDARG00000027749	14057669	ENSDART00000037906	GO:0005575	cellular_component	HIRA interacting protein 3 [Source:RefSeq_peptide;Acc:NP_956117]	hirip3
1	14040796	3	ENSDARG00000027749	14057669	ENSDART00000037906	GO:0008150	biological_process	HIRA interacting protein 3 [Source:RefSeq_peptide;Acc:NP_956117]	hirip3
-1	14064899	3	ENSDARG00000044767	14071645	ENSDART00000065805				LOC560726
-1	14064899	3	ENSDARG00000044767	14071645	ENSDART00000055824				LOC560726
1	14107114	3	ENSDARG00000041223	14116907	ENSDART00000060426	GO:0003674	molecular_function	hypothetical protein LOC415173 [Source:RefSeq_peptide;Acc:NP_001002083]	zgc:86935
1	14107114	3	ENSDARG00000041223	14116907	ENSDART00000060426	GO:0005575	cellular_component	hypothetical protein LOC415173 [Source:RefSeq_peptide;Acc:NP_001002083]	zgc:86935
1	14107114	3	ENSDARG00000041223	14116907	ENSDART00000060426	GO:0008150	biological_process	hypothetical protein LOC415173 [Source:RefSeq_peptide;Acc:NP_001002083]	zgc:86935
1	14107114	3	ENSDARG00000041223	14116907	ENSDART00000080376			hypothetical protein LOC415173 [Source:RefSeq_peptide;Acc:NP_001002083]	zgc:86935
1	14119735	3	ENSDARG00000041217	14171469	ENSDART00000060407	GO:0000059	protein import into nucleus, docking	Exportin-6 (Exp6). [Source:Uniprot/SWISSPROT;Acc:Q8QHJ8]	xpo6
1	14119735	3	ENSDARG00000041217	14171469	ENSDART00000060407	GO:0005488	binding	Exportin-6 (Exp6). [Source:Uniprot/SWISSPROT;Acc:Q8QHJ8]	xpo6
1	14119735	3	ENSDARG00000041217	14171469	ENSDART00000060407	GO:0005634	nucleus	Exportin-6 (Exp6). [Source:Uniprot/SWISSPROT;Acc:Q8QHJ8]	xpo6
1	14119735	3	ENSDARG00000041217	14171469	ENSDART00000060407	GO:0005643	nuclear pore	Exportin-6 (Exp6). [Source:Uniprot/SWISSPROT;Acc:Q8QHJ8]	xpo6
1	14119735	3	ENSDARG00000041217	14171469	ENSDART00000060407	GO:0005737	cytoplasm	Exportin-6 (Exp6). [Source:Uniprot/SWISSPROT;Acc:Q8QHJ8]	xpo6
1	14119735	3	ENSDARG00000041217	14171469	ENSDART00000060407	GO:0006810	transport	Exportin-6 (Exp6). [Source:Uniprot/SWISSPROT;Acc:Q8QHJ8]	xpo6
1	14119735	3	ENSDARG00000041217	14171469	ENSDART00000060407	GO:0006886	intracellular protein transport	Exportin-6 (Exp6). [Source:Uniprot/SWISSPROT;Acc:Q8QHJ8]	xpo6
1	14119735	3	ENSDARG00000041217	14171469	ENSDART00000060407	GO:0008565	protein transporter activity	Exportin-6 (Exp6). [Source:Uniprot/SWISSPROT;Acc:Q8QHJ8]	xpo6
1	14178447	3	ENSDARG00000041206	14192697	ENSDART00000060404	GO:0000166	nucleotide binding	non-metastatic cells 4, protein expressed in [Source:RefSeq_peptide;Acc:NP_957489]	nme4
1	14178447	3	ENSDARG00000041206	14192697	ENSDART00000060404	GO:0004550	nucleoside diphosphate kinase activity	non-metastatic cells 4, protein expressed in [Source:RefSeq_peptide;Acc:NP_957489]	nme4
1	14178447	3	ENSDARG00000041206	14192697	ENSDART00000060404	GO:0005524	ATP binding	non-metastatic cells 4, protein expressed in [Source:RefSeq_peptide;Acc:NP_957489]	nme4
1	14178447	3	ENSDARG00000041206	14192697	ENSDART00000060404	GO:0005575	cellular_component	non-metastatic cells 4, protein expressed in [Source:RefSeq_peptide;Acc:NP_957489]	nme4
1	14178447	3	ENSDARG00000041206	14192697	ENSDART00000060404	GO:0006183	GTP biosynthetic process	non-metastatic cells 4, protein expressed in [Source:RefSeq_peptide;Acc:NP_957489]	nme4
1	14178447	3	ENSDARG00000041206	14192697	ENSDART00000060404	GO:0006228	UTP biosynthetic process	non-metastatic cells 4, protein expressed in [Source:RefSeq_peptide;Acc:NP_957489]	nme4
1	14178447	3	ENSDARG00000041206	14192697	ENSDART00000060404	GO:0006241	CTP biosynthetic process	non-metastatic cells 4, protein expressed in [Source:RefSeq_peptide;Acc:NP_957489]	nme4
1	14178447	3	ENSDARG00000041206	14192697	ENSDART00000060404	GO:0016301	kinase activity	non-metastatic cells 4, protein expressed in [Source:RefSeq_peptide;Acc:NP_957489]	nme4
1	14178447	3	ENSDARG00000041206	14192697	ENSDART00000060404	GO:0016740	transferase activity	non-metastatic cells 4, protein expressed in [Source:RefSeq_peptide;Acc:NP_957489]	nme4
-1	14202469	3	ENSDARG00000061836	14492096	ENSDART00000090235	GO:0003700	transcription factor activity	hypothetical protein LOC678521 [Source:RefSeq_peptide;Acc:NP_001035338]	zgc:136878
-1	14202469	3	ENSDARG00000061836	14492096	ENSDART00000090235	GO:0005622	intracellular	hypothetical protein LOC678521 [Source:RefSeq_peptide;Acc:NP_001035338]	zgc:136878
-1	14202469	3	ENSDARG00000061836	14492096	ENSDART00000090235	GO:0005634	nucleus	hypothetical protein LOC678521 [Source:RefSeq_peptide;Acc:NP_001035338]	zgc:136878
-1	14202469	3	ENSDARG00000061836	14492096	ENSDART00000090235	GO:0006260	DNA replication	hypothetical protein LOC678521 [Source:RefSeq_peptide;Acc:NP_001035338]	zgc:136878
-1	14202469	3	ENSDARG00000061836	14492096	ENSDART00000090235	GO:0006355	regulation of transcription, DNA-dependent	hypothetical protein LOC678521 [Source:RefSeq_peptide;Acc:NP_001035338]	zgc:136878
1	14567170	3	ENSDARG00000039338	14570252	ENSDART00000057492			LOC402803 protein (Fragment). [Source:Uniprot/SPTREMBL;Acc:Q7ZVA1]	Q7ZVA1_DANRE
-1	14574975	3	ENSDARG00000062757	14596135	ENSDART00000091070	GO:0003674	molecular_function	TPR repeat-containing protein C1orf34 homolog. [Source:Uniprot/SWISSPROT;Acc:A1A5Y5]	zgc:158403
-1	14574975	3	ENSDARG00000062757	14596135	ENSDART00000091070	GO:0005575	cellular_component	TPR repeat-containing protein C1orf34 homolog. [Source:Uniprot/SWISSPROT;Acc:A1A5Y5]	zgc:158403
-1	14574975	3	ENSDARG00000062757	14596135	ENSDART00000091070	GO:0008150	biological_process	TPR repeat-containing protein C1orf34 homolog. [Source:Uniprot/SWISSPROT;Acc:A1A5Y5]	zgc:158403
-1	14589704	3	ENSDARG00000025757	14611488	ENSDART00000033638	GO:0003674	molecular_function	hypothetical protein LOC393380 [Source:RefSeq_peptide;Acc:NP_956702]	zgc:64085
-1	14589704	3	ENSDARG00000025757	14611488	ENSDART00000033638	GO:0008150	biological_process	hypothetical protein LOC393380 [Source:RefSeq_peptide;Acc:NP_956702]	zgc:64085
-1	14589704	3	ENSDARG00000025757	14611488	ENSDART00000033638	GO:0016021	integral to membrane	hypothetical protein LOC393380 [Source:RefSeq_peptide;Acc:NP_956702]	zgc:64085
-1	14705375	3	ENSDARG00000013460	14711770	ENSDART00000021634				LOC564992
-1	14749188	3	ENSDARG00000027461	14760652	ENSDART00000035531	GO:0003674	molecular_function	hypothetical protein LOC386899 [Source:RefSeq_peptide;Acc:NP_956410]	zgc:56719
-1	14749188	3	ENSDARG00000027461	14760652	ENSDART00000035531	GO:0005575	cellular_component	hypothetical protein LOC386899 [Source:RefSeq_peptide;Acc:NP_956410]	zgc:56719
-1	14749188	3	ENSDARG00000027461	14760652	ENSDART00000035531	GO:0008150	biological_process	hypothetical protein LOC386899 [Source:RefSeq_peptide;Acc:NP_956410]	zgc:56719
1	14764229	3	ENSDARG00000027469	14770729	ENSDART00000020376	GO:0004303	estradiol 17-beta-dehydrogenase activity	hydroxysteroid (17-beta) dehydrogenase 1 [Source:RefSeq_peptide;Acc:NP_991147]	hsd17b1
1	14764229	3	ENSDARG00000027469	14770729	ENSDART00000020376	GO:0005737	cytoplasm	hydroxysteroid (17-beta) dehydrogenase 1 [Source:RefSeq_peptide;Acc:NP_991147]	hsd17b1
1	14764229	3	ENSDARG00000027469	14770729	ENSDART00000020376	GO:0006703	estrogen biosynthetic process	hydroxysteroid (17-beta) dehydrogenase 1 [Source:RefSeq_peptide;Acc:NP_991147]	hsd17b1
1	14764229	3	ENSDARG00000027469	14770729	ENSDART00000020376	GO:0008152	metabolic process	hydroxysteroid (17-beta) dehydrogenase 1 [Source:RefSeq_peptide;Acc:NP_991147]	hsd17b1
1	14764229	3	ENSDARG00000027469	14770729	ENSDART00000020376	GO:0016491	oxidoreductase activity	hydroxysteroid (17-beta) dehydrogenase 1 [Source:RefSeq_peptide;Acc:NP_991147]	hsd17b1
1	14780522	3	ENSDARG00000009040	14787622	ENSDART00000013540	GO:0005739	mitochondrion	Protein COQ10 B, mitochondrial precursor. [Source:Uniprot/SWISSPROT;Acc:Q6PBN4]	zgc:73324
-1	14803415	3	ENSDARG00000017738	14852475	ENSDART00000044162			hypothetical protein LOC436922 [Source:RefSeq_peptide;Acc:NP_001002649]	acly
-1	14875220	3	ENSDARG00000070822	14878193	ENSDART00000104299				LOC793442
-1	14889845	3	ENSDARG00000058140	14907509	ENSDART00000080946	GO:0005488	binding	Tetratricopeptide repeat protein 25 (TPR repeat protein 25). [Source:Uniprot/SWISSPROT;Acc:Q7ZU45]	ttc25
-1	14908927	3	ENSDARG00000058148	14939713	ENSDART00000067778	GO:0005488	binding	DnaJ (Hsp40) homolog, subfamily C, member 7 [Source:RefSeq_peptide;Acc:NP_998455]	dnajc7
-1	14908927	3	ENSDARG00000058148	14939713	ENSDART00000067778	GO:0005575	cellular_component	DnaJ (Hsp40) homolog, subfamily C, member 7 [Source:RefSeq_peptide;Acc:NP_998455]	dnajc7
-1	14908927	3	ENSDARG00000058148	14939713	ENSDART00000067778	GO:0031072	heat shock protein binding	DnaJ (Hsp40) homolog, subfamily C, member 7 [Source:RefSeq_peptide;Acc:NP_998455]	dnajc7
1	14946286	3	ENSDARG00000052594	14950952	ENSDART00000074478	GO:0000166	nucleotide binding	NF-kappa-B inhibitor-interacting Ras-like protein 2 (I-kappa-B- interacting Ras-like protein 2) (Kappa B-Ras protein 2) (KappaB-Ras2). [Source:Uniprot/SWISSPROT;Acc:Q6DGL2]	zgc:92870
1	14946286	3	ENSDARG00000052594	14950952	ENSDART00000074478	GO:0005525	GTP binding	NF-kappa-B inhibitor-interacting Ras-like protein 2 (I-kappa-B- interacting Ras-like protein 2) (Kappa B-Ras protein 2) (KappaB-Ras2). [Source:Uniprot/SWISSPROT;Acc:Q6DGL2]	zgc:92870
1	14946286	3	ENSDARG00000052594	14950952	ENSDART00000074478	GO:0005575	cellular_component	NF-kappa-B inhibitor-interacting Ras-like protein 2 (I-kappa-B- interacting Ras-like protein 2) (Kappa B-Ras protein 2) (KappaB-Ras2). [Source:Uniprot/SWISSPROT;Acc:Q6DGL2]	zgc:92870
1	14946286	3	ENSDARG00000052594	14950952	ENSDART00000074478	GO:0007264	small GTPase mediated signal transduction	NF-kappa-B inhibitor-interacting Ras-like protein 2 (I-kappa-B- interacting Ras-like protein 2) (Kappa B-Ras protein 2) (KappaB-Ras2). [Source:Uniprot/SWISSPROT;Acc:Q6DGL2]	zgc:92870
-1	14987216	3	ENSDARG00000058154	15011850	ENSDART00000055890				NP_001013646.1
-1	15099259	3	ENSDARG00000032619	15102839	ENSDART00000049240			transducer of ERBB2, 1a [Source:RefSeq_peptide;Acc:NP_938177]	tob1a
-1	15289912	3	ENSDARG00000005254	15298090	ENSDART00000027630	GO:0004872	receptor activity	ER lumen protein retaining receptor 2 (KDEL receptor 2) (KDEL endoplasmic reticulum protein retention receptor 2). [Source:Uniprot/SWISSPROT;Acc:Q6PEH1]	kdelr2
-1	15289912	3	ENSDARG00000005254	15298090	ENSDART00000027630	GO:0005579	membrane attack complex	ER lumen protein retaining receptor 2 (KDEL receptor 2) (KDEL endoplasmic reticulum protein retention receptor 2). [Source:Uniprot/SWISSPROT;Acc:Q6PEH1]	kdelr2
-1	15289912	3	ENSDARG00000005254	15298090	ENSDART00000027630	GO:0006621	protein retention in ER	ER lumen protein retaining receptor 2 (KDEL receptor 2) (KDEL endoplasmic reticulum protein retention receptor 2). [Source:Uniprot/SWISSPROT;Acc:Q6PEH1]	kdelr2
-1	15289912	3	ENSDARG00000005254	15298090	ENSDART00000027630	GO:0006810	transport	ER lumen protein retaining receptor 2 (KDEL receptor 2) (KDEL endoplasmic reticulum protein retention receptor 2). [Source:Uniprot/SWISSPROT;Acc:Q6PEH1]	kdelr2
-1	15289912	3	ENSDARG00000005254	15298090	ENSDART00000027630	GO:0016020	membrane	ER lumen protein retaining receptor 2 (KDEL receptor 2) (KDEL endoplasmic reticulum protein retention receptor 2). [Source:Uniprot/SWISSPROT;Acc:Q6PEH1]	kdelr2
-1	15289912	3	ENSDARG00000005254	15298090	ENSDART00000027630	GO:0016021	integral to membrane	ER lumen protein retaining receptor 2 (KDEL receptor 2) (KDEL endoplasmic reticulum protein retention receptor 2). [Source:Uniprot/SWISSPROT;Acc:Q6PEH1]	kdelr2
-1	15289912	3	ENSDARG00000005254	15298090	ENSDART00000027630	GO:0046923	ER retention sequence binding	ER lumen protein retaining receptor 2 (KDEL receptor 2) (KDEL endoplasmic reticulum protein retention receptor 2). [Source:Uniprot/SWISSPROT;Acc:Q6PEH1]	kdelr2
1	15312963	3	ENSDARG00000057250	15316777	ENSDART00000079862	GO:0003723	RNA binding	ribosomal protein S2 [Source:RefSeq_peptide;Acc:NP_998444]	rps2
1	15312963	3	ENSDARG00000057250	15316777	ENSDART00000079862	GO:0003735	structural constituent of ribosome	ribosomal protein S2 [Source:RefSeq_peptide;Acc:NP_998444]	rps2
1	15312963	3	ENSDARG00000057250	15316777	ENSDART00000079862	GO:0005622	intracellular	ribosomal protein S2 [Source:RefSeq_peptide;Acc:NP_998444]	rps2
1	15312963	3	ENSDARG00000057250	15316777	ENSDART00000079862	GO:0005840	ribosome	ribosomal protein S2 [Source:RefSeq_peptide;Acc:NP_998444]	rps2
1	15312963	3	ENSDARG00000057250	15316777	ENSDART00000079862	GO:0006412	translation	ribosomal protein S2 [Source:RefSeq_peptide;Acc:NP_998444]	rps2
1	15312963	3	ENSDARG00000057250	15316777	ENSDART00000079862	GO:0015935	small ribosomal subunit	ribosomal protein S2 [Source:RefSeq_peptide;Acc:NP_998444]	rps2
1	15312963	3	ENSDARG00000057250	15316777	ENSDART00000079862	GO:0030529	ribonucleoprotein complex	ribosomal protein S2 [Source:RefSeq_peptide;Acc:NP_998444]	rps2
-1	15318828	3	ENSDARG00000028889	15324597	ENSDART00000041842	GO:0006744	ubiquinone biosynthetic process	NADH dehydrogenase (ubiquinone) 1 beta subcomplex, 10 [Source:RefSeq_peptide;Acc:NP_957024]	ndufb10
1	15351119	3	ENSDARG00000036994	15431536	ENSDART00000053771	GO:0003674	molecular_function	hypothetical protein LOC450056 [Source:RefSeq_peptide;Acc:NP_001006076]	zgc:101681
1	15351119	3	ENSDARG00000036994	15431536	ENSDART00000053771	GO:0005575	cellular_component	hypothetical protein LOC450056 [Source:RefSeq_peptide;Acc:NP_001006076]	zgc:101681
1	15351119	3	ENSDARG00000036994	15431536	ENSDART00000053771	GO:0008150	biological_process	hypothetical protein LOC450056 [Source:RefSeq_peptide;Acc:NP_001006076]	zgc:101681
1	15351119	3	ENSDARG00000036994	15431536	ENSDART00000104277			hypothetical protein LOC450056 [Source:RefSeq_peptide;Acc:NP_001006076]	zgc:101681
1	15488027	3	ENSDARG00000070807	15496219	ENSDART00000104273	GO:0003674	molecular_function	hypothetical protein LOC573110 [Source:RefSeq_peptide;Acc:NP_001075163]	zgc:158588
1	15488027	3	ENSDARG00000070807	15496219	ENSDART00000104273	GO:0005575	cellular_component	hypothetical protein LOC573110 [Source:RefSeq_peptide;Acc:NP_001075163]	zgc:158588
1	15488027	3	ENSDARG00000070807	15496219	ENSDART00000104273	GO:0008150	biological_process	hypothetical protein LOC573110 [Source:RefSeq_peptide;Acc:NP_001075163]	zgc:158588
1	15488027	3	ENSDARG00000070807	15496219	ENSDART00000104272	GO:0000785	chromatin	hypothetical protein LOC573110 [Source:RefSeq_peptide;Acc:NP_001075163]	zgc:158588
1	15488027	3	ENSDARG00000070807	15496219	ENSDART00000104272	GO:0003682	chromatin binding	hypothetical protein LOC573110 [Source:RefSeq_peptide;Acc:NP_001075163]	zgc:158588
1	15488027	3	ENSDARG00000070807	15496219	ENSDART00000104272	GO:0005634	nucleus	hypothetical protein LOC573110 [Source:RefSeq_peptide;Acc:NP_001075163]	zgc:158588
1	15488027	3	ENSDARG00000070807	15496219	ENSDART00000104272	GO:0006333	chromatin assembly or disassembly	hypothetical protein LOC573110 [Source:RefSeq_peptide;Acc:NP_001075163]	zgc:158588
1	15499690	3	ENSDARG00000070804	15503271	ENSDART00000104270	GO:0000785	chromatin	chromobox homolog 8 [Source:RefSeq_peptide;Acc:NP_991179]	cbx8
1	15499690	3	ENSDARG00000070804	15503271	ENSDART00000104270	GO:0003682	chromatin binding	chromobox homolog 8 [Source:RefSeq_peptide;Acc:NP_991179]	cbx8
1	15499690	3	ENSDARG00000070804	15503271	ENSDART00000104270	GO:0005634	nucleus	chromobox homolog 8 [Source:RefSeq_peptide;Acc:NP_991179]	cbx8
1	15499690	3	ENSDARG00000070804	15503271	ENSDART00000104270	GO:0006333	chromatin assembly or disassembly	chromobox homolog 8 [Source:RefSeq_peptide;Acc:NP_991179]	cbx8
-1	15504500	3	ENSDARG00000070803	15508038	ENSDART00000104269				LOC555598
1	15544966	3	ENSDARG00000062263	15572713	ENSDART00000089765				LOC555537
1	15592568	3	ENSDARG00000070802	15600699	ENSDART00000104266	GO:0003674	molecular_function	hypothetical protein LOC573110 [Source:RefSeq_peptide;Acc:NP_001075163]	zgc:158588
1	15592568	3	ENSDARG00000070802	15600699	ENSDART00000104266	GO:0005575	cellular_component	hypothetical protein LOC573110 [Source:RefSeq_peptide;Acc:NP_001075163]	zgc:158588
1	15592568	3	ENSDARG00000070802	15600699	ENSDART00000104266	GO:0008150	biological_process	hypothetical protein LOC573110 [Source:RefSeq_peptide;Acc:NP_001075163]	zgc:158588
1	15592568	3	ENSDARG00000070802	15600699	ENSDART00000104265	GO:0000785	chromatin	hypothetical protein LOC573110 [Source:RefSeq_peptide;Acc:NP_001075163]	zgc:158588
1	15592568	3	ENSDARG00000070802	15600699	ENSDART00000104265	GO:0003682	chromatin binding	hypothetical protein LOC573110 [Source:RefSeq_peptide;Acc:NP_001075163]	zgc:158588
1	15592568	3	ENSDARG00000070802	15600699	ENSDART00000104265	GO:0005634	nucleus	hypothetical protein LOC573110 [Source:RefSeq_peptide;Acc:NP_001075163]	zgc:158588
1	15592568	3	ENSDARG00000070802	15600699	ENSDART00000104265	GO:0006333	chromatin assembly or disassembly	hypothetical protein LOC573110 [Source:RefSeq_peptide;Acc:NP_001075163]	zgc:158588
1	15604280	3	ENSDARG00000026781	15606101	ENSDART00000019418			Chromobox homolog 8. [Source:Uniprot/SPTREMBL;Acc:Q6TH37]	cbx8
-1	15609118	3	ENSDARG00000015512	15612402	ENSDART00000021648
-1	15692540	3	ENSDARG00000019932	15712533	ENSDART00000048218			hypothetical protein LOC492334 [Source:RefSeq_peptide;Acc:NP_001007301]	zgc:92080
-1	15692540	3	ENSDARG00000019932	15712533	ENSDART00000104255	GO:0005215	transporter activity	hypothetical protein LOC492334 [Source:RefSeq_peptide;Acc:NP_001007301]	zgc:92080
-1	15692540	3	ENSDARG00000019932	15712533	ENSDART00000104255	GO:0006810	transport	hypothetical protein LOC492334 [Source:RefSeq_peptide;Acc:NP_001007301]	zgc:92080
-1	15692540	3	ENSDARG00000019932	15712533	ENSDART00000104255	GO:0016020	membrane	hypothetical protein LOC492334 [Source:RefSeq_peptide;Acc:NP_001007301]	zgc:92080
-1	15692540	3	ENSDARG00000019932	15712533	ENSDART00000104255	GO:0016021	integral to membrane	hypothetical protein LOC492334 [Source:RefSeq_peptide;Acc:NP_001007301]	zgc:92080
-1	15750996	3	ENSDARG00000038243	15773995	ENSDART00000055767	GO:0003676	nucleic acid binding	hypothetical protein LOC561158 [Source:RefSeq_peptide;Acc:NP_001020684]	zgc:114190
-1	15750996	3	ENSDARG00000038243	15773995	ENSDART00000055767	GO:0005622	intracellular	hypothetical protein LOC561158 [Source:RefSeq_peptide;Acc:NP_001020684]	zgc:114190
-1	15750996	3	ENSDARG00000038243	15773995	ENSDART00000055767	GO:0006829	zinc ion transport	hypothetical protein LOC561158 [Source:RefSeq_peptide;Acc:NP_001020684]	zgc:114190
-1	15750996	3	ENSDARG00000038243	15773995	ENSDART00000055767	GO:0008270	zinc ion binding	hypothetical protein LOC561158 [Source:RefSeq_peptide;Acc:NP_001020684]	zgc:114190
-1	15750996	3	ENSDARG00000038243	15773995	ENSDART00000055767	GO:0046872	metal ion binding	hypothetical protein LOC561158 [Source:RefSeq_peptide;Acc:NP_001020684]	zgc:114190
-1	15778325	3	ENSDARG00000038242	15792673	ENSDART00000104245			hypothetical protein LOC541364 [Source:RefSeq_peptide;Acc:NP_001013509]	zgc:113333
-1	15778325	3	ENSDARG00000038242	15792673	ENSDART00000055766	GO:0003824	catalytic activity	hypothetical protein LOC541364 [Source:RefSeq_peptide;Acc:NP_001013509]	zgc:113333
-1	15778325	3	ENSDARG00000038242	15792673	ENSDART00000055766	GO:0004563	beta-N-acetylhexosaminidase activity	hypothetical protein LOC541364 [Source:RefSeq_peptide;Acc:NP_001013509]	zgc:113333
-1	15778325	3	ENSDARG00000038242	15792673	ENSDART00000055766	GO:0005975	carbohydrate metabolic process	hypothetical protein LOC541364 [Source:RefSeq_peptide;Acc:NP_001013509]	zgc:113333
-1	15778325	3	ENSDARG00000038242	15792673	ENSDART00000055766	GO:0043169	cation binding	hypothetical protein LOC541364 [Source:RefSeq_peptide;Acc:NP_001013509]	zgc:113333
1	15793131	3	ENSDARG00000062216	15806820	ENSDART00000089679	GO:0003674	molecular_function	Nuclear prelamin A recognition factor-like protein. [Source:Uniprot/SWISSPROT;Acc:A2RRV9]	zgc:158422
1	15793131	3	ENSDARG00000062216	15806820	ENSDART00000089679	GO:0005575	cellular_component	Nuclear prelamin A recognition factor-like protein. [Source:Uniprot/SWISSPROT;Acc:A2RRV9]	zgc:158422
1	15793131	3	ENSDARG00000062216	15806820	ENSDART00000089679	GO:0008150	biological_process	Nuclear prelamin A recognition factor-like protein. [Source:Uniprot/SWISSPROT;Acc:A2RRV9]	zgc:158422
-1	15811376	3	ENSDARG00000025338	15829375	ENSDART00000034373	GO:0005575	cellular_component	hydroxyacylglutathione hydrolase [Source:RefSeq_peptide;Acc:NP_956337]	hagh
-1	15811376	3	ENSDARG00000025338	15829375	ENSDART00000034373	GO:0008150	biological_process	hydroxyacylglutathione hydrolase [Source:RefSeq_peptide;Acc:NP_956337]	hagh
-1	15811376	3	ENSDARG00000025338	15829375	ENSDART00000034373	GO:0016787	hydrolase activity	hydroxyacylglutathione hydrolase [Source:RefSeq_peptide;Acc:NP_956337]	hagh
-1	15811376	3	ENSDARG00000025338	15829375	ENSDART00000055760	GO:0005575	cellular_component	hydroxyacylglutathione hydrolase [Source:RefSeq_peptide;Acc:NP_956337]	hagh
-1	15811376	3	ENSDARG00000025338	15829375	ENSDART00000055760	GO:0008150	biological_process	hydroxyacylglutathione hydrolase [Source:RefSeq_peptide;Acc:NP_956337]	hagh
-1	15811376	3	ENSDARG00000025338	15829375	ENSDART00000055760	GO:0016787	hydrolase activity	hydroxyacylglutathione hydrolase [Source:RefSeq_peptide;Acc:NP_956337]	hagh
1	15832441	3	ENSDARG00000031657	15833428	ENSDART00000042368	GO:0003824	catalytic activity	hypothetical protein LOC553762 [Source:RefSeq_peptide;Acc:NP_001018564]	zgc:109929
1	15832441	3	ENSDARG00000031657	15833428	ENSDART00000042368	GO:0005575	cellular_component	hypothetical protein LOC553762 [Source:RefSeq_peptide;Acc:NP_001018564]	zgc:109929
1	15832441	3	ENSDARG00000031657	15833428	ENSDART00000042368	GO:0008152	metabolic process	hypothetical protein LOC553762 [Source:RefSeq_peptide;Acc:NP_001018564]	zgc:109929
-1	15835298	3	ENSDARG00000025436	15842090	ENSDART00000034489	GO:0008113	protein-methionine-S-oxide reductase activity	selenoprotein X, 1 (sepx1), mRNA [Source:RefSeq_dna;Acc:NM_178288]	sepx1
-1	15835298	3	ENSDARG00000025436	15842090	ENSDART00000034489	GO:0008430	selenium binding	selenoprotein X, 1 (sepx1), mRNA [Source:RefSeq_dna;Acc:NM_178288]	sepx1
1	15844393	3	ENSDARG00000038239	15873046	ENSDART00000055757	GO:0000059	protein import into nucleus, docking	transportin 2 (importin 3, karyopherin beta 2b) [Source:RefSeq_peptide;Acc:NP_001004003]	tnpo2
1	15844393	3	ENSDARG00000038239	15873046	ENSDART00000055757	GO:0005488	binding	transportin 2 (importin 3, karyopherin beta 2b) [Source:RefSeq_peptide;Acc:NP_001004003]	tnpo2
1	15844393	3	ENSDARG00000038239	15873046	ENSDART00000055757	GO:0005634	nucleus	transportin 2 (importin 3, karyopherin beta 2b) [Source:RefSeq_peptide;Acc:NP_001004003]	tnpo2
1	15844393	3	ENSDARG00000038239	15873046	ENSDART00000055757	GO:0005643	nuclear pore	transportin 2 (importin 3, karyopherin beta 2b) [Source:RefSeq_peptide;Acc:NP_001004003]	tnpo2
1	15844393	3	ENSDARG00000038239	15873046	ENSDART00000055757	GO:0005737	cytoplasm	transportin 2 (importin 3, karyopherin beta 2b) [Source:RefSeq_peptide;Acc:NP_001004003]	tnpo2
1	15844393	3	ENSDARG00000038239	15873046	ENSDART00000055757	GO:0006886	intracellular protein transport	transportin 2 (importin 3, karyopherin beta 2b) [Source:RefSeq_peptide;Acc:NP_001004003]	tnpo2
1	15844393	3	ENSDARG00000038239	15873046	ENSDART00000055757	GO:0008565	protein transporter activity	transportin 2 (importin 3, karyopherin beta 2b) [Source:RefSeq_peptide;Acc:NP_001004003]	tnpo2
1	15878319	3	ENSDARG00000070782	15957778	ENSDART00000104237				LOC565387
-1	16190097	3	ENSDARG00000005883	16238314	ENSDART00000012335				LOC100003406
1	16245060	3	ENSDARG00000070780	16248521	ENSDART00000087803	GO:0005179	hormone activity	relaxin 3 [Source:RefSeq_peptide;Acc:NP_001032892]	rln3
1	16245060	3	ENSDARG00000070780	16248521	ENSDART00000087803	GO:0005576	extracellular region	relaxin 3 [Source:RefSeq_peptide;Acc:NP_001032892]	rln3
1	16283709	3	ENSDARG00000004314	16319131	ENSDART00000017145	GO:0000185	activation of MAPKKK activity	SWI/SNF related, matrix associated, actin dependent regulator of chromatin, subfamily a, member 4 [Source:RefSeq_peptide;Acc:NP_853634]	smarca4
1	16283709	3	ENSDARG00000004314	16319131	ENSDART00000017145	GO:0003676	nucleic acid binding	SWI/SNF related, matrix associated, actin dependent regulator of chromatin, subfamily a, member 4 [Source:RefSeq_peptide;Acc:NP_853634]	smarca4
1	16283709	3	ENSDARG00000004314	16319131	ENSDART00000017145	GO:0003677	DNA binding	SWI/SNF related, matrix associated, actin dependent regulator of chromatin, subfamily a, member 4 [Source:RefSeq_peptide;Acc:NP_853634]	smarca4
1	16283709	3	ENSDARG00000004314	16319131	ENSDART00000017145	GO:0004386	helicase activity	SWI/SNF related, matrix associated, actin dependent regulator of chromatin, subfamily a, member 4 [Source:RefSeq_peptide;Acc:NP_853634]	smarca4
1	16283709	3	ENSDARG00000004314	16319131	ENSDART00000017145	GO:0005524	ATP binding	SWI/SNF related, matrix associated, actin dependent regulator of chromatin, subfamily a, member 4 [Source:RefSeq_peptide;Acc:NP_853634]	smarca4
1	16283709	3	ENSDARG00000004314	16319131	ENSDART00000017145	GO:0007417	central nervous system development	SWI/SNF related, matrix associated, actin dependent regulator of chromatin, subfamily a, member 4 [Source:RefSeq_peptide;Acc:NP_853634]	smarca4
1	16283709	3	ENSDARG00000004314	16319131	ENSDART00000017145	GO:0014032	neural crest cell development	SWI/SNF related, matrix associated, actin dependent regulator of chromatin, subfamily a, member 4 [Source:RefSeq_peptide;Acc:NP_853634]	smarca4
1	16283709	3	ENSDARG00000004314	16319131	ENSDART00000017145	GO:0048596	embryonic camera-type eye morphogenesis	SWI/SNF related, matrix associated, actin dependent regulator of chromatin, subfamily a, member 4 [Source:RefSeq_peptide;Acc:NP_853634]	smarca4
1	16337193	3	ENSDARG00000029476	16359288	ENSDART00000046297	GO:0004872	receptor activity	low density lipoprotein receptor [Source:RefSeq_peptide;Acc:NP_001025454]	ldlr
1	16337193	3	ENSDARG00000029476	16359288	ENSDART00000046297	GO:0005509	calcium ion binding	low density lipoprotein receptor [Source:RefSeq_peptide;Acc:NP_001025454]	ldlr
1	16337193	3	ENSDARG00000029476	16359288	ENSDART00000046297	GO:0008150	biological_process	low density lipoprotein receptor [Source:RefSeq_peptide;Acc:NP_001025454]	ldlr
1	16337193	3	ENSDARG00000029476	16359288	ENSDART00000046297	GO:0016020	membrane	low density lipoprotein receptor [Source:RefSeq_peptide;Acc:NP_001025454]	ldlr
1	16337193	3	ENSDARG00000029476	16359288	ENSDART00000104222			low density lipoprotein receptor [Source:RefSeq_peptide;Acc:NP_001025454]	ldlr
1	16374385	3	ENSDARG00000040522	16393084	ENSDART00000059305			hypothetical protein LOC402800 [Source:RefSeq_peptide;Acc:NP_001002041]	flj12949l
1	16387603	3	ENSDARG00000065398	16387701	ENSDART00000095065			Z30 small nucleolar RNA [Source: RFAM 8.0]	snoZ30
1	16393799	3	ENSDARG00000040524	16401961	ENSDART00000059308	GO:0000775	chromosome, pericentric region	Kinetochore protein Spc24. [Source:Uniprot/SWISSPROT;Acc:Q503N2]	zgc:110417
1	16393799	3	ENSDARG00000040524	16401961	ENSDART00000059308	GO:0003674	molecular_function	Kinetochore protein Spc24. [Source:Uniprot/SWISSPROT;Acc:Q503N2]	zgc:110417
1	16393799	3	ENSDARG00000040524	16401961	ENSDART00000059308	GO:0007067	mitosis	Kinetochore protein Spc24. [Source:Uniprot/SWISSPROT;Acc:Q503N2]	zgc:110417
-1	16402935	3	ENSDARG00000040526	16406382	ENSDART00000059310	GO:0001584	rhodopsin-like receptor activity	hypothetical protein LOC492350 [Source:RefSeq_peptide;Acc:NP_001007317]	zgc:92296
-1	16402935	3	ENSDARG00000040526	16406382	ENSDART00000059310	GO:0001619	lysosphingolipid and lysophosphatidic acid receptor activity	hypothetical protein LOC492350 [Source:RefSeq_peptide;Acc:NP_001007317]	zgc:92296
-1	16402935	3	ENSDARG00000040526	16406382	ENSDART00000059310	GO:0004871	signal transducer activity	hypothetical protein LOC492350 [Source:RefSeq_peptide;Acc:NP_001007317]	zgc:92296
-1	16402935	3	ENSDARG00000040526	16406382	ENSDART00000059310	GO:0004872	receptor activity	hypothetical protein LOC492350 [Source:RefSeq_peptide;Acc:NP_001007317]	zgc:92296
-1	16402935	3	ENSDARG00000040526	16406382	ENSDART00000059310	GO:0005579	membrane attack complex	hypothetical protein LOC492350 [Source:RefSeq_peptide;Acc:NP_001007317]	zgc:92296
-1	16402935	3	ENSDARG00000040526	16406382	ENSDART00000059310	GO:0007165	signal transduction	hypothetical protein LOC492350 [Source:RefSeq_peptide;Acc:NP_001007317]	zgc:92296
-1	16402935	3	ENSDARG00000040526	16406382	ENSDART00000059310	GO:0007186	G-protein coupled receptor protein signaling pathway	hypothetical protein LOC492350 [Source:RefSeq_peptide;Acc:NP_001007317]	zgc:92296
-1	16402935	3	ENSDARG00000040526	16406382	ENSDART00000059310	GO:0016020	membrane	hypothetical protein LOC492350 [Source:RefSeq_peptide;Acc:NP_001007317]	zgc:92296
-1	16402935	3	ENSDARG00000040526	16406382	ENSDART00000059310	GO:0016021	integral to membrane	hypothetical protein LOC492350 [Source:RefSeq_peptide;Acc:NP_001007317]	zgc:92296
1	16478281	3	ENSDARG00000056798	16488409	ENSDART00000079352	GO:0003674	molecular_function	hypothetical protein LOC641563 [Source:RefSeq_peptide;Acc:NP_001032650]	zgc:123297
1	16478281	3	ENSDARG00000056798	16488409	ENSDART00000079352	GO:0005575	cellular_component	hypothetical protein LOC641563 [Source:RefSeq_peptide;Acc:NP_001032650]	zgc:123297
1	16478281	3	ENSDARG00000056798	16488409	ENSDART00000079352	GO:0008150	biological_process	hypothetical protein LOC641563 [Source:RefSeq_peptide;Acc:NP_001032650]	zgc:123297
1	16492077	3	ENSDARG00000056791	16497063	ENSDART00000079346	GO:0004114	3',5'-cyclic-nucleotide phosphodiesterase activity	Zgc:158528 protein. [Source:Uniprot/SPTREMBL;Acc:Q502C6]	zgc:112320
1	16492077	3	ENSDARG00000056791	16497063	ENSDART00000079346	GO:0005575	cellular_component	Zgc:158528 protein. [Source:Uniprot/SPTREMBL;Acc:Q502C6]	zgc:112320
1	16492077	3	ENSDARG00000056791	16497063	ENSDART00000079346	GO:0007601	visual perception	Zgc:158528 protein. [Source:Uniprot/SPTREMBL;Acc:Q502C6]	zgc:112320
1	16492077	3	ENSDARG00000056791	16497063	ENSDART00000079346	GO:0030553	cGMP binding	Zgc:158528 protein. [Source:Uniprot/SPTREMBL;Acc:Q502C6]	zgc:112320
1	16499842	3	ENSDARG00000031534	16505646	ENSDART00000079333				LOC563812
1	16499842	3	ENSDARG00000031534	16505646	ENSDART00000038943				LOC563812
1	16499842	3	ENSDARG00000031534	16505646	ENSDART00000092176				LOC563812
1	16499842	3	ENSDARG00000031534	16505646	ENSDART00000104192				LOC563812
-1	16589306	3	ENSDARG00000056773	16592738	ENSDART00000079323			hypothetical protein LOC100006550 [Source:RefSeq_peptide;Acc:NP_001077051]	NP_001077051.1
-1	16589306	3	ENSDARG00000056773	16592738	ENSDART00000079320			hypothetical protein LOC100006550 [Source:RefSeq_peptide;Acc:NP_001077051]	NP_001077051.1
1	16641561	3	ENSDARG00000056768	16641905	ENSDART00000079319	GO:0003674	molecular_function	hypothetical protein LOC100073335 [Source:RefSeq_peptide;Acc:NP_001092241]	zgc:165459
1	16641561	3	ENSDARG00000056768	16641905	ENSDART00000079319	GO:0005575	cellular_component	hypothetical protein LOC100073335 [Source:RefSeq_peptide;Acc:NP_001092241]	zgc:165459
1	16641561	3	ENSDARG00000056768	16641905	ENSDART00000079319	GO:0008150	biological_process	hypothetical protein LOC100073335 [Source:RefSeq_peptide;Acc:NP_001092241]	zgc:165459
1	16652736	3	ENSDARG00000056767	16681486	ENSDART00000079308			hypothetical protein LOC564266 [Source:RefSeq_peptide;Acc:NP_001032312]	NP_001032312.1
1	16652736	3	ENSDARG00000056767	16681486	ENSDART00000104167			hypothetical protein LOC564266 [Source:RefSeq_peptide;Acc:NP_001032312]	NP_001032312.1
1	16652736	3	ENSDARG00000056767	16681486	ENSDART00000079389			hypothetical protein LOC564266 [Source:RefSeq_peptide;Acc:NP_001032312]	NP_001032312.1
1	16652736	3	ENSDARG00000056767	16681486	ENSDART00000104163			hypothetical protein LOC564266 [Source:RefSeq_peptide;Acc:NP_001032312]	NP_001032312.1
1	16697057	3	ENSDARG00000008105	16714521	ENSDART00000007857	GO:0008150	biological_process	hypothetical protein LOC550601 [Source:RefSeq_peptide;Acc:NP_001017902]	zgc:110598
1	16717620	3	ENSDARG00000010779	16749638	ENSDART00000006490			pKU-alpha protein kinase [Source:RefSeq_peptide;Acc:NP_999970]	zgc:136697
1	16717620	3	ENSDARG00000010779	16749638	ENSDART00000079412	GO:0000166	nucleotide binding	pKU-alpha protein kinase [Source:RefSeq_peptide;Acc:NP_999970]	zgc:136697
1	16717620	3	ENSDARG00000010779	16749638	ENSDART00000079412	GO:0004672	protein kinase activity	pKU-alpha protein kinase [Source:RefSeq_peptide;Acc:NP_999970]	zgc:136697
1	16717620	3	ENSDARG00000010779	16749638	ENSDART00000079412	GO:0004674	protein serine/threonine kinase activity	pKU-alpha protein kinase [Source:RefSeq_peptide;Acc:NP_999970]	zgc:136697
1	16717620	3	ENSDARG00000010779	16749638	ENSDART00000079412	GO:0005524	ATP binding	pKU-alpha protein kinase [Source:RefSeq_peptide;Acc:NP_999970]	zgc:136697
1	16717620	3	ENSDARG00000010779	16749638	ENSDART00000079412	GO:0005575	cellular_component	pKU-alpha protein kinase [Source:RefSeq_peptide;Acc:NP_999970]	zgc:136697
1	16717620	3	ENSDARG00000010779	16749638	ENSDART00000079412	GO:0006468	protein amino acid phosphorylation	pKU-alpha protein kinase [Source:RefSeq_peptide;Acc:NP_999970]	zgc:136697
1	16717620	3	ENSDARG00000010779	16749638	ENSDART00000079412	GO:0016301	kinase activity	pKU-alpha protein kinase [Source:RefSeq_peptide;Acc:NP_999970]	zgc:136697
1	16717620	3	ENSDARG00000010779	16749638	ENSDART00000079412	GO:0016740	transferase activity	pKU-alpha protein kinase [Source:RefSeq_peptide;Acc:NP_999970]	zgc:136697
1	16717620	3	ENSDARG00000010779	16749638	ENSDART00000079269			pKU-alpha protein kinase [Source:RefSeq_peptide;Acc:NP_999970]	zgc:136697
-1	16882639	3	ENSDARG00000070735	16931113	ENSDART00000104139	GO:0000166	nucleotide binding	hypothetical protein LOC751645 [Source:RefSeq_peptide;Acc:NP_001038829]	rnd2
-1	16882639	3	ENSDARG00000070735	16931113	ENSDART00000104139	GO:0005525	GTP binding	hypothetical protein LOC751645 [Source:RefSeq_peptide;Acc:NP_001038829]	rnd2
-1	16882639	3	ENSDARG00000070735	16931113	ENSDART00000104139	GO:0005622	intracellular	hypothetical protein LOC751645 [Source:RefSeq_peptide;Acc:NP_001038829]	rnd2
-1	16882639	3	ENSDARG00000070735	16931113	ENSDART00000104139	GO:0007264	small GTPase mediated signal transduction	hypothetical protein LOC751645 [Source:RefSeq_peptide;Acc:NP_001038829]	rnd2
1	16945691	3	ENSDARG00000056481	17003133	ENSDART00000078982	GO:0004601	peroxidase activity	Synaptic vesicle membrane protein VAT-1 homolog (EC 1.-.-.-). [Source:Uniprot/SWISSPROT;Acc:Q8JFV8]	vat1
1	16945691	3	ENSDARG00000056481	17003133	ENSDART00000078982	GO:0006979	response to oxidative stress	Synaptic vesicle membrane protein VAT-1 homolog (EC 1.-.-.-). [Source:Uniprot/SWISSPROT;Acc:Q8JFV8]	vat1
1	16945691	3	ENSDARG00000056481	17003133	ENSDART00000078982	GO:0008270	zinc ion binding	Synaptic vesicle membrane protein VAT-1 homolog (EC 1.-.-.-). [Source:Uniprot/SWISSPROT;Acc:Q8JFV8]	vat1
1	16945691	3	ENSDARG00000056481	17003133	ENSDART00000078982	GO:0016491	oxidoreductase activity	Synaptic vesicle membrane protein VAT-1 homolog (EC 1.-.-.-). [Source:Uniprot/SWISSPROT;Acc:Q8JFV8]	vat1
1	16945691	3	ENSDARG00000056481	17003133	ENSDART00000078982	GO:0016887	ATPase activity	Synaptic vesicle membrane protein VAT-1 homolog (EC 1.-.-.-). [Source:Uniprot/SWISSPROT;Acc:Q8JFV8]	vat1
1	16945691	3	ENSDARG00000056481	17003133	ENSDART00000078982	GO:0048037	cofactor binding	Synaptic vesicle membrane protein VAT-1 homolog (EC 1.-.-.-). [Source:Uniprot/SWISSPROT;Acc:Q8JFV8]	vat1
-1	17011358	3	ENSDARG00000056470	17012194	ENSDART00000078978	GO:0005515	protein binding	hypothetical protein LOC368754 [Source:RefSeq_peptide;Acc:NP_001005315]	si:busm1-163l24.4
-1	17011358	3	ENSDARG00000056470	17012194	ENSDART00000078978	GO:0006829	zinc ion transport	hypothetical protein LOC368754 [Source:RefSeq_peptide;Acc:NP_001005315]	si:busm1-163l24.4
-1	17011358	3	ENSDARG00000056470	17012194	ENSDART00000078978	GO:0008270	zinc ion binding	hypothetical protein LOC368754 [Source:RefSeq_peptide;Acc:NP_001005315]	si:busm1-163l24.4
-1	17011358	3	ENSDARG00000056470	17012194	ENSDART00000078978	GO:0046872	metal ion binding	hypothetical protein LOC368754 [Source:RefSeq_peptide;Acc:NP_001005315]	si:busm1-163l24.4
-1	17020057	3	ENSDARG00000056469	17021104	ENSDART00000078977			Novel protein (Fragment). [Source:Uniprot/SPTREMBL;Acc:Q8AW63]	si:busm1-163l24.3
1	17032965	3	ENSDARG00000056468	17043166	ENSDART00000078976	GO:0003674	molecular_function	hypothetical protein LOC678621 [Source:RefSeq_peptide;Acc:NP_001035458]	asb16
1	17032965	3	ENSDARG00000056468	17043166	ENSDART00000078976	GO:0005575	cellular_component	hypothetical protein LOC678621 [Source:RefSeq_peptide;Acc:NP_001035458]	asb16
1	17032965	3	ENSDARG00000056468	17043166	ENSDART00000078976	GO:0007242	intracellular signaling cascade	hypothetical protein LOC678621 [Source:RefSeq_peptide;Acc:NP_001035458]	asb16
1	17046662	3	ENSDARG00000056467	17052872	ENSDART00000078974	GO:0006464	protein modification process	transmembrane and ubiquitin-like domain containing 2 [Source:RefSeq_peptide;Acc:NP_001005573]	tmub2
-1	17057067	3	ENSDARG00000029331	17071995	ENSDART00000104118			hypothetical protein LOC678592 [Source:RefSeq_peptide;Acc:NP_001035431]	atxn7l3
-1	17057067	3	ENSDARG00000029331	17071995	ENSDART00000040707			hypothetical protein LOC678592 [Source:RefSeq_peptide;Acc:NP_001035431]	atxn7l3
-1	17075288	3	ENSDARG00000035066	17095141	ENSDART00000048725	GO:0003677	DNA binding	Novel protein similar to human upstream binding transcription factor, RNA polymerase I (UBTF) (Fragment). [Source:Uniprot/SPTREMBL;Acc:Q8JFU0]	ubtf
-1	17075288	3	ENSDARG00000035066	17095141	ENSDART00000048725	GO:0006355	regulation of transcription, DNA-dependent	Novel protein similar to human upstream binding transcription factor, RNA polymerase I (UBTF) (Fragment). [Source:Uniprot/SPTREMBL;Acc:Q8JFU0]	ubtf
-1	17075288	3	ENSDARG00000035066	17095141	ENSDART00000104103			Novel protein similar to human upstream binding transcription factor, RNA polymerase I (UBTF) (Fragment). [Source:Uniprot/SPTREMBL;Acc:Q8JFU0]	ubtf
-1	17075288	3	ENSDARG00000035066	17095141	ENSDART00000104102	GO:0003677	DNA binding	Novel protein similar to human upstream binding transcription factor, RNA polymerase I (UBTF) (Fragment). [Source:Uniprot/SPTREMBL;Acc:Q8JFU0]	ubtf
-1	17075288	3	ENSDARG00000035066	17095141	ENSDART00000104102	GO:0006355	regulation of transcription, DNA-dependent	Novel protein similar to human upstream binding transcription factor, RNA polymerase I (UBTF) (Fragment). [Source:Uniprot/SPTREMBL;Acc:Q8JFU0]	ubtf
-1	17075288	3	ENSDARG00000035066	17095141	ENSDART00000056614			Novel protein similar to human upstream binding transcription factor, RNA polymerase I (UBTF) (Fragment). [Source:Uniprot/SPTREMBL;Acc:Q8JFU0]	ubtf
-1	17097212	3	ENSDARG00000012881	17123343	ENSDART00000029386	GO:0005452	inorganic anion exchanger activity	solute carrier family 4, anion exchanger, member 1 [Source:RefSeq_peptide;Acc:NP_938152]	slc4a1
-1	17097212	3	ENSDARG00000012881	17123343	ENSDART00000029386	GO:0006820	anion transport	solute carrier family 4, anion exchanger, member 1 [Source:RefSeq_peptide;Acc:NP_938152]	slc4a1
-1	17097212	3	ENSDARG00000012881	17123343	ENSDART00000029386	GO:0015380	anion exchanger activity	solute carrier family 4, anion exchanger, member 1 [Source:RefSeq_peptide;Acc:NP_938152]	slc4a1
-1	17097212	3	ENSDARG00000012881	17123343	ENSDART00000029386	GO:0016020	membrane	solute carrier family 4, anion exchanger, member 1 [Source:RefSeq_peptide;Acc:NP_938152]	slc4a1
-1	17097212	3	ENSDARG00000012881	17123343	ENSDART00000029386	GO:0016021	integral to membrane	solute carrier family 4, anion exchanger, member 1 [Source:RefSeq_peptide;Acc:NP_938152]	slc4a1
-1	17097212	3	ENSDARG00000012881	17123343	ENSDART00000029386	GO:0030218	erythrocyte differentiation	solute carrier family 4, anion exchanger, member 1 [Source:RefSeq_peptide;Acc:NP_938152]	slc4a1
-1	17097212	3	ENSDARG00000012881	17123343	ENSDART00000029386	GO:0035162	embryonic hemopoiesis	solute carrier family 4, anion exchanger, member 1 [Source:RefSeq_peptide;Acc:NP_938152]	slc4a1
-1	17097212	3	ENSDARG00000012881	17123343	ENSDART00000020253			solute carrier family 4, anion exchanger, member 1 [Source:RefSeq_peptide;Acc:NP_938152]	slc4a1
-1	17097212	3	ENSDARG00000012881	17123343	ENSDART00000104081			solute carrier family 4, anion exchanger, member 1 [Source:RefSeq_peptide;Acc:NP_938152]	slc4a1
-1	17097212	3	ENSDARG00000012881	17123343	ENSDART00000104077			solute carrier family 4, anion exchanger, member 1 [Source:RefSeq_peptide;Acc:NP_938152]	slc4a1
-1	17135104	3	ENSDARG00000038227	17137536	ENSDART00000104073	GO:0008430	selenium binding	selenoprotein W, 2b (sepw2b), mRNA [Source:RefSeq_dna;Acc:NM_194418]	sepw2b
-1	17135104	3	ENSDARG00000038227	17137536	ENSDART00000104073	GO:0045454	cell redox homeostasis	selenoprotein W, 2b (sepw2b), mRNA [Source:RefSeq_dna;Acc:NM_194418]	sepw2b
-1	17135104	3	ENSDARG00000038227	17137536	ENSDART00000055744	GO:0008430	selenium binding	selenoprotein W, 2b (sepw2b), mRNA [Source:RefSeq_dna;Acc:NM_194418]	sepw2b
-1	17135104	3	ENSDARG00000038227	17137536	ENSDART00000055744	GO:0045454	cell redox homeostasis	selenoprotein W, 2b (sepw2b), mRNA [Source:RefSeq_dna;Acc:NM_194418]	sepw2b
-1	17141313	3	ENSDARG00000038228	17149672	ENSDART00000055745	GO:0008430	selenium binding	selenoprotein W, 2a (sepw2a), mRNA [Source:RefSeq_dna;Acc:NM_194417]	sepw2a
-1	17141313	3	ENSDARG00000038228	17149672	ENSDART00000055745	GO:0045454	cell redox homeostasis	selenoprotein W, 2a (sepw2a), mRNA [Source:RefSeq_dna;Acc:NM_194417]	sepw2a
1	17201669	3	ENSDARG00000033216	17239920	ENSDART00000049845			Novel protein similar to human nerve growth factor receptor (NGFR) (Fragment). [Source:Uniprot/SPTREMBL;Acc:Q8JFU6]	ngfra
1	17201669	3	ENSDARG00000033216	17239920	ENSDART00000104067	GO:0004872	receptor activity	Novel protein similar to human nerve growth factor receptor (NGFR) (Fragment). [Source:Uniprot/SPTREMBL;Acc:Q8JFU6]	ngfra
1	17492580	3	ENSDARG00000070694	17493356	ENSDART00000104065				LOC563017
-1	17689559	3	ENSDARG00000038215	17750761	ENSDART00000016612	GO:0005515	protein binding	Speckle-type POZ protein (HIB homolog 1) (SPOP1). [Source:Uniprot/SWISSPROT;Acc:Q7T330]	spop
-1	17922401	3	ENSDARG00000038212	17928807	ENSDART00000055721	GO:0006744	ubiquinone biosynthetic process	NADH dehydrogenase (ubiquinone) 1 alpha subcomplex 4, like [Source:RefSeq_peptide;Acc:NP_998582]	ndufa4l
-1	17934806	3	ENSDARG00000038213	17954204	ENSDART00000055722	GO:0005579	membrane attack complex	Solute carrier family 35 member B1. [Source:Uniprot/SWISSPROT;Acc:Q66HX0]	zgc:92284
-1	17934806	3	ENSDARG00000038213	17954204	ENSDART00000055722	GO:0006810	transport	Solute carrier family 35 member B1. [Source:Uniprot/SWISSPROT;Acc:Q66HX0]	zgc:92284
-1	17934806	3	ENSDARG00000038213	17954204	ENSDART00000055722	GO:0016020	membrane	Solute carrier family 35 member B1. [Source:Uniprot/SWISSPROT;Acc:Q66HX0]	zgc:92284
-1	17934806	3	ENSDARG00000038213	17954204	ENSDART00000055722	GO:0016021	integral to membrane	Solute carrier family 35 member B1. [Source:Uniprot/SWISSPROT;Acc:Q66HX0]	zgc:92284
