# Supplementary material for: Determination of Quantitative Trait Loci (QTL) for Early Maturation in Rainbow Trout (Oncorhynchus mykiss)
Source: Mar Biotechnol (NY). 2008 May 20;10(5):579–92. doi: 10.1007/s10126-008-9098-5 (PMC2516301; doi:10.1007/s10126-008-9098-5)
Supplement: Supplementary file 23 [file 10126_2008_9098_MOESM23_ESM.xls]

## Sheet: Sheet1
Suggestive candidate genes for regulating early maturation
Putative homology locations to the rainbow trout genome on linkage group RT24
Strand	Start	Chrom	Ensembl Gene ID	End	Ensembl Transcript ID	GO ID	GO description	Gene description	External ID
-1	19043599	20	ENSDARG00000043408	19048899	ENSDART00000103867				LOC799667
-1	19043599	20	ENSDARG00000043408	19048899	ENSDART00000063723				LOC799667
-1	19043599	20	ENSDARG00000043408	19048899	ENSDART00000103859				LOC799667
1	19053278	20	ENSDARG00000015860	19089553	ENSDART00000035447	GO:0004437	inositol or phosphatidylinositol phosphatase activity	hypothetical protein LOC565063 [Source:RefSeq_peptide;Acc:NP_001038535]	mtmr9
1	19053278	20	ENSDARG00000015860	19089553	ENSDART00000035447	GO:0046839	phospholipid dephosphorylation	hypothetical protein LOC565063 [Source:RefSeq_peptide;Acc:NP_001038535]	mtmr9
1	19099387	20	ENSDARG00000002745	19103959	ENSDART00000025509	GO:0003824	catalytic activity	L-threonine dehydrogenase [Source:RefSeq_peptide;Acc:NP_998410]	tdh
1	19099387	20	ENSDARG00000002745	19103959	ENSDART00000025509	GO:0044237	cellular metabolic process	L-threonine dehydrogenase [Source:RefSeq_peptide;Acc:NP_998410]	tdh
1	19099387	20	ENSDARG00000002745	19103959	ENSDART00000025509	GO:0050662	coenzyme binding	L-threonine dehydrogenase [Source:RefSeq_peptide;Acc:NP_998410]	tdh
1	19112653	20	ENSDARG00000023532	19165182	ENSDART00000032998	GO:0003676	nucleic acid binding	pin2/trf1-interacting protein 1 [Source:RefSeq_peptide;Acc:NP_001013283]	pinx1
1	19112653	20	ENSDARG00000023532	19165182	ENSDART00000032998	GO:0005622	intracellular	pin2/trf1-interacting protein 1 [Source:RefSeq_peptide;Acc:NP_001013283]	pinx1
1	19172793	20	ENSDARG00000030125	19184364	ENSDART00000081482	GO:0003677	DNA binding	SRY (sex determining region Y)-box 7 [Source:RefSeq_peptide;Acc:NP_001074219]	sox7
1	19172793	20	ENSDARG00000030125	19184364	ENSDART00000081482	GO:0006355	regulation of transcription, DNA-dependent	SRY (sex determining region Y)-box 7 [Source:RefSeq_peptide;Acc:NP_001074219]	sox7
1	19172793	20	ENSDARG00000030125	19184364	ENSDART00000044224	GO:0003677	DNA binding	SRY (sex determining region Y)-box 7 [Source:RefSeq_peptide;Acc:NP_001074219]	sox7
1	19172793	20	ENSDARG00000030125	19184364	ENSDART00000044224	GO:0006355	regulation of transcription, DNA-dependent	SRY (sex determining region Y)-box 7 [Source:RefSeq_peptide;Acc:NP_001074219]	sox7
1	19249796	20	ENSDARG00000070596	19250581	ENSDART00000103844
1	19284252	20	ENSDARG00000007783	19301833	ENSDART00000020099	GO:0000166	nucleotide binding	hypothetical protein LOC567764 [Source:RefSeq_peptide;Acc:NP_001025391]	si:dkey-33i22.2
1	19284252	20	ENSDARG00000007783	19301833	ENSDART00000020099	GO:0004672	protein kinase activity	hypothetical protein LOC567764 [Source:RefSeq_peptide;Acc:NP_001025391]	si:dkey-33i22.2
1	19284252	20	ENSDARG00000007783	19301833	ENSDART00000020099	GO:0004713	protein-tyrosine kinase activity	hypothetical protein LOC567764 [Source:RefSeq_peptide;Acc:NP_001025391]	si:dkey-33i22.2
1	19284252	20	ENSDARG00000007783	19301833	ENSDART00000020099	GO:0005524	ATP binding	hypothetical protein LOC567764 [Source:RefSeq_peptide;Acc:NP_001025391]	si:dkey-33i22.2
1	19284252	20	ENSDARG00000007783	19301833	ENSDART00000020099	GO:0006468	protein amino acid phosphorylation	hypothetical protein LOC567764 [Source:RefSeq_peptide;Acc:NP_001025391]	si:dkey-33i22.2
1	19284252	20	ENSDARG00000007783	19301833	ENSDART00000020099	GO:0007242	intracellular signaling cascade	hypothetical protein LOC567764 [Source:RefSeq_peptide;Acc:NP_001025391]	si:dkey-33i22.2
1	19284252	20	ENSDARG00000007783	19301833	ENSDART00000020099	GO:0016301	kinase activity	hypothetical protein LOC567764 [Source:RefSeq_peptide;Acc:NP_001025391]	si:dkey-33i22.2
1	19284252	20	ENSDARG00000007783	19301833	ENSDART00000020099	GO:0016740	transferase activity	hypothetical protein LOC567764 [Source:RefSeq_peptide;Acc:NP_001025391]	si:dkey-33i22.2
1	19284252	20	ENSDARG00000007783	19301833	ENSDART00000103836			hypothetical protein LOC567764 [Source:RefSeq_peptide;Acc:NP_001025391]	si:dkey-33i22.2
1	19344430	20	ENSDARG00000043396	19371411	ENSDART00000063706			Novel protein containing a fibronectin type III domain (Fragment). [Source:Uniprot/SPTREMBL;Acc:Q5RGM1]	si:dkey-71h2.1
-1	19396711	20	ENSDARG00000043394	19471625	ENSDART00000063703			Novel protein containing a phosphotyrosine interaction domain (PTB/PID) (Fragment). [Source:Uniprot/SPTREMBL;Acc:Q5RGM2]	si:dkey-71h2.2
-1	19485307	20	ENSDARG00000020284	19521275	ENSDART00000026318	GO:0005515	protein binding	Novel protein similar to human and mouse ring finger protein 19 (RNF19) (Fragment). [Source:Uniprot/SPTREMBL;Acc:Q5RGL0]	si:ch211-278j3.3
-1	19485307	20	ENSDARG00000020284	19521275	ENSDART00000026318	GO:0006829	zinc ion transport	Novel protein similar to human and mouse ring finger protein 19 (RNF19) (Fragment). [Source:Uniprot/SPTREMBL;Acc:Q5RGL0]	si:ch211-278j3.3
-1	19485307	20	ENSDARG00000020284	19521275	ENSDART00000026318	GO:0008270	zinc ion binding	Novel protein similar to human and mouse ring finger protein 19 (RNF19) (Fragment). [Source:Uniprot/SPTREMBL;Acc:Q5RGL0]	si:ch211-278j3.3
-1	19485307	20	ENSDARG00000020284	19521275	ENSDART00000026318	GO:0046872	metal ion binding	Novel protein similar to human and mouse ring finger protein 19 (RNF19) (Fragment). [Source:Uniprot/SPTREMBL;Acc:Q5RGL0]	si:ch211-278j3.3
1	19530389	20	ENSDARG00000019961	19537244	ENSDART00000023646			Novel zinc finger protein (Fragment). [Source:Uniprot/SPTREMBL;Acc:Q5RID9]	znf513
-1	19544300	20	ENSDARG00000021267	19616856	ENSDART00000040191	GO:0005515	protein binding	Sorting nexin-17. [Source:Uniprot/SWISSPROT;Acc:Q5RID7]	snx17
-1	19544300	20	ENSDARG00000021267	19616856	ENSDART00000040191	GO:0006810	transport	Sorting nexin-17. [Source:Uniprot/SWISSPROT;Acc:Q5RID7]	snx17
-1	19544300	20	ENSDARG00000021267	19616856	ENSDART00000040191	GO:0007154	cell communication	Sorting nexin-17. [Source:Uniprot/SWISSPROT;Acc:Q5RID7]	snx17
-1	19544300	20	ENSDARG00000021267	19616856	ENSDART00000040191	GO:0007165	signal transduction	Sorting nexin-17. [Source:Uniprot/SWISSPROT;Acc:Q5RID7]	snx17
-1	19544300	20	ENSDARG00000021267	19616856	ENSDART00000040191	GO:0035091	phosphoinositide binding	Sorting nexin-17. [Source:Uniprot/SWISSPROT;Acc:Q5RID7]	snx17
1	19618662	20	ENSDARG00000043388	19622578	ENSDART00000063696			Si:ch211-101l18.3 protein (Fragment). [Source:Uniprot/SPTREMBL;Acc:Q502E7]	si:ch211-101l18.3
-1	19622589	20	ENSDARG00000014004	19638473	ENSDART00000026239	GO:0003674	molecular_function	hypothetical protein LOC541548 [Source:RefSeq_peptide;Acc:NP_001014383]	eif2b4
-1	19622589	20	ENSDARG00000014004	19638473	ENSDART00000026239	GO:0005575	cellular_component	hypothetical protein LOC541548 [Source:RefSeq_peptide;Acc:NP_001014383]	eif2b4
-1	19622589	20	ENSDARG00000014004	19638473	ENSDART00000026239	GO:0044237	cellular metabolic process	hypothetical protein LOC541548 [Source:RefSeq_peptide;Acc:NP_001014383]	eif2b4
-1	19649314	20	ENSDARG00000048546	19649397	ENSDART00000070255			dre-mir-133b [Source:miRBase;Acc:MI0001994]	dre-mir-133b
-1	19650583	20	ENSDARG00000048598	19650681	ENSDART00000070307			dre-mir-206-1 [Source:miRBase;Acc:MI0002045]	dre-mir-206-1
1	19668318	20	ENSDARG00000016138	19681498	ENSDART00000027762			nucleoside diphosphate kinase-Z6 [Source:RefSeq_peptide;Acc:NP_571672]	ndpkz6
1	19668318	20	ENSDARG00000016138	19681498	ENSDART00000103798	GO:0000166	nucleotide binding	nucleoside diphosphate kinase-Z6 [Source:RefSeq_peptide;Acc:NP_571672]	ndpkz6
1	19668318	20	ENSDARG00000016138	19681498	ENSDART00000103798	GO:0000287	magnesium ion binding	nucleoside diphosphate kinase-Z6 [Source:RefSeq_peptide;Acc:NP_571672]	ndpkz6
1	19668318	20	ENSDARG00000016138	19681498	ENSDART00000103798	GO:0004550	nucleoside diphosphate kinase activity	nucleoside diphosphate kinase-Z6 [Source:RefSeq_peptide;Acc:NP_571672]	ndpkz6
1	19668318	20	ENSDARG00000016138	19681498	ENSDART00000103798	GO:0005524	ATP binding	nucleoside diphosphate kinase-Z6 [Source:RefSeq_peptide;Acc:NP_571672]	ndpkz6
1	19668318	20	ENSDARG00000016138	19681498	ENSDART00000103798	GO:0006183	GTP biosynthetic process	nucleoside diphosphate kinase-Z6 [Source:RefSeq_peptide;Acc:NP_571672]	ndpkz6
1	19668318	20	ENSDARG00000016138	19681498	ENSDART00000103798	GO:0006228	UTP biosynthetic process	nucleoside diphosphate kinase-Z6 [Source:RefSeq_peptide;Acc:NP_571672]	ndpkz6
1	19668318	20	ENSDARG00000016138	19681498	ENSDART00000103798	GO:0006241	CTP biosynthetic process	nucleoside diphosphate kinase-Z6 [Source:RefSeq_peptide;Acc:NP_571672]	ndpkz6
1	19668318	20	ENSDARG00000016138	19681498	ENSDART00000103798	GO:0009209	pyrimidine ribonucleoside triphosphate biosynthetic process	nucleoside diphosphate kinase-Z6 [Source:RefSeq_peptide;Acc:NP_571672]	ndpkz6
1	19668318	20	ENSDARG00000016138	19681498	ENSDART00000103798	GO:0016301	kinase activity	nucleoside diphosphate kinase-Z6 [Source:RefSeq_peptide;Acc:NP_571672]	ndpkz6
1	19668318	20	ENSDARG00000016138	19681498	ENSDART00000103798	GO:0016740	transferase activity	nucleoside diphosphate kinase-Z6 [Source:RefSeq_peptide;Acc:NP_571672]	ndpkz6
1	19920195	20	ENSDARG00000057025	19928820	ENSDART00000079613	GO:0004872	receptor activity	Novel cholinergic receptor, nicotinic, alpha polypeptide protein (Fragment). [Source:Uniprot/SPTREMBL;Acc:Q5RHN0]	si:ch211-142k18.2
1	19920195	20	ENSDARG00000057025	19928820	ENSDART00000079613	GO:0004889	nicotinic acetylcholine-activated cation-selective channel activity	Novel cholinergic receptor, nicotinic, alpha polypeptide protein (Fragment). [Source:Uniprot/SPTREMBL;Acc:Q5RHN0]	si:ch211-142k18.2
1	19920195	20	ENSDARG00000057025	19928820	ENSDART00000079613	GO:0005216	ion channel activity	Novel cholinergic receptor, nicotinic, alpha polypeptide protein (Fragment). [Source:Uniprot/SPTREMBL;Acc:Q5RHN0]	si:ch211-142k18.2
1	19920195	20	ENSDARG00000057025	19928820	ENSDART00000079613	GO:0005230	extracellular ligand-gated ion channel activity	Novel cholinergic receptor, nicotinic, alpha polypeptide protein (Fragment). [Source:Uniprot/SPTREMBL;Acc:Q5RHN0]	si:ch211-142k18.2
1	19920195	20	ENSDARG00000057025	19928820	ENSDART00000079613	GO:0006810	transport	Novel cholinergic receptor, nicotinic, alpha polypeptide protein (Fragment). [Source:Uniprot/SPTREMBL;Acc:Q5RHN0]	si:ch211-142k18.2
1	19920195	20	ENSDARG00000057025	19928820	ENSDART00000079613	GO:0006811	ion transport	Novel cholinergic receptor, nicotinic, alpha polypeptide protein (Fragment). [Source:Uniprot/SPTREMBL;Acc:Q5RHN0]	si:ch211-142k18.2
1	19920195	20	ENSDARG00000057025	19928820	ENSDART00000079613	GO:0016020	membrane	Novel cholinergic receptor, nicotinic, alpha polypeptide protein (Fragment). [Source:Uniprot/SPTREMBL;Acc:Q5RHN0]	si:ch211-142k18.2
1	19920195	20	ENSDARG00000057025	19928820	ENSDART00000079613	GO:0016021	integral to membrane	Novel cholinergic receptor, nicotinic, alpha polypeptide protein (Fragment). [Source:Uniprot/SPTREMBL;Acc:Q5RHN0]	si:ch211-142k18.2
1	19920195	20	ENSDARG00000057025	19928820	ENSDART00000079613	GO:0030594	neurotransmitter receptor activity	Novel cholinergic receptor, nicotinic, alpha polypeptide protein (Fragment). [Source:Uniprot/SPTREMBL;Acc:Q5RHN0]	si:ch211-142k18.2
1	19920195	20	ENSDARG00000057025	19928820	ENSDART00000079613	GO:0045211	postsynaptic membrane	Novel cholinergic receptor, nicotinic, alpha polypeptide protein (Fragment). [Source:Uniprot/SPTREMBL;Acc:Q5RHN0]	si:ch211-142k18.2
1	19920195	20	ENSDARG00000057025	19928820	ENSDART00000103788			Novel cholinergic receptor, nicotinic, alpha polypeptide protein (Fragment). [Source:Uniprot/SPTREMBL;Acc:Q5RHN0]	si:ch211-142k18.2
1	19920195	20	ENSDARG00000057025	19928820	ENSDART00000103787			Novel cholinergic receptor, nicotinic, alpha polypeptide protein (Fragment). [Source:Uniprot/SPTREMBL;Acc:Q5RHN0]	si:ch211-142k18.2
-1	19932754	20	ENSDARG00000039577	19969511	ENSDART00000057819	GO:0004672	protein kinase activity	protein tyrosine kinase 2 beta [Source:RefSeq_peptide;Acc:NP_997735]	ptk2b
-1	19932754	20	ENSDARG00000039577	19969511	ENSDART00000057819	GO:0004713	protein-tyrosine kinase activity	protein tyrosine kinase 2 beta [Source:RefSeq_peptide;Acc:NP_997735]	ptk2b
-1	19932754	20	ENSDARG00000039577	19969511	ENSDART00000057819	GO:0005524	ATP binding	protein tyrosine kinase 2 beta [Source:RefSeq_peptide;Acc:NP_997735]	ptk2b
-1	19932754	20	ENSDARG00000039577	19969511	ENSDART00000057819	GO:0005856	cytoskeleton	protein tyrosine kinase 2 beta [Source:RefSeq_peptide;Acc:NP_997735]	ptk2b
-1	19932754	20	ENSDARG00000039577	19969511	ENSDART00000057819	GO:0006468	protein amino acid phosphorylation	protein tyrosine kinase 2 beta [Source:RefSeq_peptide;Acc:NP_997735]	ptk2b
-1	19932754	20	ENSDARG00000039577	19969511	ENSDART00000057819	GO:0016301	kinase activity	protein tyrosine kinase 2 beta [Source:RefSeq_peptide;Acc:NP_997735]	ptk2b
-1	19932754	20	ENSDARG00000039577	19969511	ENSDART00000057819	GO:0016740	transferase activity	protein tyrosine kinase 2 beta [Source:RefSeq_peptide;Acc:NP_997735]	ptk2b
-1	19932754	20	ENSDARG00000039577	19969511	ENSDART00000103778	GO:0004672	protein kinase activity	protein tyrosine kinase 2 beta [Source:RefSeq_peptide;Acc:NP_997735]	ptk2b
-1	19932754	20	ENSDARG00000039577	19969511	ENSDART00000103778	GO:0004713	protein-tyrosine kinase activity	protein tyrosine kinase 2 beta [Source:RefSeq_peptide;Acc:NP_997735]	ptk2b
-1	19932754	20	ENSDARG00000039577	19969511	ENSDART00000103778	GO:0005524	ATP binding	protein tyrosine kinase 2 beta [Source:RefSeq_peptide;Acc:NP_997735]	ptk2b
-1	19932754	20	ENSDARG00000039577	19969511	ENSDART00000103778	GO:0005856	cytoskeleton	protein tyrosine kinase 2 beta [Source:RefSeq_peptide;Acc:NP_997735]	ptk2b
-1	19932754	20	ENSDARG00000039577	19969511	ENSDART00000103778	GO:0006468	protein amino acid phosphorylation	protein tyrosine kinase 2 beta [Source:RefSeq_peptide;Acc:NP_997735]	ptk2b
-1	19932754	20	ENSDARG00000039577	19969511	ENSDART00000103778	GO:0016301	kinase activity	protein tyrosine kinase 2 beta [Source:RefSeq_peptide;Acc:NP_997735]	ptk2b
-1	19932754	20	ENSDARG00000039577	19969511	ENSDART00000103778	GO:0016740	transferase activity	protein tyrosine kinase 2 beta [Source:RefSeq_peptide;Acc:NP_997735]	ptk2b
-1	20006535	20	ENSDARG00000040005	20202427	ENSDART00000058527	GO:0006904	vesicle docking during exocytosis	hypothetical protein LOC541439 [Source:RefSeq_peptide;Acc:NP_001013582]	zgc:110750
-1	20006535	20	ENSDARG00000040005	20202427	ENSDART00000058527	GO:0016192	vesicle-mediated transport	hypothetical protein LOC541439 [Source:RefSeq_peptide;Acc:NP_001013582]	zgc:110750
1	20203732	20	ENSDARG00000043328	20259511	ENSDART00000063609			Novel protein similar to vertebrate FIP1 like 1 (S. cerevisiae) (FIP1L1) (Fragment). [Source:Uniprot/SPTREMBL;Acc:Q5RHJ8]	si:dkey-161n17.1
1	20203732	20	ENSDARG00000043328	20259511	ENSDART00000103772			Novel protein similar to vertebrate FIP1 like 1 (S. cerevisiae) (FIP1L1) (Fragment). [Source:Uniprot/SPTREMBL;Acc:Q5RHJ8]	si:dkey-161n17.1
-1	20261623	20	ENSDARG00000043323	20335730	ENSDART00000063606	GO:0005515	protein binding	ligand of numb-protein X 1 [Source:RefSeq_peptide;Acc:NP_001068581]	lnx1
-1	20261623	20	ENSDARG00000043323	20335730	ENSDART00000063606	GO:0006829	zinc ion transport	ligand of numb-protein X 1 [Source:RefSeq_peptide;Acc:NP_001068581]	lnx1
-1	20261623	20	ENSDARG00000043323	20335730	ENSDART00000063606	GO:0008270	zinc ion binding	ligand of numb-protein X 1 [Source:RefSeq_peptide;Acc:NP_001068581]	lnx1
-1	20261623	20	ENSDARG00000043323	20335730	ENSDART00000063606	GO:0046872	metal ion binding	ligand of numb-protein X 1 [Source:RefSeq_peptide;Acc:NP_001068581]	lnx1
-1	20261623	20	ENSDARG00000043323	20335730	ENSDART00000063604			ligand of numb-protein X 1 [Source:RefSeq_peptide;Acc:NP_001068581]	lnx1
1	20517687	20	ENSDARG00000043322	20520985	ENSDART00000063601	GO:0003677	DNA binding	GS homeobox 2 [Source:RefSeq_peptide;Acc:NP_001020683]	gsh2
1	20517687	20	ENSDARG00000043322	20520985	ENSDART00000063601	GO:0003700	transcription factor activity	GS homeobox 2 [Source:RefSeq_peptide;Acc:NP_001020683]	gsh2
1	20517687	20	ENSDARG00000043322	20520985	ENSDART00000063601	GO:0005634	nucleus	GS homeobox 2 [Source:RefSeq_peptide;Acc:NP_001020683]	gsh2
1	20517687	20	ENSDARG00000043322	20520985	ENSDART00000063601	GO:0006355	regulation of transcription, DNA-dependent	GS homeobox 2 [Source:RefSeq_peptide;Acc:NP_001020683]	gsh2
1	20517687	20	ENSDARG00000043322	20520985	ENSDART00000063601	GO:0043565	sequence-specific DNA binding	GS homeobox 2 [Source:RefSeq_peptide;Acc:NP_001020683]	gsh2
1	20517687	20	ENSDARG00000043322	20520985	ENSDART00000063601	GO:0045449	regulation of transcription	GS homeobox 2 [Source:RefSeq_peptide;Acc:NP_001020683]	gsh2
1	20538058	20	ENSDARG00000030379	20567100	ENSDART00000001320			platelet derived growth factor receptor alpha (pdgfra), mRNA [Source:RefSeq_dna;Acc:NM_131459]	pdgfra
1	20538058	20	ENSDARG00000030379	20567100	ENSDART00000103765			platelet derived growth factor receptor alpha (pdgfra), mRNA [Source:RefSeq_dna;Acc:NM_131459]	pdgfra
1	20538058	20	ENSDARG00000030379	20567100	ENSDART00000011915			platelet derived growth factor receptor alpha (pdgfra), mRNA [Source:RefSeq_dna;Acc:NM_131459]	pdgfra
1	20538058	20	ENSDARG00000030379	20567100	ENSDART00000103764			platelet derived growth factor receptor alpha (pdgfra), mRNA [Source:RefSeq_dna;Acc:NM_131459]	pdgfra
1	20623916	20	ENSDARG00000043317	20666804	ENSDART00000011135	GO:0000166	nucleotide binding	Mast/stem cell growth factor receptor precursor (EC 2.7.10.1) (SCFR) (Proto-oncogene tyrosine-protein kinase Kit) (c-kit homolog). [Source:Uniprot/SWISSPROT;Acc:Q8JFR5]	kita
1	20623916	20	ENSDARG00000043317	20666804	ENSDART00000011135	GO:0001755	neural crest cell migration	Mast/stem cell growth factor receptor precursor (EC 2.7.10.1) (SCFR) (Proto-oncogene tyrosine-protein kinase Kit) (c-kit homolog). [Source:Uniprot/SWISSPROT;Acc:Q8JFR5]	kita
1	20623916	20	ENSDARG00000043317	20666804	ENSDART00000011135	GO:0004672	protein kinase activity	Mast/stem cell growth factor receptor precursor (EC 2.7.10.1) (SCFR) (Proto-oncogene tyrosine-protein kinase Kit) (c-kit homolog). [Source:Uniprot/SWISSPROT;Acc:Q8JFR5]	kita
1	20623916	20	ENSDARG00000043317	20666804	ENSDART00000011135	GO:0004713	protein-tyrosine kinase activity	Mast/stem cell growth factor receptor precursor (EC 2.7.10.1) (SCFR) (Proto-oncogene tyrosine-protein kinase Kit) (c-kit homolog). [Source:Uniprot/SWISSPROT;Acc:Q8JFR5]	kita
1	20623916	20	ENSDARG00000043317	20666804	ENSDART00000011135	GO:0004714	transmembrane receptor protein tyrosine kinase activity	Mast/stem cell growth factor receptor precursor (EC 2.7.10.1) (SCFR) (Proto-oncogene tyrosine-protein kinase Kit) (c-kit homolog). [Source:Uniprot/SWISSPROT;Acc:Q8JFR5]	kita
1	20623916	20	ENSDARG00000043317	20666804	ENSDART00000011135	GO:0004872	receptor activity	Mast/stem cell growth factor receptor precursor (EC 2.7.10.1) (SCFR) (Proto-oncogene tyrosine-protein kinase Kit) (c-kit homolog). [Source:Uniprot/SWISSPROT;Acc:Q8JFR5]	kita
1	20623916	20	ENSDARG00000043317	20666804	ENSDART00000011135	GO:0005021	vascular endothelial growth factor receptor activity	Mast/stem cell growth factor receptor precursor (EC 2.7.10.1) (SCFR) (Proto-oncogene tyrosine-protein kinase Kit) (c-kit homolog). [Source:Uniprot/SWISSPROT;Acc:Q8JFR5]	kita
1	20623916	20	ENSDARG00000043317	20666804	ENSDART00000011135	GO:0005524	ATP binding	Mast/stem cell growth factor receptor precursor (EC 2.7.10.1) (SCFR) (Proto-oncogene tyrosine-protein kinase Kit) (c-kit homolog). [Source:Uniprot/SWISSPROT;Acc:Q8JFR5]	kita
1	20623916	20	ENSDARG00000043317	20666804	ENSDART00000011135	GO:0005579	membrane attack complex	Mast/stem cell growth factor receptor precursor (EC 2.7.10.1) (SCFR) (Proto-oncogene tyrosine-protein kinase Kit) (c-kit homolog). [Source:Uniprot/SWISSPROT;Acc:Q8JFR5]	kita
1	20623916	20	ENSDARG00000043317	20666804	ENSDART00000011135	GO:0005786	signal recognition particle, endoplasmic reticulum targeting	Mast/stem cell growth factor receptor precursor (EC 2.7.10.1) (SCFR) (Proto-oncogene tyrosine-protein kinase Kit) (c-kit homolog). [Source:Uniprot/SWISSPROT;Acc:Q8JFR5]	kita
1	20623916	20	ENSDARG00000043317	20666804	ENSDART00000011135	GO:0006468	protein amino acid phosphorylation	Mast/stem cell growth factor receptor precursor (EC 2.7.10.1) (SCFR) (Proto-oncogene tyrosine-protein kinase Kit) (c-kit homolog). [Source:Uniprot/SWISSPROT;Acc:Q8JFR5]	kita
1	20623916	20	ENSDARG00000043317	20666804	ENSDART00000011135	GO:0007169	transmembrane receptor protein tyrosine kinase signaling pathway	Mast/stem cell growth factor receptor precursor (EC 2.7.10.1) (SCFR) (Proto-oncogene tyrosine-protein kinase Kit) (c-kit homolog). [Source:Uniprot/SWISSPROT;Acc:Q8JFR5]	kita
1	20623916	20	ENSDARG00000043317	20666804	ENSDART00000011135	GO:0009968	negative regulation of signal transduction	Mast/stem cell growth factor receptor precursor (EC 2.7.10.1) (SCFR) (Proto-oncogene tyrosine-protein kinase Kit) (c-kit homolog). [Source:Uniprot/SWISSPROT;Acc:Q8JFR5]	kita
1	20623916	20	ENSDARG00000043317	20666804	ENSDART00000011135	GO:0016020	membrane	Mast/stem cell growth factor receptor precursor (EC 2.7.10.1) (SCFR) (Proto-oncogene tyrosine-protein kinase Kit) (c-kit homolog). [Source:Uniprot/SWISSPROT;Acc:Q8JFR5]	kita
1	20623916	20	ENSDARG00000043317	20666804	ENSDART00000011135	GO:0016021	integral to membrane	Mast/stem cell growth factor receptor precursor (EC 2.7.10.1) (SCFR) (Proto-oncogene tyrosine-protein kinase Kit) (c-kit homolog). [Source:Uniprot/SWISSPROT;Acc:Q8JFR5]	kita
1	20623916	20	ENSDARG00000043317	20666804	ENSDART00000011135	GO:0016301	kinase activity	Mast/stem cell growth factor receptor precursor (EC 2.7.10.1) (SCFR) (Proto-oncogene tyrosine-protein kinase Kit) (c-kit homolog). [Source:Uniprot/SWISSPROT;Acc:Q8JFR5]	kita
1	20623916	20	ENSDARG00000043317	20666804	ENSDART00000011135	GO:0016740	transferase activity	Mast/stem cell growth factor receptor precursor (EC 2.7.10.1) (SCFR) (Proto-oncogene tyrosine-protein kinase Kit) (c-kit homolog). [Source:Uniprot/SWISSPROT;Acc:Q8JFR5]	kita
1	20623916	20	ENSDARG00000043317	20666804	ENSDART00000011135	GO:0030154	cell differentiation	Mast/stem cell growth factor receptor precursor (EC 2.7.10.1) (SCFR) (Proto-oncogene tyrosine-protein kinase Kit) (c-kit homolog). [Source:Uniprot/SWISSPROT;Acc:Q8JFR5]	kita
1	20623916	20	ENSDARG00000043317	20666804	ENSDART00000011135	GO:0030318	melanocyte differentiation	Mast/stem cell growth factor receptor precursor (EC 2.7.10.1) (SCFR) (Proto-oncogene tyrosine-protein kinase Kit) (c-kit homolog). [Source:Uniprot/SWISSPROT;Acc:Q8JFR5]	kita
-1	20724829	20	ENSDARG00000017321	20781327	ENSDART00000049204	GO:0000166	nucleotide binding	Vascular endothelial growth factor receptor 2 homolog B precursor (EC 2.7.10.1) (VEGFR-2 homolog B). [Source:Uniprot/SWISSPROT;Acc:Q5GIT4]	kdrb
-1	20724829	20	ENSDARG00000017321	20781327	ENSDART00000049204	GO:0001525	angiogenesis	Vascular endothelial growth factor receptor 2 homolog B precursor (EC 2.7.10.1) (VEGFR-2 homolog B). [Source:Uniprot/SWISSPROT;Acc:Q5GIT4]	kdrb
-1	20724829	20	ENSDARG00000017321	20781327	ENSDART00000049204	GO:0004672	protein kinase activity	Vascular endothelial growth factor receptor 2 homolog B precursor (EC 2.7.10.1) (VEGFR-2 homolog B). [Source:Uniprot/SWISSPROT;Acc:Q5GIT4]	kdrb
-1	20724829	20	ENSDARG00000017321	20781327	ENSDART00000049204	GO:0004713	protein-tyrosine kinase activity	Vascular endothelial growth factor receptor 2 homolog B precursor (EC 2.7.10.1) (VEGFR-2 homolog B). [Source:Uniprot/SWISSPROT;Acc:Q5GIT4]	kdrb
-1	20724829	20	ENSDARG00000017321	20781327	ENSDART00000049204	GO:0004714	transmembrane receptor protein tyrosine kinase activity	Vascular endothelial growth factor receptor 2 homolog B precursor (EC 2.7.10.1) (VEGFR-2 homolog B). [Source:Uniprot/SWISSPROT;Acc:Q5GIT4]	kdrb
-1	20724829	20	ENSDARG00000017321	20781327	ENSDART00000049204	GO:0004872	receptor activity	Vascular endothelial growth factor receptor 2 homolog B precursor (EC 2.7.10.1) (VEGFR-2 homolog B). [Source:Uniprot/SWISSPROT;Acc:Q5GIT4]	kdrb
-1	20724829	20	ENSDARG00000017321	20781327	ENSDART00000049204	GO:0005021	vascular endothelial growth factor receptor activity	Vascular endothelial growth factor receptor 2 homolog B precursor (EC 2.7.10.1) (VEGFR-2 homolog B). [Source:Uniprot/SWISSPROT;Acc:Q5GIT4]	kdrb
-1	20724829	20	ENSDARG00000017321	20781327	ENSDART00000049204	GO:0005524	ATP binding	Vascular endothelial growth factor receptor 2 homolog B precursor (EC 2.7.10.1) (VEGFR-2 homolog B). [Source:Uniprot/SWISSPROT;Acc:Q5GIT4]	kdrb
-1	20724829	20	ENSDARG00000017321	20781327	ENSDART00000049204	GO:0005579	membrane attack complex	Vascular endothelial growth factor receptor 2 homolog B precursor (EC 2.7.10.1) (VEGFR-2 homolog B). [Source:Uniprot/SWISSPROT;Acc:Q5GIT4]	kdrb
-1	20724829	20	ENSDARG00000017321	20781327	ENSDART00000049204	GO:0005786	signal recognition particle, endoplasmic reticulum targeting	Vascular endothelial growth factor receptor 2 homolog B precursor (EC 2.7.10.1) (VEGFR-2 homolog B). [Source:Uniprot/SWISSPROT;Acc:Q5GIT4]	kdrb
-1	20724829	20	ENSDARG00000017321	20781327	ENSDART00000049204	GO:0006468	protein amino acid phosphorylation	Vascular endothelial growth factor receptor 2 homolog B precursor (EC 2.7.10.1) (VEGFR-2 homolog B). [Source:Uniprot/SWISSPROT;Acc:Q5GIT4]	kdrb
-1	20724829	20	ENSDARG00000017321	20781327	ENSDART00000049204	GO:0007169	transmembrane receptor protein tyrosine kinase signaling pathway	Vascular endothelial growth factor receptor 2 homolog B precursor (EC 2.7.10.1) (VEGFR-2 homolog B). [Source:Uniprot/SWISSPROT;Acc:Q5GIT4]	kdrb
-1	20724829	20	ENSDARG00000017321	20781327	ENSDART00000049204	GO:0009968	negative regulation of signal transduction	Vascular endothelial growth factor receptor 2 homolog B precursor (EC 2.7.10.1) (VEGFR-2 homolog B). [Source:Uniprot/SWISSPROT;Acc:Q5GIT4]	kdrb
-1	20724829	20	ENSDARG00000017321	20781327	ENSDART00000049204	GO:0016020	membrane	Vascular endothelial growth factor receptor 2 homolog B precursor (EC 2.7.10.1) (VEGFR-2 homolog B). [Source:Uniprot/SWISSPROT;Acc:Q5GIT4]	kdrb
-1	20724829	20	ENSDARG00000017321	20781327	ENSDART00000049204	GO:0016021	integral to membrane	Vascular endothelial growth factor receptor 2 homolog B precursor (EC 2.7.10.1) (VEGFR-2 homolog B). [Source:Uniprot/SWISSPROT;Acc:Q5GIT4]	kdrb
-1	20724829	20	ENSDARG00000017321	20781327	ENSDART00000049204	GO:0016301	kinase activity	Vascular endothelial growth factor receptor 2 homolog B precursor (EC 2.7.10.1) (VEGFR-2 homolog B). [Source:Uniprot/SWISSPROT;Acc:Q5GIT4]	kdrb
-1	20724829	20	ENSDARG00000017321	20781327	ENSDART00000049204	GO:0016740	transferase activity	Vascular endothelial growth factor receptor 2 homolog B precursor (EC 2.7.10.1) (VEGFR-2 homolog B). [Source:Uniprot/SWISSPROT;Acc:Q5GIT4]	kdrb
-1	20724829	20	ENSDARG00000017321	20781327	ENSDART00000049204	GO:0030154	cell differentiation	Vascular endothelial growth factor receptor 2 homolog B precursor (EC 2.7.10.1) (VEGFR-2 homolog B). [Source:Uniprot/SWISSPROT;Acc:Q5GIT4]	kdrb
-1	20724829	20	ENSDARG00000017321	20781327	ENSDART00000057427			Vascular endothelial growth factor receptor 2 homolog B precursor (EC 2.7.10.1) (VEGFR-2 homolog B). [Source:Uniprot/SWISSPROT;Acc:Q5GIT4]	kdrb
-1	20724829	20	ENSDARG00000017321	20781327	ENSDART00000075488			Vascular endothelial growth factor receptor 2 homolog B precursor (EC 2.7.10.1) (VEGFR-2 homolog B). [Source:Uniprot/SWISSPROT;Acc:Q5GIT4]	kdrb
1	20803322	20	ENSDARG00000043307	20807997	ENSDART00000063578	GO:0016021	integral to membrane	steroid 5 alpha-reductase 2-like [Source:RefSeq_peptide;Acc:NP_001038404]	srd5a2l
1	20809199	20	ENSDARG00000034600	20816018	ENSDART00000047624	GO:0016020	membrane	transmembrane protein 165 [Source:RefSeq_peptide;Acc:NP_997848]	tmem165
1	20809199	20	ENSDARG00000034600	20816018	ENSDART00000047624	GO:0016021	integral to membrane	transmembrane protein 165 [Source:RefSeq_peptide;Acc:NP_997848]	tmem165
-1	20828006	20	ENSDARG00000011703	20872003	ENSDART00000025575	GO:0003677	DNA binding	clock [Source:RefSeq_peptide;Acc:NP_571032]	clock
-1	20828006	20	ENSDARG00000011703	20872003	ENSDART00000025575	GO:0003700	transcription factor activity	clock [Source:RefSeq_peptide;Acc:NP_571032]	clock
-1	20828006	20	ENSDARG00000011703	20872003	ENSDART00000025575	GO:0004871	signal transducer activity	clock [Source:RefSeq_peptide;Acc:NP_571032]	clock
-1	20828006	20	ENSDARG00000011703	20872003	ENSDART00000025575	GO:0005515	protein binding	clock [Source:RefSeq_peptide;Acc:NP_571032]	clock
-1	20828006	20	ENSDARG00000011703	20872003	ENSDART00000025575	GO:0005634	nucleus	clock [Source:RefSeq_peptide;Acc:NP_571032]	clock
-1	20828006	20	ENSDARG00000011703	20872003	ENSDART00000025575	GO:0005667	transcription factor complex	clock [Source:RefSeq_peptide;Acc:NP_571032]	clock
-1	20828006	20	ENSDARG00000011703	20872003	ENSDART00000025575	GO:0006355	regulation of transcription, DNA-dependent	clock [Source:RefSeq_peptide;Acc:NP_571032]	clock
-1	20828006	20	ENSDARG00000011703	20872003	ENSDART00000025575	GO:0007165	signal transduction	clock [Source:RefSeq_peptide;Acc:NP_571032]	clock
-1	20828006	20	ENSDARG00000011703	20872003	ENSDART00000025575	GO:0007623	circadian rhythm	clock [Source:RefSeq_peptide;Acc:NP_571032]	clock
-1	20828006	20	ENSDARG00000011703	20872003	ENSDART00000025575	GO:0009266	response to temperature stimulus	clock [Source:RefSeq_peptide;Acc:NP_571032]	clock
-1	20828006	20	ENSDARG00000011703	20872003	ENSDART00000025575	GO:0009416	response to light stimulus	clock [Source:RefSeq_peptide;Acc:NP_571032]	clock
-1	20828006	20	ENSDARG00000011703	20872003	ENSDART00000025575	GO:0009648	photoperiodism	clock [Source:RefSeq_peptide;Acc:NP_571032]	clock
-1	20828006	20	ENSDARG00000011703	20872003	ENSDART00000025575	GO:0030528	transcription regulator activity	clock [Source:RefSeq_peptide;Acc:NP_571032]	clock
-1	20828006	20	ENSDARG00000011703	20872003	ENSDART00000025575	GO:0045449	regulation of transcription	clock [Source:RefSeq_peptide;Acc:NP_571032]	clock
-1	20828006	20	ENSDARG00000011703	20872003	ENSDART00000025575	GO:0045941	positive regulation of transcription	clock [Source:RefSeq_peptide;Acc:NP_571032]	clock
-1	20828006	20	ENSDARG00000011703	20872003	ENSDART00000025575	GO:0046982	protein heterodimerization activity	clock [Source:RefSeq_peptide;Acc:NP_571032]	clock
-1	20828006	20	ENSDARG00000011703	20872003	ENSDART00000103715			clock [Source:RefSeq_peptide;Acc:NP_571032]	clock
-1	20828006	20	ENSDARG00000011703	20872003	ENSDART00000103713			clock [Source:RefSeq_peptide;Acc:NP_571032]	clock
-1	20941791	20	ENSDARG00000043299	20957132	ENSDART00000063568			Novel protein (Fragment). [Source:Uniprot/SPTREMBL;Acc:Q5RI74]	si:rp71-4m17.1
-1	20941791	20	ENSDARG00000043299	20957132	ENSDART00000063564	GO:0006940	regulation of smooth muscle contraction	Novel protein (Fragment). [Source:Uniprot/SPTREMBL;Acc:Q5RI74]	si:rp71-4m17.1
1	21092272	20	ENSDARG00000009689	21186246	ENSDART00000004984	GO:0003779	actin binding	si:ch211-87i20.1 [Source:RefSeq_peptide;Acc:NP_001025307]	daam1l
1	21092272	20	ENSDARG00000009689	21186246	ENSDART00000004984	GO:0015629	actin cytoskeleton	si:ch211-87i20.1 [Source:RefSeq_peptide;Acc:NP_001025307]	daam1l
1	21092272	20	ENSDARG00000009689	21186246	ENSDART00000004984	GO:0016043	cellular component organization and biogenesis	si:ch211-87i20.1 [Source:RefSeq_peptide;Acc:NP_001025307]	daam1l
1	21092272	20	ENSDARG00000009689	21186246	ENSDART00000004984	GO:0017048	Rho GTPase binding	si:ch211-87i20.1 [Source:RefSeq_peptide;Acc:NP_001025307]	daam1l
1	21092272	20	ENSDARG00000009689	21186246	ENSDART00000004984	GO:0030036	actin cytoskeleton organization and biogenesis	si:ch211-87i20.1 [Source:RefSeq_peptide;Acc:NP_001025307]	daam1l
1	21206187	20	ENSDARG00000043293	21214762	ENSDART00000063556	GO:0003779	actin binding	Novel protein (Fragment). [Source:Uniprot/SPTREMBL;Acc:Q5RHJ4]	si:ch211-207i1.3
1	21224457	20	ENSDARG00000010136	21229045	ENSDART00000003740			Novel protein (Fragment). [Source:Uniprot/SPTREMBL;Acc:Q5RHJ5]	si:ch211-207i1.2
1	21235930	20	ENSDARG00000002622	21236987	ENSDART00000019409			Novel protein (Fragment). [Source:Uniprot/SPTREMBL;Acc:Q5RHJ6]	si:ch211-207i1.1
1	21285715	20	ENSDARG00000024793	21298754	ENSDART00000029542			Novel protein similar to vertebrate spectrin repeat containing, nuclear envelope 2 (SYNE2) (Fragment). [Source:Uniprot/SPTREMBL;Acc:Q5RIH9]	si:dkey-274c14.3
1	21329347	20	ENSDARG00000030107	21362803	ENSDART00000027454	GO:0003779	actin binding	Novel protein similar to vertebrate spectrin repeat containing, nuclear envelope 2 (SYNE2) (Fragment). [Source:Uniprot/SPTREMBL;Acc:Q5RII0]	si:dkey-274c14.2
1	21329347	20	ENSDARG00000030107	21362803	ENSDART00000027454	GO:0016021	integral to membrane	Novel protein similar to vertebrate spectrin repeat containing, nuclear envelope 2 (SYNE2) (Fragment). [Source:Uniprot/SPTREMBL;Acc:Q5RII0]	si:dkey-274c14.2
1	21329347	20	ENSDARG00000030107	21362803	ENSDART00000027454	GO:0031177	phosphopantetheine binding	Novel protein similar to vertebrate spectrin repeat containing, nuclear envelope 2 (SYNE2) (Fragment). [Source:Uniprot/SPTREMBL;Acc:Q5RII0]	si:dkey-274c14.2
-1	21366656	20	ENSDARG00000016454	21418676	ENSDART00000010643	GO:0003677	DNA binding	estrogen receptor 2a [Source:RefSeq_peptide;Acc:NP_851297]	esr2a
-1	21366656	20	ENSDARG00000016454	21418676	ENSDART00000010643	GO:0003700	transcription factor activity	estrogen receptor 2a [Source:RefSeq_peptide;Acc:NP_851297]	esr2a
-1	21366656	20	ENSDARG00000016454	21418676	ENSDART00000010643	GO:0003707	steroid hormone receptor activity	estrogen receptor 2a [Source:RefSeq_peptide;Acc:NP_851297]	esr2a
-1	21366656	20	ENSDARG00000016454	21418676	ENSDART00000010643	GO:0004872	receptor activity	estrogen receptor 2a [Source:RefSeq_peptide;Acc:NP_851297]	esr2a
-1	21366656	20	ENSDARG00000016454	21418676	ENSDART00000010643	GO:0004879	ligand-dependent nuclear receptor activity	estrogen receptor 2a [Source:RefSeq_peptide;Acc:NP_851297]	esr2a
-1	21366656	20	ENSDARG00000016454	21418676	ENSDART00000010643	GO:0005496	steroid binding	estrogen receptor 2a [Source:RefSeq_peptide;Acc:NP_851297]	esr2a
-1	21366656	20	ENSDARG00000016454	21418676	ENSDART00000010643	GO:0005634	nucleus	estrogen receptor 2a [Source:RefSeq_peptide;Acc:NP_851297]	esr2a
-1	21366656	20	ENSDARG00000016454	21418676	ENSDART00000010643	GO:0006350	transcription	estrogen receptor 2a [Source:RefSeq_peptide;Acc:NP_851297]	esr2a
-1	21366656	20	ENSDARG00000016454	21418676	ENSDART00000010643	GO:0006353	transcription termination	estrogen receptor 2a [Source:RefSeq_peptide;Acc:NP_851297]	esr2a
-1	21366656	20	ENSDARG00000016454	21418676	ENSDART00000010643	GO:0006355	regulation of transcription, DNA-dependent	estrogen receptor 2a [Source:RefSeq_peptide;Acc:NP_851297]	esr2a
-1	21366656	20	ENSDARG00000016454	21418676	ENSDART00000010643	GO:0006829	zinc ion transport	estrogen receptor 2a [Source:RefSeq_peptide;Acc:NP_851297]	esr2a
-1	21366656	20	ENSDARG00000016454	21418676	ENSDART00000010643	GO:0008270	zinc ion binding	estrogen receptor 2a [Source:RefSeq_peptide;Acc:NP_851297]	esr2a
-1	21366656	20	ENSDARG00000016454	21418676	ENSDART00000010643	GO:0031564	transcription antitermination	estrogen receptor 2a [Source:RefSeq_peptide;Acc:NP_851297]	esr2a
-1	21366656	20	ENSDARG00000016454	21418676	ENSDART00000010643	GO:0043565	sequence-specific DNA binding	estrogen receptor 2a [Source:RefSeq_peptide;Acc:NP_851297]	esr2a
-1	21366656	20	ENSDARG00000016454	21418676	ENSDART00000010643	GO:0046872	metal ion binding	estrogen receptor 2a [Source:RefSeq_peptide;Acc:NP_851297]	esr2a
-1	21366656	20	ENSDARG00000016454	21418676	ENSDART00000031367	GO:0003677	DNA binding	estrogen receptor 2a [Source:RefSeq_peptide;Acc:NP_851297]	esr2a
-1	21366656	20	ENSDARG00000016454	21418676	ENSDART00000031367	GO:0003700	transcription factor activity	estrogen receptor 2a [Source:RefSeq_peptide;Acc:NP_851297]	esr2a
-1	21366656	20	ENSDARG00000016454	21418676	ENSDART00000031367	GO:0003707	steroid hormone receptor activity	estrogen receptor 2a [Source:RefSeq_peptide;Acc:NP_851297]	esr2a
-1	21366656	20	ENSDARG00000016454	21418676	ENSDART00000031367	GO:0004872	receptor activity	estrogen receptor 2a [Source:RefSeq_peptide;Acc:NP_851297]	esr2a
-1	21366656	20	ENSDARG00000016454	21418676	ENSDART00000031367	GO:0004879	ligand-dependent nuclear receptor activity	estrogen receptor 2a [Source:RefSeq_peptide;Acc:NP_851297]	esr2a
-1	21366656	20	ENSDARG00000016454	21418676	ENSDART00000031367	GO:0005496	steroid binding	estrogen receptor 2a [Source:RefSeq_peptide;Acc:NP_851297]	esr2a
-1	21366656	20	ENSDARG00000016454	21418676	ENSDART00000031367	GO:0005634	nucleus	estrogen receptor 2a [Source:RefSeq_peptide;Acc:NP_851297]	esr2a
-1	21366656	20	ENSDARG00000016454	21418676	ENSDART00000031367	GO:0006350	transcription	estrogen receptor 2a [Source:RefSeq_peptide;Acc:NP_851297]	esr2a
-1	21366656	20	ENSDARG00000016454	21418676	ENSDART00000031367	GO:0006353	transcription termination	estrogen receptor 2a [Source:RefSeq_peptide;Acc:NP_851297]	esr2a
-1	21366656	20	ENSDARG00000016454	21418676	ENSDART00000031367	GO:0006355	regulation of transcription, DNA-dependent	estrogen receptor 2a [Source:RefSeq_peptide;Acc:NP_851297]	esr2a
-1	21366656	20	ENSDARG00000016454	21418676	ENSDART00000031367	GO:0006829	zinc ion transport	estrogen receptor 2a [Source:RefSeq_peptide;Acc:NP_851297]	esr2a
-1	21366656	20	ENSDARG00000016454	21418676	ENSDART00000031367	GO:0008270	zinc ion binding	estrogen receptor 2a [Source:RefSeq_peptide;Acc:NP_851297]	esr2a
-1	21366656	20	ENSDARG00000016454	21418676	ENSDART00000031367	GO:0031564	transcription antitermination	estrogen receptor 2a [Source:RefSeq_peptide;Acc:NP_851297]	esr2a
-1	21366656	20	ENSDARG00000016454	21418676	ENSDART00000031367	GO:0043565	sequence-specific DNA binding	estrogen receptor 2a [Source:RefSeq_peptide;Acc:NP_851297]	esr2a
-1	21366656	20	ENSDARG00000016454	21418676	ENSDART00000031367	GO:0046872	metal ion binding	estrogen receptor 2a [Source:RefSeq_peptide;Acc:NP_851297]	esr2a
-1	21366656	20	ENSDARG00000016454	21418676	ENSDART00000079287			estrogen receptor 2a [Source:RefSeq_peptide;Acc:NP_851297]	esr2a
-1	21526398	20	ENSDARG00000021389	21610820	ENSDART00000024922	GO:0001889	liver development	jagged 2 isoform 1 [Source:RefSeq_peptide;Acc:NP_571937]	jag2
-1	21526398	20	ENSDARG00000021389	21610820	ENSDART00000024922	GO:0005509	calcium ion binding	jagged 2 isoform 1 [Source:RefSeq_peptide;Acc:NP_571937]	jag2
-1	21526398	20	ENSDARG00000021389	21610820	ENSDART00000024922	GO:0007154	cell communication	jagged 2 isoform 1 [Source:RefSeq_peptide;Acc:NP_571937]	jag2
-1	21526398	20	ENSDARG00000021389	21610820	ENSDART00000024922	GO:0007219	Notch signaling pathway	jagged 2 isoform 1 [Source:RefSeq_peptide;Acc:NP_571937]	jag2
-1	21526398	20	ENSDARG00000021389	21610820	ENSDART00000024922	GO:0007275	multicellular organismal development	jagged 2 isoform 1 [Source:RefSeq_peptide;Acc:NP_571937]	jag2
-1	21526398	20	ENSDARG00000021389	21610820	ENSDART00000024922	GO:0016020	membrane	jagged 2 isoform 1 [Source:RefSeq_peptide;Acc:NP_571937]	jag2
-1	21526398	20	ENSDARG00000021389	21610820	ENSDART00000024922	GO:0016021	integral to membrane	jagged 2 isoform 1 [Source:RefSeq_peptide;Acc:NP_571937]	jag2
-1	21526398	20	ENSDARG00000021389	21610820	ENSDART00000024922	GO:0021514	ventral spinal cord interneuron differentiation	jagged 2 isoform 1 [Source:RefSeq_peptide;Acc:NP_571937]	jag2
-1	21526398	20	ENSDARG00000021389	21610820	ENSDART00000024922	GO:0021522	spinal cord motor neuron differentiation	jagged 2 isoform 1 [Source:RefSeq_peptide;Acc:NP_571937]	jag2
-1	21526398	20	ENSDARG00000021389	21610820	ENSDART00000024922	GO:0031016	pancreas development	jagged 2 isoform 1 [Source:RefSeq_peptide;Acc:NP_571937]	jag2
-1	21526398	20	ENSDARG00000021389	21610820	ENSDART00000024922	GO:0048793	pronephros development	jagged 2 isoform 1 [Source:RefSeq_peptide;Acc:NP_571937]	jag2
-1	21526398	20	ENSDARG00000021389	21610820	ENSDART00000049586			jagged 2 isoform 1 [Source:RefSeq_peptide;Acc:NP_571937]	jag2
-1	21659645	20	ENSDARG00000062335	21733076	ENSDART00000090016	GO:0003674	molecular_function	hypothetical protein LOC559149 [Source:RefSeq_peptide;Acc:NP_001038353]	si:dkey-77p13.2
-1	21659645	20	ENSDARG00000062335	21733076	ENSDART00000090016	GO:0005575	cellular_component	hypothetical protein LOC559149 [Source:RefSeq_peptide;Acc:NP_001038353]	si:dkey-77p13.2
-1	21659645	20	ENSDARG00000062335	21733076	ENSDART00000090016	GO:0008150	biological_process	hypothetical protein LOC559149 [Source:RefSeq_peptide;Acc:NP_001038353]	si:dkey-77p13.2
-1	21659645	20	ENSDARG00000062335	21733076	ENSDART00000090016	GO:0016787	hydrolase activity	hypothetical protein LOC559149 [Source:RefSeq_peptide;Acc:NP_001038353]	si:dkey-77p13.2
-1	21659645	20	ENSDARG00000062335	21733076	ENSDART00000090016	GO:0016818	hydrolase activity, acting on acid anhydrides, in phosphorus-containing anhydrides	hypothetical protein LOC559149 [Source:RefSeq_peptide;Acc:NP_001038353]	si:dkey-77p13.2
-1	21659645	20	ENSDARG00000062335	21733076	ENSDART00000090016	GO:0046872	metal ion binding	hypothetical protein LOC559149 [Source:RefSeq_peptide;Acc:NP_001038353]	si:dkey-77p13.2
-1	21977388	20	ENSDARG00000043267	21979138	ENSDART00000063516	GO:0005622	intracellular	Novel protein. [Source:Uniprot/SPTREMBL;Acc:Q5TZ90]	si:dkey-219e20.2
-1	21977388	20	ENSDARG00000043267	21979138	ENSDART00000063516	GO:0007165	signal transduction	Novel protein. [Source:Uniprot/SPTREMBL;Acc:Q5TZ90]	si:dkey-219e20.2
-1	21977388	20	ENSDARG00000043267	21979138	ENSDART00000103647			Novel protein. [Source:Uniprot/SPTREMBL;Acc:Q5TZ90]	si:dkey-219e20.2
-1	21985117	20	ENSDARG00000005002	22102225	ENSDART00000035827	GO:0005634	nucleus	hypothetical protein LOC334316 [Source:RefSeq_peptide;Acc:NP_956183]	zgc:63497
-1	21985117	20	ENSDARG00000005002	22102225	ENSDART00000035827	GO:0005667	transcription factor complex	hypothetical protein LOC334316 [Source:RefSeq_peptide;Acc:NP_956183]	zgc:63497
-1	21985117	20	ENSDARG00000005002	22102225	ENSDART00000035827	GO:0006352	transcription initiation	hypothetical protein LOC334316 [Source:RefSeq_peptide;Acc:NP_956183]	zgc:63497
-1	21985117	20	ENSDARG00000005002	22102225	ENSDART00000035827	GO:0006355	regulation of transcription, DNA-dependent	hypothetical protein LOC334316 [Source:RefSeq_peptide;Acc:NP_956183]	zgc:63497
-1	21985117	20	ENSDARG00000005002	22102225	ENSDART00000035827	GO:0008270	zinc ion binding	hypothetical protein LOC334316 [Source:RefSeq_peptide;Acc:NP_956183]	zgc:63497
-1	21985117	20	ENSDARG00000005002	22102225	ENSDART00000035827	GO:0016563	transcriptional activator activity	hypothetical protein LOC334316 [Source:RefSeq_peptide;Acc:NP_956183]	zgc:63497
-1	21985117	20	ENSDARG00000005002	22102225	ENSDART00000035827	GO:0030528	transcription regulator activity	hypothetical protein LOC334316 [Source:RefSeq_peptide;Acc:NP_956183]	zgc:63497
-1	21985117	20	ENSDARG00000005002	22102225	ENSDART00000035827	GO:0045449	regulation of transcription	hypothetical protein LOC334316 [Source:RefSeq_peptide;Acc:NP_956183]	zgc:63497
-1	21985117	20	ENSDARG00000005002	22102225	ENSDART00000035827	GO:0045941	positive regulation of transcription	hypothetical protein LOC334316 [Source:RefSeq_peptide;Acc:NP_956183]	zgc:63497
-1	21985117	20	ENSDARG00000005002	22102225	ENSDART00000103637			hypothetical protein LOC334316 [Source:RefSeq_peptide;Acc:NP_956183]	zgc:63497
1	22071234	20	ENSDARG00000032369	22076353	ENSDART00000103635			BTBD6 protein [Source:RefSeq_peptide;Acc:NP_001019986]	btbd6
1	22071234	20	ENSDARG00000032369	22076353	ENSDART00000039907	GO:0005515	protein binding	BTBD6 protein [Source:RefSeq_peptide;Acc:NP_001019986]	btbd6
1	22071234	20	ENSDARG00000032369	22076353	ENSDART00000103628			BTBD6 protein [Source:RefSeq_peptide;Acc:NP_001019986]	btbd6
1	22071234	20	ENSDARG00000032369	22076353	ENSDART00000103627			BTBD6 protein [Source:RefSeq_peptide;Acc:NP_001019986]	btbd6
1	22102687	20	ENSDARG00000017928	22107294	ENSDART00000010564	GO:0000166	nucleotide binding	hypothetical protein LOC541414 [Source:RefSeq_peptide;Acc:NP_001013559]	zgc:101608
1	22102687	20	ENSDARG00000017928	22107294	ENSDART00000010564	GO:0003677	DNA binding	hypothetical protein LOC541414 [Source:RefSeq_peptide;Acc:NP_001013559]	zgc:101608
1	22102687	20	ENSDARG00000017928	22107294	ENSDART00000010564	GO:0005524	ATP binding	hypothetical protein LOC541414 [Source:RefSeq_peptide;Acc:NP_001013559]	zgc:101608
1	22102687	20	ENSDARG00000017928	22107294	ENSDART00000010564	GO:0006259	DNA metabolic process	hypothetical protein LOC541414 [Source:RefSeq_peptide;Acc:NP_001013559]	zgc:101608
1	22102687	20	ENSDARG00000017928	22107294	ENSDART00000010564	GO:0008094	DNA-dependent ATPase activity	hypothetical protein LOC541414 [Source:RefSeq_peptide;Acc:NP_001013559]	zgc:101608
-1	22150375	20	ENSDARG00000021143	22366106	ENSDART00000079079			reticulon 1b [Source:RefSeq_peptide;Acc:NP_001025119]	rtn1b
-1	22150375	20	ENSDARG00000021143	22366106	ENSDART00000060203			reticulon 1b [Source:RefSeq_peptide;Acc:NP_001025119]	rtn1b
-1	22150375	20	ENSDARG00000021143	22366106	ENSDART00000027758	GO:0005783	endoplasmic reticulum	reticulon 1b [Source:RefSeq_peptide;Acc:NP_001025119]	rtn1b
1	22182231	20	ENSDARG00000043257	22187269	ENSDART00000027603	GO:0004111	creatine kinase activity	creatine kinase, brain [Source:RefSeq_peptide;Acc:NP_775329]	ckb
1	22182231	20	ENSDARG00000043257	22187269	ENSDART00000027603	GO:0016301	kinase activity	creatine kinase, brain [Source:RefSeq_peptide;Acc:NP_775329]	ckb
1	22182231	20	ENSDARG00000043257	22187269	ENSDART00000027603	GO:0016740	transferase activity	creatine kinase, brain [Source:RefSeq_peptide;Acc:NP_775329]	ckb
1	22182231	20	ENSDARG00000043257	22187269	ENSDART00000027603	GO:0016772	transferase activity, transferring phosphorus-containing groups	creatine kinase, brain [Source:RefSeq_peptide;Acc:NP_775329]	ckb
1	22182231	20	ENSDARG00000043257	22187269	ENSDART00000063498			creatine kinase, brain [Source:RefSeq_peptide;Acc:NP_775329]	ckb
-1	22191560	20	ENSDARG00000009142	22242485	ENSDART00000103604			apoptosis-stimulating protein of p53 [Source:RefSeq_peptide;Acc:NP_001038289]	si:ch211-253p18.1
-1	22191560	20	ENSDARG00000009142	22242485	ENSDART00000047662			apoptosis-stimulating protein of p53 [Source:RefSeq_peptide;Acc:NP_001038289]	si:ch211-253p18.1
1	22392906	20	ENSDARG00000043250	22398158	ENSDART00000063492	GO:0000287	magnesium ion binding	Novel protein similar to vertebrate protein phosphatase 1A (Formerly 2C), magnesium-dependent, alpha isoform (PPM1A). [Source:Uniprot/SPTREMBL;Acc:Q5TZI2]	si:ch211-253p18.1
1	22392906	20	ENSDARG00000043250	22398158	ENSDART00000063492	GO:0003824	catalytic activity	Novel protein similar to vertebrate protein phosphatase 1A (Formerly 2C), magnesium-dependent, alpha isoform (PPM1A). [Source:Uniprot/SPTREMBL;Acc:Q5TZI2]	si:ch211-253p18.1
1	22392906	20	ENSDARG00000043250	22398158	ENSDART00000063492	GO:0004722	protein serine/threonine phosphatase activity	Novel protein similar to vertebrate protein phosphatase 1A (Formerly 2C), magnesium-dependent, alpha isoform (PPM1A). [Source:Uniprot/SPTREMBL;Acc:Q5TZI2]	si:ch211-253p18.1
1	22392906	20	ENSDARG00000043250	22398158	ENSDART00000063492	GO:0006470	protein amino acid dephosphorylation	Novel protein similar to vertebrate protein phosphatase 1A (Formerly 2C), magnesium-dependent, alpha isoform (PPM1A). [Source:Uniprot/SPTREMBL;Acc:Q5TZI2]	si:ch211-253p18.1
1	22392906	20	ENSDARG00000043250	22398158	ENSDART00000063492	GO:0006915	apoptosis	Novel protein similar to vertebrate protein phosphatase 1A (Formerly 2C), magnesium-dependent, alpha isoform (PPM1A). [Source:Uniprot/SPTREMBL;Acc:Q5TZI2]	si:ch211-253p18.1
1	22392906	20	ENSDARG00000043250	22398158	ENSDART00000063492	GO:0008287	protein serine/threonine phosphatase complex	Novel protein similar to vertebrate protein phosphatase 1A (Formerly 2C), magnesium-dependent, alpha isoform (PPM1A). [Source:Uniprot/SPTREMBL;Acc:Q5TZI2]	si:ch211-253p18.1
1	22392906	20	ENSDARG00000043250	22398158	ENSDART00000063492	GO:0016787	hydrolase activity	Novel protein similar to vertebrate protein phosphatase 1A (Formerly 2C), magnesium-dependent, alpha isoform (PPM1A). [Source:Uniprot/SPTREMBL;Acc:Q5TZI2]	si:ch211-253p18.1
1	22392906	20	ENSDARG00000043250	22398158	ENSDART00000063492	GO:0046872	metal ion binding	Novel protein similar to vertebrate protein phosphatase 1A (Formerly 2C), magnesium-dependent, alpha isoform (PPM1A). [Source:Uniprot/SPTREMBL;Acc:Q5TZI2]	si:ch211-253p18.1
1	22470153	20	ENSDARG00000031316	22472970	ENSDART00000050086	GO:0003677	DNA binding	hypothetical protein LOC553611 [Source:RefSeq_peptide;Acc:NP_001018421]	zgc:110344
1	22470153	20	ENSDARG00000031316	22472970	ENSDART00000050086	GO:0003700	transcription factor activity	hypothetical protein LOC553611 [Source:RefSeq_peptide;Acc:NP_001018421]	zgc:110344
1	22470153	20	ENSDARG00000031316	22472970	ENSDART00000050086	GO:0005634	nucleus	hypothetical protein LOC553611 [Source:RefSeq_peptide;Acc:NP_001018421]	zgc:110344
1	22470153	20	ENSDARG00000031316	22472970	ENSDART00000050086	GO:0006355	regulation of transcription, DNA-dependent	hypothetical protein LOC553611 [Source:RefSeq_peptide;Acc:NP_001018421]	zgc:110344
1	22470153	20	ENSDARG00000031316	22472970	ENSDART00000050086	GO:0043565	sequence-specific DNA binding	hypothetical protein LOC553611 [Source:RefSeq_peptide;Acc:NP_001018421]	zgc:110344
1	22470153	20	ENSDARG00000031316	22472970	ENSDART00000050086	GO:0045449	regulation of transcription	hypothetical protein LOC553611 [Source:RefSeq_peptide;Acc:NP_001018421]	zgc:110344
1	22470153	20	ENSDARG00000031316	22472970	ENSDART00000103596			hypothetical protein LOC553611 [Source:RefSeq_peptide;Acc:NP_001018421]	zgc:110344
-1	22502149	20	ENSDARG00000026473	22504049	ENSDART00000036124	GO:0003677	DNA binding	sine oculis homeobox homolog 1 [Source:RefSeq_peptide;Acc:NP_996978]	six1
-1	22502149	20	ENSDARG00000026473	22504049	ENSDART00000036124	GO:0003700	transcription factor activity	sine oculis homeobox homolog 1 [Source:RefSeq_peptide;Acc:NP_996978]	six1
-1	22502149	20	ENSDARG00000026473	22504049	ENSDART00000036124	GO:0005634	nucleus	sine oculis homeobox homolog 1 [Source:RefSeq_peptide;Acc:NP_996978]	six1
-1	22502149	20	ENSDARG00000026473	22504049	ENSDART00000036124	GO:0006355	regulation of transcription, DNA-dependent	sine oculis homeobox homolog 1 [Source:RefSeq_peptide;Acc:NP_996978]	six1
-1	22502149	20	ENSDARG00000026473	22504049	ENSDART00000036124	GO:0021984	adenohypophysis development	sine oculis homeobox homolog 1 [Source:RefSeq_peptide;Acc:NP_996978]	six1
-1	22502149	20	ENSDARG00000026473	22504049	ENSDART00000036124	GO:0043565	sequence-specific DNA binding	sine oculis homeobox homolog 1 [Source:RefSeq_peptide;Acc:NP_996978]	six1
-1	22502149	20	ENSDARG00000026473	22504049	ENSDART00000036124	GO:0045449	regulation of transcription	sine oculis homeobox homolog 1 [Source:RefSeq_peptide;Acc:NP_996978]	six1
-1	22502149	20	ENSDARG00000026473	22504049	ENSDART00000036124	GO:0048839	inner ear development	sine oculis homeobox homolog 1 [Source:RefSeq_peptide;Acc:NP_996978]	six1
-1	22502149	20	ENSDARG00000026473	22504049	ENSDART00000036124	GO:0048935	peripheral nervous system neuron development	sine oculis homeobox homolog 1 [Source:RefSeq_peptide;Acc:NP_996978]	six1
-1	22511807	20	ENSDARG00000031983	22519145	ENSDART00000048110	GO:0003677	DNA binding	sine oculis homeobox homolog 4.1 [Source:RefSeq_peptide;Acc:NP_571792]	six4.1
-1	22511807	20	ENSDARG00000031983	22519145	ENSDART00000048110	GO:0003700	transcription factor activity	sine oculis homeobox homolog 4.1 [Source:RefSeq_peptide;Acc:NP_571792]	six4.1
-1	22511807	20	ENSDARG00000031983	22519145	ENSDART00000048110	GO:0005634	nucleus	sine oculis homeobox homolog 4.1 [Source:RefSeq_peptide;Acc:NP_571792]	six4.1
-1	22511807	20	ENSDARG00000031983	22519145	ENSDART00000048110	GO:0006350	transcription	sine oculis homeobox homolog 4.1 [Source:RefSeq_peptide;Acc:NP_571792]	six4.1
-1	22511807	20	ENSDARG00000031983	22519145	ENSDART00000048110	GO:0006353	transcription termination	sine oculis homeobox homolog 4.1 [Source:RefSeq_peptide;Acc:NP_571792]	six4.1
-1	22511807	20	ENSDARG00000031983	22519145	ENSDART00000048110	GO:0006355	regulation of transcription, DNA-dependent	sine oculis homeobox homolog 4.1 [Source:RefSeq_peptide;Acc:NP_571792]	six4.1
-1	22511807	20	ENSDARG00000031983	22519145	ENSDART00000048110	GO:0031564	transcription antitermination	sine oculis homeobox homolog 4.1 [Source:RefSeq_peptide;Acc:NP_571792]	six4.1
-1	22511807	20	ENSDARG00000031983	22519145	ENSDART00000048110	GO:0043565	sequence-specific DNA binding	sine oculis homeobox homolog 4.1 [Source:RefSeq_peptide;Acc:NP_571792]	six4.1
-1	22511807	20	ENSDARG00000031983	22519145	ENSDART00000048110	GO:0045449	regulation of transcription	sine oculis homeobox homolog 4.1 [Source:RefSeq_peptide;Acc:NP_571792]	six4.1
1	22593465	20	ENSDARG00000043243	22639942	ENSDART00000103587			protein kinase C, eta [Source:RefSeq_peptide;Acc:NP_001038271]	prkch
1	22593465	20	ENSDARG00000043243	22639942	ENSDART00000063483	GO:0004672	protein kinase activity	protein kinase C, eta [Source:RefSeq_peptide;Acc:NP_001038271]	prkch
1	22593465	20	ENSDARG00000043243	22639942	ENSDART00000063483	GO:0004674	protein serine/threonine kinase activity	protein kinase C, eta [Source:RefSeq_peptide;Acc:NP_001038271]	prkch
1	22593465	20	ENSDARG00000043243	22639942	ENSDART00000063483	GO:0005524	ATP binding	protein kinase C, eta [Source:RefSeq_peptide;Acc:NP_001038271]	prkch
1	22593465	20	ENSDARG00000043243	22639942	ENSDART00000063483	GO:0006468	protein amino acid phosphorylation	protein kinase C, eta [Source:RefSeq_peptide;Acc:NP_001038271]	prkch
1	22593465	20	ENSDARG00000043243	22639942	ENSDART00000063483	GO:0007242	intracellular signaling cascade	protein kinase C, eta [Source:RefSeq_peptide;Acc:NP_001038271]	prkch
1	22593465	20	ENSDARG00000043243	22639942	ENSDART00000063483	GO:0016301	kinase activity	protein kinase C, eta [Source:RefSeq_peptide;Acc:NP_001038271]	prkch
1	22648068	20	ENSDARG00000034293	22676883	ENSDART00000018500			hypoxia-inducible factor 1, alpha subunit (basic helix-loop-helix transcription factor) [Source:RefSeq_peptide;Acc:NP_956527]	hif1a
1	22648068	20	ENSDARG00000034293	22676883	ENSDART00000047580	GO:0003700	transcription factor activity	hypoxia-inducible factor 1, alpha subunit (basic helix-loop-helix transcription factor) [Source:RefSeq_peptide;Acc:NP_956527]	hif1a
1	22648068	20	ENSDARG00000034293	22676883	ENSDART00000047580	GO:0004871	signal transducer activity	hypoxia-inducible factor 1, alpha subunit (basic helix-loop-helix transcription factor) [Source:RefSeq_peptide;Acc:NP_956527]	hif1a
1	22648068	20	ENSDARG00000034293	22676883	ENSDART00000047580	GO:0005634	nucleus	hypoxia-inducible factor 1, alpha subunit (basic helix-loop-helix transcription factor) [Source:RefSeq_peptide;Acc:NP_956527]	hif1a
1	22648068	20	ENSDARG00000034293	22676883	ENSDART00000047580	GO:0006355	regulation of transcription, DNA-dependent	hypoxia-inducible factor 1, alpha subunit (basic helix-loop-helix transcription factor) [Source:RefSeq_peptide;Acc:NP_956527]	hif1a
1	22648068	20	ENSDARG00000034293	22676883	ENSDART00000047580	GO:0007165	signal transduction	hypoxia-inducible factor 1, alpha subunit (basic helix-loop-helix transcription factor) [Source:RefSeq_peptide;Acc:NP_956527]	hif1a
1	22648068	20	ENSDARG00000034293	22676883	ENSDART00000047580	GO:0030528	transcription regulator activity	hypoxia-inducible factor 1, alpha subunit (basic helix-loop-helix transcription factor) [Source:RefSeq_peptide;Acc:NP_956527]	hif1a
1	22648068	20	ENSDARG00000034293	22676883	ENSDART00000047580	GO:0045449	regulation of transcription	hypoxia-inducible factor 1, alpha subunit (basic helix-loop-helix transcription factor) [Source:RefSeq_peptide;Acc:NP_956527]	hif1a
1	22678727	20	ENSDARG00000029569	22688920	ENSDART00000042376	GO:0003674	molecular_function	small nuclear RNA activating complex, polypeptide 1 [Source:RefSeq_peptide;Acc:NP_956557]	snapc1
1	22678727	20	ENSDARG00000029569	22688920	ENSDART00000042376	GO:0005575	cellular_component	small nuclear RNA activating complex, polypeptide 1 [Source:RefSeq_peptide;Acc:NP_956557]	snapc1
1	22678727	20	ENSDARG00000029569	22688920	ENSDART00000042376	GO:0008150	biological_process	small nuclear RNA activating complex, polypeptide 1 [Source:RefSeq_peptide;Acc:NP_956557]	snapc1
1	22678727	20	ENSDARG00000029569	22688920	ENSDART00000103564			small nuclear RNA activating complex, polypeptide 1 [Source:RefSeq_peptide;Acc:NP_956557]	snapc1
1	22733321	20	ENSDARG00000015474	22771856	ENSDART00000009356	GO:0000159	protein phosphatase type 2A complex	protein phosphatase 2, regulatory subunit B (B56) 2 [Source:RefSeq_peptide;Acc:NP_919396]	ppp2r5e2
1	22733321	20	ENSDARG00000015474	22771856	ENSDART00000009356	GO:0007165	signal transduction	protein phosphatase 2, regulatory subunit B (B56) 2 [Source:RefSeq_peptide;Acc:NP_919396]	ppp2r5e2
1	22733321	20	ENSDARG00000015474	22771856	ENSDART00000009356	GO:0008601	protein phosphatase type 2A regulator activity	protein phosphatase 2, regulatory subunit B (B56) 2 [Source:RefSeq_peptide;Acc:NP_919396]	ppp2r5e2
-1	22782981	20	ENSDARG00000020250	22816415	ENSDART00000002507	GO:0000166	nucleotide binding	ras homolog gene family, member J [Source:RefSeq_peptide;Acc:NP_001038266]	rhoj
-1	22782981	20	ENSDARG00000020250	22816415	ENSDART00000002507	GO:0005525	GTP binding	ras homolog gene family, member J [Source:RefSeq_peptide;Acc:NP_001038266]	rhoj
-1	22782981	20	ENSDARG00000020250	22816415	ENSDART00000002507	GO:0005579	membrane attack complex	ras homolog gene family, member J [Source:RefSeq_peptide;Acc:NP_001038266]	rhoj
-1	22782981	20	ENSDARG00000020250	22816415	ENSDART00000002507	GO:0005622	intracellular	ras homolog gene family, member J [Source:RefSeq_peptide;Acc:NP_001038266]	rhoj
-1	22782981	20	ENSDARG00000020250	22816415	ENSDART00000002507	GO:0007264	small GTPase mediated signal transduction	ras homolog gene family, member J [Source:RefSeq_peptide;Acc:NP_001038266]	rhoj
-1	22782981	20	ENSDARG00000020250	22816415	ENSDART00000002507	GO:0016020	membrane	ras homolog gene family, member J [Source:RefSeq_peptide;Acc:NP_001038266]	rhoj
1	22820696	20	ENSDARG00000043220	23038571	ENSDART00000029689	GO:0000155	two-component sensor activity	ras homolog gene family, member J [Source:RefSeq_peptide;Acc:NP_001038263]	kcnh5
1	22820696	20	ENSDARG00000043220	23038571	ENSDART00000029689	GO:0000160	two-component signal transduction system (phosphorelay)	ras homolog gene family, member J [Source:RefSeq_peptide;Acc:NP_001038263]	kcnh5
1	22820696	20	ENSDARG00000043220	23038571	ENSDART00000029689	GO:0004871	signal transducer activity	ras homolog gene family, member J [Source:RefSeq_peptide;Acc:NP_001038263]	kcnh5
1	22820696	20	ENSDARG00000043220	23038571	ENSDART00000029689	GO:0005216	ion channel activity	ras homolog gene family, member J [Source:RefSeq_peptide;Acc:NP_001038263]	kcnh5
1	22820696	20	ENSDARG00000043220	23038571	ENSDART00000029689	GO:0005249	voltage-gated potassium channel activity	ras homolog gene family, member J [Source:RefSeq_peptide;Acc:NP_001038263]	kcnh5
1	22820696	20	ENSDARG00000043220	23038571	ENSDART00000029689	GO:0006355	regulation of transcription, DNA-dependent	ras homolog gene family, member J [Source:RefSeq_peptide;Acc:NP_001038263]	kcnh5
1	22820696	20	ENSDARG00000043220	23038571	ENSDART00000029689	GO:0006811	ion transport	ras homolog gene family, member J [Source:RefSeq_peptide;Acc:NP_001038263]	kcnh5
1	22820696	20	ENSDARG00000043220	23038571	ENSDART00000029689	GO:0006813	potassium ion transport	ras homolog gene family, member J [Source:RefSeq_peptide;Acc:NP_001038263]	kcnh5
1	22820696	20	ENSDARG00000043220	23038571	ENSDART00000029689	GO:0007165	signal transduction	ras homolog gene family, member J [Source:RefSeq_peptide;Acc:NP_001038263]	kcnh5
1	22820696	20	ENSDARG00000043220	23038571	ENSDART00000029689	GO:0016020	membrane	ras homolog gene family, member J [Source:RefSeq_peptide;Acc:NP_001038263]	kcnh5
1	22820696	20	ENSDARG00000043220	23038571	ENSDART00000103532			ras homolog gene family, member J [Source:RefSeq_peptide;Acc:NP_001038263]	kcnh5
1	23237426	20	ENSDARG00000070496	23240726	ENSDART00000103529			Homeobox protein GSH-2. [Source:Uniprot/SWISSPROT;Acc:Q9BZM3]	GSH2_HUMAN (2 of 2)
1	23253347	20	ENSDARG00000070494	23285932	ENSDART00000103515			Alpha platelet-derived growth factor receptor (EC 2.7.10.1) (PDGF-R- alpha). [Source:Uniprot/SWISSPROT;Acc:Q9DE49]	pdgfra
1	23253347	20	ENSDARG00000070494	23285932	ENSDART00000103510	GO:0000166	nucleotide binding	Alpha platelet-derived growth factor receptor (EC 2.7.10.1) (PDGF-R- alpha). [Source:Uniprot/SWISSPROT;Acc:Q9DE49]	pdgfra
1	23253347	20	ENSDARG00000070494	23285932	ENSDART00000103510	GO:0004672	protein kinase activity	Alpha platelet-derived growth factor receptor (EC 2.7.10.1) (PDGF-R- alpha). [Source:Uniprot/SWISSPROT;Acc:Q9DE49]	pdgfra
1	23253347	20	ENSDARG00000070494	23285932	ENSDART00000103510	GO:0004713	protein-tyrosine kinase activity	Alpha platelet-derived growth factor receptor (EC 2.7.10.1) (PDGF-R- alpha). [Source:Uniprot/SWISSPROT;Acc:Q9DE49]	pdgfra
1	23253347	20	ENSDARG00000070494	23285932	ENSDART00000103510	GO:0004714	transmembrane receptor protein tyrosine kinase activity	Alpha platelet-derived growth factor receptor (EC 2.7.10.1) (PDGF-R- alpha). [Source:Uniprot/SWISSPROT;Acc:Q9DE49]	pdgfra
1	23253347	20	ENSDARG00000070494	23285932	ENSDART00000103510	GO:0004872	receptor activity	Alpha platelet-derived growth factor receptor (EC 2.7.10.1) (PDGF-R- alpha). [Source:Uniprot/SWISSPROT;Acc:Q9DE49]	pdgfra
1	23253347	20	ENSDARG00000070494	23285932	ENSDART00000103510	GO:0005021	vascular endothelial growth factor receptor activity	Alpha platelet-derived growth factor receptor (EC 2.7.10.1) (PDGF-R- alpha). [Source:Uniprot/SWISSPROT;Acc:Q9DE49]	pdgfra
1	23253347	20	ENSDARG00000070494	23285932	ENSDART00000103510	GO:0005524	ATP binding	Alpha platelet-derived growth factor receptor (EC 2.7.10.1) (PDGF-R- alpha). [Source:Uniprot/SWISSPROT;Acc:Q9DE49]	pdgfra
1	23253347	20	ENSDARG00000070494	23285932	ENSDART00000103510	GO:0005579	membrane attack complex	Alpha platelet-derived growth factor receptor (EC 2.7.10.1) (PDGF-R- alpha). [Source:Uniprot/SWISSPROT;Acc:Q9DE49]	pdgfra
1	23253347	20	ENSDARG00000070494	23285932	ENSDART00000103510	GO:0006468	protein amino acid phosphorylation	Alpha platelet-derived growth factor receptor (EC 2.7.10.1) (PDGF-R- alpha). [Source:Uniprot/SWISSPROT;Acc:Q9DE49]	pdgfra
1	23253347	20	ENSDARG00000070494	23285932	ENSDART00000103510	GO:0007169	transmembrane receptor protein tyrosine kinase signaling pathway	Alpha platelet-derived growth factor receptor (EC 2.7.10.1) (PDGF-R- alpha). [Source:Uniprot/SWISSPROT;Acc:Q9DE49]	pdgfra
1	23253347	20	ENSDARG00000070494	23285932	ENSDART00000103510	GO:0016020	membrane	Alpha platelet-derived growth factor receptor (EC 2.7.10.1) (PDGF-R- alpha). [Source:Uniprot/SWISSPROT;Acc:Q9DE49]	pdgfra
1	23253347	20	ENSDARG00000070494	23285932	ENSDART00000103510	GO:0016021	integral to membrane	Alpha platelet-derived growth factor receptor (EC 2.7.10.1) (PDGF-R- alpha). [Source:Uniprot/SWISSPROT;Acc:Q9DE49]	pdgfra
1	23253347	20	ENSDARG00000070494	23285932	ENSDART00000103510	GO:0016301	kinase activity	Alpha platelet-derived growth factor receptor (EC 2.7.10.1) (PDGF-R- alpha). [Source:Uniprot/SWISSPROT;Acc:Q9DE49]	pdgfra
1	23253347	20	ENSDARG00000070494	23285932	ENSDART00000103510	GO:0016740	transferase activity	Alpha platelet-derived growth factor receptor (EC 2.7.10.1) (PDGF-R- alpha). [Source:Uniprot/SWISSPROT;Acc:Q9DE49]	pdgfra
1	23253347	20	ENSDARG00000070494	23285932	ENSDART00000103509			Alpha platelet-derived growth factor receptor (EC 2.7.10.1) (PDGF-R- alpha). [Source:Uniprot/SWISSPROT;Acc:Q9DE49]	pdgfra
-1	23344913	20	ENSDARG00000028125	23350400	ENSDART00000038508			Novel protein similar to vertebrate SWI/SNF related, matrix associated, actin dependent regulator of chromatin, subfamily a-like 1 (SMARCAL1) (Fragment). [Source:Uniprot/SPTREMBL;Acc:Q5RFW6]	si:ch211-239d11.1
1	23353493	20	ENSDARG00000056439	23400084	ENSDART00000078939	GO:0005515	protein binding	hypothetical protein LOC562065 [Source:RefSeq_peptide;Acc:NP_001025336]	si:ch211-239d11.2
1	23353493	20	ENSDARG00000056439	23400084	ENSDART00000078939	GO:0008270	zinc ion binding	hypothetical protein LOC562065 [Source:RefSeq_peptide;Acc:NP_001025336]	si:ch211-239d11.2
1	23353493	20	ENSDARG00000056439	23400084	ENSDART00000078939	GO:0016021	integral to membrane	hypothetical protein LOC562065 [Source:RefSeq_peptide;Acc:NP_001025336]	si:ch211-239d11.2
1	23353493	20	ENSDARG00000056439	23400084	ENSDART00000078939	GO:0016874	ligase activity	hypothetical protein LOC562065 [Source:RefSeq_peptide;Acc:NP_001025336]	si:ch211-239d11.2
-1	23418860	20	ENSDARG00000015599	23455060	ENSDART00000027953			Novel protein similar to vertebrate X-ray repair complementing defective repair in Chinese hamster cells 5 (Double-strand-break rejoining; Ku autoantigen, 80kDa) (XRCC5) (Fragment). [Source:Uniprot/SPTREMBL;Acc:Q5RFW7]	xrcc5
-1	23418860	20	ENSDARG00000015599	23455060	ENSDART00000029973			Novel protein similar to vertebrate X-ray repair complementing defective repair in Chinese hamster cells 5 (Double-strand-break rejoining; Ku autoantigen, 80kDa) (XRCC5) (Fragment). [Source:Uniprot/SPTREMBL;Acc:Q5RFW7]	xrcc5
-1	23593091	20	ENSDARG00000036895	23596575	ENSDART00000053568			death associated protein 1b [Source:RefSeq_peptide;Acc:NP_571648]	dap1b
1	23807687	20	ENSDARG00000020469	23838002	ENSDART00000018545			mitogen activated protein kinase kinase kinase 7 [Source:RefSeq_peptide;Acc:NP_001018586]	map3k7
1	23807687	20	ENSDARG00000020469	23838002	ENSDART00000025862	GO:0000166	nucleotide binding	mitogen activated protein kinase kinase kinase 7 [Source:RefSeq_peptide;Acc:NP_001018586]	map3k7
1	23807687	20	ENSDARG00000020469	23838002	ENSDART00000025862	GO:0004672	protein kinase activity	mitogen activated protein kinase kinase kinase 7 [Source:RefSeq_peptide;Acc:NP_001018586]	map3k7
1	23807687	20	ENSDARG00000020469	23838002	ENSDART00000025862	GO:0004674	protein serine/threonine kinase activity	mitogen activated protein kinase kinase kinase 7 [Source:RefSeq_peptide;Acc:NP_001018586]	map3k7
1	23807687	20	ENSDARG00000020469	23838002	ENSDART00000025862	GO:0004713	protein-tyrosine kinase activity	mitogen activated protein kinase kinase kinase 7 [Source:RefSeq_peptide;Acc:NP_001018586]	map3k7
1	23807687	20	ENSDARG00000020469	23838002	ENSDART00000025862	GO:0005524	ATP binding	mitogen activated protein kinase kinase kinase 7 [Source:RefSeq_peptide;Acc:NP_001018586]	map3k7
1	23807687	20	ENSDARG00000020469	23838002	ENSDART00000025862	GO:0005575	cellular_component	mitogen activated protein kinase kinase kinase 7 [Source:RefSeq_peptide;Acc:NP_001018586]	map3k7
1	23807687	20	ENSDARG00000020469	23838002	ENSDART00000025862	GO:0006468	protein amino acid phosphorylation	mitogen activated protein kinase kinase kinase 7 [Source:RefSeq_peptide;Acc:NP_001018586]	map3k7
1	23807687	20	ENSDARG00000020469	23838002	ENSDART00000025862	GO:0016301	kinase activity	mitogen activated protein kinase kinase kinase 7 [Source:RefSeq_peptide;Acc:NP_001018586]	map3k7
1	23807687	20	ENSDARG00000020469	23838002	ENSDART00000025862	GO:0016740	transferase activity	mitogen activated protein kinase kinase kinase 7 [Source:RefSeq_peptide;Acc:NP_001018586]	map3k7
1	23807687	20	ENSDARG00000020469	23838002	ENSDART00000025862	GO:0048514	blood vessel morphogenesis	mitogen activated protein kinase kinase kinase 7 [Source:RefSeq_peptide;Acc:NP_001018586]	map3k7
	23921193		OMM1105
1	23967874	20	ENSDARG00000004074	24015806	ENSDART00000028717	GO:0003677	DNA binding	Novel protein similar to human and mouse BTB and CNC homology 1, basic leucine zipper transcription factor 2 (BACH2) (Fragment). [Source:Uniprot/SPTREMBL;Acc:Q5RIW6]	bach2
1	23967874	20	ENSDARG00000004074	24015806	ENSDART00000028717	GO:0003700	transcription factor activity	Novel protein similar to human and mouse BTB and CNC homology 1, basic leucine zipper transcription factor 2 (BACH2) (Fragment). [Source:Uniprot/SPTREMBL;Acc:Q5RIW6]	bach2
1	23967874	20	ENSDARG00000004074	24015806	ENSDART00000028717	GO:0005515	protein binding	Novel protein similar to human and mouse BTB and CNC homology 1, basic leucine zipper transcription factor 2 (BACH2) (Fragment). [Source:Uniprot/SPTREMBL;Acc:Q5RIW6]	bach2
1	23967874	20	ENSDARG00000004074	24015806	ENSDART00000028717	GO:0005634	nucleus	Novel protein similar to human and mouse BTB and CNC homology 1, basic leucine zipper transcription factor 2 (BACH2) (Fragment). [Source:Uniprot/SPTREMBL;Acc:Q5RIW6]	bach2
1	23967874	20	ENSDARG00000004074	24015806	ENSDART00000028717	GO:0006355	regulation of transcription, DNA-dependent	Novel protein similar to human and mouse BTB and CNC homology 1, basic leucine zipper transcription factor 2 (BACH2) (Fragment). [Source:Uniprot/SPTREMBL;Acc:Q5RIW6]	bach2
1	23967874	20	ENSDARG00000004074	24015806	ENSDART00000028717	GO:0043565	sequence-specific DNA binding	Novel protein similar to human and mouse BTB and CNC homology 1, basic leucine zipper transcription factor 2 (BACH2) (Fragment). [Source:Uniprot/SPTREMBL;Acc:Q5RIW6]	bach2
1	23967874	20	ENSDARG00000004074	24015806	ENSDART00000028717	GO:0046983	protein dimerization activity	Novel protein similar to human and mouse BTB and CNC homology 1, basic leucine zipper transcription factor 2 (BACH2) (Fragment). [Source:Uniprot/SPTREMBL;Acc:Q5RIW6]	bach2
-1	24029151	20	ENSDARG00000034930	24031702	ENSDART00000103477			connexin 52.6 [Source:RefSeq_peptide;Acc:NP_997984]	cx52.6
-1	24029151	20	ENSDARG00000034930	24031702	ENSDART00000042123	GO:0005243	gap-junction forming channel activity	connexin 52.6 [Source:RefSeq_peptide;Acc:NP_997984]	cx52.6
-1	24029151	20	ENSDARG00000034930	24031702	ENSDART00000042123	GO:0005921	gap junction	connexin 52.6 [Source:RefSeq_peptide;Acc:NP_997984]	cx52.6
-1	24029151	20	ENSDARG00000034930	24031702	ENSDART00000042123	GO:0005922	connexon complex	connexin 52.6 [Source:RefSeq_peptide;Acc:NP_997984]	cx52.6
-1	24029151	20	ENSDARG00000034930	24031702	ENSDART00000042123	GO:0007154	cell communication	connexin 52.6 [Source:RefSeq_peptide;Acc:NP_997984]	cx52.6
-1	24029151	20	ENSDARG00000034930	24031702	ENSDART00000042123	GO:0016021	integral to membrane	connexin 52.6 [Source:RefSeq_peptide;Acc:NP_997984]	cx52.6
-1	24036564	20	ENSDARG00000056353	24037029	ENSDART00000078842	GO:0003677	DNA binding	Novel protein (Fragment). [Source:Uniprot/SPTREMBL;Acc:Q5RHN8]	casp8ap2
-1	24036564	20	ENSDARG00000056353	24037029	ENSDART00000078842	GO:0005634	nucleus	Novel protein (Fragment). [Source:Uniprot/SPTREMBL;Acc:Q5RHN8]	casp8ap2
-1	24036564	20	ENSDARG00000056353	24037029	ENSDART00000078842	GO:0008150	biological_process	Novel protein (Fragment). [Source:Uniprot/SPTREMBL;Acc:Q5RHN8]	casp8ap2
-1	24038629	20	ENSDARG00000042715	24039723	ENSDART00000062686			Novel protein (Fragment). [Source:Uniprot/SPTREMBL;Acc:Q5RHN9]	zgc:113449
-1	24041084	20	ENSDARG00000022718	24045428	ENSDART00000037584	GO:0003674	molecular_function	hypothetical protein LOC541521 [Source:RefSeq_peptide;Acc:NP_001014356]	zgc:113449
-1	24041084	20	ENSDARG00000022718	24045428	ENSDART00000037584	GO:0005575	cellular_component	hypothetical protein LOC541521 [Source:RefSeq_peptide;Acc:NP_001014356]	zgc:113449
-1	24041084	20	ENSDARG00000022718	24045428	ENSDART00000037584	GO:0008150	biological_process	hypothetical protein LOC541521 [Source:RefSeq_peptide;Acc:NP_001014356]	zgc:113449
1	24046342	20	ENSDARG00000008976	24083837	ENSDART00000020923	GO:0000166	nucleotide binding	Novel protein similar to human MDN1, midasin homolog (Yeast) (MDN1) (Fragment). [Source:Uniprot/SPTREMBL;Acc:Q5RHP1]	mdn1
1	24046342	20	ENSDARG00000008976	24083837	ENSDART00000020923	GO:0005524	ATP binding	Novel protein similar to human MDN1, midasin homolog (Yeast) (MDN1) (Fragment). [Source:Uniprot/SPTREMBL;Acc:Q5RHP1]	mdn1
1	24046342	20	ENSDARG00000008976	24083837	ENSDART00000020923	GO:0016887	ATPase activity	Novel protein similar to human MDN1, midasin homolog (Yeast) (MDN1) (Fragment). [Source:Uniprot/SPTREMBL;Acc:Q5RHP1]	mdn1
1	24046342	20	ENSDARG00000008976	24083837	ENSDART00000020923	GO:0017111	nucleoside-triphosphatase activity	Novel protein similar to human MDN1, midasin homolog (Yeast) (MDN1) (Fragment). [Source:Uniprot/SPTREMBL;Acc:Q5RHP1]	mdn1
1	24093397	20	ENSDARG00000020193	24114172	ENSDART00000004209			Novel protein similar to human MDN1, midasin homolog (Yeast) (MDN1) (Fragment). [Source:Uniprot/SPTREMBL;Acc:Q5RII8]	mdn1
1	24116179	20	ENSDARG00000021827	24131125	ENSDART00000043316	GO:0000166	nucleotide binding	hypothetical protein LOC553631 [Source:RefSeq_peptide;Acc:NP_001018440]	zgc:110580
1	24116179	20	ENSDARG00000021827	24131125	ENSDART00000043316	GO:0005524	ATP binding	hypothetical protein LOC553631 [Source:RefSeq_peptide;Acc:NP_001018440]	zgc:110580
1	24116179	20	ENSDARG00000021827	24131125	ENSDART00000043316	GO:0008150	biological_process	hypothetical protein LOC553631 [Source:RefSeq_peptide;Acc:NP_001018440]	zgc:110580
1	24116179	20	ENSDARG00000021827	24131125	ENSDART00000043316	GO:0017111	nucleoside-triphosphatase activity	hypothetical protein LOC553631 [Source:RefSeq_peptide;Acc:NP_001018440]	zgc:110580
1	24116179	20	ENSDARG00000021827	24131125	ENSDART00000103459			hypothetical protein LOC553631 [Source:RefSeq_peptide;Acc:NP_001018440]	zgc:110580
-1	24132370	20	ENSDARG00000021975	24137360	ENSDART00000032393			hypothetical protein LOC555775 [Source:RefSeq_peptide;Acc:NP_001073305]	si:dkey-15j16.2
1	24149795	20	ENSDARG00000042698	24153629	ENSDART00000062648			si:ch211-87e4.2 (si:ch211-87e4.2), mRNA [Source:RefSeq_dna;Acc:NM_001083824]	si:ch211-87e4.2
-1	24157079	20	ENSDARG00000070470	24245654	ENSDART00000043723			SH3 multiple domains 2 like [Source:RefSeq_peptide;Acc:NP_001038952]	si:dkey-15j16.4
-1	24157079	20	ENSDARG00000070470	24245654	ENSDART00000050559			SH3 multiple domains 2 like [Source:RefSeq_peptide;Acc:NP_001038952]	si:dkey-15j16.4
-1	24157079	20	ENSDARG00000070470	24245654	ENSDART00000103442	GO:0005515	protein binding	SH3 multiple domains 2 like [Source:RefSeq_peptide;Acc:NP_001038952]	si:dkey-15j16.4
-1	24157079	20	ENSDARG00000070470	24245654	ENSDART00000103442	GO:0008270	zinc ion binding	SH3 multiple domains 2 like [Source:RefSeq_peptide;Acc:NP_001038952]	si:dkey-15j16.4
-1	24157079	20	ENSDARG00000070470	24245654	ENSDART00000085026			SH3 multiple domains 2 like [Source:RefSeq_peptide;Acc:NP_001038952]	si:dkey-15j16.4
-1	24157079	20	ENSDARG00000070470	24245654	ENSDART00000006878			SH3 multiple domains 2 like [Source:RefSeq_peptide;Acc:NP_001038952]	si:dkey-15j16.4
-1	24279609	20	ENSDARG00000022350	24318235	ENSDART00000035239	GO:0000166	nucleotide binding	Novel protein similar to human and mouse NIMA (Never in mitosis gene a)-related kinase 1 (NEK1) (Fragment). [Source:Uniprot/SPTREMBL;Acc:Q5RII7]	nek1
-1	24279609	20	ENSDARG00000022350	24318235	ENSDART00000035239	GO:0005524	ATP binding	Novel protein similar to human and mouse NIMA (Never in mitosis gene a)-related kinase 1 (NEK1) (Fragment). [Source:Uniprot/SPTREMBL;Acc:Q5RII7]	nek1
-1	24279609	20	ENSDARG00000022350	24318235	ENSDART00000035239	GO:0016301	kinase activity	Novel protein similar to human and mouse NIMA (Never in mitosis gene a)-related kinase 1 (NEK1) (Fragment). [Source:Uniprot/SPTREMBL;Acc:Q5RII7]	nek1
-1	24279609	20	ENSDARG00000022350	24318235	ENSDART00000035239	GO:0016740	transferase activity	Novel protein similar to human and mouse NIMA (Never in mitosis gene a)-related kinase 1 (NEK1) (Fragment). [Source:Uniprot/SPTREMBL;Acc:Q5RII7]	nek1
1	24328328	20	ENSDARG00000042683	24329405	ENSDART00000062619			hypothetical protein LOC556440 [Source:RefSeq_peptide;Acc:NP_001077293]	si:ch211-87e4.2
-1	24335523	20	ENSDARG00000070462	24422665	ENSDART00000103430			SH3 multiple domains 2 like [Source:RefSeq_peptide;Acc:NP_001038257]	si:dkey-15j16.4
-1	24335523	20	ENSDARG00000070462	24422665	ENSDART00000062609			SH3 multiple domains 2 like [Source:RefSeq_peptide;Acc:NP_001038257]	si:dkey-15j16.4
-1	24454626	20	ENSDARG00000042693	24475441	ENSDART00000062635
-1	24494525	20	ENSDARG00000040009	24619930	ENSDART00000058532			Novel protein similar to vertebrate palladin (Fragment). [Source:Uniprot/SPTREMBL;Acc:Q5RHD9]	si:dkey-90m5.1
-1	24494525	20	ENSDARG00000040009	24619930	ENSDART00000058528			Novel protein similar to vertebrate palladin (Fragment). [Source:Uniprot/SPTREMBL;Acc:Q5RHD9]	si:dkey-90m5.1
1	24626911	20	ENSDARG00000032237	24646225	ENSDART00000040776			hypothetical protein LOC494046 [Source:RefSeq_peptide;Acc:NP_001008589]	zgc:101872
1	24626911	20	ENSDARG00000032237	24646225	ENSDART00000058524	GO:0005575	cellular_component	hypothetical protein LOC494046 [Source:RefSeq_peptide;Acc:NP_001008589]	zgc:101872
1	24649490	20	ENSDARG00000032114	24675363	ENSDART00000029788			SLAIN motif family, member 2 [Source:RefSeq_peptide;Acc:NP_001038311]	slain2
-1	24676953	20	ENSDARG00000029388	24680863	ENSDART00000042820	GO:0005515	protein binding	Si:dkey-90m5.4 protein (Fragment). [Source:Uniprot/SPTREMBL;Acc:Q502F2]	si:dkey-90m5.4
1	24680662	20	ENSDARG00000009131	24689893	ENSDART00000074202	GO:0006814	sodium ion transport	solute carrier family 10 (sodium/bile acid cotransporter family), member 4 [Source:RefSeq_peptide;Acc:NP_001038268]	slc10a4
1	24680662	20	ENSDARG00000009131	24689893	ENSDART00000074202	GO:0008508	bile acid:sodium symporter activity	solute carrier family 10 (sodium/bile acid cotransporter family), member 4 [Source:RefSeq_peptide;Acc:NP_001038268]	slc10a4
1	24680662	20	ENSDARG00000009131	24689893	ENSDART00000074202	GO:0016020	membrane	solute carrier family 10 (sodium/bile acid cotransporter family), member 4 [Source:RefSeq_peptide;Acc:NP_001038268]	slc10a4
1	24680662	20	ENSDARG00000009131	24689893	ENSDART00000022887			solute carrier family 10 (sodium/bile acid cotransporter family), member 4 [Source:RefSeq_peptide;Acc:NP_001038268]	slc10a4
1	24695266	20	ENSDARG00000019706	24697794	ENSDART00000004625	GO:0008270	zinc ion binding	Zygote arrest 1 (Oocyte-specific maternal effect factor). [Source:Uniprot/SWISSPROT;Acc:Q7T3T8]	zar1
-1	24700830	20	ENSDARG00000040001	24740796	ENSDART00000058522	GO:0005488	binding	Novel protein (Fragment). [Source:Uniprot/SPTREMBL;Acc:Q5RHE7]	fryl
-1	24700830	20	ENSDARG00000040001	24740796	ENSDART00000074184			Novel protein (Fragment). [Source:Uniprot/SPTREMBL;Acc:Q5RHE7]	fryl
-1	24778109	20	ENSDARG00000015611	24781347	ENSDART00000015755	GO:0000166	nucleotide binding	RAS-like, family 11, member B [Source:RefSeq_peptide;Acc:NP_956434]	rasl11b
-1	24778109	20	ENSDARG00000015611	24781347	ENSDART00000015755	GO:0005525	GTP binding	RAS-like, family 11, member B [Source:RefSeq_peptide;Acc:NP_956434]	rasl11b
-1	24778109	20	ENSDARG00000015611	24781347	ENSDART00000015755	GO:0005579	membrane attack complex	RAS-like, family 11, member B [Source:RefSeq_peptide;Acc:NP_956434]	rasl11b
-1	24778109	20	ENSDARG00000015611	24781347	ENSDART00000015755	GO:0007264	small GTPase mediated signal transduction	RAS-like, family 11, member B [Source:RefSeq_peptide;Acc:NP_956434]	rasl11b
-1	24778109	20	ENSDARG00000015611	24781347	ENSDART00000015755	GO:0016020	membrane	RAS-like, family 11, member B [Source:RefSeq_peptide;Acc:NP_956434]	rasl11b
1	24850418	20	ENSDARG00000045343	24867393	ENSDART00000066678			Ubiquitin carboxyl-terminal hydrolase 46 (EC 3.1.2.15) (Ubiquitin thioesterase 46) (Ubiquitin-specific-processing protease 46) (Deubiquitinating enzyme 46). [Source:Uniprot/SWISSPROT;Acc:P62068]	USP46
-1	24916345	20	ENSDARG00000052343	24926878	ENSDART00000074176	GO:0003674	molecular_function	Spermatogenesis-associated protein 18 homolog. [Source:Uniprot/SWISSPROT;Acc:Q503Q1]	spata18
-1	24916345	20	ENSDARG00000052343	24926878	ENSDART00000074176	GO:0005575	cellular_component	Spermatogenesis-associated protein 18 homolog. [Source:Uniprot/SWISSPROT;Acc:Q503Q1]	spata18
-1	24916345	20	ENSDARG00000052343	24926878	ENSDART00000074176	GO:0007283	spermatogenesis	Spermatogenesis-associated protein 18 homolog. [Source:Uniprot/SWISSPROT;Acc:Q503Q1]	spata18
-1	24916345	20	ENSDARG00000052343	24926878	ENSDART00000074176	GO:0030154	cell differentiation	Spermatogenesis-associated protein 18 homolog. [Source:Uniprot/SWISSPROT;Acc:Q503Q1]	spata18
1	24929403	20	ENSDARG00000052341	24937317	ENSDART00000074172	GO:0007010	cytoskeleton organization and biogenesis	sarcoglycan, beta [Source:RefSeq_peptide;Acc:NP_001030145]	sgcb
1	24929403	20	ENSDARG00000052341	24937317	ENSDART00000074172	GO:0016010	dystrophin-associated glycoprotein complex	sarcoglycan, beta [Source:RefSeq_peptide;Acc:NP_001030145]	sgcb
1	24929403	20	ENSDARG00000052341	24937317	ENSDART00000074172	GO:0016012	sarcoglycan complex	sarcoglycan, beta [Source:RefSeq_peptide;Acc:NP_001030145]	sgcb
1	24929403	20	ENSDARG00000052341	24937317	ENSDART00000074172	GO:0016021	integral to membrane	sarcoglycan, beta [Source:RefSeq_peptide;Acc:NP_001030145]	sgcb
-1	24961805	20	ENSDARG00000052338	24982177	ENSDART00000074169	GO:0005262	calcium channel activity	DCN1-like protein 4 (Defective in cullin neddylation protein 1-like protein 4) (DCUN1 domain-containing protein 4). [Source:Uniprot/SWISSPROT;Acc:Q5RHX6]	dcun1d4
-1	24961805	20	ENSDARG00000052338	24982177	ENSDART00000074169	GO:0005509	calcium ion binding	DCN1-like protein 4 (Defective in cullin neddylation protein 1-like protein 4) (DCUN1 domain-containing protein 4). [Source:Uniprot/SWISSPROT;Acc:Q5RHX6]	dcun1d4
-1	24961805	20	ENSDARG00000052338	24982177	ENSDART00000074169	GO:0006816	calcium ion transport	DCN1-like protein 4 (Defective in cullin neddylation protein 1-like protein 4) (DCUN1 domain-containing protein 4). [Source:Uniprot/SWISSPROT;Acc:Q5RHX6]	dcun1d4
-1	24961805	20	ENSDARG00000052338	24982177	ENSDART00000074169	GO:0019855	calcium channel inhibitor activity	DCN1-like protein 4 (Defective in cullin neddylation protein 1-like protein 4) (DCUN1 domain-containing protein 4). [Source:Uniprot/SWISSPROT;Acc:Q5RHX6]	dcun1d4
-1	24961805	20	ENSDARG00000052338	24982177	ENSDART00000074168			DCN1-like protein 4 (Defective in cullin neddylation protein 1-like protein 4) (DCUN1 domain-containing protein 4). [Source:Uniprot/SWISSPROT;Acc:Q5RHX6]	dcun1d4
1	24988414	20	ENSDARG00000050585	24988528	ENSDART00000069104			U5 spliceosomal RNA [Source: RFAM 8.0]	U5
1	24994557	20	ENSDARG00000052336	24999919	ENSDART00000074167			OCIA domain containing 2 [Source:RefSeq_peptide;Acc:NP_001038321]	ociad2
-1	25001344	20	ENSDARG00000052334	25009330	ENSDART00000103365	GO:0003674	molecular_function	OCIA domain containing 1 [Source:RefSeq_peptide;Acc:NP_956596]	ociad1
-1	25001344	20	ENSDARG00000052334	25009330	ENSDART00000103365	GO:0005575	cellular_component	OCIA domain containing 1 [Source:RefSeq_peptide;Acc:NP_956596]	ociad1
-1	25001344	20	ENSDARG00000052334	25009330	ENSDART00000103365	GO:0008150	biological_process	OCIA domain containing 1 [Source:RefSeq_peptide;Acc:NP_956596]	ociad1
-1	25001344	20	ENSDARG00000052334	25009330	ENSDART00000074165			OCIA domain containing 1 [Source:RefSeq_peptide;Acc:NP_956596]	ociad1
1	25070966	20	ENSDARG00000039986	25136725	ENSDART00000058498			Novel protein (Fragment). [Source:Uniprot/SPTREMBL;Acc:Q5RHX4]	fryl
1	25070966	20	ENSDARG00000039986	25136725	ENSDART00000093395			Novel protein (Fragment). [Source:Uniprot/SPTREMBL;Acc:Q5RHX4]	fryl
-1	25147528	20	ENSDARG00000070434	25206514	ENSDART00000103355	GO:0000166	nucleotide binding	ras homolog gene family, member V [Source:RefSeq_peptide;Acc:NP_001012250]	rhov
-1	25147528	20	ENSDARG00000070434	25206514	ENSDART00000103355	GO:0005525	GTP binding	ras homolog gene family, member V [Source:RefSeq_peptide;Acc:NP_001012250]	rhov
-1	25147528	20	ENSDARG00000070434	25206514	ENSDART00000103355	GO:0005579	membrane attack complex	ras homolog gene family, member V [Source:RefSeq_peptide;Acc:NP_001012250]	rhov
-1	25147528	20	ENSDARG00000070434	25206514	ENSDART00000103355	GO:0005622	intracellular	ras homolog gene family, member V [Source:RefSeq_peptide;Acc:NP_001012250]	rhov
-1	25147528	20	ENSDARG00000070434	25206514	ENSDART00000103355	GO:0007264	small GTPase mediated signal transduction	ras homolog gene family, member V [Source:RefSeq_peptide;Acc:NP_001012250]	rhov
-1	25147528	20	ENSDARG00000070434	25206514	ENSDART00000103355	GO:0016020	membrane	ras homolog gene family, member V [Source:RefSeq_peptide;Acc:NP_001012250]	rhov
1	25167539	20	ENSDARG00000038348	25170390	ENSDART00000055932	GO:0003674	molecular_function	hypothetical protein LOC436838 [Source:RefSeq_peptide;Acc:NP_001002565]	zgc:92758
1	25167539	20	ENSDARG00000038348	25170390	ENSDART00000055932	GO:0005575	cellular_component	hypothetical protein LOC436838 [Source:RefSeq_peptide;Acc:NP_001002565]	zgc:92758
1	25167539	20	ENSDARG00000038348	25170390	ENSDART00000055932	GO:0008150	biological_process	hypothetical protein LOC436838 [Source:RefSeq_peptide;Acc:NP_001002565]	zgc:92758
1	25209683	20	ENSDARG00000070433	25216988	ENSDART00000103352	GO:0005515	protein binding	Vacuolar protein sorting-associated protein 18 homolog. [Source:Uniprot/SWISSPROT;Acc:P59015]	vps18
1	25209683	20	ENSDARG00000070433	25216988	ENSDART00000103352	GO:0005579	membrane attack complex	Vacuolar protein sorting-associated protein 18 homolog. [Source:Uniprot/SWISSPROT;Acc:P59015]	vps18
1	25209683	20	ENSDARG00000070433	25216988	ENSDART00000103352	GO:0006810	transport	Vacuolar protein sorting-associated protein 18 homolog. [Source:Uniprot/SWISSPROT;Acc:P59015]	vps18
1	25209683	20	ENSDARG00000070433	25216988	ENSDART00000103352	GO:0006829	zinc ion transport	Vacuolar protein sorting-associated protein 18 homolog. [Source:Uniprot/SWISSPROT;Acc:P59015]	vps18
1	25209683	20	ENSDARG00000070433	25216988	ENSDART00000103352	GO:0007634	optokinetic behavior	Vacuolar protein sorting-associated protein 18 homolog. [Source:Uniprot/SWISSPROT;Acc:P59015]	vps18
1	25209683	20	ENSDARG00000070433	25216988	ENSDART00000103352	GO:0008270	zinc ion binding	Vacuolar protein sorting-associated protein 18 homolog. [Source:Uniprot/SWISSPROT;Acc:P59015]	vps18
1	25209683	20	ENSDARG00000070433	25216988	ENSDART00000103352	GO:0008333	endosome to lysosome transport	Vacuolar protein sorting-associated protein 18 homolog. [Source:Uniprot/SWISSPROT;Acc:P59015]	vps18
1	25209683	20	ENSDARG00000070433	25216988	ENSDART00000103352	GO:0015721	bile acid and bile salt transport	Vacuolar protein sorting-associated protein 18 homolog. [Source:Uniprot/SWISSPROT;Acc:P59015]	vps18
1	25209683	20	ENSDARG00000070433	25216988	ENSDART00000103352	GO:0016020	membrane	Vacuolar protein sorting-associated protein 18 homolog. [Source:Uniprot/SWISSPROT;Acc:P59015]	vps18
1	25209683	20	ENSDARG00000070433	25216988	ENSDART00000103352	GO:0043485	endosome to pigment granule transport	Vacuolar protein sorting-associated protein 18 homolog. [Source:Uniprot/SWISSPROT;Acc:P59015]	vps18
1	25209683	20	ENSDARG00000070433	25216988	ENSDART00000103352	GO:0045176	apical protein localization	Vacuolar protein sorting-associated protein 18 homolog. [Source:Uniprot/SWISSPROT;Acc:P59015]	vps18
1	25209683	20	ENSDARG00000070433	25216988	ENSDART00000103352	GO:0046872	metal ion binding	Vacuolar protein sorting-associated protein 18 homolog. [Source:Uniprot/SWISSPROT;Acc:P59015]	vps18
1	25209683	20	ENSDARG00000070433	25216988	ENSDART00000103352	GO:0048069	eye pigmentation	Vacuolar protein sorting-associated protein 18 homolog. [Source:Uniprot/SWISSPROT;Acc:P59015]	vps18
1	25209683	20	ENSDARG00000070433	25216988	ENSDART00000103352	GO:0048757	pigment granule maturation	Vacuolar protein sorting-associated protein 18 homolog. [Source:Uniprot/SWISSPROT;Acc:P59015]	vps18
1	25218888	20	ENSDARG00000070432	25300578	ENSDART00000103336			hypothetical protein LOC566768 [Source:RefSeq_peptide;Acc:NP_001038584]	si:ch211-244p18.3
1	25218888	20	ENSDARG00000070432	25300578	ENSDART00000103333	GO:0003676	nucleic acid binding	hypothetical protein LOC566768 [Source:RefSeq_peptide;Acc:NP_001038584]	si:ch211-244p18.3
1	25218888	20	ENSDARG00000070432	25300578	ENSDART00000103333	GO:0003677	DNA binding	hypothetical protein LOC566768 [Source:RefSeq_peptide;Acc:NP_001038584]	si:ch211-244p18.3
1	25218888	20	ENSDARG00000070432	25300578	ENSDART00000103333	GO:0004386	helicase activity	hypothetical protein LOC566768 [Source:RefSeq_peptide;Acc:NP_001038584]	si:ch211-244p18.3
1	25218888	20	ENSDARG00000070432	25300578	ENSDART00000103333	GO:0005524	ATP binding	hypothetical protein LOC566768 [Source:RefSeq_peptide;Acc:NP_001038584]	si:ch211-244p18.3
1	25218888	20	ENSDARG00000070432	25300578	ENSDART00000103331			hypothetical protein LOC566768 [Source:RefSeq_peptide;Acc:NP_001038584]	si:ch211-244p18.3
-1	25301797	20	ENSDARG00000070426	25303985	ENSDART00000103330			Cation transport regulator-like protein 1. [Source:Uniprot/SWISSPROT;Acc:Q5SPB6]	chac1
-1	25317233	20	ENSDARG00000070425	25325962	ENSDART00000103320	GO:0001525	angiogenesis	delta-like 4 [Source:RefSeq_peptide;Acc:NP_001073304]	dll4
-1	25317233	20	ENSDARG00000070425	25325962	ENSDART00000103320	GO:0002040	sprouting angiogenesis	delta-like 4 [Source:RefSeq_peptide;Acc:NP_001073304]	dll4
-1	25317233	20	ENSDARG00000070425	25325962	ENSDART00000103320	GO:0005509	calcium ion binding	delta-like 4 [Source:RefSeq_peptide;Acc:NP_001073304]	dll4
-1	25317233	20	ENSDARG00000070425	25325962	ENSDART00000103320	GO:0007154	cell communication	delta-like 4 [Source:RefSeq_peptide;Acc:NP_001073304]	dll4
-1	25317233	20	ENSDARG00000070425	25325962	ENSDART00000103320	GO:0007219	Notch signaling pathway	delta-like 4 [Source:RefSeq_peptide;Acc:NP_001073304]	dll4
-1	25317233	20	ENSDARG00000070425	25325962	ENSDART00000103320	GO:0007275	multicellular organismal development	delta-like 4 [Source:RefSeq_peptide;Acc:NP_001073304]	dll4
-1	25317233	20	ENSDARG00000070425	25325962	ENSDART00000103320	GO:0016020	membrane	delta-like 4 [Source:RefSeq_peptide;Acc:NP_001073304]	dll4
-1	25317233	20	ENSDARG00000070425	25325962	ENSDART00000103320	GO:0016021	integral to membrane	delta-like 4 [Source:RefSeq_peptide;Acc:NP_001073304]	dll4
-1	25317233	20	ENSDARG00000070425	25325962	ENSDART00000103320	GO:0043537	negative regulation of blood vessel endothelial cell migration	delta-like 4 [Source:RefSeq_peptide;Acc:NP_001073304]	dll4
1	25713616	20	ENSDARG00000042390	25749128	ENSDART00000062154			hypothetical protein LOC555204 [Source:RefSeq_peptide;Acc:NP_001038246]	si:dkey-263b2.1
-1	25817360	20	ENSDARG00000061963	25822123	ENSDART00000089013	GO:0003674	molecular_function	hypothetical protein LOC555269 [Source:RefSeq_peptide;Acc:NP_001070608]	zgc:153349
-1	25817360	20	ENSDARG00000061963	25822123	ENSDART00000089013	GO:0005575	cellular_component	hypothetical protein LOC555269 [Source:RefSeq_peptide;Acc:NP_001070608]	zgc:153349
-1	25817360	20	ENSDARG00000061963	25822123	ENSDART00000089013	GO:0008150	biological_process	hypothetical protein LOC555269 [Source:RefSeq_peptide;Acc:NP_001070608]	zgc:153349
1	25837574	20	ENSDARG00000070423	25838679	ENSDART00000103317	GO:0003674	molecular_function	hypothetical protein LOC751674 [Source:RefSeq_peptide;Acc:NP_001038855]	zgc:153157
1	25837574	20	ENSDARG00000070423	25838679	ENSDART00000103317	GO:0005575	cellular_component	hypothetical protein LOC751674 [Source:RefSeq_peptide;Acc:NP_001038855]	zgc:153157
1	25837574	20	ENSDARG00000070423	25838679	ENSDART00000103317	GO:0008150	biological_process	hypothetical protein LOC751674 [Source:RefSeq_peptide;Acc:NP_001038855]	zgc:153157
-1	25852881	20	ENSDARG00000023040	25858543	ENSDART00000008306	GO:0003676	nucleic acid binding	si:dkey-1h6.5 [Source:RefSeq_peptide;Acc:NP_999962]	zbtb1
-1	25852881	20	ENSDARG00000023040	25858543	ENSDART00000008306	GO:0005515	protein binding	si:dkey-1h6.5 [Source:RefSeq_peptide;Acc:NP_999962]	zbtb1
-1	25852881	20	ENSDARG00000023040	25858543	ENSDART00000008306	GO:0005622	intracellular	si:dkey-1h6.5 [Source:RefSeq_peptide;Acc:NP_999962]	zbtb1
-1	25852881	20	ENSDARG00000023040	25858543	ENSDART00000008306	GO:0006350	transcription	si:dkey-1h6.5 [Source:RefSeq_peptide;Acc:NP_999962]	zbtb1
-1	25852881	20	ENSDARG00000023040	25858543	ENSDART00000008306	GO:0006353	transcription termination	si:dkey-1h6.5 [Source:RefSeq_peptide;Acc:NP_999962]	zbtb1
-1	25852881	20	ENSDARG00000023040	25858543	ENSDART00000008306	GO:0006355	regulation of transcription, DNA-dependent	si:dkey-1h6.5 [Source:RefSeq_peptide;Acc:NP_999962]	zbtb1
-1	25852881	20	ENSDARG00000023040	25858543	ENSDART00000008306	GO:0006829	zinc ion transport	si:dkey-1h6.5 [Source:RefSeq_peptide;Acc:NP_999962]	zbtb1
-1	25852881	20	ENSDARG00000023040	25858543	ENSDART00000008306	GO:0008270	zinc ion binding	si:dkey-1h6.5 [Source:RefSeq_peptide;Acc:NP_999962]	zbtb1
-1	25852881	20	ENSDARG00000023040	25858543	ENSDART00000008306	GO:0031564	transcription antitermination	si:dkey-1h6.5 [Source:RefSeq_peptide;Acc:NP_999962]	zbtb1
-1	25852881	20	ENSDARG00000023040	25858543	ENSDART00000008306	GO:0046872	metal ion binding	si:dkey-1h6.5 [Source:RefSeq_peptide;Acc:NP_999962]	zbtb1
1	25860616	20	ENSDARG00000042383	25863376	ENSDART00000062148	GO:0005515	protein binding	Novel protein (Fragment). [Source:Uniprot/SPTREMBL;Acc:Q5RIH3]	zbtb25
-1	25889719	20	ENSDARG00000018266	25923819	ENSDART00000008199	GO:0003824	catalytic activity	Novel protein similar to vertebrate methylenetetrahydrofolate dehydrogenase (NADP+ dependent), methenyltetrahydrofolate cyclohydrolase, formyltetrahydrofolate synthetase (MTHFD1) (Fragment). [Source:Uniprot/SPTREMBL;Acc:Q5RIH2]	si:dkey-1h6.1
-1	25889719	20	ENSDARG00000018266	25923819	ENSDART00000008199	GO:0004329	formate-tetrahydrofolate ligase activity	Novel protein similar to vertebrate methylenetetrahydrofolate dehydrogenase (NADP+ dependent), methenyltetrahydrofolate cyclohydrolase, formyltetrahydrofolate synthetase (MTHFD1) (Fragment). [Source:Uniprot/SPTREMBL;Acc:Q5RIH2]	si:dkey-1h6.1
-1	25889719	20	ENSDARG00000018266	25923819	ENSDART00000008199	GO:0005524	ATP binding	Novel protein similar to vertebrate methylenetetrahydrofolate dehydrogenase (NADP+ dependent), methenyltetrahydrofolate cyclohydrolase, formyltetrahydrofolate synthetase (MTHFD1) (Fragment). [Source:Uniprot/SPTREMBL;Acc:Q5RIH2]	si:dkey-1h6.1
-1	25889719	20	ENSDARG00000018266	25923819	ENSDART00000008199	GO:0008152	metabolic process	Novel protein similar to vertebrate methylenetetrahydrofolate dehydrogenase (NADP+ dependent), methenyltetrahydrofolate cyclohydrolase, formyltetrahydrofolate synthetase (MTHFD1) (Fragment). [Source:Uniprot/SPTREMBL;Acc:Q5RIH2]	si:dkey-1h6.1
-1	25889719	20	ENSDARG00000018266	25923819	ENSDART00000008199	GO:0009396	folic acid and derivative biosynthetic process	Novel protein similar to vertebrate methylenetetrahydrofolate dehydrogenase (NADP+ dependent), methenyltetrahydrofolate cyclohydrolase, formyltetrahydrofolate synthetase (MTHFD1) (Fragment). [Source:Uniprot/SPTREMBL;Acc:Q5RIH2]	si:dkey-1h6.1
-1	25889719	20	ENSDARG00000018266	25923819	ENSDART00000008199	GO:0016491	oxidoreductase activity	Novel protein similar to vertebrate methylenetetrahydrofolate dehydrogenase (NADP+ dependent), methenyltetrahydrofolate cyclohydrolase, formyltetrahydrofolate synthetase (MTHFD1) (Fragment). [Source:Uniprot/SPTREMBL;Acc:Q5RIH2]	si:dkey-1h6.1
-1	25889719	20	ENSDARG00000018266	25923819	ENSDART00000008199	GO:0016787	hydrolase activity	Novel protein similar to vertebrate methylenetetrahydrofolate dehydrogenase (NADP+ dependent), methenyltetrahydrofolate cyclohydrolase, formyltetrahydrofolate synthetase (MTHFD1) (Fragment). [Source:Uniprot/SPTREMBL;Acc:Q5RIH2]	si:dkey-1h6.1
-1	26021866	20	ENSDARG00000042368	26051829	ENSDART00000002641	GO:0000166	nucleotide binding	Novel protein similar to vertebrate kinesin family member 26. (Fragment). [Source:Uniprot/SPTREMBL;Acc:Q5RIG4]	si:dkey-31d8.1
-1	26021866	20	ENSDARG00000042368	26051829	ENSDART00000002641	GO:0003777	microtubule motor activity	Novel protein similar to vertebrate kinesin family member 26. (Fragment). [Source:Uniprot/SPTREMBL;Acc:Q5RIG4]	si:dkey-31d8.1
-1	26021866	20	ENSDARG00000042368	26051829	ENSDART00000002641	GO:0005524	ATP binding	Novel protein similar to vertebrate kinesin family member 26. (Fragment). [Source:Uniprot/SPTREMBL;Acc:Q5RIG4]	si:dkey-31d8.1
-1	26021866	20	ENSDARG00000042368	26051829	ENSDART00000002641	GO:0005874	microtubule	Novel protein similar to vertebrate kinesin family member 26. (Fragment). [Source:Uniprot/SPTREMBL;Acc:Q5RIG4]	si:dkey-31d8.1
-1	26021866	20	ENSDARG00000042368	26051829	ENSDART00000002641	GO:0005875	microtubule associated complex	Novel protein similar to vertebrate kinesin family member 26. (Fragment). [Source:Uniprot/SPTREMBL;Acc:Q5RIG4]	si:dkey-31d8.1
-1	26021866	20	ENSDARG00000042368	26051829	ENSDART00000002641	GO:0007018	microtubule-based movement	Novel protein similar to vertebrate kinesin family member 26. (Fragment). [Source:Uniprot/SPTREMBL;Acc:Q5RIG4]	si:dkey-31d8.1
-1	26021866	20	ENSDARG00000042368	26051829	ENSDART00000103308			Novel protein similar to vertebrate kinesin family member 26. (Fragment). [Source:Uniprot/SPTREMBL;Acc:Q5RIG4]	si:dkey-31d8.1
-1	26163822	20	ENSDARG00000048479	26163906	ENSDART00000070188			dre-mir-203b [Source:miRBase;Acc:MI0002041]	dre-mir-203b
-1	26173216	20	ENSDARG00000013292	26176118	ENSDART00000005473	GO:0003674	molecular_function	Transmembrane protein 179. [Source:Uniprot/SWISSPROT;Acc:Q6AZD1]	zgc:101058
-1	26173216	20	ENSDARG00000013292	26176118	ENSDART00000005473	GO:0005579	membrane attack complex	Transmembrane protein 179. [Source:Uniprot/SWISSPROT;Acc:Q6AZD1]	zgc:101058
-1	26173216	20	ENSDARG00000013292	26176118	ENSDART00000005473	GO:0008150	biological_process	Transmembrane protein 179. [Source:Uniprot/SWISSPROT;Acc:Q6AZD1]	zgc:101058
-1	26173216	20	ENSDARG00000013292	26176118	ENSDART00000005473	GO:0016020	membrane	Transmembrane protein 179. [Source:Uniprot/SWISSPROT;Acc:Q6AZD1]	zgc:101058
-1	26173216	20	ENSDARG00000013292	26176118	ENSDART00000005473	GO:0016021	integral to membrane	Transmembrane protein 179. [Source:Uniprot/SWISSPROT;Acc:Q6AZD1]	zgc:101058
1	26179608	20	ENSDARG00000021345	26184845	ENSDART00000010584			Novel protein similar to vertebrate retinal degeneration, slow protein (RDS). (Fragment). [Source:Uniprot/SPTREMBL;Acc:Q5RIH4]	si:dkey-85n7.2
1	26188142	20	ENSDARG00000005924	26197540	ENSDART00000010293	GO:0004867	serine-type endopeptidase inhibitor activity	hypothetical protein LOC565064 [Source:RefSeq_peptide;Acc:NP_001038536]	si:dkey-85n7.5
-1	26203457	20	ENSDARG00000010407	26238563	ENSDART00000013861	GO:0005488	binding	Novel protein (Fragment). [Source:Uniprot/SPTREMBL;Acc:Q5RIH7]	si:dkey-85n7.3
1	26247778	20	ENSDARG00000003797	26271461	ENSDART00000026088	GO:0007242	intracellular signaling cascade	Novel protein similar to vertebrate ankyrin repeat and SOCS box- containing 2. (Fragment). [Source:Uniprot/SPTREMBL;Acc:Q5RIH6]	si:dkey-85n7.4
1	26247778	20	ENSDARG00000003797	26271461	ENSDART00000103290			Novel protein similar to vertebrate ankyrin repeat and SOCS box- containing 2. (Fragment). [Source:Uniprot/SPTREMBL;Acc:Q5RIH6]	si:dkey-85n7.4
1	26247778	20	ENSDARG00000003797	26271461	ENSDART00000103289			Novel protein similar to vertebrate ankyrin repeat and SOCS box- containing 2. (Fragment). [Source:Uniprot/SPTREMBL;Acc:Q5RIH6]	si:dkey-85n7.4
1	26247778	20	ENSDARG00000003797	26271461	ENSDART00000103288			Novel protein similar to vertebrate ankyrin repeat and SOCS box- containing 2. (Fragment). [Source:Uniprot/SPTREMBL;Acc:Q5RIH6]	si:dkey-85n7.4
1	26417289	20	ENSDARG00000003069	26454718	ENSDART00000020710	GO:0005515	protein binding	BTB (POZ) domain containing 7 [Source:RefSeq_peptide;Acc:NP_001020722]	btbd7
-1	26462079	20	ENSDARG00000005536	26476707	ENSDART00000024595	GO:0004842	ubiquitin-protein ligase activity	hypothetical protein LOC322815 [Source:RefSeq_peptide;Acc:NP_997794]	zgc:55404
-1	26462079	20	ENSDARG00000005536	26476707	ENSDART00000024595	GO:0005575	cellular_component	hypothetical protein LOC322815 [Source:RefSeq_peptide;Acc:NP_997794]	zgc:55404
-1	26462079	20	ENSDARG00000005536	26476707	ENSDART00000024595	GO:0006512	ubiquitin cycle	hypothetical protein LOC322815 [Source:RefSeq_peptide;Acc:NP_997794]	zgc:55404
-1	26462079	20	ENSDARG00000005536	26476707	ENSDART00000024595	GO:0008270	zinc ion binding	hypothetical protein LOC322815 [Source:RefSeq_peptide;Acc:NP_997794]	zgc:55404
1	26477488	20	ENSDARG00000042345	26478884	ENSDART00000062096			hypothetical protein LOC568418 [Source:RefSeq_peptide;Acc:NP_001020723]	si:dkeyp-55f12.3
-1	26478931	20	ENSDARG00000042341	26482240	ENSDART00000062094	GO:0003674	molecular_function	hypothetical protein LOC619265 [Source:RefSeq_peptide;Acc:NP_001028918]	si:dkeyp-55f12.4
-1	26478931	20	ENSDARG00000042341	26482240	ENSDART00000062094	GO:0005575	cellular_component	hypothetical protein LOC619265 [Source:RefSeq_peptide;Acc:NP_001028918]	si:dkeyp-55f12.4
-1	26478931	20	ENSDARG00000042341	26482240	ENSDART00000062094	GO:0008150	biological_process	hypothetical protein LOC619265 [Source:RefSeq_peptide;Acc:NP_001028918]	si:dkeyp-55f12.4
1	26483641	20	ENSDARG00000013056	26520263	ENSDART00000008590	GO:0000166	nucleotide binding	Inositol-tetrakisphosphate 1-kinase (EC 2.7.1.134) (Inositol- triphosphate 5/6-kinase) (EC 2.7.1.159) (Inositol 1,3,4-trisphosphate 5/6-kinase) (Ins(1,3,4)P(3) 5/6-kinase). [Source:Uniprot/SWISSPROT;Acc:Q7ZU91]	itpk1
1	26483641	20	ENSDARG00000013056	26520263	ENSDART00000008590	GO:0000287	magnesium ion binding	Inositol-tetrakisphosphate 1-kinase (EC 2.7.1.134) (Inositol- triphosphate 5/6-kinase) (EC 2.7.1.159) (Inositol 1,3,4-trisphosphate 5/6-kinase) (Ins(1,3,4)P(3) 5/6-kinase). [Source:Uniprot/SWISSPROT;Acc:Q7ZU91]	itpk1
1	26483641	20	ENSDARG00000013056	26520263	ENSDART00000008590	GO:0003824	catalytic activity	Inositol-tetrakisphosphate 1-kinase (EC 2.7.1.134) (Inositol- triphosphate 5/6-kinase) (EC 2.7.1.159) (Inositol 1,3,4-trisphosphate 5/6-kinase) (Ins(1,3,4)P(3) 5/6-kinase). [Source:Uniprot/SWISSPROT;Acc:Q7ZU91]	itpk1
1	26483641	20	ENSDARG00000013056	26520263	ENSDART00000008590	GO:0005524	ATP binding	Inositol-tetrakisphosphate 1-kinase (EC 2.7.1.134) (Inositol- triphosphate 5/6-kinase) (EC 2.7.1.159) (Inositol 1,3,4-trisphosphate 5/6-kinase) (Ins(1,3,4)P(3) 5/6-kinase). [Source:Uniprot/SWISSPROT;Acc:Q7ZU91]	itpk1
1	26483641	20	ENSDARG00000013056	26520263	ENSDART00000008590	GO:0005575	cellular_component	Inositol-tetrakisphosphate 1-kinase (EC 2.7.1.134) (Inositol- triphosphate 5/6-kinase) (EC 2.7.1.159) (Inositol 1,3,4-trisphosphate 5/6-kinase) (Ins(1,3,4)P(3) 5/6-kinase). [Source:Uniprot/SWISSPROT;Acc:Q7ZU91]	itpk1
1	26483641	20	ENSDARG00000013056	26520263	ENSDART00000008590	GO:0008150	biological_process	Inositol-tetrakisphosphate 1-kinase (EC 2.7.1.134) (Inositol- triphosphate 5/6-kinase) (EC 2.7.1.159) (Inositol 1,3,4-trisphosphate 5/6-kinase) (Ins(1,3,4)P(3) 5/6-kinase). [Source:Uniprot/SWISSPROT;Acc:Q7ZU91]	itpk1
1	26483641	20	ENSDARG00000013056	26520263	ENSDART00000008590	GO:0016301	kinase activity	Inositol-tetrakisphosphate 1-kinase (EC 2.7.1.134) (Inositol- triphosphate 5/6-kinase) (EC 2.7.1.159) (Inositol 1,3,4-trisphosphate 5/6-kinase) (Ins(1,3,4)P(3) 5/6-kinase). [Source:Uniprot/SWISSPROT;Acc:Q7ZU91]	itpk1
1	26483641	20	ENSDARG00000013056	26520263	ENSDART00000008590	GO:0016740	transferase activity	Inositol-tetrakisphosphate 1-kinase (EC 2.7.1.134) (Inositol- triphosphate 5/6-kinase) (EC 2.7.1.159) (Inositol 1,3,4-trisphosphate 5/6-kinase) (Ins(1,3,4)P(3) 5/6-kinase). [Source:Uniprot/SWISSPROT;Acc:Q7ZU91]	itpk1
1	26483641	20	ENSDARG00000013056	26520263	ENSDART00000008590	GO:0016853	isomerase activity	Inositol-tetrakisphosphate 1-kinase (EC 2.7.1.134) (Inositol- triphosphate 5/6-kinase) (EC 2.7.1.159) (Inositol 1,3,4-trisphosphate 5/6-kinase) (Ins(1,3,4)P(3) 5/6-kinase). [Source:Uniprot/SWISSPROT;Acc:Q7ZU91]	itpk1
1	26483641	20	ENSDARG00000013056	26520263	ENSDART00000008590	GO:0046872	metal ion binding	Inositol-tetrakisphosphate 1-kinase (EC 2.7.1.134) (Inositol- triphosphate 5/6-kinase) (EC 2.7.1.159) (Inositol 1,3,4-trisphosphate 5/6-kinase) (Ins(1,3,4)P(3) 5/6-kinase). [Source:Uniprot/SWISSPROT;Acc:Q7ZU91]	itpk1
-1	26523793	20	ENSDARG00000008829	26549566	ENSDART00000016014			chromogranin A [Source:RefSeq_peptide;Acc:NP_001006059]	chga
-1	26523793	20	ENSDARG00000008829	26549566	ENSDART00000062078			chromogranin A [Source:RefSeq_peptide;Acc:NP_001006059]	chga
-1	26567962	20	ENSDARG00000004581	26581815	ENSDART00000012816	GO:0005488	binding	hypothetical protein LOC568615 [Source:RefSeq_peptide;Acc:NP_001038629]	si:dkey-177p2.3
-1	26595603	20	ENSDARG00000028664	26609608	ENSDART00000046519			AHA1, activator of heat shock protein ATPase homolog 1 [Source:RefSeq_peptide;Acc:NP_001038556]	ahsa1
-1	26595603	20	ENSDARG00000028664	26609608	ENSDART00000029781			AHA1, activator of heat shock protein ATPase homolog 1 [Source:RefSeq_peptide;Acc:NP_001038556]	ahsa1
-1	26609833	20	ENSDARG00000042322	26621880	ENSDART00000062066	GO:0003674	molecular_function	hypothetical protein LOC568712 [Source:RefSeq_peptide;Acc:NP_001068584]	si:dkey-177p2.6
-1	26609833	20	ENSDARG00000042322	26621880	ENSDART00000062066	GO:0005575	cellular_component	hypothetical protein LOC568712 [Source:RefSeq_peptide;Acc:NP_001068584]	si:dkey-177p2.6
-1	26609833	20	ENSDARG00000042322	26621880	ENSDART00000062066	GO:0008150	biological_process	hypothetical protein LOC568712 [Source:RefSeq_peptide;Acc:NP_001068584]	si:dkey-177p2.6
-1	26623534	20	ENSDARG00000042319	26629927	ENSDART00000062061	GO:0003674	molecular_function	hypothetical protein LOC494037 [Source:RefSeq_peptide;Acc:NP_001008580]	zgc:92217
-1	26623534	20	ENSDARG00000042319	26629927	ENSDART00000062061	GO:0005575	cellular_component	hypothetical protein LOC494037 [Source:RefSeq_peptide;Acc:NP_001008580]	zgc:92217
1	26632875	20	ENSDARG00000055436	26637714	ENSDART00000103261			Novel zinc finger protein (Fragment). [Source:Uniprot/SPTREMBL;Acc:A2BF50]	si:dkey-177p2.8
1	26632875	20	ENSDARG00000055436	26637714	ENSDART00000103258	GO:0006829	zinc ion transport	Novel zinc finger protein (Fragment). [Source:Uniprot/SPTREMBL;Acc:A2BF50]	si:dkey-177p2.8
1	26632875	20	ENSDARG00000055436	26637714	ENSDART00000103258	GO:0008270	zinc ion binding	Novel zinc finger protein (Fragment). [Source:Uniprot/SPTREMBL;Acc:A2BF50]	si:dkey-177p2.8
1	26632875	20	ENSDARG00000055436	26637714	ENSDART00000103258	GO:0046872	metal ion binding	Novel zinc finger protein (Fragment). [Source:Uniprot/SPTREMBL;Acc:A2BF50]	si:dkey-177p2.8
1	26632875	20	ENSDARG00000055436	26637714	ENSDART00000077793			Novel zinc finger protein (Fragment). [Source:Uniprot/SPTREMBL;Acc:A2BF50]	si:dkey-177p2.8
1	26632875	20	ENSDARG00000055436	26637714	ENSDART00000103255			Novel zinc finger protein (Fragment). [Source:Uniprot/SPTREMBL;Acc:A2BF50]	si:dkey-177p2.8
1	26640099	20	ENSDARG00000055434	26645074	ENSDART00000077791	GO:0005515	protein binding	Novel protein (Fragment). [Source:Uniprot/SPTREMBL;Acc:Q5RIK0]	si:dkey-177p2.12
1	26640099	20	ENSDARG00000055434	26645074	ENSDART00000077791	GO:0005622	intracellular	Novel protein (Fragment). [Source:Uniprot/SPTREMBL;Acc:Q5RIK0]	si:dkey-177p2.12
1	26640099	20	ENSDARG00000055434	26645074	ENSDART00000077791	GO:0006829	zinc ion transport	Novel protein (Fragment). [Source:Uniprot/SPTREMBL;Acc:Q5RIK0]	si:dkey-177p2.12
1	26640099	20	ENSDARG00000055434	26645074	ENSDART00000077791	GO:0008270	zinc ion binding	Novel protein (Fragment). [Source:Uniprot/SPTREMBL;Acc:Q5RIK0]	si:dkey-177p2.12
1	26640099	20	ENSDARG00000055434	26645074	ENSDART00000077791	GO:0046872	metal ion binding	Novel protein (Fragment). [Source:Uniprot/SPTREMBL;Acc:Q5RIK0]	si:dkey-177p2.12
-1	26650626	20	ENSDARG00000070396	26653122	ENSDART00000077787	GO:0004867	serine-type endopeptidase inhibitor activity	hypothetical protein LOC568898 [Source:RefSeq_peptide;Acc:NP_001038636]	serpinb1l2
-1	26650626	20	ENSDARG00000070396	26653122	ENSDART00000103250			hypothetical protein LOC568898 [Source:RefSeq_peptide;Acc:NP_001038636]	serpinb1l2
-1	26650626	20	ENSDARG00000070396	26653122	ENSDART00000103249			hypothetical protein LOC568898 [Source:RefSeq_peptide;Acc:NP_001038636]	serpinb1l2
-1	26653595	20	ENSDARG00000055426	26664604	ENSDART00000077782			hypothetical protein LOC566444 [Source:RefSeq_peptide;Acc:NP_001068583]	si:dkey-177p2.14
-1	26667516	20	ENSDARG00000055431	26670018	ENSDART00000103245			Leukocyte elastase inhibitor (LEI) (Serpin B1) (Monocyte/neutrophil elastase inhibitor) (M/NEI) (EI). [Source:Uniprot/SWISSPROT;Acc:P30740]	SERPINB1 (2 of 3)
-1	26674688	20	ENSDARG00000055419	26676834	ENSDART00000077773			Novel protein (Fragment). [Source:Uniprot/SPTREMBL;Acc:Q5RIK9]	si:dkey-177p2.16
-1	26682918	20	ENSDARG00000055416	26688904	ENSDART00000077769	GO:0004867	serine-type endopeptidase inhibitor activity	serpin peptidase inhibitor, clade B (ovalbumin), member 1 [Source:RefSeq_peptide;Acc:NP_001002653]	serpinb1
1	26703819	20	ENSDARG00000055412	26740742	ENSDART00000077767	GO:0005575	cellular_component	Novel kinase domain containing protein (Fragment). [Source:Uniprot/SPTREMBL;Acc:Q1LVG0]	im:6911906
1	26703819	20	ENSDARG00000055412	26740742	ENSDART00000077767	GO:0008150	biological_process	Novel kinase domain containing protein (Fragment). [Source:Uniprot/SPTREMBL;Acc:Q1LVG0]	im:6911906
1	26703819	20	ENSDARG00000055412	26740742	ENSDART00000077767	GO:0016301	kinase activity	Novel kinase domain containing protein (Fragment). [Source:Uniprot/SPTREMBL;Acc:Q1LVG0]	im:6911906
1	26703819	20	ENSDARG00000055412	26740742	ENSDART00000103241			Novel kinase domain containing protein (Fragment). [Source:Uniprot/SPTREMBL;Acc:Q1LVG0]	im:6911906
1	26703819	20	ENSDARG00000055412	26740742	ENSDART00000088875	GO:0004672	protein kinase activity	Novel kinase domain containing protein (Fragment). [Source:Uniprot/SPTREMBL;Acc:Q1LVG0]	im:6911906
1	26703819	20	ENSDARG00000055412	26740742	ENSDART00000088875	GO:0004674	protein serine/threonine kinase activity	Novel kinase domain containing protein (Fragment). [Source:Uniprot/SPTREMBL;Acc:Q1LVG0]	im:6911906
1	26703819	20	ENSDARG00000055412	26740742	ENSDART00000088875	GO:0005524	ATP binding	Novel kinase domain containing protein (Fragment). [Source:Uniprot/SPTREMBL;Acc:Q1LVG0]	im:6911906
1	26703819	20	ENSDARG00000055412	26740742	ENSDART00000088875	GO:0006468	protein amino acid phosphorylation	Novel kinase domain containing protein (Fragment). [Source:Uniprot/SPTREMBL;Acc:Q1LVG0]	im:6911906
1	26703819	20	ENSDARG00000055412	26740742	ENSDART00000088875	GO:0016301	kinase activity	Novel kinase domain containing protein (Fragment). [Source:Uniprot/SPTREMBL;Acc:Q1LVG0]	im:6911906
1	26747372	20	ENSDARG00000026629	26860330	ENSDART00000046764	GO:0003824	catalytic activity	Novel protein similar to vertebrate GDP-mannose 4,6-dehydratase (GMDS) (Zgc:63772). [Source:Uniprot/SPTREMBL;Acc:Q1LVF8]	zgc:63772
1	26747372	20	ENSDARG00000026629	26860330	ENSDART00000046764	GO:0005622	intracellular	Novel protein similar to vertebrate GDP-mannose 4,6-dehydratase (GMDS) (Zgc:63772). [Source:Uniprot/SPTREMBL;Acc:Q1LVF8]	zgc:63772
1	26747372	20	ENSDARG00000026629	26860330	ENSDART00000046764	GO:0008152	metabolic process	Novel protein similar to vertebrate GDP-mannose 4,6-dehydratase (GMDS) (Zgc:63772). [Source:Uniprot/SPTREMBL;Acc:Q1LVF8]	zgc:63772
1	26747372	20	ENSDARG00000026629	26860330	ENSDART00000046764	GO:0008446	GDP-mannose 4,6-dehydratase activity	Novel protein similar to vertebrate GDP-mannose 4,6-dehydratase (GMDS) (Zgc:63772). [Source:Uniprot/SPTREMBL;Acc:Q1LVF8]	zgc:63772
1	26747372	20	ENSDARG00000026629	26860330	ENSDART00000046764	GO:0016491	oxidoreductase activity	Novel protein similar to vertebrate GDP-mannose 4,6-dehydratase (GMDS) (Zgc:63772). [Source:Uniprot/SPTREMBL;Acc:Q1LVF8]	zgc:63772
1	26747372	20	ENSDARG00000026629	26860330	ENSDART00000046764	GO:0019673	GDP-mannose metabolic process	Novel protein similar to vertebrate GDP-mannose 4,6-dehydratase (GMDS) (Zgc:63772). [Source:Uniprot/SPTREMBL;Acc:Q1LVF8]	zgc:63772
1	26747372	20	ENSDARG00000026629	26860330	ENSDART00000046764	GO:0044237	cellular metabolic process	Novel protein similar to vertebrate GDP-mannose 4,6-dehydratase (GMDS) (Zgc:63772). [Source:Uniprot/SPTREMBL;Acc:Q1LVF8]	zgc:63772
1	26747372	20	ENSDARG00000026629	26860330	ENSDART00000046764	GO:0050662	coenzyme binding	Novel protein similar to vertebrate GDP-mannose 4,6-dehydratase (GMDS) (Zgc:63772). [Source:Uniprot/SPTREMBL;Acc:Q1LVF8]	zgc:63772
1	26747372	20	ENSDARG00000026629	26860330	ENSDART00000103234			Novel protein similar to vertebrate GDP-mannose 4,6-dehydratase (GMDS) (Zgc:63772). [Source:Uniprot/SPTREMBL;Acc:Q1LVF8]	zgc:63772
1	26747372	20	ENSDARG00000026629	26860330	ENSDART00000038684			Novel protein similar to vertebrate GDP-mannose 4,6-dehydratase (GMDS) (Zgc:63772). [Source:Uniprot/SPTREMBL;Acc:Q1LVF8]	zgc:63772
-1	26865832	20	ENSDARG00000055398	26867133	ENSDART00000077753	GO:0003677	DNA binding	forkhead box C1b [Source:RefSeq_peptide;Acc:NP_571804]	foxc1b
-1	26865832	20	ENSDARG00000055398	26867133	ENSDART00000077753	GO:0003700	transcription factor activity	forkhead box C1b [Source:RefSeq_peptide;Acc:NP_571804]	foxc1b
-1	26865832	20	ENSDARG00000055398	26867133	ENSDART00000077753	GO:0005634	nucleus	forkhead box C1b [Source:RefSeq_peptide;Acc:NP_571804]	foxc1b
-1	26865832	20	ENSDARG00000055398	26867133	ENSDART00000077753	GO:0006350	transcription	forkhead box C1b [Source:RefSeq_peptide;Acc:NP_571804]	foxc1b
-1	26865832	20	ENSDARG00000055398	26867133	ENSDART00000077753	GO:0006353	transcription termination	forkhead box C1b [Source:RefSeq_peptide;Acc:NP_571804]	foxc1b
-1	26865832	20	ENSDARG00000055398	26867133	ENSDART00000077753	GO:0006355	regulation of transcription, DNA-dependent	forkhead box C1b [Source:RefSeq_peptide;Acc:NP_571804]	foxc1b
-1	26865832	20	ENSDARG00000055398	26867133	ENSDART00000077753	GO:0031564	transcription antitermination	forkhead box C1b [Source:RefSeq_peptide;Acc:NP_571804]	foxc1b
-1	26865832	20	ENSDARG00000055398	26867133	ENSDART00000077753	GO:0043010	camera-type eye development	forkhead box C1b [Source:RefSeq_peptide;Acc:NP_571804]	foxc1b
-1	26865832	20	ENSDARG00000055398	26867133	ENSDART00000077753	GO:0043565	sequence-specific DNA binding	forkhead box C1b [Source:RefSeq_peptide;Acc:NP_571804]	foxc1b
-1	26877352	20	ENSDARG00000070389	26879361	ENSDART00000103232				LOC100002904
-1	26884835	20	ENSDARG00000055395	26886037	ENSDART00000077751			Forkhead box protein Q1 (Hepatocyte nuclear factor 3 forkhead homolog 1) (HNF-3/forkhead-like protein 1) (HFH-1). [Source:Uniprot/SWISSPROT;Acc:Q9C009]	FOXQ1 (2 of 2)
1	26945845	20	ENSDARG00000055610	26997248	ENSDART00000077962			Sec5 protein [Source:RefSeq_peptide;Acc:NP_956898]	exoc2
1	26945845	20	ENSDARG00000055610	26997248	ENSDART00000063432			Sec5 protein [Source:RefSeq_peptide;Acc:NP_956898]	exoc2
-1	27006203	20	ENSDARG00000055374	27013442	ENSDART00000077721	GO:0003677	DNA binding	Novel protein similar to vertebrate interferon regulatory factor 4 (IRF4). [Source:Uniprot/SPTREMBL;Acc:Q5PNN7]	si:dkey-25e12.2
-1	27006203	20	ENSDARG00000055374	27013442	ENSDART00000077721	GO:0003700	transcription factor activity	Novel protein similar to vertebrate interferon regulatory factor 4 (IRF4). [Source:Uniprot/SPTREMBL;Acc:Q5PNN7]	si:dkey-25e12.2
-1	27006203	20	ENSDARG00000055374	27013442	ENSDART00000077721	GO:0005634	nucleus	Novel protein similar to vertebrate interferon regulatory factor 4 (IRF4). [Source:Uniprot/SPTREMBL;Acc:Q5PNN7]	si:dkey-25e12.2
-1	27006203	20	ENSDARG00000055374	27013442	ENSDART00000077721	GO:0006350	transcription	Novel protein similar to vertebrate interferon regulatory factor 4 (IRF4). [Source:Uniprot/SPTREMBL;Acc:Q5PNN7]	si:dkey-25e12.2
-1	27006203	20	ENSDARG00000055374	27013442	ENSDART00000077721	GO:0006353	transcription termination	Novel protein similar to vertebrate interferon regulatory factor 4 (IRF4). [Source:Uniprot/SPTREMBL;Acc:Q5PNN7]	si:dkey-25e12.2
-1	27006203	20	ENSDARG00000055374	27013442	ENSDART00000077721	GO:0006355	regulation of transcription, DNA-dependent	Novel protein similar to vertebrate interferon regulatory factor 4 (IRF4). [Source:Uniprot/SPTREMBL;Acc:Q5PNN7]	si:dkey-25e12.2
-1	27006203	20	ENSDARG00000055374	27013442	ENSDART00000077721	GO:0031564	transcription antitermination	Novel protein similar to vertebrate interferon regulatory factor 4 (IRF4). [Source:Uniprot/SPTREMBL;Acc:Q5PNN7]	si:dkey-25e12.2
1	27018604	20	ENSDARG00000055365	27025744	ENSDART00000077715	GO:0003674	molecular_function	hypothetical protein LOC569300 [Source:RefSeq_peptide;Acc:NP_001020726]	zgc:136256
1	27018604	20	ENSDARG00000055365	27025744	ENSDART00000077715	GO:0005575	cellular_component	hypothetical protein LOC569300 [Source:RefSeq_peptide;Acc:NP_001020726]	zgc:136256
1	27018604	20	ENSDARG00000055365	27025744	ENSDART00000077715	GO:0008150	biological_process	hypothetical protein LOC569300 [Source:RefSeq_peptide;Acc:NP_001020726]	zgc:136256
-1	27028637	20	ENSDARG00000029290	27031642	ENSDART00000045397	GO:0003674	molecular_function	hypothetical protein LOC393836 [Source:RefSeq_peptide;Acc:NP_957156]	zgc:77855
-1	27028637	20	ENSDARG00000029290	27031642	ENSDART00000045397	GO:0008150	biological_process	hypothetical protein LOC393836 [Source:RefSeq_peptide;Acc:NP_957156]	zgc:77855
-1	27028637	20	ENSDARG00000029290	27031642	ENSDART00000045397	GO:0016020	membrane	hypothetical protein LOC393836 [Source:RefSeq_peptide;Acc:NP_957156]	zgc:77855
-1	27028637	20	ENSDARG00000029290	27031642	ENSDART00000103214			hypothetical protein LOC393836 [Source:RefSeq_peptide;Acc:NP_957156]	zgc:77855
1	27032685	20	ENSDARG00000042231	27034316	ENSDART00000061926	GO:0003674	molecular_function	hypothetical protein LOC550356 [Source:RefSeq_peptide;Acc:NP_001017663]	zgc:112055
1	27032685	20	ENSDARG00000042231	27034316	ENSDART00000061926	GO:0008150	biological_process	hypothetical protein LOC550356 [Source:RefSeq_peptide;Acc:NP_001017663]	zgc:112055
1	27032685	20	ENSDARG00000042231	27034316	ENSDART00000061926	GO:0016020	membrane	hypothetical protein LOC550356 [Source:RefSeq_peptide;Acc:NP_001017663]	zgc:112055
1	27032685	20	ENSDARG00000042231	27034316	ENSDART00000078006			hypothetical protein LOC550356 [Source:RefSeq_peptide;Acc:NP_001017663]	zgc:112055
1	27040888	20	ENSDARG00000042221	27088866	ENSDART00000063415	GO:0003824	catalytic activity	Novel protein similar to methylenetetrahydrofolate dehydrogenase (NADP+ dependent), methenyltetrahydrofolate cyclohydrolase, formyltetrahydrofola (Mthfd1) (Fragment). [Source:Uniprot/SPTREMBL;Acc:Q5PNN4]	si:dkey-25e12.6
1	27040888	20	ENSDARG00000042221	27088866	ENSDART00000063415	GO:0004329	formate-tetrahydrofolate ligase activity	Novel protein similar to methylenetetrahydrofolate dehydrogenase (NADP+ dependent), methenyltetrahydrofolate cyclohydrolase, formyltetrahydrofola (Mthfd1) (Fragment). [Source:Uniprot/SPTREMBL;Acc:Q5PNN4]	si:dkey-25e12.6
1	27040888	20	ENSDARG00000042221	27088866	ENSDART00000063415	GO:0005524	ATP binding	Novel protein similar to methylenetetrahydrofolate dehydrogenase (NADP+ dependent), methenyltetrahydrofolate cyclohydrolase, formyltetrahydrofola (Mthfd1) (Fragment). [Source:Uniprot/SPTREMBL;Acc:Q5PNN4]	si:dkey-25e12.6
1	27040888	20	ENSDARG00000042221	27088866	ENSDART00000063415	GO:0009396	folic acid and derivative biosynthetic process	Novel protein similar to methylenetetrahydrofolate dehydrogenase (NADP+ dependent), methenyltetrahydrofolate cyclohydrolase, formyltetrahydrofola (Mthfd1) (Fragment). [Source:Uniprot/SPTREMBL;Acc:Q5PNN4]	si:dkey-25e12.6
1	27040888	20	ENSDARG00000042221	27088866	ENSDART00000063415	GO:0016787	hydrolase activity	Novel protein similar to methylenetetrahydrofolate dehydrogenase (NADP+ dependent), methenyltetrahydrofolate cyclohydrolase, formyltetrahydrofola (Mthfd1) (Fragment). [Source:Uniprot/SPTREMBL;Acc:Q5PNN4]	si:dkey-25e12.6
1	27040888	20	ENSDARG00000042221	27088866	ENSDART00000061914	GO:0003824	catalytic activity	Novel protein similar to methylenetetrahydrofolate dehydrogenase (NADP+ dependent), methenyltetrahydrofolate cyclohydrolase, formyltetrahydrofola (Mthfd1) (Fragment). [Source:Uniprot/SPTREMBL;Acc:Q5PNN4]	si:dkey-25e12.6
1	27040888	20	ENSDARG00000042221	27088866	ENSDART00000061914	GO:0004329	formate-tetrahydrofolate ligase activity	Novel protein similar to methylenetetrahydrofolate dehydrogenase (NADP+ dependent), methenyltetrahydrofolate cyclohydrolase, formyltetrahydrofola (Mthfd1) (Fragment). [Source:Uniprot/SPTREMBL;Acc:Q5PNN4]	si:dkey-25e12.6
1	27040888	20	ENSDARG00000042221	27088866	ENSDART00000061914	GO:0005524	ATP binding	Novel protein similar to methylenetetrahydrofolate dehydrogenase (NADP+ dependent), methenyltetrahydrofolate cyclohydrolase, formyltetrahydrofola (Mthfd1) (Fragment). [Source:Uniprot/SPTREMBL;Acc:Q5PNN4]	si:dkey-25e12.6
1	27040888	20	ENSDARG00000042221	27088866	ENSDART00000061914	GO:0009396	folic acid and derivative biosynthetic process	Novel protein similar to methylenetetrahydrofolate dehydrogenase (NADP+ dependent), methenyltetrahydrofolate cyclohydrolase, formyltetrahydrofola (Mthfd1) (Fragment). [Source:Uniprot/SPTREMBL;Acc:Q5PNN4]	si:dkey-25e12.6
1	27040888	20	ENSDARG00000042221	27088866	ENSDART00000061914	GO:0016787	hydrolase activity	Novel protein similar to methylenetetrahydrofolate dehydrogenase (NADP+ dependent), methenyltetrahydrofolate cyclohydrolase, formyltetrahydrofola (Mthfd1) (Fragment). [Source:Uniprot/SPTREMBL;Acc:Q5PNN4]	si:dkey-25e12.6
-1	27051908	20	ENSDARG00000070379	27052826	ENSDART00000103204
1	27153209	20	ENSDARG00000055678	27155698	ENSDART00000078072
-1	27162778	20	ENSDARG00000028086	27175312	ENSDART00000078093	GO:0003676	nucleic acid binding	hypothetical protein LOC406724 [Source:RefSeq_peptide;Acc:NP_998580]	zgc:56572
-1	27162778	20	ENSDARG00000028086	27175312	ENSDART00000078093	GO:0005515	protein binding	hypothetical protein LOC406724 [Source:RefSeq_peptide;Acc:NP_998580]	zgc:56572
-1	27162778	20	ENSDARG00000028086	27175312	ENSDART00000078093	GO:0005622	intracellular	hypothetical protein LOC406724 [Source:RefSeq_peptide;Acc:NP_998580]	zgc:56572
-1	27162778	20	ENSDARG00000028086	27175312	ENSDART00000078093	GO:0006829	zinc ion transport	hypothetical protein LOC406724 [Source:RefSeq_peptide;Acc:NP_998580]	zgc:56572
-1	27162778	20	ENSDARG00000028086	27175312	ENSDART00000078093	GO:0008270	zinc ion binding	hypothetical protein LOC406724 [Source:RefSeq_peptide;Acc:NP_998580]	zgc:56572
-1	27162778	20	ENSDARG00000028086	27175312	ENSDART00000078093	GO:0046872	metal ion binding	hypothetical protein LOC406724 [Source:RefSeq_peptide;Acc:NP_998580]	zgc:56572
-1	27162778	20	ENSDARG00000028086	27175312	ENSDART00000103198			hypothetical protein LOC406724 [Source:RefSeq_peptide;Acc:NP_998580]	zgc:56572
-1	27162778	20	ENSDARG00000028086	27175312	ENSDART00000036942			hypothetical protein LOC406724 [Source:RefSeq_peptide;Acc:NP_998580]	zgc:56572
1	27178055	20	ENSDARG00000055676	27182821	ENSDART00000078062	GO:0003674	molecular_function	UPF0364 protein C6orf211 homolog. [Source:Uniprot/SWISSPROT;Acc:Q58EM4]	zgc:110816
1	27178055	20	ENSDARG00000055676	27182821	ENSDART00000078062	GO:0005575	cellular_component	UPF0364 protein C6orf211 homolog. [Source:Uniprot/SWISSPROT;Acc:Q58EM4]	zgc:110816
1	27178055	20	ENSDARG00000055676	27182821	ENSDART00000078062	GO:0008150	biological_process	UPF0364 protein C6orf211 homolog. [Source:Uniprot/SWISSPROT;Acc:Q58EM4]	zgc:110816
1	27186643	20	ENSDARG00000004111	27220778	ENSDART00000024518	GO:0003677	DNA binding	Estrogen receptor (ER) (Estradiol receptor) (ER-alpha). [Source:Uniprot/SWISSPROT;Acc:P57717]	esr1
1	27186643	20	ENSDARG00000004111	27220778	ENSDART00000024518	GO:0003700	transcription factor activity	Estrogen receptor (ER) (Estradiol receptor) (ER-alpha). [Source:Uniprot/SWISSPROT;Acc:P57717]	esr1
1	27186643	20	ENSDARG00000004111	27220778	ENSDART00000024518	GO:0003707	steroid hormone receptor activity	Estrogen receptor (ER) (Estradiol receptor) (ER-alpha). [Source:Uniprot/SWISSPROT;Acc:P57717]	esr1
1	27186643	20	ENSDARG00000004111	27220778	ENSDART00000024518	GO:0004872	receptor activity	Estrogen receptor (ER) (Estradiol receptor) (ER-alpha). [Source:Uniprot/SWISSPROT;Acc:P57717]	esr1
1	27186643	20	ENSDARG00000004111	27220778	ENSDART00000024518	GO:0004879	ligand-dependent nuclear receptor activity	Estrogen receptor (ER) (Estradiol receptor) (ER-alpha). [Source:Uniprot/SWISSPROT;Acc:P57717]	esr1
1	27186643	20	ENSDARG00000004111	27220778	ENSDART00000024518	GO:0004887	thyroid hormone receptor activity	Estrogen receptor (ER) (Estradiol receptor) (ER-alpha). [Source:Uniprot/SWISSPROT;Acc:P57717]	esr1
1	27186643	20	ENSDARG00000004111	27220778	ENSDART00000024518	GO:0005496	steroid binding	Estrogen receptor (ER) (Estradiol receptor) (ER-alpha). [Source:Uniprot/SWISSPROT;Acc:P57717]	esr1
1	27186643	20	ENSDARG00000004111	27220778	ENSDART00000024518	GO:0005634	nucleus	Estrogen receptor (ER) (Estradiol receptor) (ER-alpha). [Source:Uniprot/SWISSPROT;Acc:P57717]	esr1
1	27186643	20	ENSDARG00000004111	27220778	ENSDART00000024518	GO:0006350	transcription	Estrogen receptor (ER) (Estradiol receptor) (ER-alpha). [Source:Uniprot/SWISSPROT;Acc:P57717]	esr1
1	27186643	20	ENSDARG00000004111	27220778	ENSDART00000024518	GO:0006353	transcription termination	Estrogen receptor (ER) (Estradiol receptor) (ER-alpha). [Source:Uniprot/SWISSPROT;Acc:P57717]	esr1
1	27186643	20	ENSDARG00000004111	27220778	ENSDART00000024518	GO:0006355	regulation of transcription, DNA-dependent	Estrogen receptor (ER) (Estradiol receptor) (ER-alpha). [Source:Uniprot/SWISSPROT;Acc:P57717]	esr1
1	27186643	20	ENSDARG00000004111	27220778	ENSDART00000024518	GO:0006829	zinc ion transport	Estrogen receptor (ER) (Estradiol receptor) (ER-alpha). [Source:Uniprot/SWISSPROT;Acc:P57717]	esr1
1	27186643	20	ENSDARG00000004111	27220778	ENSDART00000024518	GO:0008270	zinc ion binding	Estrogen receptor (ER) (Estradiol receptor) (ER-alpha). [Source:Uniprot/SWISSPROT;Acc:P57717]	esr1
1	27186643	20	ENSDARG00000004111	27220778	ENSDART00000024518	GO:0008289	lipid binding	Estrogen receptor (ER) (Estradiol receptor) (ER-alpha). [Source:Uniprot/SWISSPROT;Acc:P57717]	esr1
1	27186643	20	ENSDARG00000004111	27220778	ENSDART00000024518	GO:0031564	transcription antitermination	Estrogen receptor (ER) (Estradiol receptor) (ER-alpha). [Source:Uniprot/SWISSPROT;Acc:P57717]	esr1
1	27186643	20	ENSDARG00000004111	27220778	ENSDART00000024518	GO:0043565	sequence-specific DNA binding	Estrogen receptor (ER) (Estradiol receptor) (ER-alpha). [Source:Uniprot/SWISSPROT;Acc:P57717]	esr1
1	27186643	20	ENSDARG00000004111	27220778	ENSDART00000024518	GO:0046872	metal ion binding	Estrogen receptor (ER) (Estradiol receptor) (ER-alpha). [Source:Uniprot/SWISSPROT;Acc:P57717]	esr1
1	27186643	20	ENSDARG00000004111	27220778	ENSDART00000087844			Estrogen receptor (ER) (Estradiol receptor) (ER-alpha). [Source:Uniprot/SWISSPROT;Acc:P57717]	esr1
-1	27211238	20	ENSDARG00000009499	27474279	ENSDART00000015820			Novel protein similar to vertebrate spectrin repeat containing, nuclear envelope 1 (SYNE1) (Fragment). [Source:Uniprot/SPTREMBL;Acc:Q1MSY6]	si:ch211-87a14.2
-1	27211238	20	ENSDARG00000009499	27474279	ENSDART00000063385			Novel protein similar to vertebrate spectrin repeat containing, nuclear envelope 1 (SYNE1) (Fragment). [Source:Uniprot/SPTREMBL;Acc:Q1MSY6]	si:ch211-87a14.2
1	27450552	20	ENSDARG00000066020	27450672	ENSDART00000095675			5S ribosomal RNA [Source: RFAM 8.0]	5S_rRNA
1	27504260	20	ENSDARG00000056125	27507013	ENSDART00000078559			hypothetical protein LOC796556 [Source:RefSeq_peptide;Acc:NP_001076386]	si:dkey-12h9.2
1	27510222	20	ENSDARG00000056121	27521707	ENSDART00000063197	GO:0005488	binding	Protein SERAC1. [Source:Uniprot/SWISSPROT;Acc:Q5SNQ7]	serac1
1	27510222	20	ENSDARG00000056121	27521707	ENSDART00000063197	GO:0005579	membrane attack complex	Protein SERAC1. [Source:Uniprot/SWISSPROT;Acc:Q5SNQ7]	serac1
1	27510222	20	ENSDARG00000056121	27521707	ENSDART00000063197	GO:0016020	membrane	Protein SERAC1. [Source:Uniprot/SWISSPROT;Acc:Q5SNQ7]	serac1
1	27510222	20	ENSDARG00000056121	27521707	ENSDART00000063197	GO:0016021	integral to membrane	Protein SERAC1. [Source:Uniprot/SWISSPROT;Acc:Q5SNQ7]	serac1
1	27510222	20	ENSDARG00000056121	27521707	ENSDART00000063189			Protein SERAC1. [Source:Uniprot/SWISSPROT;Acc:Q5SNQ7]	serac1
1	27522560	20	ENSDARG00000056099	27524755	ENSDART00000078535	GO:0003674	molecular_function	Novel protein similar to vertebrate TFIIH basal transcription factor complex TTDA subunit (C6orf175). [Source:Uniprot/SPTREMBL;Acc:Q5SNQ6]	zgc:153434
1	27522560	20	ENSDARG00000056099	27524755	ENSDART00000078535	GO:0005575	cellular_component	Novel protein similar to vertebrate TFIIH basal transcription factor complex TTDA subunit (C6orf175). [Source:Uniprot/SPTREMBL;Acc:Q5SNQ6]	zgc:153434
1	27522560	20	ENSDARG00000056099	27524755	ENSDART00000078535	GO:0008150	biological_process	Novel protein similar to vertebrate TFIIH basal transcription factor complex TTDA subunit (C6orf175). [Source:Uniprot/SPTREMBL;Acc:Q5SNQ6]	zgc:153434
1	27528122	20	ENSDARG00000056092	27542384	ENSDART00000078531			Novel protein (Fragment). [Source:Uniprot/SPTREMBL;Acc:Q5SNQ4]	si:dkey-12h9.6
1	27528122	20	ENSDARG00000056092	27542384	ENSDART00000078526			Novel protein (Fragment). [Source:Uniprot/SPTREMBL;Acc:Q5SNQ4]	si:dkey-12h9.6
-1	27546536	20	ENSDARG00000056089	27565879	ENSDART00000078518	GO:0000166	nucleotide binding	hypothetical protein LOC569806 [Source:RefSeq_peptide;Acc:NP_001038654]	si:dkey-12h9.7
-1	27546536	20	ENSDARG00000056089	27565879	ENSDART00000078518	GO:0004672	protein kinase activity	hypothetical protein LOC569806 [Source:RefSeq_peptide;Acc:NP_001038654]	si:dkey-12h9.7
-1	27546536	20	ENSDARG00000056089	27565879	ENSDART00000078518	GO:0004872	receptor activity	hypothetical protein LOC569806 [Source:RefSeq_peptide;Acc:NP_001038654]	si:dkey-12h9.7
-1	27546536	20	ENSDARG00000056089	27565879	ENSDART00000078518	GO:0005524	ATP binding	hypothetical protein LOC569806 [Source:RefSeq_peptide;Acc:NP_001038654]	si:dkey-12h9.7
-1	27546536	20	ENSDARG00000056089	27565879	ENSDART00000078518	GO:0006468	protein amino acid phosphorylation	hypothetical protein LOC569806 [Source:RefSeq_peptide;Acc:NP_001038654]	si:dkey-12h9.7
-1	27546536	20	ENSDARG00000056089	27565879	ENSDART00000078518	GO:0016301	kinase activity	hypothetical protein LOC569806 [Source:RefSeq_peptide;Acc:NP_001038654]	si:dkey-12h9.7
-1	27546536	20	ENSDARG00000056089	27565879	ENSDART00000078518	GO:0016740	transferase activity	hypothetical protein LOC569806 [Source:RefSeq_peptide;Acc:NP_001038654]	si:dkey-12h9.7
-1	27546536	20	ENSDARG00000056089	27565879	ENSDART00000103111			hypothetical protein LOC569806 [Source:RefSeq_peptide;Acc:NP_001038654]	si:dkey-12h9.7
1	27568948	20	ENSDARG00000043035	27614495	ENSDART00000063177	GO:0005509	calcium ion binding	Novel protein similar to vertebrate calpain 3, (P94) (CAPN3) (Fragment). [Source:Uniprot/SPTREMBL;Acc:Q5SNR7]	si:dkey-12h9.9
1	27568948	20	ENSDARG00000043035	27614495	ENSDART00000037713			Novel protein similar to vertebrate calpain 3, (P94) (CAPN3) (Fragment). [Source:Uniprot/SPTREMBL;Acc:Q5SNR7]	si:dkey-12h9.9
1	27635563	20	ENSDARG00000010831	27640571	ENSDART00000005590	GO:0007275	multicellular organismal development	hypothetical protein LOC492508 [Source:RefSeq_peptide;Acc:NP_001007381]	si:dkey-12h9.10
1	27635563	20	ENSDARG00000010831	27640571	ENSDART00000005590	GO:0008270	zinc ion binding	hypothetical protein LOC492508 [Source:RefSeq_peptide;Acc:NP_001007381]	si:dkey-12h9.10
1	27635563	20	ENSDARG00000010831	27640571	ENSDART00000005590	GO:0016563	transcriptional activator activity	hypothetical protein LOC492508 [Source:RefSeq_peptide;Acc:NP_001007381]	si:dkey-12h9.10
1	27635563	20	ENSDARG00000010831	27640571	ENSDART00000005590	GO:0045941	positive regulation of transcription	hypothetical protein LOC492508 [Source:RefSeq_peptide;Acc:NP_001007381]	si:dkey-12h9.10
-1	27643723	20	ENSDARG00000043026	27646398	ENSDART00000063168			Novel protein (Fragment). [Source:Uniprot/SPTREMBL;Acc:Q5SNR4]	si:dkey-12h9.14
-1	27650882	20	ENSDARG00000005670	27654208	ENSDART00000016815	GO:0000166	nucleotide binding	Novel protein similar to vertebrate tau tubulin kinase 1 (TTBK1) (Fragment). [Source:Uniprot/SPTREMBL;Acc:Q5SNR3]	si:dkey-12h9.11
-1	27650882	20	ENSDARG00000005670	27654208	ENSDART00000016815	GO:0004672	protein kinase activity	Novel protein similar to vertebrate tau tubulin kinase 1 (TTBK1) (Fragment). [Source:Uniprot/SPTREMBL;Acc:Q5SNR3]	si:dkey-12h9.11
-1	27650882	20	ENSDARG00000005670	27654208	ENSDART00000016815	GO:0005524	ATP binding	Novel protein similar to vertebrate tau tubulin kinase 1 (TTBK1) (Fragment). [Source:Uniprot/SPTREMBL;Acc:Q5SNR3]	si:dkey-12h9.11
-1	27650882	20	ENSDARG00000005670	27654208	ENSDART00000016815	GO:0006468	protein amino acid phosphorylation	Novel protein similar to vertebrate tau tubulin kinase 1 (TTBK1) (Fragment). [Source:Uniprot/SPTREMBL;Acc:Q5SNR3]	si:dkey-12h9.11
-1	27650882	20	ENSDARG00000005670	27654208	ENSDART00000016815	GO:0016301	kinase activity	Novel protein similar to vertebrate tau tubulin kinase 1 (TTBK1) (Fragment). [Source:Uniprot/SPTREMBL;Acc:Q5SNR3]	si:dkey-12h9.11
-1	27659628	20	ENSDARG00000016745	27665777	ENSDART00000016864	GO:0003674	molecular_function	hypothetical protein LOC436832 [Source:RefSeq_peptide;Acc:NP_001002559]	zgc:92765
-1	27659628	20	ENSDARG00000016745	27665777	ENSDART00000016864	GO:0008150	biological_process	hypothetical protein LOC436832 [Source:RefSeq_peptide;Acc:NP_001002559]	zgc:92765
-1	27659628	20	ENSDARG00000016745	27665777	ENSDART00000016864	GO:0016020	membrane	hypothetical protein LOC436832 [Source:RefSeq_peptide;Acc:NP_001002559]	zgc:92765
1	27670688	20	ENSDARG00000011445	27683231	ENSDART00000024821	GO:0003676	nucleic acid binding	hypothetical protein LOC569908 [Source:RefSeq_peptide;Acc:NP_001038658]	si:dkey-12h9.13
1	27670688	20	ENSDARG00000011445	27683231	ENSDART00000024821	GO:0003677	DNA binding	hypothetical protein LOC569908 [Source:RefSeq_peptide;Acc:NP_001038658]	si:dkey-12h9.13
1	27670688	20	ENSDARG00000011445	27683231	ENSDART00000024821	GO:0005622	intracellular	hypothetical protein LOC569908 [Source:RefSeq_peptide;Acc:NP_001038658]	si:dkey-12h9.13
1	27670688	20	ENSDARG00000011445	27683231	ENSDART00000024821	GO:0005634	nucleus	hypothetical protein LOC569908 [Source:RefSeq_peptide;Acc:NP_001038658]	si:dkey-12h9.13
1	27670688	20	ENSDARG00000011445	27683231	ENSDART00000024821	GO:0006829	zinc ion transport	hypothetical protein LOC569908 [Source:RefSeq_peptide;Acc:NP_001038658]	si:dkey-12h9.13
1	27670688	20	ENSDARG00000011445	27683231	ENSDART00000024821	GO:0008270	zinc ion binding	hypothetical protein LOC569908 [Source:RefSeq_peptide;Acc:NP_001038658]	si:dkey-12h9.13
1	27670688	20	ENSDARG00000011445	27683231	ENSDART00000024821	GO:0045449	regulation of transcription	hypothetical protein LOC569908 [Source:RefSeq_peptide;Acc:NP_001038658]	si:dkey-12h9.13
1	27670688	20	ENSDARG00000011445	27683231	ENSDART00000024821	GO:0046872	metal ion binding	hypothetical protein LOC569908 [Source:RefSeq_peptide;Acc:NP_001038658]	si:dkey-12h9.13
-1	27683028	20	ENSDARG00000003977	27689479	ENSDART00000103078			hypothetical protein LOC569930 [Source:RefSeq_peptide;Acc:NP_001038659]	zgc:153896
-1	27683028	20	ENSDARG00000003977	27689479	ENSDART00000018519	GO:0005575	cellular_component	hypothetical protein LOC569930 [Source:RefSeq_peptide;Acc:NP_001038659]	zgc:153896
-1	27683028	20	ENSDARG00000003977	27689479	ENSDART00000018519	GO:0009117	nucleotide metabolic process	hypothetical protein LOC569930 [Source:RefSeq_peptide;Acc:NP_001038659]	zgc:153896
-1	27683028	20	ENSDARG00000003977	27689479	ENSDART00000018519	GO:0016787	hydrolase activity	hypothetical protein LOC569930 [Source:RefSeq_peptide;Acc:NP_001038659]	zgc:153896
-1	27683028	20	ENSDARG00000003977	27689479	ENSDART00000078458			hypothetical protein LOC569930 [Source:RefSeq_peptide;Acc:NP_001038659]	zgc:153896
1	27690654	20	ENSDARG00000043019	27716230	ENSDART00000063154			exocyst complex component 1 [Source:RefSeq_peptide;Acc:NP_955891]	exoc1
1	27690654	20	ENSDARG00000043019	27716230	ENSDART00000103068			exocyst complex component 1 [Source:RefSeq_peptide;Acc:NP_955891]	exoc1
1	27820931	20	ENSDARG00000043011	27829263	ENSDART00000063152	GO:0005579	membrane attack complex	Carbohydrate sulfotransferase D4ST1 (EC 2.8.2.-) (Dermatan 4- sulfotransferase 1) (D4ST-1) (zD4ST-1). [Source:Uniprot/SWISSPROT;Acc:Q805E5]	d4st1
1	27820931	20	ENSDARG00000043011	27829263	ENSDART00000063152	GO:0016020	membrane	Carbohydrate sulfotransferase D4ST1 (EC 2.8.2.-) (Dermatan 4- sulfotransferase 1) (D4ST-1) (zD4ST-1). [Source:Uniprot/SWISSPROT;Acc:Q805E5]	d4st1
1	27820931	20	ENSDARG00000043011	27829263	ENSDART00000063152	GO:0016021	integral to membrane	Carbohydrate sulfotransferase D4ST1 (EC 2.8.2.-) (Dermatan 4- sulfotransferase 1) (D4ST-1) (zD4ST-1). [Source:Uniprot/SWISSPROT;Acc:Q805E5]	d4st1
1	27820931	20	ENSDARG00000043011	27829263	ENSDART00000063152	GO:0016740	transferase activity	Carbohydrate sulfotransferase D4ST1 (EC 2.8.2.-) (Dermatan 4- sulfotransferase 1) (D4ST-1) (zD4ST-1). [Source:Uniprot/SWISSPROT;Acc:Q805E5]	d4st1
-1	27834512	20	ENSDARG00000002991	27857524	ENSDART00000033436			Novel protein. [Source:Uniprot/SPTREMBL;Acc:Q5RG45]	Q5RG45_DANRE
-1	27834512	20	ENSDARG00000002991	27857524	ENSDART00000103060			Novel protein. [Source:Uniprot/SPTREMBL;Acc:Q5RG45]	Q5RG45_DANRE
1	27899322	20	ENSDARG00000011602	27907769	ENSDART00000007754			Novel protein (Fragment). [Source:Uniprot/SPTREMBL;Acc:Q5RG44]	Q5RG44_DANRE
-1	27910034	20	ENSDARG00000022730	27923654	ENSDART00000036350	GO:0003824	catalytic activity	Novel AMP-binding enzyme domain containing protein. [Source:Uniprot/SPTREMBL;Acc:Q5RG49]	si:dkeyp-117h8.3
-1	27910034	20	ENSDARG00000022730	27923654	ENSDART00000036350	GO:0006118	electron transport	Novel AMP-binding enzyme domain containing protein. [Source:Uniprot/SPTREMBL;Acc:Q5RG49]	si:dkeyp-117h8.3
-1	27910034	20	ENSDARG00000022730	27923654	ENSDART00000036350	GO:0008152	metabolic process	Novel AMP-binding enzyme domain containing protein. [Source:Uniprot/SPTREMBL;Acc:Q5RG49]	si:dkeyp-117h8.3
-1	27910034	20	ENSDARG00000022730	27923654	ENSDART00000036350	GO:0048037	cofactor binding	Novel AMP-binding enzyme domain containing protein. [Source:Uniprot/SPTREMBL;Acc:Q5RG49]	si:dkeyp-117h8.3
1	27924184	20	ENSDARG00000043004	27929459	ENSDART00000082099			hypothetical protein LOC572032 [Source:RefSeq_peptide;Acc:NP_001076347]	si:dkeyp-117h8.4
1	27924184	20	ENSDARG00000043004	27929459	ENSDART00000063140			hypothetical protein LOC572032 [Source:RefSeq_peptide;Acc:NP_001076347]	si:dkeyp-117h8.4
1	27924184	20	ENSDARG00000043004	27929459	ENSDART00000063137			hypothetical protein LOC572032 [Source:RefSeq_peptide;Acc:NP_001076347]	si:dkeyp-117h8.4
-1	27930200	20	ENSDARG00000004517	27942683	ENSDART00000078385	GO:0000287	magnesium ion binding	hypothetical protein LOC572027 [Source:RefSeq_peptide;Acc:NP_001076346]	si:dkeyp-117h8.5
-1	27930200	20	ENSDARG00000004517	27942683	ENSDART00000078385	GO:0004044	amidophosphoribosyltransferase activity	hypothetical protein LOC572027 [Source:RefSeq_peptide;Acc:NP_001076346]	si:dkeyp-117h8.5
-1	27930200	20	ENSDARG00000004517	27942683	ENSDART00000078385	GO:0005575	cellular_component	hypothetical protein LOC572027 [Source:RefSeq_peptide;Acc:NP_001076346]	si:dkeyp-117h8.5
-1	27930200	20	ENSDARG00000004517	27942683	ENSDART00000078385	GO:0008152	metabolic process	hypothetical protein LOC572027 [Source:RefSeq_peptide;Acc:NP_001076346]	si:dkeyp-117h8.5
-1	27930200	20	ENSDARG00000004517	27942683	ENSDART00000078385	GO:0009113	purine base biosynthetic process	hypothetical protein LOC572027 [Source:RefSeq_peptide;Acc:NP_001076346]	si:dkeyp-117h8.5
-1	27930200	20	ENSDARG00000004517	27942683	ENSDART00000078385	GO:0009116	nucleoside metabolic process	hypothetical protein LOC572027 [Source:RefSeq_peptide;Acc:NP_001076346]	si:dkeyp-117h8.5
-1	27930200	20	ENSDARG00000004517	27942683	ENSDART00000078385	GO:0016740	transferase activity	hypothetical protein LOC572027 [Source:RefSeq_peptide;Acc:NP_001076346]	si:dkeyp-117h8.5
-1	27930200	20	ENSDARG00000004517	27942683	ENSDART00000078385	GO:0016757	transferase activity, transferring glycosyl groups	hypothetical protein LOC572027 [Source:RefSeq_peptide;Acc:NP_001076346]	si:dkeyp-117h8.5
-1	27930200	20	ENSDARG00000004517	27942683	ENSDART00000078385	GO:0046872	metal ion binding	hypothetical protein LOC572027 [Source:RefSeq_peptide;Acc:NP_001076346]	si:dkeyp-117h8.5
-1	27930200	20	ENSDARG00000004517	27942683	ENSDART00000007379			hypothetical protein LOC572027 [Source:RefSeq_peptide;Acc:NP_001076346]	si:dkeyp-117h8.5
1	27938045	20	ENSDARG00000033539	27951128	ENSDART00000048164	GO:0003677	DNA binding	phosphoribosylaminoimidazole carboxylase, phosphoribosylaminoimidazole succinocarboxamide synthetase [Source:RefSeq_peptide;Acc:NP_955831]	paics
1	27938045	20	ENSDARG00000033539	27951128	ENSDART00000048164	GO:0003824	catalytic activity	phosphoribosylaminoimidazole carboxylase, phosphoribosylaminoimidazole succinocarboxamide synthetase [Source:RefSeq_peptide;Acc:NP_955831]	paics
1	27938045	20	ENSDARG00000033539	27951128	ENSDART00000048164	GO:0004638	phosphoribosylaminoimidazole carboxylase activity	phosphoribosylaminoimidazole carboxylase, phosphoribosylaminoimidazole succinocarboxamide synthetase [Source:RefSeq_peptide;Acc:NP_955831]	paics
1	27938045	20	ENSDARG00000033539	27951128	ENSDART00000048164	GO:0004639	phosphoribosylaminoimidazolesuccinocarboxamide synthase activity	phosphoribosylaminoimidazole carboxylase, phosphoribosylaminoimidazole succinocarboxamide synthetase [Source:RefSeq_peptide;Acc:NP_955831]	paics
1	27938045	20	ENSDARG00000033539	27951128	ENSDART00000048164	GO:0005524	ATP binding	phosphoribosylaminoimidazole carboxylase, phosphoribosylaminoimidazole succinocarboxamide synthetase [Source:RefSeq_peptide;Acc:NP_955831]	paics
1	27938045	20	ENSDARG00000033539	27951128	ENSDART00000048164	GO:0005634	nucleus	phosphoribosylaminoimidazole carboxylase, phosphoribosylaminoimidazole succinocarboxamide synthetase [Source:RefSeq_peptide;Acc:NP_955831]	paics
1	27938045	20	ENSDARG00000033539	27951128	ENSDART00000048164	GO:0006164	purine nucleotide biosynthetic process	phosphoribosylaminoimidazole carboxylase, phosphoribosylaminoimidazole succinocarboxamide synthetase [Source:RefSeq_peptide;Acc:NP_955831]	paics
1	27938045	20	ENSDARG00000033539	27951128	ENSDART00000048164	GO:0006189	'de novo' IMP biosynthetic process	phosphoribosylaminoimidazole carboxylase, phosphoribosylaminoimidazole succinocarboxamide synthetase [Source:RefSeq_peptide;Acc:NP_955831]	paics
1	27938045	20	ENSDARG00000033539	27951128	ENSDART00000048164	GO:0009320	phosphoribosylaminoimidazole carboxylase complex	phosphoribosylaminoimidazole carboxylase, phosphoribosylaminoimidazole succinocarboxamide synthetase [Source:RefSeq_peptide;Acc:NP_955831]	paics
-1	27953515	20	ENSDARG00000042994	27958229	ENSDART00000063128				cyp2j20
1	27961611	20	ENSDARG00000042991	27962063	ENSDART00000063126			Novel protein. [Source:Uniprot/SPTREMBL;Acc:Q5TZ83]	si:dkey-183n20.1
-1	27975726	20	ENSDARG00000042990	27982928	ENSDART00000063122	GO:0004497	monooxygenase activity	cytochrome P450, family 2, subfamily J, polypeptide 21 [Source:RefSeq_peptide;Acc:NP_958919]	cyp2j21
-1	27975726	20	ENSDARG00000042990	27982928	ENSDART00000063122	GO:0005506	iron ion binding	cytochrome P450, family 2, subfamily J, polypeptide 21 [Source:RefSeq_peptide;Acc:NP_958919]	cyp2j21
-1	27975726	20	ENSDARG00000042990	27982928	ENSDART00000063122	GO:0005579	membrane attack complex	cytochrome P450, family 2, subfamily J, polypeptide 21 [Source:RefSeq_peptide;Acc:NP_958919]	cyp2j21
-1	27975726	20	ENSDARG00000042990	27982928	ENSDART00000063122	GO:0006118	electron transport	cytochrome P450, family 2, subfamily J, polypeptide 21 [Source:RefSeq_peptide;Acc:NP_958919]	cyp2j21
-1	27975726	20	ENSDARG00000042990	27982928	ENSDART00000063122	GO:0006783	heme biosynthetic process	cytochrome P450, family 2, subfamily J, polypeptide 21 [Source:RefSeq_peptide;Acc:NP_958919]	cyp2j21
-1	27975726	20	ENSDARG00000042990	27982928	ENSDART00000063122	GO:0006826	iron ion transport	cytochrome P450, family 2, subfamily J, polypeptide 21 [Source:RefSeq_peptide;Acc:NP_958919]	cyp2j21
-1	27975726	20	ENSDARG00000042990	27982928	ENSDART00000063122	GO:0006879	iron ion homeostasis	cytochrome P450, family 2, subfamily J, polypeptide 21 [Source:RefSeq_peptide;Acc:NP_958919]	cyp2j21
-1	27975726	20	ENSDARG00000042990	27982928	ENSDART00000063122	GO:0016020	membrane	cytochrome P450, family 2, subfamily J, polypeptide 21 [Source:RefSeq_peptide;Acc:NP_958919]	cyp2j21
-1	27975726	20	ENSDARG00000042990	27982928	ENSDART00000063122	GO:0016491	oxidoreductase activity	cytochrome P450, family 2, subfamily J, polypeptide 21 [Source:RefSeq_peptide;Acc:NP_958919]	cyp2j21
-1	27975726	20	ENSDARG00000042990	27982928	ENSDART00000063122	GO:0016712	oxidoreductase activity, acting on paired donors, with incorporation or reduction of molecular oxygen, reduced flavin or flavoprotein as one donor, and incorporation of one atom of oxygen	cytochrome P450, family 2, subfamily J, polypeptide 21 [Source:RefSeq_peptide;Acc:NP_958919]	cyp2j21
-1	27975726	20	ENSDARG00000042990	27982928	ENSDART00000063122	GO:0020037	heme binding	cytochrome P450, family 2, subfamily J, polypeptide 21 [Source:RefSeq_peptide;Acc:NP_958919]	cyp2j21
-1	27975726	20	ENSDARG00000042990	27982928	ENSDART00000063122	GO:0046872	metal ion binding	cytochrome P450, family 2, subfamily J, polypeptide 21 [Source:RefSeq_peptide;Acc:NP_958919]	cyp2j21
-1	27984373	20	ENSDARG00000022631	27987615	ENSDART00000030229	GO:0004497	monooxygenase activity	cytochrome P450, family 2, subfamily J, polypeptide 22 [Source:RefSeq_peptide;Acc:NP_956914]	cyp2j22
-1	27984373	20	ENSDARG00000022631	27987615	ENSDART00000030229	GO:0005506	iron ion binding	cytochrome P450, family 2, subfamily J, polypeptide 22 [Source:RefSeq_peptide;Acc:NP_956914]	cyp2j22
-1	27984373	20	ENSDARG00000022631	27987615	ENSDART00000030229	GO:0005579	membrane attack complex	cytochrome P450, family 2, subfamily J, polypeptide 22 [Source:RefSeq_peptide;Acc:NP_956914]	cyp2j22
-1	27984373	20	ENSDARG00000022631	27987615	ENSDART00000030229	GO:0006118	electron transport	cytochrome P450, family 2, subfamily J, polypeptide 22 [Source:RefSeq_peptide;Acc:NP_956914]	cyp2j22
-1	27984373	20	ENSDARG00000022631	27987615	ENSDART00000030229	GO:0006783	heme biosynthetic process	cytochrome P450, family 2, subfamily J, polypeptide 22 [Source:RefSeq_peptide;Acc:NP_956914]	cyp2j22
-1	27984373	20	ENSDARG00000022631	27987615	ENSDART00000030229	GO:0006826	iron ion transport	cytochrome P450, family 2, subfamily J, polypeptide 22 [Source:RefSeq_peptide;Acc:NP_956914]	cyp2j22
-1	27984373	20	ENSDARG00000022631	27987615	ENSDART00000030229	GO:0006879	iron ion homeostasis	cytochrome P450, family 2, subfamily J, polypeptide 22 [Source:RefSeq_peptide;Acc:NP_956914]	cyp2j22
-1	27984373	20	ENSDARG00000022631	27987615	ENSDART00000030229	GO:0016020	membrane	cytochrome P450, family 2, subfamily J, polypeptide 22 [Source:RefSeq_peptide;Acc:NP_956914]	cyp2j22
-1	27984373	20	ENSDARG00000022631	27987615	ENSDART00000030229	GO:0016491	oxidoreductase activity	cytochrome P450, family 2, subfamily J, polypeptide 22 [Source:RefSeq_peptide;Acc:NP_956914]	cyp2j22
-1	27984373	20	ENSDARG00000022631	27987615	ENSDART00000030229	GO:0016712	oxidoreductase activity, acting on paired donors, with incorporation or reduction of molecular oxygen, reduced flavin or flavoprotein as one donor, and incorporation of one atom of oxygen	cytochrome P450, family 2, subfamily J, polypeptide 22 [Source:RefSeq_peptide;Acc:NP_956914]	cyp2j22
-1	27984373	20	ENSDARG00000022631	27987615	ENSDART00000030229	GO:0020037	heme binding	cytochrome P450, family 2, subfamily J, polypeptide 22 [Source:RefSeq_peptide;Acc:NP_956914]	cyp2j22
-1	27984373	20	ENSDARG00000022631	27987615	ENSDART00000030229	GO:0046872	metal ion binding	cytochrome P450, family 2, subfamily J, polypeptide 22 [Source:RefSeq_peptide;Acc:NP_956914]	cyp2j22
-1	27989587	20	ENSDARG00000042982	27993864	ENSDART00000063108	GO:0004497	monooxygenase activity	cytochrome P450, family 2, subfamily J, polypeptide 23 [Source:RefSeq_peptide;Acc:NP_001076504]	cyp2j23
-1	27989587	20	ENSDARG00000042982	27993864	ENSDART00000063108	GO:0005506	iron ion binding	cytochrome P450, family 2, subfamily J, polypeptide 23 [Source:RefSeq_peptide;Acc:NP_001076504]	cyp2j23
-1	27989587	20	ENSDARG00000042982	27993864	ENSDART00000063108	GO:0005579	membrane attack complex	cytochrome P450, family 2, subfamily J, polypeptide 23 [Source:RefSeq_peptide;Acc:NP_001076504]	cyp2j23
-1	27989587	20	ENSDARG00000042982	27993864	ENSDART00000063108	GO:0006118	electron transport	cytochrome P450, family 2, subfamily J, polypeptide 23 [Source:RefSeq_peptide;Acc:NP_001076504]	cyp2j23
-1	27989587	20	ENSDARG00000042982	27993864	ENSDART00000063108	GO:0006783	heme biosynthetic process	cytochrome P450, family 2, subfamily J, polypeptide 23 [Source:RefSeq_peptide;Acc:NP_001076504]	cyp2j23
-1	27989587	20	ENSDARG00000042982	27993864	ENSDART00000063108	GO:0006826	iron ion transport	cytochrome P450, family 2, subfamily J, polypeptide 23 [Source:RefSeq_peptide;Acc:NP_001076504]	cyp2j23
-1	27989587	20	ENSDARG00000042982	27993864	ENSDART00000063108	GO:0006879	iron ion homeostasis	cytochrome P450, family 2, subfamily J, polypeptide 23 [Source:RefSeq_peptide;Acc:NP_001076504]	cyp2j23
-1	27989587	20	ENSDARG00000042982	27993864	ENSDART00000063108	GO:0016020	membrane	cytochrome P450, family 2, subfamily J, polypeptide 23 [Source:RefSeq_peptide;Acc:NP_001076504]	cyp2j23
-1	27989587	20	ENSDARG00000042982	27993864	ENSDART00000063108	GO:0016491	oxidoreductase activity	cytochrome P450, family 2, subfamily J, polypeptide 23 [Source:RefSeq_peptide;Acc:NP_001076504]	cyp2j23
-1	27989587	20	ENSDARG00000042982	27993864	ENSDART00000063108	GO:0016712	oxidoreductase activity, acting on paired donors, with incorporation or reduction of molecular oxygen, reduced flavin or flavoprotein as one donor, and incorporation of one atom of oxygen	cytochrome P450, family 2, subfamily J, polypeptide 23 [Source:RefSeq_peptide;Acc:NP_001076504]	cyp2j23
-1	27989587	20	ENSDARG00000042982	27993864	ENSDART00000063108	GO:0020037	heme binding	cytochrome P450, family 2, subfamily J, polypeptide 23 [Source:RefSeq_peptide;Acc:NP_001076504]	cyp2j23
-1	27989587	20	ENSDARG00000042982	27993864	ENSDART00000063108	GO:0046872	metal ion binding	cytochrome P450, family 2, subfamily J, polypeptide 23 [Source:RefSeq_peptide;Acc:NP_001076504]	cyp2j23
-1	27995864	20	ENSDARG00000042980	28000453	ENSDART00000063107	GO:0004497	monooxygenase activity	cytochrome P450, family 2, subfamily J, polypeptide 24 [Source:RefSeq_peptide;Acc:NP_001076518]	cyp2j24
-1	27995864	20	ENSDARG00000042980	28000453	ENSDART00000063107	GO:0005506	iron ion binding	cytochrome P450, family 2, subfamily J, polypeptide 24 [Source:RefSeq_peptide;Acc:NP_001076518]	cyp2j24
-1	27995864	20	ENSDARG00000042980	28000453	ENSDART00000063107	GO:0005579	membrane attack complex	cytochrome P450, family 2, subfamily J, polypeptide 24 [Source:RefSeq_peptide;Acc:NP_001076518]	cyp2j24
-1	27995864	20	ENSDARG00000042980	28000453	ENSDART00000063107	GO:0006118	electron transport	cytochrome P450, family 2, subfamily J, polypeptide 24 [Source:RefSeq_peptide;Acc:NP_001076518]	cyp2j24
-1	27995864	20	ENSDARG00000042980	28000453	ENSDART00000063107	GO:0006783	heme biosynthetic process	cytochrome P450, family 2, subfamily J, polypeptide 24 [Source:RefSeq_peptide;Acc:NP_001076518]	cyp2j24
-1	27995864	20	ENSDARG00000042980	28000453	ENSDART00000063107	GO:0006826	iron ion transport	cytochrome P450, family 2, subfamily J, polypeptide 24 [Source:RefSeq_peptide;Acc:NP_001076518]	cyp2j24
-1	27995864	20	ENSDARG00000042980	28000453	ENSDART00000063107	GO:0006879	iron ion homeostasis	cytochrome P450, family 2, subfamily J, polypeptide 24 [Source:RefSeq_peptide;Acc:NP_001076518]	cyp2j24
-1	27995864	20	ENSDARG00000042980	28000453	ENSDART00000063107	GO:0016020	membrane	cytochrome P450, family 2, subfamily J, polypeptide 24 [Source:RefSeq_peptide;Acc:NP_001076518]	cyp2j24
-1	27995864	20	ENSDARG00000042980	28000453	ENSDART00000063107	GO:0016491	oxidoreductase activity	cytochrome P450, family 2, subfamily J, polypeptide 24 [Source:RefSeq_peptide;Acc:NP_001076518]	cyp2j24
-1	27995864	20	ENSDARG00000042980	28000453	ENSDART00000063107	GO:0016712	oxidoreductase activity, acting on paired donors, with incorporation or reduction of molecular oxygen, reduced flavin or flavoprotein as one donor, and incorporation of one atom of oxygen	cytochrome P450, family 2, subfamily J, polypeptide 24 [Source:RefSeq_peptide;Acc:NP_001076518]	cyp2j24
-1	27995864	20	ENSDARG00000042980	28000453	ENSDART00000063107	GO:0020037	heme binding	cytochrome P450, family 2, subfamily J, polypeptide 24 [Source:RefSeq_peptide;Acc:NP_001076518]	cyp2j24
-1	27995864	20	ENSDARG00000042980	28000453	ENSDART00000063107	GO:0046872	metal ion binding	cytochrome P450, family 2, subfamily J, polypeptide 24 [Source:RefSeq_peptide;Acc:NP_001076518]	cyp2j24
1	27997540	20	ENSDARG00000022650	28026986	ENSDART00000003666			cytochrome P450, family 2, subfamily J, polypeptide 27 [Source:RefSeq_peptide;Acc:NP_001020725]	cyp2j27
1	27997540	20	ENSDARG00000022650	28026986	ENSDART00000102947			cytochrome P450, family 2, subfamily J, polypeptide 27 [Source:RefSeq_peptide;Acc:NP_001020725]	cyp2j27
1	27997540	20	ENSDARG00000022650	28026986	ENSDART00000063081	GO:0004497	monooxygenase activity	cytochrome P450, family 2, subfamily J, polypeptide 27 [Source:RefSeq_peptide;Acc:NP_001020725]	cyp2j27
1	27997540	20	ENSDARG00000022650	28026986	ENSDART00000063081	GO:0005506	iron ion binding	cytochrome P450, family 2, subfamily J, polypeptide 27 [Source:RefSeq_peptide;Acc:NP_001020725]	cyp2j27
1	27997540	20	ENSDARG00000022650	28026986	ENSDART00000063081	GO:0005579	membrane attack complex	cytochrome P450, family 2, subfamily J, polypeptide 27 [Source:RefSeq_peptide;Acc:NP_001020725]	cyp2j27
1	27997540	20	ENSDARG00000022650	28026986	ENSDART00000063081	GO:0006118	electron transport	cytochrome P450, family 2, subfamily J, polypeptide 27 [Source:RefSeq_peptide;Acc:NP_001020725]	cyp2j27
1	27997540	20	ENSDARG00000022650	28026986	ENSDART00000063081	GO:0006783	heme biosynthetic process	cytochrome P450, family 2, subfamily J, polypeptide 27 [Source:RefSeq_peptide;Acc:NP_001020725]	cyp2j27
1	27997540	20	ENSDARG00000022650	28026986	ENSDART00000063081	GO:0006826	iron ion transport	cytochrome P450, family 2, subfamily J, polypeptide 27 [Source:RefSeq_peptide;Acc:NP_001020725]	cyp2j27
1	27997540	20	ENSDARG00000022650	28026986	ENSDART00000063081	GO:0006879	iron ion homeostasis	cytochrome P450, family 2, subfamily J, polypeptide 27 [Source:RefSeq_peptide;Acc:NP_001020725]	cyp2j27
1	27997540	20	ENSDARG00000022650	28026986	ENSDART00000063081	GO:0016020	membrane	cytochrome P450, family 2, subfamily J, polypeptide 27 [Source:RefSeq_peptide;Acc:NP_001020725]	cyp2j27
1	27997540	20	ENSDARG00000022650	28026986	ENSDART00000063081	GO:0016491	oxidoreductase activity	cytochrome P450, family 2, subfamily J, polypeptide 27 [Source:RefSeq_peptide;Acc:NP_001020725]	cyp2j27
1	27997540	20	ENSDARG00000022650	28026986	ENSDART00000063081	GO:0016712	oxidoreductase activity, acting on paired donors, with incorporation or reduction of molecular oxygen, reduced flavin or flavoprotein as one donor, and incorporation of one atom of oxygen	cytochrome P450, family 2, subfamily J, polypeptide 27 [Source:RefSeq_peptide;Acc:NP_001020725]	cyp2j27
1	27997540	20	ENSDARG00000022650	28026986	ENSDART00000063081	GO:0020037	heme binding	cytochrome P450, family 2, subfamily J, polypeptide 27 [Source:RefSeq_peptide;Acc:NP_001020725]	cyp2j27
1	27997540	20	ENSDARG00000022650	28026986	ENSDART00000063081	GO:0046872	metal ion binding	cytochrome P450, family 2, subfamily J, polypeptide 27 [Source:RefSeq_peptide;Acc:NP_001020725]	cyp2j27
-1	28000795	20	ENSDARG00000042978	28006137	ENSDART00000063100	GO:0004497	monooxygenase activity	cytochrome P450, family 2, subfamily J, polypeptide 25 [Source:RefSeq_peptide;Acc:NP_956433]	cyp2j25
-1	28000795	20	ENSDARG00000042978	28006137	ENSDART00000063100	GO:0005506	iron ion binding	cytochrome P450, family 2, subfamily J, polypeptide 25 [Source:RefSeq_peptide;Acc:NP_956433]	cyp2j25
-1	28000795	20	ENSDARG00000042978	28006137	ENSDART00000063100	GO:0005579	membrane attack complex	cytochrome P450, family 2, subfamily J, polypeptide 25 [Source:RefSeq_peptide;Acc:NP_956433]	cyp2j25
-1	28000795	20	ENSDARG00000042978	28006137	ENSDART00000063100	GO:0006118	electron transport	cytochrome P450, family 2, subfamily J, polypeptide 25 [Source:RefSeq_peptide;Acc:NP_956433]	cyp2j25
-1	28000795	20	ENSDARG00000042978	28006137	ENSDART00000063100	GO:0006783	heme biosynthetic process	cytochrome P450, family 2, subfamily J, polypeptide 25 [Source:RefSeq_peptide;Acc:NP_956433]	cyp2j25
-1	28000795	20	ENSDARG00000042978	28006137	ENSDART00000063100	GO:0006826	iron ion transport	cytochrome P450, family 2, subfamily J, polypeptide 25 [Source:RefSeq_peptide;Acc:NP_956433]	cyp2j25
-1	28000795	20	ENSDARG00000042978	28006137	ENSDART00000063100	GO:0006879	iron ion homeostasis	cytochrome P450, family 2, subfamily J, polypeptide 25 [Source:RefSeq_peptide;Acc:NP_956433]	cyp2j25
-1	28000795	20	ENSDARG00000042978	28006137	ENSDART00000063100	GO:0016020	membrane	cytochrome P450, family 2, subfamily J, polypeptide 25 [Source:RefSeq_peptide;Acc:NP_956433]	cyp2j25
-1	28000795	20	ENSDARG00000042978	28006137	ENSDART00000063100	GO:0016491	oxidoreductase activity	cytochrome P450, family 2, subfamily J, polypeptide 25 [Source:RefSeq_peptide;Acc:NP_956433]	cyp2j25
-1	28000795	20	ENSDARG00000042978	28006137	ENSDART00000063100	GO:0016712	oxidoreductase activity, acting on paired donors, with incorporation or reduction of molecular oxygen, reduced flavin or flavoprotein as one donor, and incorporation of one atom of oxygen	cytochrome P450, family 2, subfamily J, polypeptide 25 [Source:RefSeq_peptide;Acc:NP_956433]	cyp2j25
-1	28000795	20	ENSDARG00000042978	28006137	ENSDART00000063100	GO:0020037	heme binding	cytochrome P450, family 2, subfamily J, polypeptide 25 [Source:RefSeq_peptide;Acc:NP_956433]	cyp2j25
-1	28000795	20	ENSDARG00000042978	28006137	ENSDART00000063100	GO:0046872	metal ion binding	cytochrome P450, family 2, subfamily J, polypeptide 25 [Source:RefSeq_peptide;Acc:NP_956433]	cyp2j25
-1	28000795	20	ENSDARG00000042978	28006137	ENSDART00000102930			cytochrome P450, family 2, subfamily J, polypeptide 25 [Source:RefSeq_peptide;Acc:NP_956433]	cyp2j25
-1	28000795	20	ENSDARG00000042978	28006137	ENSDART00000102927			cytochrome P450, family 2, subfamily J, polypeptide 25 [Source:RefSeq_peptide;Acc:NP_956433]	cyp2j25
-1	28011069	20	ENSDARG00000018485	28017185	ENSDART00000016501	GO:0004497	monooxygenase activity	cytochrome P450, family 2, subfamily V, polypeptide 2 [Source:RefSeq_peptide;Acc:NP_001009890]	cyp2j26
-1	28011069	20	ENSDARG00000018485	28017185	ENSDART00000016501	GO:0005506	iron ion binding	cytochrome P450, family 2, subfamily V, polypeptide 2 [Source:RefSeq_peptide;Acc:NP_001009890]	cyp2j26
-1	28011069	20	ENSDARG00000018485	28017185	ENSDART00000016501	GO:0005579	membrane attack complex	cytochrome P450, family 2, subfamily V, polypeptide 2 [Source:RefSeq_peptide;Acc:NP_001009890]	cyp2j26
-1	28011069	20	ENSDARG00000018485	28017185	ENSDART00000016501	GO:0006118	electron transport	cytochrome P450, family 2, subfamily V, polypeptide 2 [Source:RefSeq_peptide;Acc:NP_001009890]	cyp2j26
-1	28011069	20	ENSDARG00000018485	28017185	ENSDART00000016501	GO:0006783	heme biosynthetic process	cytochrome P450, family 2, subfamily V, polypeptide 2 [Source:RefSeq_peptide;Acc:NP_001009890]	cyp2j26
-1	28011069	20	ENSDARG00000018485	28017185	ENSDART00000016501	GO:0006826	iron ion transport	cytochrome P450, family 2, subfamily V, polypeptide 2 [Source:RefSeq_peptide;Acc:NP_001009890]	cyp2j26
-1	28011069	20	ENSDARG00000018485	28017185	ENSDART00000016501	GO:0006879	iron ion homeostasis	cytochrome P450, family 2, subfamily V, polypeptide 2 [Source:RefSeq_peptide;Acc:NP_001009890]	cyp2j26
-1	28011069	20	ENSDARG00000018485	28017185	ENSDART00000016501	GO:0016020	membrane	cytochrome P450, family 2, subfamily V, polypeptide 2 [Source:RefSeq_peptide;Acc:NP_001009890]	cyp2j26
-1	28011069	20	ENSDARG00000018485	28017185	ENSDART00000016501	GO:0016491	oxidoreductase activity	cytochrome P450, family 2, subfamily V, polypeptide 2 [Source:RefSeq_peptide;Acc:NP_001009890]	cyp2j26
-1	28011069	20	ENSDARG00000018485	28017185	ENSDART00000016501	GO:0016712	oxidoreductase activity, acting on paired donors, with incorporation or reduction of molecular oxygen, reduced flavin or flavoprotein as one donor, and incorporation of one atom of oxygen	cytochrome P450, family 2, subfamily V, polypeptide 2 [Source:RefSeq_peptide;Acc:NP_001009890]	cyp2j26
-1	28011069	20	ENSDARG00000018485	28017185	ENSDART00000016501	GO:0020037	heme binding	cytochrome P450, family 2, subfamily V, polypeptide 2 [Source:RefSeq_peptide;Acc:NP_001009890]	cyp2j26
-1	28011069	20	ENSDARG00000018485	28017185	ENSDART00000016501	GO:0046872	metal ion binding	cytochrome P450, family 2, subfamily V, polypeptide 2 [Source:RefSeq_peptide;Acc:NP_001009890]	cyp2j26
-1	28011069	20	ENSDARG00000018485	28017185	ENSDART00000102913			cytochrome P450, family 2, subfamily V, polypeptide 2 [Source:RefSeq_peptide;Acc:NP_001009890]	cyp2j26
-1	28011069	20	ENSDARG00000018485	28017185	ENSDART00000102909			cytochrome P450, family 2, subfamily V, polypeptide 2 [Source:RefSeq_peptide;Acc:NP_001009890]	cyp2j26
1	28027059	20	ENSDARG00000021172	28034575	ENSDART00000024350	GO:0004497	monooxygenase activity	ccytochrome P450, family 2, subfamily J, polypeptide 28 [Source:RefSeq_peptide;Acc:NP_694486]	cyp2j28
1	28027059	20	ENSDARG00000021172	28034575	ENSDART00000024350	GO:0005506	iron ion binding	ccytochrome P450, family 2, subfamily J, polypeptide 28 [Source:RefSeq_peptide;Acc:NP_694486]	cyp2j28
1	28027059	20	ENSDARG00000021172	28034575	ENSDART00000024350	GO:0005579	membrane attack complex	ccytochrome P450, family 2, subfamily J, polypeptide 28 [Source:RefSeq_peptide;Acc:NP_694486]	cyp2j28
1	28027059	20	ENSDARG00000021172	28034575	ENSDART00000024350	GO:0006118	electron transport	ccytochrome P450, family 2, subfamily J, polypeptide 28 [Source:RefSeq_peptide;Acc:NP_694486]	cyp2j28
1	28027059	20	ENSDARG00000021172	28034575	ENSDART00000024350	GO:0006783	heme biosynthetic process	ccytochrome P450, family 2, subfamily J, polypeptide 28 [Source:RefSeq_peptide;Acc:NP_694486]	cyp2j28
1	28027059	20	ENSDARG00000021172	28034575	ENSDART00000024350	GO:0006826	iron ion transport	ccytochrome P450, family 2, subfamily J, polypeptide 28 [Source:RefSeq_peptide;Acc:NP_694486]	cyp2j28
1	28027059	20	ENSDARG00000021172	28034575	ENSDART00000024350	GO:0006879	iron ion homeostasis	ccytochrome P450, family 2, subfamily J, polypeptide 28 [Source:RefSeq_peptide;Acc:NP_694486]	cyp2j28
1	28027059	20	ENSDARG00000021172	28034575	ENSDART00000024350	GO:0016020	membrane	ccytochrome P450, family 2, subfamily J, polypeptide 28 [Source:RefSeq_peptide;Acc:NP_694486]	cyp2j28
1	28027059	20	ENSDARG00000021172	28034575	ENSDART00000024350	GO:0016491	oxidoreductase activity	ccytochrome P450, family 2, subfamily J, polypeptide 28 [Source:RefSeq_peptide;Acc:NP_694486]	cyp2j28
1	28027059	20	ENSDARG00000021172	28034575	ENSDART00000024350	GO:0016712	oxidoreductase activity, acting on paired donors, with incorporation or reduction of molecular oxygen, reduced flavin or flavoprotein as one donor, and incorporation of one atom of oxygen	ccytochrome P450, family 2, subfamily J, polypeptide 28 [Source:RefSeq_peptide;Acc:NP_694486]	cyp2j28
1	28027059	20	ENSDARG00000021172	28034575	ENSDART00000024350	GO:0020037	heme binding	ccytochrome P450, family 2, subfamily J, polypeptide 28 [Source:RefSeq_peptide;Acc:NP_694486]	cyp2j28
1	28027059	20	ENSDARG00000021172	28034575	ENSDART00000024350	GO:0046872	metal ion binding	ccytochrome P450, family 2, subfamily J, polypeptide 28 [Source:RefSeq_peptide;Acc:NP_694486]	cyp2j28
1	28027059	20	ENSDARG00000021172	28034575	ENSDART00000102894			ccytochrome P450, family 2, subfamily J, polypeptide 28 [Source:RefSeq_peptide;Acc:NP_694486]	cyp2j28
1	28035603	20	ENSDARG00000042956	28043310	ENSDART00000063064	GO:0004497	monooxygenase activity	cytochrome P450, family 2, subfamily J, polypeptide 29 [Source:RefSeq_peptide;Acc:NP_001076405]	cyp2j29
1	28035603	20	ENSDARG00000042956	28043310	ENSDART00000063064	GO:0005506	iron ion binding	cytochrome P450, family 2, subfamily J, polypeptide 29 [Source:RefSeq_peptide;Acc:NP_001076405]	cyp2j29
1	28035603	20	ENSDARG00000042956	28043310	ENSDART00000063064	GO:0005579	membrane attack complex	cytochrome P450, family 2, subfamily J, polypeptide 29 [Source:RefSeq_peptide;Acc:NP_001076405]	cyp2j29
1	28035603	20	ENSDARG00000042956	28043310	ENSDART00000063064	GO:0006118	electron transport	cytochrome P450, family 2, subfamily J, polypeptide 29 [Source:RefSeq_peptide;Acc:NP_001076405]	cyp2j29
1	28035603	20	ENSDARG00000042956	28043310	ENSDART00000063064	GO:0006783	heme biosynthetic process	cytochrome P450, family 2, subfamily J, polypeptide 29 [Source:RefSeq_peptide;Acc:NP_001076405]	cyp2j29
1	28035603	20	ENSDARG00000042956	28043310	ENSDART00000063064	GO:0006826	iron ion transport	cytochrome P450, family 2, subfamily J, polypeptide 29 [Source:RefSeq_peptide;Acc:NP_001076405]	cyp2j29
1	28035603	20	ENSDARG00000042956	28043310	ENSDART00000063064	GO:0006879	iron ion homeostasis	cytochrome P450, family 2, subfamily J, polypeptide 29 [Source:RefSeq_peptide;Acc:NP_001076405]	cyp2j29
1	28035603	20	ENSDARG00000042956	28043310	ENSDART00000063064	GO:0016020	membrane	cytochrome P450, family 2, subfamily J, polypeptide 29 [Source:RefSeq_peptide;Acc:NP_001076405]	cyp2j29
1	28035603	20	ENSDARG00000042956	28043310	ENSDART00000063064	GO:0016491	oxidoreductase activity	cytochrome P450, family 2, subfamily J, polypeptide 29 [Source:RefSeq_peptide;Acc:NP_001076405]	cyp2j29
1	28035603	20	ENSDARG00000042956	28043310	ENSDART00000063064	GO:0016712	oxidoreductase activity, acting on paired donors, with incorporation or reduction of molecular oxygen, reduced flavin or flavoprotein as one donor, and incorporation of one atom of oxygen	cytochrome P450, family 2, subfamily J, polypeptide 29 [Source:RefSeq_peptide;Acc:NP_001076405]	cyp2j29
1	28035603	20	ENSDARG00000042956	28043310	ENSDART00000063064	GO:0020037	heme binding	cytochrome P450, family 2, subfamily J, polypeptide 29 [Source:RefSeq_peptide;Acc:NP_001076405]	cyp2j29
1	28035603	20	ENSDARG00000042956	28043310	ENSDART00000063064	GO:0046872	metal ion binding	cytochrome P450, family 2, subfamily J, polypeptide 29 [Source:RefSeq_peptide;Acc:NP_001076405]	cyp2j29
1	28046461	20	ENSDARG00000042953	28053983	ENSDART00000063058	GO:0004497	monooxygenase activity	cytochrome P450, family 2, subfamily J, polypeptide 30 [Source:RefSeq_peptide;Acc:NP_001007357]	cyp2j30
1	28046461	20	ENSDARG00000042953	28053983	ENSDART00000063058	GO:0005506	iron ion binding	cytochrome P450, family 2, subfamily J, polypeptide 30 [Source:RefSeq_peptide;Acc:NP_001007357]	cyp2j30
1	28046461	20	ENSDARG00000042953	28053983	ENSDART00000063058	GO:0005579	membrane attack complex	cytochrome P450, family 2, subfamily J, polypeptide 30 [Source:RefSeq_peptide;Acc:NP_001007357]	cyp2j30
1	28046461	20	ENSDARG00000042953	28053983	ENSDART00000063058	GO:0006118	electron transport	cytochrome P450, family 2, subfamily J, polypeptide 30 [Source:RefSeq_peptide;Acc:NP_001007357]	cyp2j30
1	28046461	20	ENSDARG00000042953	28053983	ENSDART00000063058	GO:0006783	heme biosynthetic process	cytochrome P450, family 2, subfamily J, polypeptide 30 [Source:RefSeq_peptide;Acc:NP_001007357]	cyp2j30
1	28046461	20	ENSDARG00000042953	28053983	ENSDART00000063058	GO:0006826	iron ion transport	cytochrome P450, family 2, subfamily J, polypeptide 30 [Source:RefSeq_peptide;Acc:NP_001007357]	cyp2j30
1	28046461	20	ENSDARG00000042953	28053983	ENSDART00000063058	GO:0006879	iron ion homeostasis	cytochrome P450, family 2, subfamily J, polypeptide 30 [Source:RefSeq_peptide;Acc:NP_001007357]	cyp2j30
1	28046461	20	ENSDARG00000042953	28053983	ENSDART00000063058	GO:0016020	membrane	cytochrome P450, family 2, subfamily J, polypeptide 30 [Source:RefSeq_peptide;Acc:NP_001007357]	cyp2j30
1	28046461	20	ENSDARG00000042953	28053983	ENSDART00000063058	GO:0016491	oxidoreductase activity	cytochrome P450, family 2, subfamily J, polypeptide 30 [Source:RefSeq_peptide;Acc:NP_001007357]	cyp2j30
1	28046461	20	ENSDARG00000042953	28053983	ENSDART00000063058	GO:0016712	oxidoreductase activity, acting on paired donors, with incorporation or reduction of molecular oxygen, reduced flavin or flavoprotein as one donor, and incorporation of one atom of oxygen	cytochrome P450, family 2, subfamily J, polypeptide 30 [Source:RefSeq_peptide;Acc:NP_001007357]	cyp2j30
1	28046461	20	ENSDARG00000042953	28053983	ENSDART00000063058	GO:0020037	heme binding	cytochrome P450, family 2, subfamily J, polypeptide 30 [Source:RefSeq_peptide;Acc:NP_001007357]	cyp2j30
1	28046461	20	ENSDARG00000042953	28053983	ENSDART00000063058	GO:0046872	metal ion binding	cytochrome P450, family 2, subfamily J, polypeptide 30 [Source:RefSeq_peptide;Acc:NP_001007357]	cyp2j30
-1	28059356	20	ENSDARG00000042946	28083036	ENSDART00000063052	GO:0000226	microtubule cytoskeleton organization and biogenesis	hook homolog 1 [Source:RefSeq_peptide;Acc:NP_001038663]	hook1
-1	28059356	20	ENSDARG00000042946	28083036	ENSDART00000063052	GO:0005737	cytoplasm	hook homolog 1 [Source:RefSeq_peptide;Acc:NP_001038663]	hook1
-1	28059356	20	ENSDARG00000042946	28083036	ENSDART00000063052	GO:0008017	microtubule binding	hook homolog 1 [Source:RefSeq_peptide;Acc:NP_001038663]	hook1
-1	28059356	20	ENSDARG00000042946	28083036	ENSDART00000102874			hook homolog 1 [Source:RefSeq_peptide;Acc:NP_001038663]	hook1
1	28087952	20	ENSDARG00000042943	28095648	ENSDART00000063051	GO:0005515	protein binding	novel zinc finger protein [Source:RefSeq_peptide;Acc:NP_001038665]	si:dkey-183n20.15
1	28087952	20	ENSDARG00000042943	28095648	ENSDART00000063051	GO:0006829	zinc ion transport	novel zinc finger protein [Source:RefSeq_peptide;Acc:NP_001038665]	si:dkey-183n20.15
1	28087952	20	ENSDARG00000042943	28095648	ENSDART00000063051	GO:0008270	zinc ion binding	novel zinc finger protein [Source:RefSeq_peptide;Acc:NP_001038665]	si:dkey-183n20.15
1	28087952	20	ENSDARG00000042943	28095648	ENSDART00000063051	GO:0046872	metal ion binding	novel zinc finger protein [Source:RefSeq_peptide;Acc:NP_001038665]	si:dkey-183n20.15
-1	28097113	20	ENSDARG00000003750	28122750	ENSDART00000012581	GO:0003824	catalytic activity	hypothetical protein LOC570437 [Source:RefSeq_peptide;Acc:NP_001038667]	si:dkey-183n20.16
-1	28097113	20	ENSDARG00000003750	28122750	ENSDART00000012581	GO:0004642	phosphoribosylformylglycinamidine synthase activity	hypothetical protein LOC570437 [Source:RefSeq_peptide;Acc:NP_001038667]	si:dkey-183n20.16
-1	28097113	20	ENSDARG00000003750	28122750	ENSDART00000012581	GO:0006189	'de novo' IMP biosynthetic process	hypothetical protein LOC570437 [Source:RefSeq_peptide;Acc:NP_001038667]	si:dkey-183n20.16
-1	28097113	20	ENSDARG00000003750	28122750	ENSDART00000012581	GO:0016740	transferase activity	hypothetical protein LOC570437 [Source:RefSeq_peptide;Acc:NP_001038667]	si:dkey-183n20.16
1	28124002	20	ENSDARG00000011885	28128727	ENSDART00000018049	GO:0003735	structural constituent of ribosome	mitochondrial ribosomal protein L19 [Source:RefSeq_peptide;Acc:NP_001003544]	mrpl19
1	28124002	20	ENSDARG00000011885	28128727	ENSDART00000018049	GO:0005622	intracellular	mitochondrial ribosomal protein L19 [Source:RefSeq_peptide;Acc:NP_001003544]	mrpl19
1	28124002	20	ENSDARG00000011885	28128727	ENSDART00000018049	GO:0005840	ribosome	mitochondrial ribosomal protein L19 [Source:RefSeq_peptide;Acc:NP_001003544]	mrpl19
1	28124002	20	ENSDARG00000011885	28128727	ENSDART00000018049	GO:0006412	translation	mitochondrial ribosomal protein L19 [Source:RefSeq_peptide;Acc:NP_001003544]	mrpl19
1	28124002	20	ENSDARG00000011885	28128727	ENSDART00000018049	GO:0016310	phosphorylation	mitochondrial ribosomal protein L19 [Source:RefSeq_peptide;Acc:NP_001003544]	mrpl19
1	28124002	20	ENSDARG00000011885	28128727	ENSDART00000018049	GO:0016772	transferase activity, transferring phosphorus-containing groups	mitochondrial ribosomal protein L19 [Source:RefSeq_peptide;Acc:NP_001003544]	mrpl19
1	28163303	20	ENSDARG00000000161	28210134	ENSDART00000064027			Novel protein similar to human and mouse intersectin 2 (ITSN2) (Fragment). [Source:Uniprot/SPTREMBL;Acc:Q5RI29]	si:dkey-266k12.1
1	28163303	20	ENSDARG00000000161	28210134	ENSDART00000037890			Novel protein similar to human and mouse intersectin 2 (ITSN2) (Fragment). [Source:Uniprot/SPTREMBL;Acc:Q5RI29]	si:dkey-266k12.1
1	28163303	20	ENSDARG00000000161	28210134	ENSDART00000062780	GO:0005085	guanyl-nucleotide exchange factor activity	Novel protein similar to human and mouse intersectin 2 (ITSN2) (Fragment). [Source:Uniprot/SPTREMBL;Acc:Q5RI29]	si:dkey-266k12.1
1	28163303	20	ENSDARG00000000161	28210134	ENSDART00000062780	GO:0005089	Rho guanyl-nucleotide exchange factor activity	Novel protein similar to human and mouse intersectin 2 (ITSN2) (Fragment). [Source:Uniprot/SPTREMBL;Acc:Q5RI29]	si:dkey-266k12.1
1	28163303	20	ENSDARG00000000161	28210134	ENSDART00000062780	GO:0005509	calcium ion binding	Novel protein similar to human and mouse intersectin 2 (ITSN2) (Fragment). [Source:Uniprot/SPTREMBL;Acc:Q5RI29]	si:dkey-266k12.1
1	28163303	20	ENSDARG00000000161	28210134	ENSDART00000062780	GO:0005622	intracellular	Novel protein similar to human and mouse intersectin 2 (ITSN2) (Fragment). [Source:Uniprot/SPTREMBL;Acc:Q5RI29]	si:dkey-266k12.1
1	28163303	20	ENSDARG00000000161	28210134	ENSDART00000062780	GO:0007242	intracellular signaling cascade	Novel protein similar to human and mouse intersectin 2 (ITSN2) (Fragment). [Source:Uniprot/SPTREMBL;Acc:Q5RI29]	si:dkey-266k12.1
1	28163303	20	ENSDARG00000000161	28210134	ENSDART00000062780	GO:0035023	regulation of Rho protein signal transduction	Novel protein similar to human and mouse intersectin 2 (ITSN2) (Fragment). [Source:Uniprot/SPTREMBL;Acc:Q5RI29]	si:dkey-266k12.1
1	28163303	20	ENSDARG00000000161	28210134	ENSDART00000000170			Novel protein similar to human and mouse intersectin 2 (ITSN2) (Fragment). [Source:Uniprot/SPTREMBL;Acc:Q5RI29]	si:dkey-266k12.1
-1	28213250	20	ENSDARG00000042936	28218771	ENSDART00000063034			hypothetical protein LOC569576 [Source:RefSeq_peptide;Acc:NP_001038651]	si:dkey-266k12.3
-1	28225750	20	ENSDARG00000042934	28228428	ENSDART00000063028	GO:0001558	regulation of cell growth	connective tissue growth factor [Source:RefSeq_peptide;Acc:NP_001015041]	ctgf
-1	28225750	20	ENSDARG00000042934	28228428	ENSDART00000063028	GO:0005520	insulin-like growth factor binding	connective tissue growth factor [Source:RefSeq_peptide;Acc:NP_001015041]	ctgf
-1	28225750	20	ENSDARG00000042934	28228428	ENSDART00000063028	GO:0005576	extracellular region	connective tissue growth factor [Source:RefSeq_peptide;Acc:NP_001015041]	ctgf
-1	28299361	20	ENSDARG00000031136	28344072	ENSDART00000044032	GO:0004497	monooxygenase activity	monooxygenase, DBH-like 1 [Source:RefSeq_peptide;Acc:NP_001038671]	si:dkeyp-119b4.5
-1	28299361	20	ENSDARG00000031136	28344072	ENSDART00000044032	GO:0004500	dopamine beta-monooxygenase activity	monooxygenase, DBH-like 1 [Source:RefSeq_peptide;Acc:NP_001038671]	si:dkeyp-119b4.5
-1	28299361	20	ENSDARG00000031136	28344072	ENSDART00000044032	GO:0005507	copper ion binding	monooxygenase, DBH-like 1 [Source:RefSeq_peptide;Acc:NP_001038671]	si:dkeyp-119b4.5
-1	28299361	20	ENSDARG00000031136	28344072	ENSDART00000044032	GO:0006548	histidine catabolic process	monooxygenase, DBH-like 1 [Source:RefSeq_peptide;Acc:NP_001038671]	si:dkeyp-119b4.5
-1	28299361	20	ENSDARG00000031136	28344072	ENSDART00000044032	GO:0006584	catecholamine metabolic process	monooxygenase, DBH-like 1 [Source:RefSeq_peptide;Acc:NP_001038671]	si:dkeyp-119b4.5
1	28608276	20	ENSDARG00000004635	28750163	ENSDART00000102788	GO:0000166	nucleotide binding	hypothetical protein LOC562195 [Source:RefSeq_peptide;Acc:NP_001038444]	si:dkey-23k6.1
1	28608276	20	ENSDARG00000004635	28750163	ENSDART00000102788	GO:0004672	protein kinase activity	hypothetical protein LOC562195 [Source:RefSeq_peptide;Acc:NP_001038444]	si:dkey-23k6.1
1	28608276	20	ENSDARG00000004635	28750163	ENSDART00000102788	GO:0004713	protein-tyrosine kinase activity	hypothetical protein LOC562195 [Source:RefSeq_peptide;Acc:NP_001038444]	si:dkey-23k6.1
1	28608276	20	ENSDARG00000004635	28750163	ENSDART00000102788	GO:0004872	receptor activity	hypothetical protein LOC562195 [Source:RefSeq_peptide;Acc:NP_001038444]	si:dkey-23k6.1
1	28608276	20	ENSDARG00000004635	28750163	ENSDART00000102788	GO:0005524	ATP binding	hypothetical protein LOC562195 [Source:RefSeq_peptide;Acc:NP_001038444]	si:dkey-23k6.1
1	28608276	20	ENSDARG00000004635	28750163	ENSDART00000102788	GO:0005579	membrane attack complex	hypothetical protein LOC562195 [Source:RefSeq_peptide;Acc:NP_001038444]	si:dkey-23k6.1
1	28608276	20	ENSDARG00000004635	28750163	ENSDART00000102788	GO:0006468	protein amino acid phosphorylation	hypothetical protein LOC562195 [Source:RefSeq_peptide;Acc:NP_001038444]	si:dkey-23k6.1
1	28608276	20	ENSDARG00000004635	28750163	ENSDART00000102788	GO:0016020	membrane	hypothetical protein LOC562195 [Source:RefSeq_peptide;Acc:NP_001038444]	si:dkey-23k6.1
1	28608276	20	ENSDARG00000004635	28750163	ENSDART00000102788	GO:0016021	integral to membrane	hypothetical protein LOC562195 [Source:RefSeq_peptide;Acc:NP_001038444]	si:dkey-23k6.1
1	28608276	20	ENSDARG00000004635	28750163	ENSDART00000102788	GO:0016301	kinase activity	hypothetical protein LOC562195 [Source:RefSeq_peptide;Acc:NP_001038444]	si:dkey-23k6.1
1	28608276	20	ENSDARG00000004635	28750163	ENSDART00000102788	GO:0016740	transferase activity	hypothetical protein LOC562195 [Source:RefSeq_peptide;Acc:NP_001038444]	si:dkey-23k6.1
1	28608276	20	ENSDARG00000004635	28750163	ENSDART00000102783			hypothetical protein LOC562195 [Source:RefSeq_peptide;Acc:NP_001038444]	si:dkey-23k6.1
1	28608276	20	ENSDARG00000004635	28750163	ENSDART00000102781			hypothetical protein LOC562195 [Source:RefSeq_peptide;Acc:NP_001038444]	si:dkey-23k6.1
1	28608276	20	ENSDARG00000004635	28750163	ENSDART00000043090			hypothetical protein LOC562195 [Source:RefSeq_peptide;Acc:NP_001038444]	si:dkey-23k6.1
1	29128637	20	ENSDARG00000030495	29135569	ENSDART00000078105
-1	29297416	20	ENSDARG00000057324	29311041	ENSDART00000079956
1	29328485	20	ENSDARG00000016743	29340971	ENSDART00000036371	GO:0003674	molecular_function	hypothetical protein LOC562704 [Source:RefSeq_peptide;Acc:NP_001025131]	si:ch211-181h6.2
1	29328485	20	ENSDARG00000016743	29340971	ENSDART00000036371	GO:0005575	cellular_component	hypothetical protein LOC562704 [Source:RefSeq_peptide;Acc:NP_001025131]	si:ch211-181h6.2
1	29328485	20	ENSDARG00000016743	29340971	ENSDART00000036371	GO:0008150	biological_process	hypothetical protein LOC562704 [Source:RefSeq_peptide;Acc:NP_001025131]	si:ch211-181h6.2
1	29328485	20	ENSDARG00000016743	29340971	ENSDART00000018413			hypothetical protein LOC562704 [Source:RefSeq_peptide;Acc:NP_001025131]	si:ch211-181h6.2
1	29328485	20	ENSDARG00000016743	29340971	ENSDART00000061445			hypothetical protein LOC562704 [Source:RefSeq_peptide;Acc:NP_001025131]	si:ch211-181h6.2
-1	29362330	20	ENSDARG00000007774	29394957	ENSDART00000036546			hypothetical protein LOC562668 [Source:RefSeq_peptide;Acc:NP_001020694]	si:ch211-147d7.1
-1	29400168	20	ENSDARG00000031587	29417608	ENSDART00000041397	GO:0004872	receptor activity	hypothetical protein LOC562595 [Source:RefSeq_peptide;Acc:NP_001020693]	si:ch211-147d7.6
-1	29400168	20	ENSDARG00000031587	29417608	ENSDART00000041397	GO:0005215	transporter activity	hypothetical protein LOC562595 [Source:RefSeq_peptide;Acc:NP_001020693]	si:ch211-147d7.6
-1	29400168	20	ENSDARG00000031587	29417608	ENSDART00000041397	GO:0005579	membrane attack complex	hypothetical protein LOC562595 [Source:RefSeq_peptide;Acc:NP_001020693]	si:ch211-147d7.6
-1	29400168	20	ENSDARG00000031587	29417608	ENSDART00000041397	GO:0006810	transport	hypothetical protein LOC562595 [Source:RefSeq_peptide;Acc:NP_001020693]	si:ch211-147d7.6
-1	29400168	20	ENSDARG00000031587	29417608	ENSDART00000041397	GO:0016020	membrane	hypothetical protein LOC562595 [Source:RefSeq_peptide;Acc:NP_001020693]	si:ch211-147d7.6
-1	29400168	20	ENSDARG00000031587	29417608	ENSDART00000041397	GO:0016021	integral to membrane	hypothetical protein LOC562595 [Source:RefSeq_peptide;Acc:NP_001020693]	si:ch211-147d7.6
1	29429704	20	ENSDARG00000040219	29430161	ENSDART00000058839			Novel protein (Fragment). [Source:Uniprot/SPTREMBL;Acc:Q5RGS7]	si:ch211-147d7.5
-1	29434722	20	ENSDARG00000054076	29440519	ENSDART00000064692	GO:0003674	molecular_function	hypothetical protein LOC553592 [Source:RefSeq_peptide;Acc:NP_001018405]	zgc:110166
-1	29434722	20	ENSDARG00000054076	29440519	ENSDART00000064692	GO:0005575	cellular_component	hypothetical protein LOC553592 [Source:RefSeq_peptide;Acc:NP_001018405]	zgc:110166
-1	29434722	20	ENSDARG00000054076	29440519	ENSDART00000064692	GO:0008150	biological_process	hypothetical protein LOC553592 [Source:RefSeq_peptide;Acc:NP_001018405]	zgc:110166
1	29440714	20	ENSDARG00000024471	29447196	ENSDART00000032978			hypothetical protein LOC562522 [Source:RefSeq_peptide;Acc:NP_001020692]	si:ch211-147d7.3
1	29447979	20	ENSDARG00000042577	29448793	ENSDART00000062456	GO:0003677	DNA binding	hypothetical protein LOC751677 [Source:RefSeq_peptide;Acc:NP_001038857]	si:ch211-147d7.2
1	29447979	20	ENSDARG00000042577	29448793	ENSDART00000062456	GO:0003700	transcription factor activity	hypothetical protein LOC751677 [Source:RefSeq_peptide;Acc:NP_001038857]	si:ch211-147d7.2
1	29447979	20	ENSDARG00000042577	29448793	ENSDART00000062456	GO:0005634	nucleus	hypothetical protein LOC751677 [Source:RefSeq_peptide;Acc:NP_001038857]	si:ch211-147d7.2
1	29447979	20	ENSDARG00000042577	29448793	ENSDART00000062456	GO:0006355	regulation of transcription, DNA-dependent	hypothetical protein LOC751677 [Source:RefSeq_peptide;Acc:NP_001038857]	si:ch211-147d7.2
1	29447979	20	ENSDARG00000042577	29448793	ENSDART00000062456	GO:0043565	sequence-specific DNA binding	hypothetical protein LOC751677 [Source:RefSeq_peptide;Acc:NP_001038857]	si:ch211-147d7.2
1	29447979	20	ENSDARG00000042577	29448793	ENSDART00000062456	GO:0046983	protein dimerization activity	hypothetical protein LOC751677 [Source:RefSeq_peptide;Acc:NP_001038857]	si:ch211-147d7.2
-1	29460906	20	ENSDARG00000007823	29466965	ENSDART00000022060	GO:0003677	DNA binding	activating transcription factor 3 [Source:RefSeq_peptide;Acc:NP_957258]	atf3
-1	29460906	20	ENSDARG00000007823	29466965	ENSDART00000022060	GO:0003700	transcription factor activity	activating transcription factor 3 [Source:RefSeq_peptide;Acc:NP_957258]	atf3
-1	29460906	20	ENSDARG00000007823	29466965	ENSDART00000022060	GO:0005634	nucleus	activating transcription factor 3 [Source:RefSeq_peptide;Acc:NP_957258]	atf3
-1	29460906	20	ENSDARG00000007823	29466965	ENSDART00000022060	GO:0006355	regulation of transcription, DNA-dependent	activating transcription factor 3 [Source:RefSeq_peptide;Acc:NP_957258]	atf3
-1	29460906	20	ENSDARG00000007823	29466965	ENSDART00000022060	GO:0043565	sequence-specific DNA binding	activating transcription factor 3 [Source:RefSeq_peptide;Acc:NP_957258]	atf3
-1	29460906	20	ENSDARG00000007823	29466965	ENSDART00000022060	GO:0046983	protein dimerization activity	activating transcription factor 3 [Source:RefSeq_peptide;Acc:NP_957258]	atf3
-1	29492338	20	ENSDARG00000013973	29501150	ENSDART00000012826	GO:0003674	molecular_function	peroxisomal biogenesis factor 3 [Source:RefSeq_peptide;Acc:NP_956522]	pex3
-1	29492338	20	ENSDARG00000013973	29501150	ENSDART00000012826	GO:0005779	integral to peroxisomal membrane	peroxisomal biogenesis factor 3 [Source:RefSeq_peptide;Acc:NP_956522]	pex3
-1	29492338	20	ENSDARG00000013973	29501150	ENSDART00000012826	GO:0007031	peroxisome organization and biogenesis	peroxisomal biogenesis factor 3 [Source:RefSeq_peptide;Acc:NP_956522]	pex3
1	29501233	20	ENSDARG00000041944	29527803	ENSDART00000061473	GO:0008270	zinc ion binding	tRNA-specific adenosine deaminase 2 (EC 3.5.4.-) (tRNA-specific adenosine-34 deaminase subunit ADAT2) (Deaminase domain-containing protein 1). [Source:Uniprot/SWISSPROT;Acc:Q5RIV4]	deadc1
1	29501233	20	ENSDARG00000041944	29527803	ENSDART00000061473	GO:0016787	hydrolase activity	tRNA-specific adenosine deaminase 2 (EC 3.5.4.-) (tRNA-specific adenosine-34 deaminase subunit ADAT2) (Deaminase domain-containing protein 1). [Source:Uniprot/SWISSPROT;Acc:Q5RIV4]	deadc1
-1	29529968	20	ENSDARG00000007171	29600096	ENSDART00000007253	GO:0016021	integral to membrane	Novel protein similar to human and mouse androgen-induced 1 (AIG1) (Fragment). [Source:Uniprot/SPTREMBL;Acc:Q5RIV5]	aig1
1	29739074	20	ENSDARG00000039987	29748388	ENSDART00000058502	GO:0003676	nucleic acid binding	hypothetical protein LOC562048 [Source:RefSeq_peptide;Acc:NP_001025335]	si:ch211-157m21.1
1	29739074	20	ENSDARG00000039987	29748388	ENSDART00000058502	GO:0005622	intracellular	hypothetical protein LOC562048 [Source:RefSeq_peptide;Acc:NP_001025335]	si:ch211-157m21.1
1	29739074	20	ENSDARG00000039987	29748388	ENSDART00000058502	GO:0006829	zinc ion transport	hypothetical protein LOC562048 [Source:RefSeq_peptide;Acc:NP_001025335]	si:ch211-157m21.1
1	29739074	20	ENSDARG00000039987	29748388	ENSDART00000058502	GO:0008270	zinc ion binding	hypothetical protein LOC562048 [Source:RefSeq_peptide;Acc:NP_001025335]	si:ch211-157m21.1
1	29739074	20	ENSDARG00000039987	29748388	ENSDART00000058502	GO:0046872	metal ion binding	hypothetical protein LOC562048 [Source:RefSeq_peptide;Acc:NP_001025335]	si:ch211-157m21.1
1	29780383	20	ENSDARG00000070162	29786300	ENSDART00000102735			Endothelin-1 precursor (Preproendothelin-1) (PPET1) [Contains: Endothelin-1 (ET-1); Big endothelin-1]. [Source:Uniprot/SWISSPROT;Acc:P05305]	EDN1
-1	29792274	20	ENSDARG00000054137	29853494	ENSDART00000102730			Novel protein similar to human G protein-coupled receptor 126 (GPR126) (Fragment). [Source:Uniprot/SPTREMBL;Acc:Q5RJ49]	gpr126
-1	29792274	20	ENSDARG00000054137	29853494	ENSDART00000076275	GO:0004872	receptor activity	Novel protein similar to human G protein-coupled receptor 126 (GPR126) (Fragment). [Source:Uniprot/SPTREMBL;Acc:Q5RJ49]	gpr126
-1	29792274	20	ENSDARG00000054137	29853494	ENSDART00000076275	GO:0004930	G-protein coupled receptor activity	Novel protein similar to human G protein-coupled receptor 126 (GPR126) (Fragment). [Source:Uniprot/SPTREMBL;Acc:Q5RJ49]	gpr126
-1	29792274	20	ENSDARG00000054137	29853494	ENSDART00000076275	GO:0007218	neuropeptide signaling pathway	Novel protein similar to human G protein-coupled receptor 126 (GPR126) (Fragment). [Source:Uniprot/SPTREMBL;Acc:Q5RJ49]	gpr126
-1	29792274	20	ENSDARG00000054137	29853494	ENSDART00000076275	GO:0016020	membrane	Novel protein similar to human G protein-coupled receptor 126 (GPR126) (Fragment). [Source:Uniprot/SPTREMBL;Acc:Q5RJ49]	gpr126
1	29869127	20	ENSDARG00000070158	29869255	ENSDART00000102728
-1	29884983	20	ENSDARG00000013732	29960909	ENSDART00000067053	GO:0003674	molecular_function	Vps20-associated 1 homolog [Source:RefSeq_peptide;Acc:NP_998305]	vta1
-1	29884983	20	ENSDARG00000013732	29960909	ENSDART00000067053	GO:0005575	cellular_component	Vps20-associated 1 homolog [Source:RefSeq_peptide;Acc:NP_998305]	vta1
-1	29884983	20	ENSDARG00000013732	29960909	ENSDART00000067053	GO:0008150	biological_process	Vps20-associated 1 homolog [Source:RefSeq_peptide;Acc:NP_998305]	vta1
-1	29963373	20	ENSDARG00000054150	29967264	ENSDART00000076302	GO:0005922	connexon complex	hypothetical protein LOC541419 [Source:RefSeq_peptide;Acc:NP_001013564]	zgc:110620
-1	29963373	20	ENSDARG00000054150	29967264	ENSDART00000076302	GO:0007154	cell communication	hypothetical protein LOC541419 [Source:RefSeq_peptide;Acc:NP_001013564]	zgc:110620
-1	29963373	20	ENSDARG00000054150	29967264	ENSDART00000076293	GO:0005922	connexon complex	hypothetical protein LOC541419 [Source:RefSeq_peptide;Acc:NP_001013564]	zgc:110620
-1	29963373	20	ENSDARG00000054150	29967264	ENSDART00000076293	GO:0007154	cell communication	hypothetical protein LOC541419 [Source:RefSeq_peptide;Acc:NP_001013564]	zgc:110620
1	29974694	20	ENSDARG00000054152	29995690	ENSDART00000076309	GO:0001584	rhodopsin-like receptor activity	Novel protein similar to human and rodent neuromedin B receptor (NMBR) (Fragment). [Source:Uniprot/SPTREMBL;Acc:Q5RGL2]	nmbrl
1	29974694	20	ENSDARG00000054152	29995690	ENSDART00000076309	GO:0004871	signal transducer activity	Novel protein similar to human and rodent neuromedin B receptor (NMBR) (Fragment). [Source:Uniprot/SPTREMBL;Acc:Q5RGL2]	nmbrl
1	29974694	20	ENSDARG00000054152	29995690	ENSDART00000076309	GO:0004872	receptor activity	Novel protein similar to human and rodent neuromedin B receptor (NMBR) (Fragment). [Source:Uniprot/SPTREMBL;Acc:Q5RGL2]	nmbrl
1	29974694	20	ENSDARG00000054152	29995690	ENSDART00000076309	GO:0004946	bombesin receptor activity	Novel protein similar to human and rodent neuromedin B receptor (NMBR) (Fragment). [Source:Uniprot/SPTREMBL;Acc:Q5RGL2]	nmbrl
1	29974694	20	ENSDARG00000054152	29995690	ENSDART00000076309	GO:0005579	membrane attack complex	Novel protein similar to human and rodent neuromedin B receptor (NMBR) (Fragment). [Source:Uniprot/SPTREMBL;Acc:Q5RGL2]	nmbrl
1	29974694	20	ENSDARG00000054152	29995690	ENSDART00000076309	GO:0007165	signal transduction	Novel protein similar to human and rodent neuromedin B receptor (NMBR) (Fragment). [Source:Uniprot/SPTREMBL;Acc:Q5RGL2]	nmbrl
1	29974694	20	ENSDARG00000054152	29995690	ENSDART00000076309	GO:0007186	G-protein coupled receptor protein signaling pathway	Novel protein similar to human and rodent neuromedin B receptor (NMBR) (Fragment). [Source:Uniprot/SPTREMBL;Acc:Q5RGL2]	nmbrl
1	29974694	20	ENSDARG00000054152	29995690	ENSDART00000076309	GO:0016020	membrane	Novel protein similar to human and rodent neuromedin B receptor (NMBR) (Fragment). [Source:Uniprot/SPTREMBL;Acc:Q5RGL2]	nmbrl
1	29974694	20	ENSDARG00000054152	29995690	ENSDART00000076309	GO:0016021	integral to membrane	Novel protein similar to human and rodent neuromedin B receptor (NMBR) (Fragment). [Source:Uniprot/SPTREMBL;Acc:Q5RGL2]	nmbrl
1	30166799	20	ENSDARG00000070153	30166927	ENSDART00000102714
1	30343888	20	ENSDARG00000030905	30346415	ENSDART00000046716	GO:0005634	nucleus	hypothetical protein LOC450024 [Source:RefSeq_peptide;Acc:NP_001006045]	zgc:103418
1	30343888	20	ENSDARG00000030905	30346415	ENSDART00000046716	GO:0030528	transcription regulator activity	hypothetical protein LOC450024 [Source:RefSeq_peptide;Acc:NP_001006045]	zgc:103418
1	30343888	20	ENSDARG00000030905	30346415	ENSDART00000046716	GO:0045449	regulation of transcription	hypothetical protein LOC450024 [Source:RefSeq_peptide;Acc:NP_001006045]	zgc:103418
1	30381585	20	ENSDARG00000020594	30412876	ENSDART00000026106			Novel protein similar to vertebrate muscle derived protein (MDP77) (Fragment). [Source:Uniprot/SPTREMBL;Acc:Q5RIN4]	si:dkey-34f16.1
1	30381585	20	ENSDARG00000020594	30412876	ENSDART00000076313			Novel protein similar to vertebrate muscle derived protein (MDP77) (Fragment). [Source:Uniprot/SPTREMBL;Acc:Q5RIN4]	si:dkey-34f16.1
-1	30422845	20	ENSDARG00000042877	30440471	ENSDART00000062935			headcase homolog [Source:RefSeq_peptide;Acc:NP_001038591]	heca
-1	30443379	20	ENSDARG00000042876	30449181	ENSDART00000062931			hypothetical protein LOC336650 [Source:RefSeq_peptide;Acc:NP_998807]	c6orf115
1	30452761	20	ENSDARG00000042873	30459770	ENSDART00000062925	GO:0005215	transporter activity	solute carrier family 25, member 27 [Source:RefSeq_peptide;Acc:NP_956635]	slc25a27
1	30452761	20	ENSDARG00000042873	30459770	ENSDART00000062925	GO:0005488	binding	solute carrier family 25, member 27 [Source:RefSeq_peptide;Acc:NP_956635]	slc25a27
1	30452761	20	ENSDARG00000042873	30459770	ENSDART00000062925	GO:0005739	mitochondrion	solute carrier family 25, member 27 [Source:RefSeq_peptide;Acc:NP_956635]	slc25a27
1	30452761	20	ENSDARG00000042873	30459770	ENSDART00000062925	GO:0005743	mitochondrial inner membrane	solute carrier family 25, member 27 [Source:RefSeq_peptide;Acc:NP_956635]	slc25a27
1	30452761	20	ENSDARG00000042873	30459770	ENSDART00000062925	GO:0006810	transport	solute carrier family 25, member 27 [Source:RefSeq_peptide;Acc:NP_956635]	slc25a27
1	30452761	20	ENSDARG00000042873	30459770	ENSDART00000062925	GO:0006839	mitochondrial transport	solute carrier family 25, member 27 [Source:RefSeq_peptide;Acc:NP_956635]	slc25a27
1	30452761	20	ENSDARG00000042873	30459770	ENSDART00000062925	GO:0016020	membrane	solute carrier family 25, member 27 [Source:RefSeq_peptide;Acc:NP_956635]	slc25a27
1	30452761	20	ENSDARG00000042873	30459770	ENSDART00000062925	GO:0016021	integral to membrane	solute carrier family 25, member 27 [Source:RefSeq_peptide;Acc:NP_956635]	slc25a27
1	30461609	20	ENSDARG00000016122	30463324	ENSDART00000015190			hypothetical protein LOC563207 [Source:RefSeq_peptide;Acc:NP_001025446]	si:dkey-34f16.5
-1	30469857	20	ENSDARG00000042867	30478159	ENSDART00000037433			Novel protein similar to vertebrate nuclear receptor coactivator 1 (NCOA1) (Fragment). [Source:Uniprot/SPTREMBL;Acc:Q5RIN5]	si:dkey-34f16.6
-1	30484434	20	ENSDARG00000018257	30531525	ENSDART00000045948	GO:0003713	transcription coactivator activity	Novel protein similar to vertebrate nuclear receptor coactivator 1 (NCOA1) (Fragment). [Source:Uniprot/SPTREMBL;Acc:Q5RIG3]	si:dkey-34f16.6
-1	30484434	20	ENSDARG00000018257	30531525	ENSDART00000045948	GO:0004871	signal transducer activity	Novel protein similar to vertebrate nuclear receptor coactivator 1 (NCOA1) (Fragment). [Source:Uniprot/SPTREMBL;Acc:Q5RIG3]	si:dkey-34f16.6
-1	30484434	20	ENSDARG00000018257	30531525	ENSDART00000045948	GO:0004872	receptor activity	Novel protein similar to vertebrate nuclear receptor coactivator 1 (NCOA1) (Fragment). [Source:Uniprot/SPTREMBL;Acc:Q5RIG3]	si:dkey-34f16.6
-1	30484434	20	ENSDARG00000018257	30531525	ENSDART00000045948	GO:0005634	nucleus	Novel protein similar to vertebrate nuclear receptor coactivator 1 (NCOA1) (Fragment). [Source:Uniprot/SPTREMBL;Acc:Q5RIG3]	si:dkey-34f16.6
-1	30484434	20	ENSDARG00000018257	30531525	ENSDART00000045948	GO:0006355	regulation of transcription, DNA-dependent	Novel protein similar to vertebrate nuclear receptor coactivator 1 (NCOA1) (Fragment). [Source:Uniprot/SPTREMBL;Acc:Q5RIG3]	si:dkey-34f16.6
-1	30484434	20	ENSDARG00000018257	30531525	ENSDART00000045948	GO:0007165	signal transduction	Novel protein similar to vertebrate nuclear receptor coactivator 1 (NCOA1) (Fragment). [Source:Uniprot/SPTREMBL;Acc:Q5RIG3]	si:dkey-34f16.6
-1	30484434	20	ENSDARG00000018257	30531525	ENSDART00000045948	GO:0030528	transcription regulator activity	Novel protein similar to vertebrate nuclear receptor coactivator 1 (NCOA1) (Fragment). [Source:Uniprot/SPTREMBL;Acc:Q5RIG3]	si:dkey-34f16.6
-1	30484434	20	ENSDARG00000018257	30531525	ENSDART00000045948	GO:0045449	regulation of transcription	Novel protein similar to vertebrate nuclear receptor coactivator 1 (NCOA1) (Fragment). [Source:Uniprot/SPTREMBL;Acc:Q5RIG3]	si:dkey-34f16.6
1	30582251	20	ENSDARG00000042864	30586491	ENSDART00000062908			ribosomal protein L7-like 1 [Source:RefSeq_peptide;Acc:NP_955884]	rpl7l1
1	30582251	20	ENSDARG00000042864	30586491	ENSDART00000102677	GO:0003735	structural constituent of ribosome	ribosomal protein L7-like 1 [Source:RefSeq_peptide;Acc:NP_955884]	rpl7l1
1	30582251	20	ENSDARG00000042864	30586491	ENSDART00000102677	GO:0005622	intracellular	ribosomal protein L7-like 1 [Source:RefSeq_peptide;Acc:NP_955884]	rpl7l1
1	30582251	20	ENSDARG00000042864	30586491	ENSDART00000102677	GO:0005840	ribosome	ribosomal protein L7-like 1 [Source:RefSeq_peptide;Acc:NP_955884]	rpl7l1
1	30582251	20	ENSDARG00000042864	30586491	ENSDART00000102677	GO:0006412	translation	ribosomal protein L7-like 1 [Source:RefSeq_peptide;Acc:NP_955884]	rpl7l1
1	30582251	20	ENSDARG00000042864	30586491	ENSDART00000102677	GO:0015934	large ribosomal subunit	ribosomal protein L7-like 1 [Source:RefSeq_peptide;Acc:NP_955884]	rpl7l1
1	30582251	20	ENSDARG00000042864	30586491	ENSDART00000102677	GO:0030528	transcription regulator activity	ribosomal protein L7-like 1 [Source:RefSeq_peptide;Acc:NP_955884]	rpl7l1
1	30582251	20	ENSDARG00000042864	30586491	ENSDART00000102677	GO:0030529	ribonucleoprotein complex	ribosomal protein L7-like 1 [Source:RefSeq_peptide;Acc:NP_955884]	rpl7l1
1	30589914	20	ENSDARG00000042859	30614820	ENSDART00000062904	GO:0005215	transporter activity	hypothetical protein LOC563356 [Source:RefSeq_peptide;Acc:NP_001020700]	zgc:114092
1	30589914	20	ENSDARG00000042859	30614820	ENSDART00000062904	GO:0006810	transport	hypothetical protein LOC563356 [Source:RefSeq_peptide;Acc:NP_001020700]	zgc:114092
1	30589914	20	ENSDARG00000042859	30614820	ENSDART00000062904	GO:0016020	membrane	hypothetical protein LOC563356 [Source:RefSeq_peptide;Acc:NP_001020700]	zgc:114092
1	30589914	20	ENSDARG00000042859	30614820	ENSDART00000062904	GO:0016021	integral to membrane	hypothetical protein LOC563356 [Source:RefSeq_peptide;Acc:NP_001020700]	zgc:114092
-1	30624071	20	ENSDARG00000042854	30632398	ENSDART00000102659			hypothetical protein LOC394043 [Source:RefSeq_peptide;Acc:NP_957362]	ephx1
-1	30624071	20	ENSDARG00000042854	30632398	ENSDART00000062898	GO:0003824	catalytic activity	hypothetical protein LOC394043 [Source:RefSeq_peptide;Acc:NP_957362]	ephx1
-1	30624071	20	ENSDARG00000042854	30632398	ENSDART00000062898	GO:0004301	epoxide hydrolase activity	hypothetical protein LOC394043 [Source:RefSeq_peptide;Acc:NP_957362]	ephx1
-1	30624071	20	ENSDARG00000042854	30632398	ENSDART00000062898	GO:0005792	microsome	hypothetical protein LOC394043 [Source:RefSeq_peptide;Acc:NP_957362]	ephx1
-1	30624071	20	ENSDARG00000042854	30632398	ENSDART00000062898	GO:0009636	response to toxin	hypothetical protein LOC394043 [Source:RefSeq_peptide;Acc:NP_957362]	ephx1
-1	30624071	20	ENSDARG00000042854	30632398	ENSDART00000062898	GO:0016020	membrane	hypothetical protein LOC394043 [Source:RefSeq_peptide;Acc:NP_957362]	ephx1
-1	30635005	20	ENSDARG00000042851	30637767	ENSDART00000062895	GO:0003723	RNA binding	signal recognition particle 9 [Source:RefSeq_peptide;Acc:NP_957390]	srp9
-1	30635005	20	ENSDARG00000042851	30637767	ENSDART00000062895	GO:0005786	signal recognition particle, endoplasmic reticulum targeting	signal recognition particle 9 [Source:RefSeq_peptide;Acc:NP_957390]	srp9
-1	30635005	20	ENSDARG00000042851	30637767	ENSDART00000062895	GO:0006605	protein targeting	signal recognition particle 9 [Source:RefSeq_peptide;Acc:NP_957390]	srp9
-1	30635005	20	ENSDARG00000042851	30637767	ENSDART00000062895	GO:0045900	negative regulation of translational elongation	signal recognition particle 9 [Source:RefSeq_peptide;Acc:NP_957390]	srp9
1	30686099	20	ENSDARG00000032049	30839275	ENSDART00000062893	GO:0003674	molecular_function	hypothetical protein LOC541394 [Source:RefSeq_peptide;Acc:NP_001013539]	zgc:103638
1	30686099	20	ENSDARG00000032049	30839275	ENSDART00000026539	GO:0046907	intracellular transport	hypothetical protein LOC541394 [Source:RefSeq_peptide;Acc:NP_001013539]	zgc:103638
1	30686099	20	ENSDARG00000032049	30839275	ENSDART00000102650			hypothetical protein LOC541394 [Source:RefSeq_peptide;Acc:NP_001013539]	zgc:103638
1	30844684	20	ENSDARG00000014013	30865308	ENSDART00000019145	GO:0004872	receptor activity	lamin B receptor [Source:RefSeq_peptide;Acc:NP_001002720]	lbr
1	30844684	20	ENSDARG00000014013	30865308	ENSDART00000019145	GO:0005637	nuclear inner membrane	lamin B receptor [Source:RefSeq_peptide;Acc:NP_001002720]	lbr
1	30844684	20	ENSDARG00000014013	30865308	ENSDART00000019145	GO:0016020	membrane	lamin B receptor [Source:RefSeq_peptide;Acc:NP_001002720]	lbr
1	30844684	20	ENSDARG00000014013	30865308	ENSDART00000019145	GO:0042074	cell migration involved in gastrulation	lamin B receptor [Source:RefSeq_peptide;Acc:NP_001002720]	lbr
1	30844684	20	ENSDARG00000014013	30865308	ENSDART00000102633			lamin B receptor [Source:RefSeq_peptide;Acc:NP_001002720]	lbr
1	30844684	20	ENSDARG00000014013	30865308	ENSDART00000076419			lamin B receptor [Source:RefSeq_peptide;Acc:NP_001002720]	lbr
-1	30971255	20	ENSDARG00000014953	31027239	ENSDART00000020997	GO:0007242	intracellular signaling cascade	Novel protein similar to human and mouse cornichon homolog (Drosophila) (CNIH) (Fragment). [Source:Uniprot/SPTREMBL;Acc:Q5RIH0]	si:dkey-1j5.3
-1	30971255	20	ENSDARG00000014953	31027239	ENSDART00000020997	GO:0016020	membrane	Novel protein similar to human and mouse cornichon homolog (Drosophila) (CNIH) (Fragment). [Source:Uniprot/SPTREMBL;Acc:Q5RIH0]	si:dkey-1j5.3
1	31154296	20	ENSDARG00000008249	31193400	ENSDART00000022572	GO:0005579	membrane attack complex	Patched domain-containing protein 1. [Source:Uniprot/SWISSPROT;Acc:Q5RIV7]	si:ch211-105n9.1
1	31154296	20	ENSDARG00000008249	31193400	ENSDART00000022572	GO:0008158	hedgehog receptor activity	Patched domain-containing protein 1. [Source:Uniprot/SWISSPROT;Acc:Q5RIV7]	si:ch211-105n9.1
1	31154296	20	ENSDARG00000008249	31193400	ENSDART00000022572	GO:0016020	membrane	Patched domain-containing protein 1. [Source:Uniprot/SWISSPROT;Acc:Q5RIV7]	si:ch211-105n9.1
1	31154296	20	ENSDARG00000008249	31193400	ENSDART00000022572	GO:0016021	integral to membrane	Patched domain-containing protein 1. [Source:Uniprot/SWISSPROT;Acc:Q5RIV7]	si:ch211-105n9.1
-1	31227579	20	ENSDARG00000070110	31251442	ENSDART00000021456	GO:0001584	rhodopsin-like receptor activity	Novel protein similar to vertebrate opsin 5 (OPN5) (Fragment). [Source:Uniprot/SPTREMBL;Acc:Q5RIV6]	si:ch211-105n9.2
-1	31227579	20	ENSDARG00000070110	31251442	ENSDART00000021456	GO:0004871	signal transducer activity	Novel protein similar to vertebrate opsin 5 (OPN5) (Fragment). [Source:Uniprot/SPTREMBL;Acc:Q5RIV6]	si:ch211-105n9.2
-1	31227579	20	ENSDARG00000070110	31251442	ENSDART00000021456	GO:0004872	receptor activity	Novel protein similar to vertebrate opsin 5 (OPN5) (Fragment). [Source:Uniprot/SPTREMBL;Acc:Q5RIV6]	si:ch211-105n9.2
-1	31227579	20	ENSDARG00000070110	31251442	ENSDART00000021456	GO:0005579	membrane attack complex	Novel protein similar to vertebrate opsin 5 (OPN5) (Fragment). [Source:Uniprot/SPTREMBL;Acc:Q5RIV6]	si:ch211-105n9.2
-1	31227579	20	ENSDARG00000070110	31251442	ENSDART00000021456	GO:0007165	signal transduction	Novel protein similar to vertebrate opsin 5 (OPN5) (Fragment). [Source:Uniprot/SPTREMBL;Acc:Q5RIV6]	si:ch211-105n9.2
-1	31227579	20	ENSDARG00000070110	31251442	ENSDART00000021456	GO:0007186	G-protein coupled receptor protein signaling pathway	Novel protein similar to vertebrate opsin 5 (OPN5) (Fragment). [Source:Uniprot/SPTREMBL;Acc:Q5RIV6]	si:ch211-105n9.2
-1	31227579	20	ENSDARG00000070110	31251442	ENSDART00000021456	GO:0007601	visual perception	Novel protein similar to vertebrate opsin 5 (OPN5) (Fragment). [Source:Uniprot/SPTREMBL;Acc:Q5RIV6]	si:ch211-105n9.2
-1	31227579	20	ENSDARG00000070110	31251442	ENSDART00000021456	GO:0016020	membrane	Novel protein similar to vertebrate opsin 5 (OPN5) (Fragment). [Source:Uniprot/SPTREMBL;Acc:Q5RIV6]	si:ch211-105n9.2
-1	31227579	20	ENSDARG00000070110	31251442	ENSDART00000021456	GO:0016021	integral to membrane	Novel protein similar to vertebrate opsin 5 (OPN5) (Fragment). [Source:Uniprot/SPTREMBL;Acc:Q5RIV6]	si:ch211-105n9.2
-1	31227579	20	ENSDARG00000070110	31251442	ENSDART00000102622			Novel protein similar to vertebrate opsin 5 (OPN5) (Fragment). [Source:Uniprot/SPTREMBL;Acc:Q5RIV6]	si:ch211-105n9.2
-1	31307282	20	ENSDARG00000015224	31361003	ENSDART00000026254	GO:0003674	molecular_function	CD2-associated protein [Source:RefSeq_peptide;Acc:NP_001008583]	si:ch211-207n9.1
-1	31307282	20	ENSDARG00000015224	31361003	ENSDART00000026254	GO:0005575	cellular_component	CD2-associated protein [Source:RefSeq_peptide;Acc:NP_001008583]	si:ch211-207n9.1
-1	31307282	20	ENSDARG00000015224	31361003	ENSDART00000026254	GO:0008150	biological_process	CD2-associated protein [Source:RefSeq_peptide;Acc:NP_001008583]	si:ch211-207n9.1
-1	31307282	20	ENSDARG00000015224	31361003	ENSDART00000102611	GO:0003674	molecular_function	CD2-associated protein [Source:RefSeq_peptide;Acc:NP_001008583]	si:ch211-207n9.1
-1	31307282	20	ENSDARG00000015224	31361003	ENSDART00000102611	GO:0005575	cellular_component	CD2-associated protein [Source:RefSeq_peptide;Acc:NP_001008583]	si:ch211-207n9.1
-1	31307282	20	ENSDARG00000015224	31361003	ENSDART00000102611	GO:0008150	biological_process	CD2-associated protein [Source:RefSeq_peptide;Acc:NP_001008583]	si:ch211-207n9.1
1	31420270	20	ENSDARG00000001807	31459524	ENSDART00000037855	GO:0004872	receptor activity	death receptor 6 [Source:RefSeq_peptide;Acc:NP_001036153]	tnfrsf21
1	31420270	20	ENSDARG00000001807	31459524	ENSDART00000037855	GO:0005515	protein binding	death receptor 6 [Source:RefSeq_peptide;Acc:NP_001036153]	tnfrsf21
1	31420270	20	ENSDARG00000001807	31459524	ENSDART00000037855	GO:0007165	signal transduction	death receptor 6 [Source:RefSeq_peptide;Acc:NP_001036153]	tnfrsf21
1	31529257	20	ENSDARG00000056168	31539228	ENSDART00000078614
1	31555555	20	ENSDARG00000054299	31671822	ENSDART00000062848	GO:0005509	calcium ion binding	Novel EGF domain containing protein (Fragment). [Source:Uniprot/SPTREMBL;Acc:Q5RGN7]	si:dkey-30j22.1
1	31688012	20	ENSDARG00000006278	31691859	ENSDART00000020588	GO:0004872	receptor activity	Novel G protein-coupled receptor protein (Fragment). [Source:Uniprot/SPTREMBL;Acc:Q5RHM6]	si:dkey-30j22.2
1	31688012	20	ENSDARG00000006278	31691859	ENSDART00000020588	GO:0004930	G-protein coupled receptor activity	Novel G protein-coupled receptor protein (Fragment). [Source:Uniprot/SPTREMBL;Acc:Q5RHM6]	si:dkey-30j22.2
1	31688012	20	ENSDARG00000006278	31691859	ENSDART00000020588	GO:0007218	neuropeptide signaling pathway	Novel G protein-coupled receptor protein (Fragment). [Source:Uniprot/SPTREMBL;Acc:Q5RHM6]	si:dkey-30j22.2
1	31688012	20	ENSDARG00000006278	31691859	ENSDART00000020588	GO:0016020	membrane	Novel G protein-coupled receptor protein (Fragment). [Source:Uniprot/SPTREMBL;Acc:Q5RHM6]	si:dkey-30j22.2
1	31709005	20	ENSDARG00000025036	31710598	ENSDART00000032098	GO:0004872	receptor activity	Novel G protein-coupled receptor protein (Fragment). [Source:Uniprot/SPTREMBL;Acc:Q5RHM5]	si:dkey-30j22.4
1	31709005	20	ENSDARG00000025036	31710598	ENSDART00000032098	GO:0004930	G-protein coupled receptor activity	Novel G protein-coupled receptor protein (Fragment). [Source:Uniprot/SPTREMBL;Acc:Q5RHM5]	si:dkey-30j22.4
1	31709005	20	ENSDARG00000025036	31710598	ENSDART00000032098	GO:0007218	neuropeptide signaling pathway	Novel G protein-coupled receptor protein (Fragment). [Source:Uniprot/SPTREMBL;Acc:Q5RHM5]	si:dkey-30j22.4
1	31709005	20	ENSDARG00000025036	31710598	ENSDART00000032098	GO:0016020	membrane	Novel G protein-coupled receptor protein (Fragment). [Source:Uniprot/SPTREMBL;Acc:Q5RHM5]	si:dkey-30j22.4
1	31728098	20	ENSDARG00000042804	31728802	ENSDART00000062821
1	31740874	20	ENSDARG00000070063	31742507	ENSDART00000077943
1	31760586	20	ENSDARG00000042802	31765105	ENSDART00000062818	GO:0004872	receptor activity	Novel G protein-coupled receptor protein (Fragment). [Source:Uniprot/SPTREMBL;Acc:Q5RHM3]	si:dkey-30j22.5
1	31760586	20	ENSDARG00000042802	31765105	ENSDART00000062818	GO:0004930	G-protein coupled receptor activity	Novel G protein-coupled receptor protein (Fragment). [Source:Uniprot/SPTREMBL;Acc:Q5RHM3]	si:dkey-30j22.5
1	31760586	20	ENSDARG00000042802	31765105	ENSDART00000062818	GO:0007218	neuropeptide signaling pathway	Novel G protein-coupled receptor protein (Fragment). [Source:Uniprot/SPTREMBL;Acc:Q5RHM3]	si:dkey-30j22.5
1	31760586	20	ENSDARG00000042802	31765105	ENSDART00000062818	GO:0016020	membrane	Novel G protein-coupled receptor protein (Fragment). [Source:Uniprot/SPTREMBL;Acc:Q5RHM3]	si:dkey-30j22.5
-1	31766302	20	ENSDARG00000008029	31777457	ENSDART00000026234	GO:0006508	proteolysis	Novel protein similar to vertebrate meprin A, alpha (PABA peptide hydrolase) (MEP1A) (Fragment). [Source:Uniprot/SPTREMBL;Acc:Q5RHM2]	mep1a.2
-1	31766302	20	ENSDARG00000008029	31777457	ENSDART00000026234	GO:0006829	zinc ion transport	Novel protein similar to vertebrate meprin A, alpha (PABA peptide hydrolase) (MEP1A) (Fragment). [Source:Uniprot/SPTREMBL;Acc:Q5RHM2]	mep1a.2
-1	31766302	20	ENSDARG00000008029	31777457	ENSDART00000026234	GO:0008191	metalloendopeptidase inhibitor activity	Novel protein similar to vertebrate meprin A, alpha (PABA peptide hydrolase) (MEP1A) (Fragment). [Source:Uniprot/SPTREMBL;Acc:Q5RHM2]	mep1a.2
-1	31766302	20	ENSDARG00000008029	31777457	ENSDART00000026234	GO:0008237	metallopeptidase activity	Novel protein similar to vertebrate meprin A, alpha (PABA peptide hydrolase) (MEP1A) (Fragment). [Source:Uniprot/SPTREMBL;Acc:Q5RHM2]	mep1a.2
-1	31766302	20	ENSDARG00000008029	31777457	ENSDART00000026234	GO:0008270	zinc ion binding	Novel protein similar to vertebrate meprin A, alpha (PABA peptide hydrolase) (MEP1A) (Fragment). [Source:Uniprot/SPTREMBL;Acc:Q5RHM2]	mep1a.2
-1	31766302	20	ENSDARG00000008029	31777457	ENSDART00000026234	GO:0008533	astacin activity	Novel protein similar to vertebrate meprin A, alpha (PABA peptide hydrolase) (MEP1A) (Fragment). [Source:Uniprot/SPTREMBL;Acc:Q5RHM2]	mep1a.2
-1	31766302	20	ENSDARG00000008029	31777457	ENSDART00000026234	GO:0016020	membrane	Novel protein similar to vertebrate meprin A, alpha (PABA peptide hydrolase) (MEP1A) (Fragment). [Source:Uniprot/SPTREMBL;Acc:Q5RHM2]	mep1a.2
-1	31766302	20	ENSDARG00000008029	31777457	ENSDART00000026234	GO:0016787	hydrolase activity	Novel protein similar to vertebrate meprin A, alpha (PABA peptide hydrolase) (MEP1A) (Fragment). [Source:Uniprot/SPTREMBL;Acc:Q5RHM2]	mep1a.2
-1	31766302	20	ENSDARG00000008029	31777457	ENSDART00000026234	GO:0046872	metal ion binding	Novel protein similar to vertebrate meprin A, alpha (PABA peptide hydrolase) (MEP1A) (Fragment). [Source:Uniprot/SPTREMBL;Acc:Q5RHM2]	mep1a.2
-1	31780560	20	ENSDARG00000029747	31788856	ENSDART00000047195	GO:0006508	proteolysis	MEP1A protein [Source:RefSeq_peptide;Acc:NP_001025452]	mep1a.1
-1	31780560	20	ENSDARG00000029747	31788856	ENSDART00000047195	GO:0008237	metallopeptidase activity	MEP1A protein [Source:RefSeq_peptide;Acc:NP_001025452]	mep1a.1
-1	31780560	20	ENSDARG00000029747	31788856	ENSDART00000047195	GO:0008270	zinc ion binding	MEP1A protein [Source:RefSeq_peptide;Acc:NP_001025452]	mep1a.1
-1	31780560	20	ENSDARG00000029747	31788856	ENSDART00000047195	GO:0008533	astacin activity	MEP1A protein [Source:RefSeq_peptide;Acc:NP_001025452]	mep1a.1
-1	31780560	20	ENSDARG00000029747	31788856	ENSDART00000047195	GO:0016020	membrane	MEP1A protein [Source:RefSeq_peptide;Acc:NP_001025452]	mep1a.1
-1	31780560	20	ENSDARG00000029747	31788856	ENSDART00000047195	GO:0016787	hydrolase activity	MEP1A protein [Source:RefSeq_peptide;Acc:NP_001025452]	mep1a.1
1	31791242	20	ENSDARG00000003584	31799872	ENSDART00000016090	GO:0003824	catalytic activity	phospholipase A2, group VII [Source:RefSeq_peptide;Acc:NP_998354]	zgc:77563
1	31791242	20	ENSDARG00000003584	31799872	ENSDART00000016090	GO:0003847	1-alkyl-2-acetylglycerophosphocholine esterase activity	phospholipase A2, group VII [Source:RefSeq_peptide;Acc:NP_998354]	zgc:77563
1	31791242	20	ENSDARG00000003584	31799872	ENSDART00000016090	GO:0008247	2-acetyl-1-alkylglycerophosphocholine esterase complex	phospholipase A2, group VII [Source:RefSeq_peptide;Acc:NP_998354]	zgc:77563
1	31791242	20	ENSDARG00000003584	31799872	ENSDART00000016090	GO:0016042	lipid catabolic process	phospholipase A2, group VII [Source:RefSeq_peptide;Acc:NP_998354]	zgc:77563
1	31791242	20	ENSDARG00000003584	31799872	ENSDART00000016090	GO:0016787	hydrolase activity	phospholipase A2, group VII [Source:RefSeq_peptide;Acc:NP_998354]	zgc:77563
-1	31802691	20	ENSDARG00000042787	31811867	ENSDART00000062805			Novel protein (Fragment). [Source:Uniprot/SPTREMBL;Acc:Q5RHL8]	si:dkey-30j22.9
-1	31802691	20	ENSDARG00000042787	31811867	ENSDART00000102506			Novel protein (Fragment). [Source:Uniprot/SPTREMBL;Acc:Q5RHL8]	si:dkey-30j22.9
-1	31812630	20	ENSDARG00000070052	31816643	ENSDART00000102504			Tudor domain-containing protein 6 (Antigen NY-CO-45). [Source:Uniprot/SWISSPROT;Acc:O60522]	TDRD6
-1	31824204	20	ENSDARG00000009753	31828952	ENSDART00000017485	GO:0000166	nucleotide binding	splicing factor 3B [Source:RefSeq_peptide;Acc:NP_001002067]	sf3b14
-1	31824204	20	ENSDARG00000009753	31828952	ENSDART00000017485	GO:0003676	nucleic acid binding	splicing factor 3B [Source:RefSeq_peptide;Acc:NP_001002067]	sf3b14
-1	31824204	20	ENSDARG00000009753	31828952	ENSDART00000017485	GO:0005575	cellular_component	splicing factor 3B [Source:RefSeq_peptide;Acc:NP_001002067]	sf3b14
-1	31834924	20	ENSDARG00000023228	31870181	ENSDART00000031091	GO:0005262	calcium channel activity	visinin-like 1 [Source:RefSeq_peptide;Acc:NP_001007367]	si:dkey-30j22.11
-1	31834924	20	ENSDARG00000023228	31870181	ENSDART00000031091	GO:0005509	calcium ion binding	visinin-like 1 [Source:RefSeq_peptide;Acc:NP_001007367]	si:dkey-30j22.11
-1	31834924	20	ENSDARG00000023228	31870181	ENSDART00000031091	GO:0006816	calcium ion transport	visinin-like 1 [Source:RefSeq_peptide;Acc:NP_001007367]	si:dkey-30j22.11
-1	31834924	20	ENSDARG00000023228	31870181	ENSDART00000031091	GO:0019855	calcium channel inhibitor activity	visinin-like 1 [Source:RefSeq_peptide;Acc:NP_001007367]	si:dkey-30j22.11
-1	31964121	20	ENSDARG00000006672	32006708	ENSDART00000002773	GO:0003674	molecular_function	zinc finger protein 395 [Source:RefSeq_peptide;Acc:NP_956402]	znf395
-1	31964121	20	ENSDARG00000006672	32006708	ENSDART00000002773	GO:0005575	cellular_component	zinc finger protein 395 [Source:RefSeq_peptide;Acc:NP_956402]	znf395
-1	31964121	20	ENSDARG00000006672	32006708	ENSDART00000002773	GO:0008150	biological_process	zinc finger protein 395 [Source:RefSeq_peptide;Acc:NP_956402]	znf395
-1	31964121	20	ENSDARG00000006672	32006708	ENSDART00000102484			zinc finger protein 395 [Source:RefSeq_peptide;Acc:NP_956402]	znf395
-1	32007503	20	ENSDARG00000033949	32014618	ENSDART00000045135	GO:0003674	molecular_function	hypothetical protein LOC550375 [Source:RefSeq_peptide;Acc:NP_001017680]	fbxo16
-1	32007503	20	ENSDARG00000033949	32014618	ENSDART00000045135	GO:0005575	cellular_component	hypothetical protein LOC550375 [Source:RefSeq_peptide;Acc:NP_001017680]	fbxo16
-1	32007503	20	ENSDARG00000033949	32014618	ENSDART00000045135	GO:0008150	biological_process	hypothetical protein LOC550375 [Source:RefSeq_peptide;Acc:NP_001017680]	fbxo16
1	32015984	20	ENSDARG00000021664	32049507	ENSDART00000090549	GO:0004872	receptor activity	frizzled homolog 3 [Source:RefSeq_peptide;Acc:NP_001036226]	fzd3
1	32015984	20	ENSDARG00000021664	32049507	ENSDART00000090549	GO:0004926	non-G-protein coupled 7TM receptor activity	frizzled homolog 3 [Source:RefSeq_peptide;Acc:NP_001036226]	fzd3
1	32015984	20	ENSDARG00000021664	32049507	ENSDART00000090549	GO:0004930	G-protein coupled receptor activity	frizzled homolog 3 [Source:RefSeq_peptide;Acc:NP_001036226]	fzd3
1	32015984	20	ENSDARG00000021664	32049507	ENSDART00000090549	GO:0007166	cell surface receptor linked signal transduction	frizzled homolog 3 [Source:RefSeq_peptide;Acc:NP_001036226]	fzd3
1	32015984	20	ENSDARG00000021664	32049507	ENSDART00000090549	GO:0016020	membrane	frizzled homolog 3 [Source:RefSeq_peptide;Acc:NP_001036226]	fzd3
1	32015984	20	ENSDARG00000021664	32049507	ENSDART00000090549	GO:0016021	integral to membrane	frizzled homolog 3 [Source:RefSeq_peptide;Acc:NP_001036226]	fzd3
1	32015984	20	ENSDARG00000021664	32049507	ENSDART00000090549	GO:0021754	facial nucleus development	frizzled homolog 3 [Source:RefSeq_peptide;Acc:NP_001036226]	fzd3
1	32015984	20	ENSDARG00000021664	32049507	ENSDART00000033953			frizzled homolog 3 [Source:RefSeq_peptide;Acc:NP_001036226]	fzd3
-1	32057535	20	ENSDARG00000016464	32175551	ENSDART00000040456	GO:0000166	nucleotide binding	hypothetical protein LOC566003 [Source:RefSeq_peptide;Acc:NP_001038559]	si:ch211-89p3.3
-1	32057535	20	ENSDARG00000016464	32175551	ENSDART00000040456	GO:0000287	magnesium ion binding	hypothetical protein LOC566003 [Source:RefSeq_peptide;Acc:NP_001038559]	si:ch211-89p3.3
-1	32057535	20	ENSDARG00000016464	32175551	ENSDART00000040456	GO:0004672	protein kinase activity	hypothetical protein LOC566003 [Source:RefSeq_peptide;Acc:NP_001038559]	si:ch211-89p3.3
-1	32057535	20	ENSDARG00000016464	32175551	ENSDART00000040456	GO:0004674	protein serine/threonine kinase activity	hypothetical protein LOC566003 [Source:RefSeq_peptide;Acc:NP_001038559]	si:ch211-89p3.3
-1	32057535	20	ENSDARG00000016464	32175551	ENSDART00000040456	GO:0005083	small GTPase regulator activity	hypothetical protein LOC566003 [Source:RefSeq_peptide;Acc:NP_001038559]	si:ch211-89p3.3
-1	32057535	20	ENSDARG00000016464	32175551	ENSDART00000040456	GO:0005524	ATP binding	hypothetical protein LOC566003 [Source:RefSeq_peptide;Acc:NP_001038559]	si:ch211-89p3.3
-1	32057535	20	ENSDARG00000016464	32175551	ENSDART00000040456	GO:0005529	sugar binding	hypothetical protein LOC566003 [Source:RefSeq_peptide;Acc:NP_001038559]	si:ch211-89p3.3
-1	32057535	20	ENSDARG00000016464	32175551	ENSDART00000040456	GO:0006468	protein amino acid phosphorylation	hypothetical protein LOC566003 [Source:RefSeq_peptide;Acc:NP_001038559]	si:ch211-89p3.3
-1	32057535	20	ENSDARG00000016464	32175551	ENSDART00000040456	GO:0006829	zinc ion transport	hypothetical protein LOC566003 [Source:RefSeq_peptide;Acc:NP_001038559]	si:ch211-89p3.3
-1	32057535	20	ENSDARG00000016464	32175551	ENSDART00000040456	GO:0007242	intracellular signaling cascade	hypothetical protein LOC566003 [Source:RefSeq_peptide;Acc:NP_001038559]	si:ch211-89p3.3
-1	32057535	20	ENSDARG00000016464	32175551	ENSDART00000040456	GO:0008270	zinc ion binding	hypothetical protein LOC566003 [Source:RefSeq_peptide;Acc:NP_001038559]	si:ch211-89p3.3
-1	32057535	20	ENSDARG00000016464	32175551	ENSDART00000040456	GO:0016301	kinase activity	hypothetical protein LOC566003 [Source:RefSeq_peptide;Acc:NP_001038559]	si:ch211-89p3.3
-1	32057535	20	ENSDARG00000016464	32175551	ENSDART00000040456	GO:0016740	transferase activity	hypothetical protein LOC566003 [Source:RefSeq_peptide;Acc:NP_001038559]	si:ch211-89p3.3
-1	32057535	20	ENSDARG00000016464	32175551	ENSDART00000040456	GO:0046872	metal ion binding	hypothetical protein LOC566003 [Source:RefSeq_peptide;Acc:NP_001038559]	si:ch211-89p3.3
-1	32057535	20	ENSDARG00000016464	32175551	ENSDART00000081645			hypothetical protein LOC566003 [Source:RefSeq_peptide;Acc:NP_001038559]	si:ch211-89p3.3
-1	32138164	20	ENSDARG00000070032	32138942	ENSDART00000102446
1	32185760	20	ENSDARG00000019920	32188163	ENSDART00000019196	GO:0005160	transforming growth factor beta receptor binding	lefty1 [Source:RefSeq_peptide;Acc:NP_571035]	lft1
1	32185760	20	ENSDARG00000019920	32188163	ENSDART00000019196	GO:0008083	growth factor activity	lefty1 [Source:RefSeq_peptide;Acc:NP_571035]	lft1
1	32185760	20	ENSDARG00000019920	32188163	ENSDART00000019196	GO:0016049	cell growth	lefty1 [Source:RefSeq_peptide;Acc:NP_571035]	lft1
1	32185760	20	ENSDARG00000019920	32188163	ENSDART00000019196	GO:0035050	embryonic heart tube development	lefty1 [Source:RefSeq_peptide;Acc:NP_571035]	lft1
1	32185760	20	ENSDARG00000019920	32188163	ENSDART00000019196	GO:0040007	growth	lefty1 [Source:RefSeq_peptide;Acc:NP_571035]	lft1
-1	32191698	20	ENSDARG00000004735	32203483	ENSDART00000006954	GO:0003676	nucleic acid binding	hypothetical protein LOC619203 [Source:RefSeq_peptide;Acc:NP_001028767]	hnrpu
-1	32191698	20	ENSDARG00000004735	32203483	ENSDART00000006954	GO:0030529	ribonucleoprotein complex	hypothetical protein LOC619203 [Source:RefSeq_peptide;Acc:NP_001028767]	hnrpu
1	32222104	20	ENSDARG00000024575	32247998	ENSDART00000037195	GO:0000166	nucleotide binding	Novel protein (Fragment). [Source:Uniprot/SPTREMBL;Acc:Q5RHQ6]	si:dkeyp-8f4.3
1	32222104	20	ENSDARG00000024575	32247998	ENSDART00000037195	GO:0003777	microtubule motor activity	Novel protein (Fragment). [Source:Uniprot/SPTREMBL;Acc:Q5RHQ6]	si:dkeyp-8f4.3
1	32222104	20	ENSDARG00000024575	32247998	ENSDART00000037195	GO:0005524	ATP binding	Novel protein (Fragment). [Source:Uniprot/SPTREMBL;Acc:Q5RHQ6]	si:dkeyp-8f4.3
1	32222104	20	ENSDARG00000024575	32247998	ENSDART00000037195	GO:0005874	microtubule	Novel protein (Fragment). [Source:Uniprot/SPTREMBL;Acc:Q5RHQ6]	si:dkeyp-8f4.3
1	32222104	20	ENSDARG00000024575	32247998	ENSDART00000037195	GO:0005875	microtubule associated complex	Novel protein (Fragment). [Source:Uniprot/SPTREMBL;Acc:Q5RHQ6]	si:dkeyp-8f4.3
1	32222104	20	ENSDARG00000024575	32247998	ENSDART00000037195	GO:0007018	microtubule-based movement	Novel protein (Fragment). [Source:Uniprot/SPTREMBL;Acc:Q5RHQ6]	si:dkeyp-8f4.3
1	32250049	20	ENSDARG00000042759	32270524	ENSDART00000062761	GO:0003674	molecular_function	hypothetical protein LOC566273 [Source:RefSeq_peptide;Acc:NP_001020712]	si:dkeyp-8f4.4
1	32250049	20	ENSDARG00000042759	32270524	ENSDART00000062761	GO:0005575	cellular_component	hypothetical protein LOC566273 [Source:RefSeq_peptide;Acc:NP_001020712]	si:dkeyp-8f4.4
1	32250049	20	ENSDARG00000042759	32270524	ENSDART00000062761	GO:0008150	biological_process	hypothetical protein LOC566273 [Source:RefSeq_peptide;Acc:NP_001020712]	si:dkeyp-8f4.4
1	32276589	20	ENSDARG00000024564	32294721	ENSDART00000037065	GO:0003674	molecular_function	saccharopine dehydrogenase b [Source:RefSeq_peptide;Acc:NP_001005574]	sccpdhb
1	32276589	20	ENSDARG00000024564	32294721	ENSDART00000037065	GO:0005575	cellular_component	saccharopine dehydrogenase b [Source:RefSeq_peptide;Acc:NP_001005574]	sccpdhb
1	32276589	20	ENSDARG00000024564	32294721	ENSDART00000037065	GO:0008150	biological_process	saccharopine dehydrogenase b [Source:RefSeq_peptide;Acc:NP_001005574]	sccpdhb
-1	32306101	20	ENSDARG00000020609	32349075	ENSDART00000007584	GO:0000910	cytokinesis	synaptosome-associated protein 25a [Source:RefSeq_peptide;Acc:NP_571510]	snap25a
-1	32306101	20	ENSDARG00000020609	32349075	ENSDART00000007584	GO:0003700	transcription factor activity	synaptosome-associated protein 25a [Source:RefSeq_peptide;Acc:NP_571510]	snap25a
-1	32306101	20	ENSDARG00000020609	32349075	ENSDART00000007584	GO:0005886	plasma membrane	synaptosome-associated protein 25a [Source:RefSeq_peptide;Acc:NP_571510]	snap25a
-1	32306101	20	ENSDARG00000020609	32349075	ENSDART00000007584	GO:0006355	regulation of transcription, DNA-dependent	synaptosome-associated protein 25a [Source:RefSeq_peptide;Acc:NP_571510]	snap25a
-1	32306101	20	ENSDARG00000020609	32349075	ENSDART00000007584	GO:0019717	synaptosome	synaptosome-associated protein 25a [Source:RefSeq_peptide;Acc:NP_571510]	snap25a
-1	32306101	20	ENSDARG00000020609	32349075	ENSDART00000062738			synaptosome-associated protein 25a [Source:RefSeq_peptide;Acc:NP_571510]	snap25a
-1	32376042	20	ENSDARG00000019135	32391627	ENSDART00000023655			hypothetical protein LOC566413 [Source:RefSeq_peptide;Acc:NP_001020714]	si:dkey-20n10.1
-1	32397625	20	ENSDARG00000024537	32416444	ENSDART00000035612	GO:0005737	cytoplasm	hypothetical protein LOC566473 [Source:RefSeq_peptide;Acc:NP_001025378]	si:dkey-20n10.2
-1	32397625	20	ENSDARG00000024537	32416444	ENSDART00000035612	GO:0006817	phosphate transport	hypothetical protein LOC566473 [Source:RefSeq_peptide;Acc:NP_001025378]	si:dkey-20n10.2
-1	32397625	20	ENSDARG00000024537	32416444	ENSDART00000102366			hypothetical protein LOC566473 [Source:RefSeq_peptide;Acc:NP_001025378]	si:dkey-20n10.2
1	32461026	20	ENSDARG00000030106	32488498	ENSDART00000048375	GO:0007242	intracellular signaling cascade	stathmin-like 4 [Source:RefSeq_peptide;Acc:NP_998566]	stmn4
-1	32467677	20	ENSDARG00000041976	32484043	ENSDART00000102360			interleukin 17a/f3 [Source:RefSeq_peptide;Acc:NP_001018626]	il17a/f3
-1	32467677	20	ENSDARG00000041976	32484043	ENSDART00000061523	GO:0005125	cytokine activity	interleukin 17a/f3 [Source:RefSeq_peptide;Acc:NP_001018626]	il17a/f3
-1	32467677	20	ENSDARG00000041976	32484043	ENSDART00000061523	GO:0005576	extracellular region	interleukin 17a/f3 [Source:RefSeq_peptide;Acc:NP_001018626]	il17a/f3
-1	32467677	20	ENSDARG00000041976	32484043	ENSDART00000061523	GO:0006954	inflammatory response	interleukin 17a/f3 [Source:RefSeq_peptide;Acc:NP_001018626]	il17a/f3
-1	32467677	20	ENSDARG00000041976	32484043	ENSDART00000061523	GO:0050896	response to stimulus	interleukin 17a/f3 [Source:RefSeq_peptide;Acc:NP_001018626]	il17a/f3
-1	32478398	20	ENSDARG00000024204	32491864	ENSDART00000018304	GO:0000166	nucleotide binding	minichromosome maintenance complex component 3 [Source:RefSeq_peptide;Acc:NP_997732]	mcm3
-1	32478398	20	ENSDARG00000024204	32491864	ENSDART00000018304	GO:0003677	DNA binding	minichromosome maintenance complex component 3 [Source:RefSeq_peptide;Acc:NP_997732]	mcm3
-1	32478398	20	ENSDARG00000024204	32491864	ENSDART00000018304	GO:0005524	ATP binding	minichromosome maintenance complex component 3 [Source:RefSeq_peptide;Acc:NP_997732]	mcm3
-1	32478398	20	ENSDARG00000024204	32491864	ENSDART00000018304	GO:0005634	nucleus	minichromosome maintenance complex component 3 [Source:RefSeq_peptide;Acc:NP_997732]	mcm3
-1	32478398	20	ENSDARG00000024204	32491864	ENSDART00000018304	GO:0006270	DNA replication initiation	minichromosome maintenance complex component 3 [Source:RefSeq_peptide;Acc:NP_997732]	mcm3
-1	32478398	20	ENSDARG00000024204	32491864	ENSDART00000018304	GO:0008094	DNA-dependent ATPase activity	minichromosome maintenance complex component 3 [Source:RefSeq_peptide;Acc:NP_997732]	mcm3
-1	32478398	20	ENSDARG00000024204	32491864	ENSDART00000018304	GO:0017111	nucleoside-triphosphatase activity	minichromosome maintenance complex component 3 [Source:RefSeq_peptide;Acc:NP_997732]	mcm3
1	32493843	20	ENSDARG00000024212	32495961	ENSDART00000034492	GO:0004872	receptor activity	progestin and adipoQ receptor family member VIII [Source:RefSeq_peptide;Acc:NP_899187]	paqr8
1	32493843	20	ENSDARG00000024212	32495961	ENSDART00000034492	GO:0005496	steroid binding	progestin and adipoQ receptor family member VIII [Source:RefSeq_peptide;Acc:NP_899187]	paqr8
1	32493843	20	ENSDARG00000024212	32495961	ENSDART00000034492	GO:0005886	plasma membrane	progestin and adipoQ receptor family member VIII [Source:RefSeq_peptide;Acc:NP_899187]	paqr8
1	32493843	20	ENSDARG00000024212	32495961	ENSDART00000034492	GO:0007165	signal transduction	progestin and adipoQ receptor family member VIII [Source:RefSeq_peptide;Acc:NP_899187]	paqr8
1	32493843	20	ENSDARG00000024212	32495961	ENSDART00000034492	GO:0016021	integral to membrane	progestin and adipoQ receptor family member VIII [Source:RefSeq_peptide;Acc:NP_899187]	paqr8
1	32493843	20	ENSDARG00000024212	32495961	ENSDART00000034492	GO:0048545	response to steroid hormone stimulus	progestin and adipoQ receptor family member VIII [Source:RefSeq_peptide;Acc:NP_899187]	paqr8
1	32512099	20	ENSDARG00000024195	32524406	ENSDART00000034332	GO:0003676	nucleic acid binding	hypothetical protein LOC566703 [Source:RefSeq_peptide;Acc:NP_001038580]	si:ch211-63o20.5
1	32512099	20	ENSDARG00000024195	32524406	ENSDART00000034332	GO:0005622	intracellular	hypothetical protein LOC566703 [Source:RefSeq_peptide;Acc:NP_001038580]	si:ch211-63o20.5
1	32512099	20	ENSDARG00000024195	32524406	ENSDART00000034332	GO:0006829	zinc ion transport	hypothetical protein LOC566703 [Source:RefSeq_peptide;Acc:NP_001038580]	si:ch211-63o20.5
1	32512099	20	ENSDARG00000024195	32524406	ENSDART00000034332	GO:0008270	zinc ion binding	hypothetical protein LOC566703 [Source:RefSeq_peptide;Acc:NP_001038580]	si:ch211-63o20.5
1	32512099	20	ENSDARG00000024195	32524406	ENSDART00000034332	GO:0046872	metal ion binding	hypothetical protein LOC566703 [Source:RefSeq_peptide;Acc:NP_001038580]	si:ch211-63o20.5
-1	32528122	20	ENSDARG00000024189	32544637	ENSDART00000034252	GO:0005786	signal recognition particle, endoplasmic reticulum targeting	prepronociceptin [Source:RefSeq_peptide;Acc:NP_001015044]	pnoc
-1	32528122	20	ENSDARG00000024189	32544637	ENSDART00000034252	GO:0007218	neuropeptide signaling pathway	prepronociceptin [Source:RefSeq_peptide;Acc:NP_001015044]	pnoc
-1	32528122	20	ENSDARG00000024189	32544637	ENSDART00000034252	GO:0007268	synaptic transmission	prepronociceptin [Source:RefSeq_peptide;Acc:NP_001015044]	pnoc
-1	32528122	20	ENSDARG00000024189	32544637	ENSDART00000034252	GO:0009968	negative regulation of signal transduction	prepronociceptin [Source:RefSeq_peptide;Acc:NP_001015044]	pnoc
1	32550616	20	ENSDARG00000042000	32559734	ENSDART00000061555	GO:0000166	nucleotide binding	hypothetical protein LOC566836 [Source:RefSeq_peptide;Acc:NP_001038586]	si:ch211-63o20.7
1	32550616	20	ENSDARG00000042000	32559734	ENSDART00000061555	GO:0004672	protein kinase activity	hypothetical protein LOC566836 [Source:RefSeq_peptide;Acc:NP_001038586]	si:ch211-63o20.7
1	32550616	20	ENSDARG00000042000	32559734	ENSDART00000061555	GO:0004674	protein serine/threonine kinase activity	hypothetical protein LOC566836 [Source:RefSeq_peptide;Acc:NP_001038586]	si:ch211-63o20.7
1	32550616	20	ENSDARG00000042000	32559734	ENSDART00000061555	GO:0005524	ATP binding	hypothetical protein LOC566836 [Source:RefSeq_peptide;Acc:NP_001038586]	si:ch211-63o20.7
1	32550616	20	ENSDARG00000042000	32559734	ENSDART00000061555	GO:0006468	protein amino acid phosphorylation	hypothetical protein LOC566836 [Source:RefSeq_peptide;Acc:NP_001038586]	si:ch211-63o20.7
1	32550616	20	ENSDARG00000042000	32559734	ENSDART00000061555	GO:0016301	kinase activity	hypothetical protein LOC566836 [Source:RefSeq_peptide;Acc:NP_001038586]	si:ch211-63o20.7
1	32550616	20	ENSDARG00000042000	32559734	ENSDART00000061555	GO:0016740	transferase activity	hypothetical protein LOC566836 [Source:RefSeq_peptide;Acc:NP_001038586]	si:ch211-63o20.7
1	32550616	20	ENSDARG00000042000	32559734	ENSDART00000102329			hypothetical protein LOC566836 [Source:RefSeq_peptide;Acc:NP_001038586]	si:ch211-63o20.7
-1	32561490	20	ENSDARG00000042005	32590758	ENSDART00000061557	GO:0003824	catalytic activity	Elongator complex protein 3 (EC 2.3.1.48). [Source:Uniprot/SWISSPROT;Acc:Q5RIC0]	elp3
-1	32561490	20	ENSDARG00000042005	32590758	ENSDART00000061557	GO:0005506	iron ion binding	Elongator complex protein 3 (EC 2.3.1.48). [Source:Uniprot/SWISSPROT;Acc:Q5RIC0]	elp3
-1	32561490	20	ENSDARG00000042005	32590758	ENSDART00000061557	GO:0006754	ATP biosynthetic process	Elongator complex protein 3 (EC 2.3.1.48). [Source:Uniprot/SWISSPROT;Acc:Q5RIC0]	elp3
-1	32561490	20	ENSDARG00000042005	32590758	ENSDART00000061557	GO:0006826	iron ion transport	Elongator complex protein 3 (EC 2.3.1.48). [Source:Uniprot/SWISSPROT;Acc:Q5RIC0]	elp3
-1	32561490	20	ENSDARG00000042005	32590758	ENSDART00000061557	GO:0006879	iron ion homeostasis	Elongator complex protein 3 (EC 2.3.1.48). [Source:Uniprot/SWISSPROT;Acc:Q5RIC0]	elp3
-1	32561490	20	ENSDARG00000042005	32590758	ENSDART00000061557	GO:0008080	N-acetyltransferase activity	Elongator complex protein 3 (EC 2.3.1.48). [Source:Uniprot/SWISSPROT;Acc:Q5RIC0]	elp3
-1	32561490	20	ENSDARG00000042005	32590758	ENSDART00000061557	GO:0015986	ATP synthesis coupled proton transport	Elongator complex protein 3 (EC 2.3.1.48). [Source:Uniprot/SWISSPROT;Acc:Q5RIC0]	elp3
-1	32561490	20	ENSDARG00000042005	32590758	ENSDART00000061557	GO:0016469	proton-transporting two-sector ATPase complex	Elongator complex protein 3 (EC 2.3.1.48). [Source:Uniprot/SWISSPROT;Acc:Q5RIC0]	elp3
-1	32561490	20	ENSDARG00000042005	32590758	ENSDART00000061557	GO:0016740	transferase activity	Elongator complex protein 3 (EC 2.3.1.48). [Source:Uniprot/SWISSPROT;Acc:Q5RIC0]	elp3
-1	32561490	20	ENSDARG00000042005	32590758	ENSDART00000061557	GO:0046872	metal ion binding	Elongator complex protein 3 (EC 2.3.1.48). [Source:Uniprot/SWISSPROT;Acc:Q5RIC0]	elp3
-1	32561490	20	ENSDARG00000042005	32590758	ENSDART00000061557	GO:0046933	hydrogen ion transporting ATP synthase activity, rotational mechanism	Elongator complex protein 3 (EC 2.3.1.48). [Source:Uniprot/SWISSPROT;Acc:Q5RIC0]	elp3
-1	32561490	20	ENSDARG00000042005	32590758	ENSDART00000061557	GO:0046961	hydrogen ion transporting ATPase activity, rotational mechanism	Elongator complex protein 3 (EC 2.3.1.48). [Source:Uniprot/SWISSPROT;Acc:Q5RIC0]	elp3
-1	32561490	20	ENSDARG00000042005	32590758	ENSDART00000061557	GO:0051536	iron-sulfur cluster binding	Elongator complex protein 3 (EC 2.3.1.48). [Source:Uniprot/SWISSPROT;Acc:Q5RIC0]	elp3
1	32592085	20	ENSDARG00000008568	32608228	ENSDART00000033325	GO:0005262	calcium channel activity	hypothetical protein LOC447867 [Source:RefSeq_peptide;Acc:NP_001004606]	zgc:92470
1	32592085	20	ENSDARG00000008568	32608228	ENSDART00000033325	GO:0005488	binding	hypothetical protein LOC447867 [Source:RefSeq_peptide;Acc:NP_001004606]	zgc:92470
1	32592085	20	ENSDARG00000008568	32608228	ENSDART00000033325	GO:0005509	calcium ion binding	hypothetical protein LOC447867 [Source:RefSeq_peptide;Acc:NP_001004606]	zgc:92470
1	32592085	20	ENSDARG00000008568	32608228	ENSDART00000033325	GO:0005743	mitochondrial inner membrane	hypothetical protein LOC447867 [Source:RefSeq_peptide;Acc:NP_001004606]	zgc:92470
1	32592085	20	ENSDARG00000008568	32608228	ENSDART00000033325	GO:0006810	transport	hypothetical protein LOC447867 [Source:RefSeq_peptide;Acc:NP_001004606]	zgc:92470
1	32592085	20	ENSDARG00000008568	32608228	ENSDART00000033325	GO:0006816	calcium ion transport	hypothetical protein LOC447867 [Source:RefSeq_peptide;Acc:NP_001004606]	zgc:92470
1	32592085	20	ENSDARG00000008568	32608228	ENSDART00000033325	GO:0016020	membrane	hypothetical protein LOC447867 [Source:RefSeq_peptide;Acc:NP_001004606]	zgc:92470
1	32592085	20	ENSDARG00000008568	32608228	ENSDART00000033325	GO:0016021	integral to membrane	hypothetical protein LOC447867 [Source:RefSeq_peptide;Acc:NP_001004606]	zgc:92470
1	32592085	20	ENSDARG00000008568	32608228	ENSDART00000033325	GO:0019855	calcium channel inhibitor activity	hypothetical protein LOC447867 [Source:RefSeq_peptide;Acc:NP_001004606]	zgc:92470
1	32592085	20	ENSDARG00000008568	32608228	ENSDART00000028862			hypothetical protein LOC447867 [Source:RefSeq_peptide;Acc:NP_001004606]	zgc:92470
-1	32623719	20	ENSDARG00000054723	32718614	ENSDART00000076946			Novel protein (Fragment). [Source:Uniprot/SPTREMBL;Acc:Q5RIJ1]	si:ch211-242b18.1
-1	32623719	20	ENSDARG00000054723	32718614	ENSDART00000076973			Novel protein (Fragment). [Source:Uniprot/SPTREMBL;Acc:Q5RIJ1]	si:ch211-242b18.1
-1	32742877	20	ENSDARG00000042027	32750006	ENSDART00000061588	GO:0003677	DNA binding	paired mesoderm homeobox 1b [Source:RefSeq_peptide;Acc:NP_956344]	zgc:64199
-1	32742877	20	ENSDARG00000042027	32750006	ENSDART00000061588	GO:0003700	transcription factor activity	paired mesoderm homeobox 1b [Source:RefSeq_peptide;Acc:NP_956344]	zgc:64199
-1	32742877	20	ENSDARG00000042027	32750006	ENSDART00000061588	GO:0005634	nucleus	paired mesoderm homeobox 1b [Source:RefSeq_peptide;Acc:NP_956344]	zgc:64199
-1	32742877	20	ENSDARG00000042027	32750006	ENSDART00000061588	GO:0006350	transcription	paired mesoderm homeobox 1b [Source:RefSeq_peptide;Acc:NP_956344]	zgc:64199
-1	32742877	20	ENSDARG00000042027	32750006	ENSDART00000061588	GO:0006353	transcription termination	paired mesoderm homeobox 1b [Source:RefSeq_peptide;Acc:NP_956344]	zgc:64199
-1	32742877	20	ENSDARG00000042027	32750006	ENSDART00000061588	GO:0006355	regulation of transcription, DNA-dependent	paired mesoderm homeobox 1b [Source:RefSeq_peptide;Acc:NP_956344]	zgc:64199
-1	32742877	20	ENSDARG00000042027	32750006	ENSDART00000061588	GO:0007275	multicellular organismal development	paired mesoderm homeobox 1b [Source:RefSeq_peptide;Acc:NP_956344]	zgc:64199
-1	32742877	20	ENSDARG00000042027	32750006	ENSDART00000061588	GO:0031564	transcription antitermination	paired mesoderm homeobox 1b [Source:RefSeq_peptide;Acc:NP_956344]	zgc:64199
-1	32742877	20	ENSDARG00000042027	32750006	ENSDART00000061588	GO:0043565	sequence-specific DNA binding	paired mesoderm homeobox 1b [Source:RefSeq_peptide;Acc:NP_956344]	zgc:64199
-1	32742877	20	ENSDARG00000042027	32750006	ENSDART00000061588	GO:0045449	regulation of transcription	paired mesoderm homeobox 1b [Source:RefSeq_peptide;Acc:NP_956344]	zgc:64199
-1	32754554	20	ENSDARG00000042031	32761314	ENSDART00000061592	GO:0003674	molecular_function	hypothetical protein LOC393356 [Source:RefSeq_peptide;Acc:NP_956679]	zgc:64162
-1	32754554	20	ENSDARG00000042031	32761314	ENSDART00000061592	GO:0005575	cellular_component	hypothetical protein LOC393356 [Source:RefSeq_peptide;Acc:NP_956679]	zgc:64162
-1	32754554	20	ENSDARG00000042031	32761314	ENSDART00000061592	GO:0008150	biological_process	hypothetical protein LOC393356 [Source:RefSeq_peptide;Acc:NP_956679]	zgc:64162
-1	32795995	20	ENSDARG00000042033	32801803	ENSDART00000061596			UPF0351 protein C1orf184. [Source:Uniprot/SWISSPROT;Acc:Q5VVY1]	C1orf184
1	32809093	20	ENSDARG00000008639	32838430	ENSDART00000102282	GO:0005488	binding	hypothetical protein LOC447906 [Source:RefSeq_peptide;Acc:NP_001004644]	zgc:101095
1	32809093	20	ENSDARG00000008639	32838430	ENSDART00000102282	GO:0005871	kinesin complex	hypothetical protein LOC447906 [Source:RefSeq_peptide;Acc:NP_001004644]	zgc:101095
1	32809093	20	ENSDARG00000008639	32838430	ENSDART00000102282	GO:0008150	biological_process	hypothetical protein LOC447906 [Source:RefSeq_peptide;Acc:NP_001004644]	zgc:101095
1	32809093	20	ENSDARG00000008639	32838430	ENSDART00000102282	GO:0019894	kinesin binding	hypothetical protein LOC447906 [Source:RefSeq_peptide;Acc:NP_001004644]	zgc:101095
1	32809093	20	ENSDARG00000008639	32838430	ENSDART00000005609			hypothetical protein LOC447906 [Source:RefSeq_peptide;Acc:NP_001004644]	zgc:101095
-1	32842980	20	ENSDARG00000042055	32859610	ENSDART00000061632			Novel protein similar to vertebrate niban protein (Fragment). [Source:Uniprot/SPTREMBL;Acc:Q5RG84]	si:dkeyp-11g8.6
-1	32860929	20	ENSDARG00000042057	32871928	ENSDART00000061637	GO:0003676	nucleic acid binding	Novel protein (Fragment). [Source:Uniprot/SPTREMBL;Acc:Q5RG85]	si:dkeyp-11g8.5
-1	32860929	20	ENSDARG00000042057	32871928	ENSDART00000061637	GO:0003723	RNA binding	Novel protein (Fragment). [Source:Uniprot/SPTREMBL;Acc:Q5RG85]	si:dkeyp-11g8.5
-1	32860929	20	ENSDARG00000042057	32871928	ENSDART00000061637	GO:0004809	tRNA (guanine-N2-)-methyltransferase activity	Novel protein (Fragment). [Source:Uniprot/SPTREMBL;Acc:Q5RG85]	si:dkeyp-11g8.5
-1	32860929	20	ENSDARG00000042057	32871928	ENSDART00000061637	GO:0005622	intracellular	Novel protein (Fragment). [Source:Uniprot/SPTREMBL;Acc:Q5RG85]	si:dkeyp-11g8.5
-1	32860929	20	ENSDARG00000042057	32871928	ENSDART00000061637	GO:0008033	tRNA processing	Novel protein (Fragment). [Source:Uniprot/SPTREMBL;Acc:Q5RG85]	si:dkeyp-11g8.5
-1	32860929	20	ENSDARG00000042057	32871928	ENSDART00000061637	GO:0008270	zinc ion binding	Novel protein (Fragment). [Source:Uniprot/SPTREMBL;Acc:Q5RG85]	si:dkeyp-11g8.5
1	32874678	20	ENSDARG00000042058	32876946	ENSDART00000061641			Novel protein (Fragment). [Source:Uniprot/SPTREMBL;Acc:Q5RG87]	si:dkeyp-11g8.4
-1	32882353	20	ENSDARG00000062888	32890399	ENSDART00000075170
1	32887466	20	ENSDARG00000042052	32915890	ENSDART00000061626			Novel protein (Fragment). [Source:Uniprot/SPTREMBL;Acc:Q5RG89]	si:dkeyp-11g8.2
-1	32919269	20	ENSDARG00000031100	32933493	ENSDART00000042902			Influenza virus NS1A-binding protein homolog A (NS1-binding protein homolog A) (NS1-BP homolog A). [Source:Uniprot/SWISSPROT;Acc:Q5RG82]	ivns1abpa
-1	32919269	20	ENSDARG00000031100	32933493	ENSDART00000102258			Influenza virus NS1A-binding protein homolog A (NS1-binding protein homolog A) (NS1-BP homolog A). [Source:Uniprot/SWISSPROT;Acc:Q5RG82]	ivns1abpa
-1	32919269	20	ENSDARG00000031100	32933493	ENSDART00000061659	GO:0005515	protein binding	Influenza virus NS1A-binding protein homolog A (NS1-binding protein homolog A) (NS1-BP homolog A). [Source:Uniprot/SWISSPROT;Acc:Q5RG82]	ivns1abpa
-1	32919269	20	ENSDARG00000031100	32933493	ENSDART00000102246			Influenza virus NS1A-binding protein homolog A (NS1-binding protein homolog A) (NS1-BP homolog A). [Source:Uniprot/SWISSPROT;Acc:Q5RG82]	ivns1abpa
1	32968086	20	ENSDARG00000054810	32968334	ENSDART00000077075			Novel hemicentin protein (Fragment). [Source:Uniprot/SPTREMBL;Acc:Q5RG83]	si:dkeyp-11g8.7
1	32988726	20	ENSDARG00000016936	33101739	ENSDART00000039242			Novel hemicentin protein (Fragment). [Source:Uniprot/SPTREMBL;Acc:Q5RIP8]	si:ch211-169j21.3
1	32988726	20	ENSDARG00000016936	33101739	ENSDART00000020389	GO:0005509	calcium ion binding	Novel hemicentin protein (Fragment). [Source:Uniprot/SPTREMBL;Acc:Q5RIP8]	si:ch211-169j21.3
1	32988726	20	ENSDARG00000016936	33101739	ENSDART00000020389	GO:0005727	extrachromosomal circular DNA	Novel hemicentin protein (Fragment). [Source:Uniprot/SPTREMBL;Acc:Q5RIP8]	si:ch211-169j21.3
1	32988726	20	ENSDARG00000016936	33101739	ENSDART00000022321			Novel hemicentin protein (Fragment). [Source:Uniprot/SPTREMBL;Acc:Q5RIP8]	si:ch211-169j21.3
-1	33028766	20	ENSDARG00000019062	33108539	ENSDART00000010329	GO:0003674	molecular_function	actin related protein 2/3 complex, subunit 5B [Source:RefSeq_peptide;Acc:NP_958917]	arpc5b
-1	33028766	20	ENSDARG00000019062	33108539	ENSDART00000010329	GO:0005856	cytoskeleton	actin related protein 2/3 complex, subunit 5B [Source:RefSeq_peptide;Acc:NP_958917]	arpc5b
-1	33028766	20	ENSDARG00000019062	33108539	ENSDART00000010329	GO:0030833	regulation of actin filament polymerization	actin related protein 2/3 complex, subunit 5B [Source:RefSeq_peptide;Acc:NP_958917]	arpc5b
-1	33116000	20	ENSDARG00000017141	33130807	ENSDART00000102207			Novel protein similar to cytosolic phospholipase a2 (Cpla2) (Fragment). [Source:Uniprot/SPTREMBL;Acc:Q5RIP7]	pla2g4a
-1	33116000	20	ENSDARG00000017141	33130807	ENSDART00000023211	GO:0004289	subtilase activity	Novel protein similar to cytosolic phospholipase a2 (Cpla2) (Fragment). [Source:Uniprot/SPTREMBL;Acc:Q5RIP7]	pla2g4a
-1	33116000	20	ENSDARG00000017141	33130807	ENSDART00000023211	GO:0004620	phospholipase activity	Novel protein similar to cytosolic phospholipase a2 (Cpla2) (Fragment). [Source:Uniprot/SPTREMBL;Acc:Q5RIP7]	pla2g4a
-1	33116000	20	ENSDARG00000017141	33130807	ENSDART00000023211	GO:0006508	proteolysis	Novel protein similar to cytosolic phospholipase a2 (Cpla2) (Fragment). [Source:Uniprot/SPTREMBL;Acc:Q5RIP7]	pla2g4a
-1	33116000	20	ENSDARG00000017141	33130807	ENSDART00000023211	GO:0009395	phospholipid catabolic process	Novel protein similar to cytosolic phospholipase a2 (Cpla2) (Fragment). [Source:Uniprot/SPTREMBL;Acc:Q5RIP7]	pla2g4a
1	33132956	20	ENSDARG00000010276	33138555	ENSDART00000010028	GO:0004601	peroxidase activity	prostaglandin-endoperoxide synthase 2b [Source:RefSeq_peptide;Acc:NP_001020675]	ptgs2b
1	33132956	20	ENSDARG00000010276	33138555	ENSDART00000010028	GO:0005506	iron ion binding	prostaglandin-endoperoxide synthase 2b [Source:RefSeq_peptide;Acc:NP_001020675]	ptgs2b
1	33132956	20	ENSDARG00000010276	33138555	ENSDART00000010028	GO:0005579	membrane attack complex	prostaglandin-endoperoxide synthase 2b [Source:RefSeq_peptide;Acc:NP_001020675]	ptgs2b
1	33132956	20	ENSDARG00000010276	33138555	ENSDART00000010028	GO:0006783	heme biosynthetic process	prostaglandin-endoperoxide synthase 2b [Source:RefSeq_peptide;Acc:NP_001020675]	ptgs2b
1	33132956	20	ENSDARG00000010276	33138555	ENSDART00000010028	GO:0006826	iron ion transport	prostaglandin-endoperoxide synthase 2b [Source:RefSeq_peptide;Acc:NP_001020675]	ptgs2b
1	33132956	20	ENSDARG00000010276	33138555	ENSDART00000010028	GO:0006879	iron ion homeostasis	prostaglandin-endoperoxide synthase 2b [Source:RefSeq_peptide;Acc:NP_001020675]	ptgs2b
1	33132956	20	ENSDARG00000010276	33138555	ENSDART00000010028	GO:0016020	membrane	prostaglandin-endoperoxide synthase 2b [Source:RefSeq_peptide;Acc:NP_001020675]	ptgs2b
1	33132956	20	ENSDARG00000010276	33138555	ENSDART00000010028	GO:0016491	oxidoreductase activity	prostaglandin-endoperoxide synthase 2b [Source:RefSeq_peptide;Acc:NP_001020675]	ptgs2b
1	33132956	20	ENSDARG00000010276	33138555	ENSDART00000010028	GO:0016702	oxidoreductase activity, acting on single donors with incorporation of molecular oxygen, incorporation of two atoms of oxygen	prostaglandin-endoperoxide synthase 2b [Source:RefSeq_peptide;Acc:NP_001020675]	ptgs2b
1	33132956	20	ENSDARG00000010276	33138555	ENSDART00000010028	GO:0042221	response to chemical stimulus	prostaglandin-endoperoxide synthase 2b [Source:RefSeq_peptide;Acc:NP_001020675]	ptgs2b
1	33132956	20	ENSDARG00000010276	33138555	ENSDART00000010028	GO:0046872	metal ion binding	prostaglandin-endoperoxide synthase 2b [Source:RefSeq_peptide;Acc:NP_001020675]	ptgs2b
1	33169648	20	ENSDARG00000017634	33174780	ENSDART00000008140	GO:0005575	cellular_component	phosducin 2 [Source:RefSeq_peptide;Acc:NP_001020635]	pdc2
1	33190435	20	ENSDARG00000016630	33220892	ENSDART00000017941	GO:0000166	nucleotide binding	nuclear pore complex-associated protein TPR [Source:RefSeq_peptide;Acc:NP_001025294]	tpr
1	33190435	20	ENSDARG00000016630	33220892	ENSDART00000017941	GO:0005524	ATP binding	nuclear pore complex-associated protein TPR [Source:RefSeq_peptide;Acc:NP_001025294]	tpr
-1	33221194	20	ENSDARG00000028163	33230535	ENSDART00000030637	GO:0003674	molecular_function	proteoglycan 4 [Source:RefSeq_peptide;Acc:NP_001032762]	prg4
-1	33221194	20	ENSDARG00000028163	33230535	ENSDART00000030637	GO:0005575	cellular_component	proteoglycan 4 [Source:RefSeq_peptide;Acc:NP_001032762]	prg4
-1	33221194	20	ENSDARG00000028163	33230535	ENSDART00000030637	GO:0008150	biological_process	proteoglycan 4 [Source:RefSeq_peptide;Acc:NP_001032762]	prg4
-1	33221194	20	ENSDARG00000028163	33230535	ENSDART00000102176			proteoglycan 4 [Source:RefSeq_peptide;Acc:NP_001032762]	prg4
-1	33221194	20	ENSDARG00000028163	33230535	ENSDART00000038571			proteoglycan 4 [Source:RefSeq_peptide;Acc:NP_001032762]	prg4
1	33231402	20	ENSDARG00000027046	33247436	ENSDART00000033817	GO:0004672	protein kinase activity	SCY1-like 3 [Source:RefSeq_peptide;Acc:NP_955951]	scyl3
1	33231402	20	ENSDARG00000027046	33247436	ENSDART00000033817	GO:0005488	binding	SCY1-like 3 [Source:RefSeq_peptide;Acc:NP_955951]	scyl3
1	33231402	20	ENSDARG00000027046	33247436	ENSDART00000033817	GO:0005524	ATP binding	SCY1-like 3 [Source:RefSeq_peptide;Acc:NP_955951]	scyl3
1	33231402	20	ENSDARG00000027046	33247436	ENSDART00000033817	GO:0005575	cellular_component	SCY1-like 3 [Source:RefSeq_peptide;Acc:NP_955951]	scyl3
1	33231402	20	ENSDARG00000027046	33247436	ENSDART00000033817	GO:0006468	protein amino acid phosphorylation	SCY1-like 3 [Source:RefSeq_peptide;Acc:NP_955951]	scyl3
-1	33250134	20	ENSDARG00000042120	33265579	ENSDART00000061729	GO:0003674	molecular_function	Uncharacterized protein C1orf112 homolog. [Source:Uniprot/SWISSPROT;Acc:Q5TYP4]	si:dkey-97o5.1
-1	33250134	20	ENSDARG00000042120	33265579	ENSDART00000061729	GO:0005575	cellular_component	Uncharacterized protein C1orf112 homolog. [Source:Uniprot/SWISSPROT;Acc:Q5TYP4]	si:dkey-97o5.1
-1	33266673	20	ENSDARG00000042129	33268559	ENSDART00000061744			zona pellucida glycoprotein 3a [Source:RefSeq_peptide;Acc:NP_001013289]	zp3a.1
-1	33266673	20	ENSDARG00000042129	33268559	ENSDART00000061737			zona pellucida glycoprotein 3a [Source:RefSeq_peptide;Acc:NP_001013289]	zp3a.1
-1	33270949	20	ENSDARG00000042130	33272829	ENSDART00000061751			hypothetical protein LOC558677 [Source:RefSeq_peptide;Acc:NP_001025291]	zp3a.2
-1	33274959	20	ENSDARG00000042133	33278416	ENSDART00000061756			hypothetical protein LOC558617 [Source:RefSeq_peptide;Acc:NP_001025290]	si:dkey-51e6.1
1	33284009	20	ENSDARG00000009123	33286474	ENSDART00000009440	GO:0003676	nucleic acid binding	Novel protein similar to vertebrate selectin L (Lymphocyte adhesion molecule 1) (SELL) (Fragment). [Source:Uniprot/SPTREMBL;Acc:Q5RI70]	si:ch211-260g14.8
1	33284009	20	ENSDARG00000009123	33286474	ENSDART00000009440	GO:0005529	sugar binding	Novel protein similar to vertebrate selectin L (Lymphocyte adhesion molecule 1) (SELL) (Fragment). [Source:Uniprot/SPTREMBL;Acc:Q5RI70]	si:ch211-260g14.8
1	33284009	20	ENSDARG00000009123	33286474	ENSDART00000009440	GO:0005622	intracellular	Novel protein similar to vertebrate selectin L (Lymphocyte adhesion molecule 1) (SELL) (Fragment). [Source:Uniprot/SPTREMBL;Acc:Q5RI70]	si:ch211-260g14.8
1	33284009	20	ENSDARG00000009123	33286474	ENSDART00000009440	GO:0007155	cell adhesion	Novel protein similar to vertebrate selectin L (Lymphocyte adhesion molecule 1) (SELL) (Fragment). [Source:Uniprot/SPTREMBL;Acc:Q5RI70]	si:ch211-260g14.8
1	33284009	20	ENSDARG00000009123	33286474	ENSDART00000009440	GO:0008270	zinc ion binding	Novel protein similar to vertebrate selectin L (Lymphocyte adhesion molecule 1) (SELL) (Fragment). [Source:Uniprot/SPTREMBL;Acc:Q5RI70]	si:ch211-260g14.8
1	33284009	20	ENSDARG00000009123	33286474	ENSDART00000009440	GO:0016020	membrane	Novel protein similar to vertebrate selectin L (Lymphocyte adhesion molecule 1) (SELL) (Fragment). [Source:Uniprot/SPTREMBL;Acc:Q5RI70]	si:ch211-260g14.8
1	33294225	20	ENSDARG00000042136	33295561	ENSDART00000061763	GO:0005529	sugar binding	Novel protein similar to vertebrate selectin L (Lymphocyte adhesion molecule 1) (SELL) (Fragment). [Source:Uniprot/SPTREMBL;Acc:Q5RI69]	si:ch211-260g14.4
1	33294225	20	ENSDARG00000042136	33295561	ENSDART00000061763	GO:0007155	cell adhesion	Novel protein similar to vertebrate selectin L (Lymphocyte adhesion molecule 1) (SELL) (Fragment). [Source:Uniprot/SPTREMBL;Acc:Q5RI69]	si:ch211-260g14.4
1	33294225	20	ENSDARG00000042136	33295561	ENSDART00000061763	GO:0016020	membrane	Novel protein similar to vertebrate selectin L (Lymphocyte adhesion molecule 1) (SELL) (Fragment). [Source:Uniprot/SPTREMBL;Acc:Q5RI69]	si:ch211-260g14.4
1	33300558	20	ENSDARG00000042138	33306322	ENSDART00000061765			Novel protein similar to vertebrate selectin L (Lymphocyte adhesion molecule 1) (SELL) (Fragment). [Source:Uniprot/SPTREMBL;Acc:Q5RI68]	si:ch211-260g14.8
-1	33320384	20	ENSDARG00000020354	33338032	ENSDART00000019059	GO:0003677	DNA binding	hypothetical protein LOC558036 [Source:RefSeq_peptide;Acc:NP_001020669]	si:ch211-260g14.3
-1	33320384	20	ENSDARG00000020354	33338032	ENSDART00000019059	GO:0003700	transcription factor activity	hypothetical protein LOC558036 [Source:RefSeq_peptide;Acc:NP_001020669]	si:ch211-260g14.3
-1	33320384	20	ENSDARG00000020354	33338032	ENSDART00000019059	GO:0005634	nucleus	hypothetical protein LOC558036 [Source:RefSeq_peptide;Acc:NP_001020669]	si:ch211-260g14.3
-1	33320384	20	ENSDARG00000020354	33338032	ENSDART00000019059	GO:0006355	regulation of transcription, DNA-dependent	hypothetical protein LOC558036 [Source:RefSeq_peptide;Acc:NP_001020669]	si:ch211-260g14.3
-1	33320384	20	ENSDARG00000020354	33338032	ENSDART00000019059	GO:0006829	zinc ion transport	hypothetical protein LOC558036 [Source:RefSeq_peptide;Acc:NP_001020669]	si:ch211-260g14.3
-1	33320384	20	ENSDARG00000020354	33338032	ENSDART00000019059	GO:0008270	zinc ion binding	hypothetical protein LOC558036 [Source:RefSeq_peptide;Acc:NP_001020669]	si:ch211-260g14.3
-1	33320384	20	ENSDARG00000020354	33338032	ENSDART00000019059	GO:0043565	sequence-specific DNA binding	hypothetical protein LOC558036 [Source:RefSeq_peptide;Acc:NP_001020669]	si:ch211-260g14.3
-1	33320384	20	ENSDARG00000020354	33338032	ENSDART00000019059	GO:0045449	regulation of transcription	hypothetical protein LOC558036 [Source:RefSeq_peptide;Acc:NP_001020669]	si:ch211-260g14.3
-1	33320384	20	ENSDARG00000020354	33338032	ENSDART00000019059	GO:0046872	metal ion binding	hypothetical protein LOC558036 [Source:RefSeq_peptide;Acc:NP_001020669]	si:ch211-260g14.3
-1	33320384	20	ENSDARG00000020354	33338032	ENSDART00000102101			hypothetical protein LOC558036 [Source:RefSeq_peptide;Acc:NP_001020669]	si:ch211-260g14.3
-1	33340347	20	ENSDARG00000004697	33356779	ENSDART00000002554	GO:0003677	DNA binding	hypothetical protein LOC436617 [Source:RefSeq_peptide;Acc:NP_001002345]	rxrgb
-1	33340347	20	ENSDARG00000004697	33356779	ENSDART00000002554	GO:0003700	transcription factor activity	hypothetical protein LOC436617 [Source:RefSeq_peptide;Acc:NP_001002345]	rxrgb
-1	33340347	20	ENSDARG00000004697	33356779	ENSDART00000002554	GO:0003707	steroid hormone receptor activity	hypothetical protein LOC436617 [Source:RefSeq_peptide;Acc:NP_001002345]	rxrgb
-1	33340347	20	ENSDARG00000004697	33356779	ENSDART00000002554	GO:0004872	receptor activity	hypothetical protein LOC436617 [Source:RefSeq_peptide;Acc:NP_001002345]	rxrgb
-1	33340347	20	ENSDARG00000004697	33356779	ENSDART00000002554	GO:0004879	ligand-dependent nuclear receptor activity	hypothetical protein LOC436617 [Source:RefSeq_peptide;Acc:NP_001002345]	rxrgb
-1	33340347	20	ENSDARG00000004697	33356779	ENSDART00000002554	GO:0005496	steroid binding	hypothetical protein LOC436617 [Source:RefSeq_peptide;Acc:NP_001002345]	rxrgb
-1	33340347	20	ENSDARG00000004697	33356779	ENSDART00000002554	GO:0005634	nucleus	hypothetical protein LOC436617 [Source:RefSeq_peptide;Acc:NP_001002345]	rxrgb
-1	33340347	20	ENSDARG00000004697	33356779	ENSDART00000002554	GO:0006350	transcription	hypothetical protein LOC436617 [Source:RefSeq_peptide;Acc:NP_001002345]	rxrgb
-1	33340347	20	ENSDARG00000004697	33356779	ENSDART00000002554	GO:0006353	transcription termination	hypothetical protein LOC436617 [Source:RefSeq_peptide;Acc:NP_001002345]	rxrgb
-1	33340347	20	ENSDARG00000004697	33356779	ENSDART00000002554	GO:0006355	regulation of transcription, DNA-dependent	hypothetical protein LOC436617 [Source:RefSeq_peptide;Acc:NP_001002345]	rxrgb
-1	33340347	20	ENSDARG00000004697	33356779	ENSDART00000002554	GO:0006829	zinc ion transport	hypothetical protein LOC436617 [Source:RefSeq_peptide;Acc:NP_001002345]	rxrgb
-1	33340347	20	ENSDARG00000004697	33356779	ENSDART00000002554	GO:0008270	zinc ion binding	hypothetical protein LOC436617 [Source:RefSeq_peptide;Acc:NP_001002345]	rxrgb
-1	33340347	20	ENSDARG00000004697	33356779	ENSDART00000002554	GO:0016439	tRNA-pseudouridine synthase activity	hypothetical protein LOC436617 [Source:RefSeq_peptide;Acc:NP_001002345]	rxrgb
-1	33340347	20	ENSDARG00000004697	33356779	ENSDART00000002554	GO:0031564	transcription antitermination	hypothetical protein LOC436617 [Source:RefSeq_peptide;Acc:NP_001002345]	rxrgb
-1	33340347	20	ENSDARG00000004697	33356779	ENSDART00000002554	GO:0043565	sequence-specific DNA binding	hypothetical protein LOC436617 [Source:RefSeq_peptide;Acc:NP_001002345]	rxrgb
-1	33340347	20	ENSDARG00000004697	33356779	ENSDART00000002554	GO:0046872	metal ion binding	hypothetical protein LOC436617 [Source:RefSeq_peptide;Acc:NP_001002345]	rxrgb
-1	33340347	20	ENSDARG00000004697	33356779	ENSDART00000102075			hypothetical protein LOC436617 [Source:RefSeq_peptide;Acc:NP_001002345]	rxrgb
-1	33340347	20	ENSDARG00000004697	33356779	ENSDART00000080473			hypothetical protein LOC436617 [Source:RefSeq_peptide;Acc:NP_001002345]	rxrgb
1	33395675	20	ENSDARG00000042143	33400604	ENSDART00000061771			Novel protein (Fragment). [Source:Uniprot/SPTREMBL;Acc:Q5RI71]	si:ch211-199m3.9
1	33419650	20	ENSDARG00000012656	33448815	ENSDART00000007700	GO:0003677	DNA binding	Novel protein similar to activating transcription factor 6 (ATF6) (Fragment). [Source:Uniprot/SPTREMBL;Acc:Q5RH85]	si:ch211-199m3.9
1	33419650	20	ENSDARG00000012656	33448815	ENSDART00000007700	GO:0003700	transcription factor activity	Novel protein similar to activating transcription factor 6 (ATF6) (Fragment). [Source:Uniprot/SPTREMBL;Acc:Q5RH85]	si:ch211-199m3.9
1	33419650	20	ENSDARG00000012656	33448815	ENSDART00000007700	GO:0005634	nucleus	Novel protein similar to activating transcription factor 6 (ATF6) (Fragment). [Source:Uniprot/SPTREMBL;Acc:Q5RH85]	si:ch211-199m3.9
1	33419650	20	ENSDARG00000012656	33448815	ENSDART00000007700	GO:0006355	regulation of transcription, DNA-dependent	Novel protein similar to activating transcription factor 6 (ATF6) (Fragment). [Source:Uniprot/SPTREMBL;Acc:Q5RH85]	si:ch211-199m3.9
1	33419650	20	ENSDARG00000012656	33448815	ENSDART00000007700	GO:0043565	sequence-specific DNA binding	Novel protein similar to activating transcription factor 6 (ATF6) (Fragment). [Source:Uniprot/SPTREMBL;Acc:Q5RH85]	si:ch211-199m3.9
1	33419650	20	ENSDARG00000012656	33448815	ENSDART00000007700	GO:0046983	protein dimerization activity	Novel protein similar to activating transcription factor 6 (ATF6) (Fragment). [Source:Uniprot/SPTREMBL;Acc:Q5RH85]	si:ch211-199m3.9
-1	33453863	20	ENSDARG00000005716	33468215	ENSDART00000029620	GO:0016020	membrane	hypothetical protein LOC557997 [Source:RefSeq_peptide;Acc:NP_001038314]	si:ch211-199m3.8
-1	33453863	20	ENSDARG00000005716	33468215	ENSDART00000029620	GO:0016524	latrotoxin receptor activity	hypothetical protein LOC557997 [Source:RefSeq_peptide;Acc:NP_001038314]	si:ch211-199m3.8
1	33470667	20	ENSDARG00000002333	33507334	ENSDART00000020183			hypothetical protein LOC557909 [Source:RefSeq_peptide;Acc:NP_001038309]	si:ch211-199m3.7
1	33470667	20	ENSDARG00000002333	33507334	ENSDART00000102058			hypothetical protein LOC557909 [Source:RefSeq_peptide;Acc:NP_001038309]	si:ch211-199m3.7
-1	33511197	20	ENSDARG00000018871	33516288	ENSDART00000015000	GO:0003674	molecular_function	hypothetical protein LOC550540 [Source:RefSeq_peptide;Acc:NP_001017842]	zgc:110175
-1	33511197	20	ENSDARG00000018871	33516288	ENSDART00000015000	GO:0005575	cellular_component	hypothetical protein LOC550540 [Source:RefSeq_peptide;Acc:NP_001017842]	zgc:110175
-1	33511197	20	ENSDARG00000018871	33516288	ENSDART00000015000	GO:0008150	biological_process	hypothetical protein LOC550540 [Source:RefSeq_peptide;Acc:NP_001017842]	zgc:110175
-1	33517076	20	ENSDARG00000042157	33521310	ENSDART00000061789	GO:0003755	peptidyl-prolyl cis-trans isomerase activity	peptidylprolyl isomerase (cyclophilin)-like 6 [Source:RefSeq_peptide;Acc:NP_001018433]	zgc:110463
-1	33517076	20	ENSDARG00000042157	33521310	ENSDART00000061789	GO:0005575	cellular_component	peptidylprolyl isomerase (cyclophilin)-like 6 [Source:RefSeq_peptide;Acc:NP_001018433]	zgc:110463
-1	33517076	20	ENSDARG00000042157	33521310	ENSDART00000061789	GO:0006457	protein folding	peptidylprolyl isomerase (cyclophilin)-like 6 [Source:RefSeq_peptide;Acc:NP_001018433]	zgc:110463
-1	33517076	20	ENSDARG00000042157	33521310	ENSDART00000061789	GO:0016853	isomerase activity	peptidylprolyl isomerase (cyclophilin)-like 6 [Source:RefSeq_peptide;Acc:NP_001018433]	zgc:110463
-1	33522683	20	ENSDARG00000021913	33531071	ENSDART00000038535	GO:0000166	nucleotide binding	Novel protein (Fragment). [Source:Uniprot/SPTREMBL;Acc:Q5RH81]	si:ch211-199m3.4
-1	33522683	20	ENSDARG00000021913	33531071	ENSDART00000038535	GO:0005524	ATP binding	Novel protein (Fragment). [Source:Uniprot/SPTREMBL;Acc:Q5RH81]	si:ch211-199m3.4
-1	33522683	20	ENSDARG00000021913	33531071	ENSDART00000038535	GO:0006139	nucleobase, nucleoside, nucleotide and nucleic acid metabolic process	Novel protein (Fragment). [Source:Uniprot/SPTREMBL;Acc:Q5RH81]	si:ch211-199m3.4
-1	33522683	20	ENSDARG00000021913	33531071	ENSDART00000038535	GO:0016301	kinase activity	Novel protein (Fragment). [Source:Uniprot/SPTREMBL;Acc:Q5RH81]	si:ch211-199m3.4
-1	33522683	20	ENSDARG00000021913	33531071	ENSDART00000038535	GO:0016740	transferase activity	Novel protein (Fragment). [Source:Uniprot/SPTREMBL;Acc:Q5RH81]	si:ch211-199m3.4
-1	33522683	20	ENSDARG00000021913	33531071	ENSDART00000038535	GO:0019201	nucleotide kinase activity	Novel protein (Fragment). [Source:Uniprot/SPTREMBL;Acc:Q5RH81]	si:ch211-199m3.4
-1	33533644	20	ENSDARG00000031520	33539182	ENSDART00000049267			CDNA FLJ16163 fis, clone BRCAN2014229. [Source:Uniprot/SPTREMBL;Acc:Q6ZNF1]	NP_001001706.1
-1	33543265	20	ENSDARG00000042165	33543821	ENSDART00000061798	GO:0000166	nucleotide binding	Novel protein (Fragment). [Source:Uniprot/SPTREMBL;Acc:Q5RH82]	si:ch211-199m3.2
-1	33545745	20	ENSDARG00000017975	33551760	ENSDART00000004292			Novel protein (Fragment). [Source:Uniprot/SPTREMBL;Acc:Q5RH83]	si:ch211-199m3.2
1	33555618	20	ENSDARG00000004877	33610828	ENSDART00000002777	GO:0000166	nucleotide binding	rho-associated, coiled-coil containing protein kinase 2b [Source:RefSeq_peptide;Acc:NP_001087216]	rock2b
1	33555618	20	ENSDARG00000004877	33610828	ENSDART00000002777	GO:0004672	protein kinase activity	rho-associated, coiled-coil containing protein kinase 2b [Source:RefSeq_peptide;Acc:NP_001087216]	rock2b
1	33555618	20	ENSDARG00000004877	33610828	ENSDART00000002777	GO:0004674	protein serine/threonine kinase activity	rho-associated, coiled-coil containing protein kinase 2b [Source:RefSeq_peptide;Acc:NP_001087216]	rock2b
1	33555618	20	ENSDARG00000004877	33610828	ENSDART00000002777	GO:0005524	ATP binding	rho-associated, coiled-coil containing protein kinase 2b [Source:RefSeq_peptide;Acc:NP_001087216]	rock2b
1	33555618	20	ENSDARG00000004877	33610828	ENSDART00000002777	GO:0005622	intracellular	rho-associated, coiled-coil containing protein kinase 2b [Source:RefSeq_peptide;Acc:NP_001087216]	rock2b
1	33555618	20	ENSDARG00000004877	33610828	ENSDART00000002777	GO:0006468	protein amino acid phosphorylation	rho-associated, coiled-coil containing protein kinase 2b [Source:RefSeq_peptide;Acc:NP_001087216]	rock2b
1	33555618	20	ENSDARG00000004877	33610828	ENSDART00000002777	GO:0007165	signal transduction	rho-associated, coiled-coil containing protein kinase 2b [Source:RefSeq_peptide;Acc:NP_001087216]	rock2b
1	33555618	20	ENSDARG00000004877	33610828	ENSDART00000002777	GO:0007242	intracellular signaling cascade	rho-associated, coiled-coil containing protein kinase 2b [Source:RefSeq_peptide;Acc:NP_001087216]	rock2b
1	33555618	20	ENSDARG00000004877	33610828	ENSDART00000002777	GO:0016301	kinase activity	rho-associated, coiled-coil containing protein kinase 2b [Source:RefSeq_peptide;Acc:NP_001087216]	rock2b
1	33555618	20	ENSDARG00000004877	33610828	ENSDART00000002777	GO:0016740	transferase activity	rho-associated, coiled-coil containing protein kinase 2b [Source:RefSeq_peptide;Acc:NP_001087216]	rock2b
-1	33579993	20	ENSDARG00000042169	33580761	ENSDART00000061807			hypothetical protein LOC557251 [Source:RefSeq_peptide;Acc:NP_001038287]	si:ch211-199m3.1
-1	33616928	20	ENSDARG00000045494	33617218	ENSDART00000066910
1	33701787	20	ENSDARG00000055199	33702880	ENSDART00000034192
1	33718925	20	ENSDARG00000055082	33730177	ENSDART00000061819	GO:0000166	nucleotide binding	Novel protein similar to part of rho-associated, coiled-coil containing protein kinase 2 (Rock2) (Fragment). [Source:Uniprot/SPTREMBL;Acc:Q5SP93]	si:dkey-65b13.9
1	33718925	20	ENSDARG00000055082	33730177	ENSDART00000061819	GO:0004672	protein kinase activity	Novel protein similar to part of rho-associated, coiled-coil containing protein kinase 2 (Rock2) (Fragment). [Source:Uniprot/SPTREMBL;Acc:Q5SP93]	si:dkey-65b13.9
1	33718925	20	ENSDARG00000055082	33730177	ENSDART00000061819	GO:0004674	protein serine/threonine kinase activity	Novel protein similar to part of rho-associated, coiled-coil containing protein kinase 2 (Rock2) (Fragment). [Source:Uniprot/SPTREMBL;Acc:Q5SP93]	si:dkey-65b13.9
1	33718925	20	ENSDARG00000055082	33730177	ENSDART00000061819	GO:0005524	ATP binding	Novel protein similar to part of rho-associated, coiled-coil containing protein kinase 2 (Rock2) (Fragment). [Source:Uniprot/SPTREMBL;Acc:Q5SP93]	si:dkey-65b13.9
1	33718925	20	ENSDARG00000055082	33730177	ENSDART00000061819	GO:0006468	protein amino acid phosphorylation	Novel protein similar to part of rho-associated, coiled-coil containing protein kinase 2 (Rock2) (Fragment). [Source:Uniprot/SPTREMBL;Acc:Q5SP93]	si:dkey-65b13.9
1	33718925	20	ENSDARG00000055082	33730177	ENSDART00000061819	GO:0016301	kinase activity	Novel protein similar to part of rho-associated, coiled-coil containing protein kinase 2 (Rock2) (Fragment). [Source:Uniprot/SPTREMBL;Acc:Q5SP93]	si:dkey-65b13.9
1	33718925	20	ENSDARG00000055082	33730177	ENSDART00000061819	GO:0016740	transferase activity	Novel protein similar to part of rho-associated, coiled-coil containing protein kinase 2 (Rock2) (Fragment). [Source:Uniprot/SPTREMBL;Acc:Q5SP93]	si:dkey-65b13.9
-1	33723754	20	ENSDARG00000042178	33725036	ENSDART00000061821			hypothetical protein LOC561480 [Source:RefSeq_peptide;Acc:NP_001038427]	si:dkey-65b13.8
-1	33750011	20	ENSDARG00000027940	33751495	ENSDART00000029206	GO:0005216	ion channel activity	potassium voltage-gated channel, subfamily F, member 1 [Source:RefSeq_peptide;Acc:NP_001076280]	kcnf1
-1	33750011	20	ENSDARG00000027940	33751495	ENSDART00000029206	GO:0005249	voltage-gated potassium channel activity	potassium voltage-gated channel, subfamily F, member 1 [Source:RefSeq_peptide;Acc:NP_001076280]	kcnf1
-1	33750011	20	ENSDARG00000027940	33751495	ENSDART00000029206	GO:0005267	potassium channel activity	potassium voltage-gated channel, subfamily F, member 1 [Source:RefSeq_peptide;Acc:NP_001076280]	kcnf1
-1	33750011	20	ENSDARG00000027940	33751495	ENSDART00000029206	GO:0005515	protein binding	potassium voltage-gated channel, subfamily F, member 1 [Source:RefSeq_peptide;Acc:NP_001076280]	kcnf1
-1	33750011	20	ENSDARG00000027940	33751495	ENSDART00000029206	GO:0005579	membrane attack complex	potassium voltage-gated channel, subfamily F, member 1 [Source:RefSeq_peptide;Acc:NP_001076280]	kcnf1
-1	33750011	20	ENSDARG00000027940	33751495	ENSDART00000029206	GO:0006810	transport	potassium voltage-gated channel, subfamily F, member 1 [Source:RefSeq_peptide;Acc:NP_001076280]	kcnf1
-1	33750011	20	ENSDARG00000027940	33751495	ENSDART00000029206	GO:0006811	ion transport	potassium voltage-gated channel, subfamily F, member 1 [Source:RefSeq_peptide;Acc:NP_001076280]	kcnf1
-1	33750011	20	ENSDARG00000027940	33751495	ENSDART00000029206	GO:0006813	potassium ion transport	potassium voltage-gated channel, subfamily F, member 1 [Source:RefSeq_peptide;Acc:NP_001076280]	kcnf1
-1	33750011	20	ENSDARG00000027940	33751495	ENSDART00000029206	GO:0008076	voltage-gated potassium channel complex	potassium voltage-gated channel, subfamily F, member 1 [Source:RefSeq_peptide;Acc:NP_001076280]	kcnf1
-1	33750011	20	ENSDARG00000027940	33751495	ENSDART00000029206	GO:0016020	membrane	potassium voltage-gated channel, subfamily F, member 1 [Source:RefSeq_peptide;Acc:NP_001076280]	kcnf1
-1	33750011	20	ENSDARG00000027940	33751495	ENSDART00000029206	GO:0016021	integral to membrane	potassium voltage-gated channel, subfamily F, member 1 [Source:RefSeq_peptide;Acc:NP_001076280]	kcnf1
-1	33750011	20	ENSDARG00000027940	33751495	ENSDART00000029206	GO:0019870	potassium channel inhibitor activity	potassium voltage-gated channel, subfamily F, member 1 [Source:RefSeq_peptide;Acc:NP_001076280]	kcnf1
-1	33750011	20	ENSDARG00000027940	33751495	ENSDART00000029206	GO:0030955	potassium ion binding	potassium voltage-gated channel, subfamily F, member 1 [Source:RefSeq_peptide;Acc:NP_001076280]	kcnf1
-1	33755534	20	ENSDARG00000042182	33765779	ENSDART00000061829			Novel protein (Fragment). [Source:Uniprot/SPTREMBL;Acc:Q5SP97]	si:dkey-65b13.6
1	33773142	20	ENSDARG00000042186	33786191	ENSDART00000061836	GO:0004867	serine-type endopeptidase inhibitor activity	hypothetical protein LOC553586 [Source:RefSeq_peptide;Acc:NP_001018400]	zgc:110061
1	33773142	20	ENSDARG00000042186	33786191	ENSDART00000061836	GO:0005575	cellular_component	hypothetical protein LOC553586 [Source:RefSeq_peptide;Acc:NP_001018400]	zgc:110061
1	33773142	20	ENSDARG00000042186	33786191	ENSDART00000061836	GO:0008150	biological_process	hypothetical protein LOC553586 [Source:RefSeq_peptide;Acc:NP_001018400]	zgc:110061
1	33788469	20	ENSDARG00000032866	33882465	ENSDART00000101974			Enhancer of rudimentary homolog. [Source:Uniprot/SWISSPROT;Acc:Q98874]	erh
1	33788469	20	ENSDARG00000032866	33882465	ENSDART00000047146			Enhancer of rudimentary homolog. [Source:Uniprot/SWISSPROT;Acc:Q98874]	erh
1	33798669	20	ENSDARG00000042187	33818404	ENSDART00000061843	GO:0005579	membrane attack complex	SMEK homolog 1. [Source:Uniprot/SWISSPROT;Acc:Q5SP90]	si:dkey-65b13.2
1	33798669	20	ENSDARG00000042187	33818404	ENSDART00000061843	GO:0016020	membrane	SMEK homolog 1. [Source:Uniprot/SWISSPROT;Acc:Q5SP90]	si:dkey-65b13.2
1	33798669	20	ENSDARG00000042187	33818404	ENSDART00000061843	GO:0016021	integral to membrane	SMEK homolog 1. [Source:Uniprot/SWISSPROT;Acc:Q5SP90]	si:dkey-65b13.2
1	33866530	20	ENSDARG00000045267	33915056	ENSDART00000066577			Novel protein (Fragment). [Source:Uniprot/SPTREMBL;Acc:Q5SP92]	si:dkey-65b13.1
-1	33986186	20	ENSDARG00000006837	33991118	ENSDART00000024104	GO:0003677	DNA binding	N-myc protein (zN-Myc) (Fragment). [Source:Uniprot/SWISSPROT;Acc:Q9PSJ0]	mycn
-1	33986186	20	ENSDARG00000006837	33991118	ENSDART00000024104	GO:0003700	transcription factor activity	N-myc protein (zN-Myc) (Fragment). [Source:Uniprot/SWISSPROT;Acc:Q9PSJ0]	mycn
-1	33986186	20	ENSDARG00000006837	33991118	ENSDART00000024104	GO:0005634	nucleus	N-myc protein (zN-Myc) (Fragment). [Source:Uniprot/SWISSPROT;Acc:Q9PSJ0]	mycn
-1	33986186	20	ENSDARG00000006837	33991118	ENSDART00000024104	GO:0006355	regulation of transcription, DNA-dependent	N-myc protein (zN-Myc) (Fragment). [Source:Uniprot/SWISSPROT;Acc:Q9PSJ0]	mycn
-1	33986186	20	ENSDARG00000006837	33991118	ENSDART00000024104	GO:0030528	transcription regulator activity	N-myc protein (zN-Myc) (Fragment). [Source:Uniprot/SWISSPROT;Acc:Q9PSJ0]	mycn
-1	33986186	20	ENSDARG00000006837	33991118	ENSDART00000024104	GO:0045449	regulation of transcription	N-myc protein (zN-Myc) (Fragment). [Source:Uniprot/SWISSPROT;Acc:Q9PSJ0]	mycn
1	34014176	20	ENSDARG00000065629	34014299	ENSDART00000095291			5S ribosomal RNA [Source: RFAM 8.0]	5S_rRNA
-1	34095942	20	ENSDARG00000032117	34110240	ENSDART00000023963	GO:0003676	nucleic acid binding	Novel protein similar to vertebrate DEAD (Asp-Glu-Ala-Asp) box polypeptide 1 (DDX1) (Fragment). [Source:Uniprot/SPTREMBL;Acc:Q5RIZ5]	si:dkey-161f12.1
-1	34095942	20	ENSDARG00000032117	34110240	ENSDART00000023963	GO:0004386	helicase activity	Novel protein similar to vertebrate DEAD (Asp-Glu-Ala-Asp) box polypeptide 1 (DDX1) (Fragment). [Source:Uniprot/SPTREMBL;Acc:Q5RIZ5]	si:dkey-161f12.1
-1	34095942	20	ENSDARG00000032117	34110240	ENSDART00000023963	GO:0005524	ATP binding	Novel protein similar to vertebrate DEAD (Asp-Glu-Ala-Asp) box polypeptide 1 (DDX1) (Fragment). [Source:Uniprot/SPTREMBL;Acc:Q5RIZ5]	si:dkey-161f12.1
-1	34095942	20	ENSDARG00000032117	34110240	ENSDART00000023963	GO:0008026	ATP-dependent helicase activity	Novel protein similar to vertebrate DEAD (Asp-Glu-Ala-Asp) box polypeptide 1 (DDX1) (Fragment). [Source:Uniprot/SPTREMBL;Acc:Q5RIZ5]	si:dkey-161f12.1
-1	34095942	20	ENSDARG00000032117	34110240	ENSDART00000023963	GO:0016787	hydrolase activity	Novel protein similar to vertebrate DEAD (Asp-Glu-Ala-Asp) box polypeptide 1 (DDX1) (Fragment). [Source:Uniprot/SPTREMBL;Acc:Q5RIZ5]	si:dkey-161f12.1
	34096352		BX077780
1	34110652	20	ENSDARG00000008593	34446919	ENSDART00000047834			Neuroblastoma-amplified gene protein homolog. [Source:Uniprot/SWISSPROT;Acc:Q5TYW4]	si:ch211-214k9.1
-1	34526437	20	ENSDARG00000018921	34528623	ENSDART00000023006	GO:0003674	molecular_function	hypothetical protein LOC393590 [Source:RefSeq_peptide;Acc:NP_956912]	zgc:63724
-1	34526437	20	ENSDARG00000018921	34528623	ENSDART00000023006	GO:0005575	cellular_component	hypothetical protein LOC393590 [Source:RefSeq_peptide;Acc:NP_956912]	zgc:63724
-1	34526437	20	ENSDARG00000018921	34528623	ENSDART00000023006	GO:0008150	biological_process	hypothetical protein LOC393590 [Source:RefSeq_peptide;Acc:NP_956912]	zgc:63724
1	34616046	20	ENSDARG00000042204	34618626	ENSDART00000061879			Novel protein (Fragment). [Source:Uniprot/SPTREMBL;Acc:Q5RG31]	si:dkey-6f10.4
1	34627124	20	ENSDARG00000006830	34629527	ENSDART00000021257			Novel protein (Fragment). [Source:Uniprot/SPTREMBL;Acc:Q5RG33]	si:dkey-6f10.3
1	34627124	20	ENSDARG00000006830	34629527	ENSDART00000061882			Novel protein (Fragment). [Source:Uniprot/SPTREMBL;Acc:Q5RG33]	si:dkey-6f10.3
-1	34708683	20	ENSDARG00000042206	34711273	ENSDART00000061883			Novel protein similar to vertebrate sex comb on midleg family (Drosophila) (Fragment). [Source:Uniprot/SPTREMBL;Acc:Q5RG34]	si:dkey-6f10.1
-1	34716122	20	ENSDARG00000017266	34717574	ENSDART00000009691			Novel protein similar to vertebrate sex comb on midleg family (Drosophila) (Fragment). [Source:Uniprot/SPTREMBL;Acc:Q5RG35]	si:dkey-6f10.1
-1	34765564	20	ENSDARG00000017740	34784849	ENSDART00000021035	GO:0005579	membrane attack complex	SEC63-like [Source:RefSeq_peptide;Acc:NP_001002588]	sec63
-1	34765564	20	ENSDARG00000017740	34784849	ENSDART00000021035	GO:0006457	protein folding	SEC63-like [Source:RefSeq_peptide;Acc:NP_001002588]	sec63
-1	34765564	20	ENSDARG00000017740	34784849	ENSDART00000021035	GO:0016020	membrane	SEC63-like [Source:RefSeq_peptide;Acc:NP_001002588]	sec63
-1	34765564	20	ENSDARG00000017740	34784849	ENSDART00000021035	GO:0016021	integral to membrane	SEC63-like [Source:RefSeq_peptide;Acc:NP_001002588]	sec63
-1	34765564	20	ENSDARG00000017740	34784849	ENSDART00000021035	GO:0031072	heat shock protein binding	SEC63-like [Source:RefSeq_peptide;Acc:NP_001002588]	sec63
-1	34765564	20	ENSDARG00000017740	34784849	ENSDART00000021035	GO:0051082	unfolded protein binding	SEC63-like [Source:RefSeq_peptide;Acc:NP_001002588]	sec63
-1	34798778	20	ENSDARG00000069808	34808517	ENSDART00000101887				LOC100002205
-1	34798778	20	ENSDARG00000069808	34808517	ENSDART00000101884				LOC100002205
1	34840130	20	ENSDARG00000017107	34985126	ENSDART00000026635	GO:0003677	DNA binding	nuclear receptor subfamily 2, group E, member 1 [Source:RefSeq_peptide;Acc:NP_001003608]	nr2e1
1	34840130	20	ENSDARG00000017107	34985126	ENSDART00000026635	GO:0003700	transcription factor activity	nuclear receptor subfamily 2, group E, member 1 [Source:RefSeq_peptide;Acc:NP_001003608]	nr2e1
1	34840130	20	ENSDARG00000017107	34985126	ENSDART00000026635	GO:0003707	steroid hormone receptor activity	nuclear receptor subfamily 2, group E, member 1 [Source:RefSeq_peptide;Acc:NP_001003608]	nr2e1
1	34840130	20	ENSDARG00000017107	34985126	ENSDART00000026635	GO:0004872	receptor activity	nuclear receptor subfamily 2, group E, member 1 [Source:RefSeq_peptide;Acc:NP_001003608]	nr2e1
1	34840130	20	ENSDARG00000017107	34985126	ENSDART00000026635	GO:0004879	ligand-dependent nuclear receptor activity	nuclear receptor subfamily 2, group E, member 1 [Source:RefSeq_peptide;Acc:NP_001003608]	nr2e1
1	34840130	20	ENSDARG00000017107	34985126	ENSDART00000026635	GO:0005496	steroid binding	nuclear receptor subfamily 2, group E, member 1 [Source:RefSeq_peptide;Acc:NP_001003608]	nr2e1
1	34840130	20	ENSDARG00000017107	34985126	ENSDART00000026635	GO:0005634	nucleus	nuclear receptor subfamily 2, group E, member 1 [Source:RefSeq_peptide;Acc:NP_001003608]	nr2e1
1	34840130	20	ENSDARG00000017107	34985126	ENSDART00000026635	GO:0006350	transcription	nuclear receptor subfamily 2, group E, member 1 [Source:RefSeq_peptide;Acc:NP_001003608]	nr2e1
1	34840130	20	ENSDARG00000017107	34985126	ENSDART00000026635	GO:0006353	transcription termination	nuclear receptor subfamily 2, group E, member 1 [Source:RefSeq_peptide;Acc:NP_001003608]	nr2e1
1	34840130	20	ENSDARG00000017107	34985126	ENSDART00000026635	GO:0006355	regulation of transcription, DNA-dependent	nuclear receptor subfamily 2, group E, member 1 [Source:RefSeq_peptide;Acc:NP_001003608]	nr2e1
1	34840130	20	ENSDARG00000017107	34985126	ENSDART00000026635	GO:0006829	zinc ion transport	nuclear receptor subfamily 2, group E, member 1 [Source:RefSeq_peptide;Acc:NP_001003608]	nr2e1
1	34840130	20	ENSDARG00000017107	34985126	ENSDART00000026635	GO:0008270	zinc ion binding	nuclear receptor subfamily 2, group E, member 1 [Source:RefSeq_peptide;Acc:NP_001003608]	nr2e1
1	34840130	20	ENSDARG00000017107	34985126	ENSDART00000026635	GO:0016439	tRNA-pseudouridine synthase activity	nuclear receptor subfamily 2, group E, member 1 [Source:RefSeq_peptide;Acc:NP_001003608]	nr2e1
1	34840130	20	ENSDARG00000017107	34985126	ENSDART00000026635	GO:0031564	transcription antitermination	nuclear receptor subfamily 2, group E, member 1 [Source:RefSeq_peptide;Acc:NP_001003608]	nr2e1
1	34840130	20	ENSDARG00000017107	34985126	ENSDART00000026635	GO:0043565	sequence-specific DNA binding	nuclear receptor subfamily 2, group E, member 1 [Source:RefSeq_peptide;Acc:NP_001003608]	nr2e1
1	34840130	20	ENSDARG00000017107	34985126	ENSDART00000026635	GO:0046872	metal ion binding	nuclear receptor subfamily 2, group E, member 1 [Source:RefSeq_peptide;Acc:NP_001003608]	nr2e1
1	34840130	20	ENSDARG00000017107	34985126	ENSDART00000101855			nuclear receptor subfamily 2, group E, member 1 [Source:RefSeq_peptide;Acc:NP_001003608]	nr2e1
1	34840130	20	ENSDARG00000017107	34985126	ENSDART00000101846			nuclear receptor subfamily 2, group E, member 1 [Source:RefSeq_peptide;Acc:NP_001003608]	nr2e1
1	34840130	20	ENSDARG00000017107	34985126	ENSDART00000101837			nuclear receptor subfamily 2, group E, member 1 [Source:RefSeq_peptide;Acc:NP_001003608]	nr2e1
-1	34853946	20	ENSDARG00000008678	34880719	ENSDART00000018640			hypothetical protein LOC563511 [Source:RefSeq_peptide;Acc:NP_001032183]	snx3
1	34992782	20	ENSDARG00000042902	35060391	ENSDART00000062978	GO:0000166	nucleotide binding	Lactation elevated protein 1 homolog. [Source:Uniprot/SWISSPROT;Acc:Q5TYS0]	si:ch211-278n15.1
1	34992782	20	ENSDARG00000042902	35060391	ENSDART00000062978	GO:0005524	ATP binding	Lactation elevated protein 1 homolog. [Source:Uniprot/SWISSPROT;Acc:Q5TYS0]	si:ch211-278n15.1
1	35065462	20	ENSDARG00000042904	35111435	ENSDART00000062982	GO:0003677	DNA binding	forkhead box O5 [Source:RefSeq_peptide;Acc:NP_571160]	foxo5
1	35065462	20	ENSDARG00000042904	35111435	ENSDART00000062982	GO:0003700	transcription factor activity	forkhead box O5 [Source:RefSeq_peptide;Acc:NP_571160]	foxo5
1	35065462	20	ENSDARG00000042904	35111435	ENSDART00000062982	GO:0005634	nucleus	forkhead box O5 [Source:RefSeq_peptide;Acc:NP_571160]	foxo5
1	35065462	20	ENSDARG00000042904	35111435	ENSDART00000062982	GO:0006350	transcription	forkhead box O5 [Source:RefSeq_peptide;Acc:NP_571160]	foxo5
1	35065462	20	ENSDARG00000042904	35111435	ENSDART00000062982	GO:0006353	transcription termination	forkhead box O5 [Source:RefSeq_peptide;Acc:NP_571160]	foxo5
1	35065462	20	ENSDARG00000042904	35111435	ENSDART00000062982	GO:0006355	regulation of transcription, DNA-dependent	forkhead box O5 [Source:RefSeq_peptide;Acc:NP_571160]	foxo5
1	35065462	20	ENSDARG00000042904	35111435	ENSDART00000062982	GO:0031564	transcription antitermination	forkhead box O5 [Source:RefSeq_peptide;Acc:NP_571160]	foxo5
1	35065462	20	ENSDARG00000042904	35111435	ENSDART00000062982	GO:0043565	sequence-specific DNA binding	forkhead box O5 [Source:RefSeq_peptide;Acc:NP_571160]	foxo5
1	35065462	20	ENSDARG00000042904	35111435	ENSDART00000101821			forkhead box O5 [Source:RefSeq_peptide;Acc:NP_571160]	foxo5
1	35065462	20	ENSDARG00000042904	35111435	ENSDART00000101820			forkhead box O5 [Source:RefSeq_peptide;Acc:NP_571160]	foxo5
1	35065462	20	ENSDARG00000042904	35111435	ENSDART00000083112			forkhead box O5 [Source:RefSeq_peptide;Acc:NP_571160]	foxo5
1	35128305	20	ENSDARG00000042907	35132462	ENSDART00000062987			Novel armadillo repeat containg protein (Fragment). [Source:Uniprot/SPTREMBL;Acc:Q5RGN1]	si:dkey-222o17.2
1	35143662	20	ENSDARG00000022660	35166810	ENSDART00000101811			Novel armadillo repeat containg protein (Fragment). [Source:Uniprot/SPTREMBL;Acc:Q5RGN2]	si:dkey-222o17.2
1	35143662	20	ENSDARG00000022660	35166810	ENSDART00000038554			Novel armadillo repeat containg protein (Fragment). [Source:Uniprot/SPTREMBL;Acc:Q5RGN2]	si:dkey-222o17.2
-1	35167913	20	ENSDARG00000020693	35173795	ENSDART00000062993	GO:0003674	molecular_function	sestrin 1 [Source:RefSeq_peptide;Acc:NP_001002660]	sesn1
-1	35167913	20	ENSDARG00000020693	35173795	ENSDART00000062993	GO:0005634	nucleus	sestrin 1 [Source:RefSeq_peptide;Acc:NP_001002660]	sesn1
-1	35167913	20	ENSDARG00000020693	35173795	ENSDART00000062993	GO:0007050	cell cycle arrest	sestrin 1 [Source:RefSeq_peptide;Acc:NP_001002660]	sesn1
-1	35167913	20	ENSDARG00000020693	35173795	ENSDART00000062993	GO:0007368	determination of left/right symmetry	sestrin 1 [Source:RefSeq_peptide;Acc:NP_001002660]	sesn1
1	35211314	20	ENSDARG00000033918	35214296	ENSDART00000050683			hypothetical protein LOC100034589 [Source:RefSeq_peptide;Acc:NP_001076561]	si:ch211-51a19.5
1	35211314	20	ENSDARG00000033918	35214296	ENSDART00000101796			hypothetical protein LOC100034589 [Source:RefSeq_peptide;Acc:NP_001076561]	si:ch211-51a19.5
1	35211314	20	ENSDARG00000033918	35214296	ENSDART00000101794			hypothetical protein LOC100034589 [Source:RefSeq_peptide;Acc:NP_001076561]	si:ch211-51a19.5
1	35249166	20	ENSDARG00000002826	35256637	ENSDART00000048537	GO:0003674	molecular_function	hypothetical protein LOC445312 [Source:RefSeq_peptide;Acc:NP_001003769]	zgc:101037
1	35249166	20	ENSDARG00000002826	35256637	ENSDART00000048537	GO:0005575	cellular_component	hypothetical protein LOC445312 [Source:RefSeq_peptide;Acc:NP_001003769]	zgc:101037
1	35249166	20	ENSDARG00000002826	35256637	ENSDART00000048537	GO:0008150	biological_process	hypothetical protein LOC445312 [Source:RefSeq_peptide;Acc:NP_001003769]	zgc:101037
-1	35261140	20	ENSDARG00000013628	35279614	ENSDART00000026273			hypothetical protein LOC555639 [Source:RefSeq_peptide;Acc:NP_001038256]	si:ch211-51a19.2
1	35287318	20	ENSDARG00000026796	35349483	ENSDART00000030324	GO:0004872	receptor activity	hypothetical protein LOC555576 [Source:RefSeq_peptide;Acc:NP_001038253]	si:ch211-51a19.1
1	35287318	20	ENSDARG00000026796	35349483	ENSDART00000030324	GO:0004930	G-protein coupled receptor activity	hypothetical protein LOC555576 [Source:RefSeq_peptide;Acc:NP_001038253]	si:ch211-51a19.1
1	35287318	20	ENSDARG00000026796	35349483	ENSDART00000030324	GO:0008067	metabotropic glutamate, GABA-B-like receptor activity	hypothetical protein LOC555576 [Source:RefSeq_peptide;Acc:NP_001038253]	si:ch211-51a19.1
1	35287318	20	ENSDARG00000026796	35349483	ENSDART00000030324	GO:0016020	membrane	hypothetical protein LOC555576 [Source:RefSeq_peptide;Acc:NP_001038253]	si:ch211-51a19.1
1	35353195	20	ENSDARG00000029036	35388930	ENSDART00000034248	GO:0000166	nucleotide binding	RAB32, member RAS oncogene family [Source:RefSeq_peptide;Acc:NP_958489]	rab32
1	35353195	20	ENSDARG00000029036	35388930	ENSDART00000034248	GO:0004672	protein kinase activity	RAB32, member RAS oncogene family [Source:RefSeq_peptide;Acc:NP_958489]	rab32
1	35353195	20	ENSDARG00000029036	35388930	ENSDART00000034248	GO:0005524	ATP binding	RAB32, member RAS oncogene family [Source:RefSeq_peptide;Acc:NP_958489]	rab32
1	35353195	20	ENSDARG00000029036	35388930	ENSDART00000034248	GO:0005525	GTP binding	RAB32, member RAS oncogene family [Source:RefSeq_peptide;Acc:NP_958489]	rab32
1	35353195	20	ENSDARG00000029036	35388930	ENSDART00000034248	GO:0005579	membrane attack complex	RAB32, member RAS oncogene family [Source:RefSeq_peptide;Acc:NP_958489]	rab32
1	35353195	20	ENSDARG00000029036	35388930	ENSDART00000034248	GO:0006468	protein amino acid phosphorylation	RAB32, member RAS oncogene family [Source:RefSeq_peptide;Acc:NP_958489]	rab32
1	35353195	20	ENSDARG00000029036	35388930	ENSDART00000034248	GO:0007264	small GTPase mediated signal transduction	RAB32, member RAS oncogene family [Source:RefSeq_peptide;Acc:NP_958489]	rab32
1	35353195	20	ENSDARG00000029036	35388930	ENSDART00000034248	GO:0015031	protein transport	RAB32, member RAS oncogene family [Source:RefSeq_peptide;Acc:NP_958489]	rab32
1	35353195	20	ENSDARG00000029036	35388930	ENSDART00000034248	GO:0016020	membrane	RAB32, member RAS oncogene family [Source:RefSeq_peptide;Acc:NP_958489]	rab32
1	35393798	20	ENSDARG00000031488	35402010	ENSDART00000040496			Novel protein (Fragment). [Source:Uniprot/SPTREMBL;Acc:Q5RH17]	si:dkey-170m15.2
1	35414349	20	ENSDARG00000042924	35416749	ENSDART00000063009
1	35431249	20	ENSDARG00000005595	35462174	ENSDART00000021575			Novel protein (Fragment). [Source:Uniprot/SPTREMBL;Acc:Q5RH15]	si:dkey-170m15.2
1	35492525	20	ENSDARG00000002656	35678218	ENSDART00000101762			Novel protein similar to vertebrate syntaxin binding protein (Fragment). [Source:Uniprot/SPTREMBL;Acc:Q5RGD1]	Q5RGD1_DANRE
1	35492525	20	ENSDARG00000002656	35678218	ENSDART00000101760			Novel protein similar to vertebrate syntaxin binding protein (Fragment). [Source:Uniprot/SPTREMBL;Acc:Q5RGD1]	Q5RGD1_DANRE
1	35492525	20	ENSDARG00000002656	35678218	ENSDART00000101759			Novel protein similar to vertebrate syntaxin binding protein (Fragment). [Source:Uniprot/SPTREMBL;Acc:Q5RGD1]	Q5RGD1_DANRE
1	35492525	20	ENSDARG00000002656	35678218	ENSDART00000026719			Novel protein similar to vertebrate syntaxin binding protein (Fragment). [Source:Uniprot/SPTREMBL;Acc:Q5RGD1]	Q5RGD1_DANRE
1	35684107	20	ENSDARG00000061342	35684895	ENSDART00000087405			Hypothetical protein (Fragment). [Source:Uniprot/SPTREMBL;Acc:Q08BK8]	Q08BK8_DANRE
1	35930837	20	ENSDARG00000007179	35995760	ENSDART00000046841			hypothetical protein LOC557132 [Source:RefSeq_peptide;Acc:NP_001038284]	si:dkey-264g21.1
1	35930837	20	ENSDARG00000007179	35995760	ENSDART00000101752			hypothetical protein LOC557132 [Source:RefSeq_peptide;Acc:NP_001038284]	si:dkey-264g21.1
1	36000304	20	ENSDARG00000006044	36116826	ENSDART00000007735	GO:0016740	transferase activity	si:dkey-185l3.2 [Source:RefSeq_peptide;Acc:NP_001027901]	si:dkey-185l3.2
-1	36050508	20	ENSDARG00000053834	36051217	ENSDART00000075942			Novel protein (Fragment). [Source:Uniprot/SPTREMBL;Acc:Q5RHG2]	si:dkey-185l3.1
-1	36124489	20	ENSDARG00000015869	36139378	ENSDART00000101746			organic cation transporter like [Source:RefSeq_peptide;Acc:NP_001020659]	si:dkey-185l3.3
-1	36124489	20	ENSDARG00000015869	36139378	ENSDART00000007688	GO:0005215	transporter activity	organic cation transporter like [Source:RefSeq_peptide;Acc:NP_001020659]	si:dkey-185l3.3
-1	36124489	20	ENSDARG00000015869	36139378	ENSDART00000007688	GO:0005579	membrane attack complex	organic cation transporter like [Source:RefSeq_peptide;Acc:NP_001020659]	si:dkey-185l3.3
-1	36124489	20	ENSDARG00000015869	36139378	ENSDART00000007688	GO:0006810	transport	organic cation transporter like [Source:RefSeq_peptide;Acc:NP_001020659]	si:dkey-185l3.3
-1	36124489	20	ENSDARG00000015869	36139378	ENSDART00000007688	GO:0016020	membrane	organic cation transporter like [Source:RefSeq_peptide;Acc:NP_001020659]	si:dkey-185l3.3
-1	36124489	20	ENSDARG00000015869	36139378	ENSDART00000007688	GO:0016021	integral to membrane	organic cation transporter like [Source:RefSeq_peptide;Acc:NP_001020659]	si:dkey-185l3.3
-1	36142389	20	ENSDARG00000022767	36157199	ENSDART00000028709	GO:0005319	lipid transporter activity	hypothetical protein LOC321166 [Source:RefSeq_peptide;Acc:NP_001025233]	si:ch211-219i10.1
-1	36142389	20	ENSDARG00000022767	36157199	ENSDART00000028709	GO:0006869	lipid transport	hypothetical protein LOC321166 [Source:RefSeq_peptide;Acc:NP_001025233]	si:ch211-219i10.1
1	36188664	20	ENSDARG00000022763	36194056	ENSDART00000028471	GO:0005262	calcium channel activity	hippocalcin-like 1 [Source:RefSeq_peptide;Acc:NP_957458]	zgc:63695
1	36188664	20	ENSDARG00000022763	36194056	ENSDART00000028471	GO:0005509	calcium ion binding	hippocalcin-like 1 [Source:RefSeq_peptide;Acc:NP_957458]	zgc:63695
1	36188664	20	ENSDARG00000022763	36194056	ENSDART00000028471	GO:0005575	cellular_component	hippocalcin-like 1 [Source:RefSeq_peptide;Acc:NP_957458]	zgc:63695
1	36188664	20	ENSDARG00000022763	36194056	ENSDART00000028471	GO:0006816	calcium ion transport	hippocalcin-like 1 [Source:RefSeq_peptide;Acc:NP_957458]	zgc:63695
1	36188664	20	ENSDARG00000022763	36194056	ENSDART00000028471	GO:0019855	calcium channel inhibitor activity	hippocalcin-like 1 [Source:RefSeq_peptide;Acc:NP_957458]	zgc:63695
-1	36195851	20	ENSDARG00000009001	36209386	ENSDART00000020252	GO:0005783	endoplasmic reticulum	protein disulfide isomerase-related protein (provisional) [Source:RefSeq_peptide;Acc:NP_922915]	pdip5
-1	36195851	20	ENSDARG00000009001	36209386	ENSDART00000020252	GO:0005786	signal recognition particle, endoplasmic reticulum targeting	protein disulfide isomerase-related protein (provisional) [Source:RefSeq_peptide;Acc:NP_922915]	pdip5
-1	36195851	20	ENSDARG00000009001	36209386	ENSDART00000020252	GO:0009055	electron carrier activity	protein disulfide isomerase-related protein (provisional) [Source:RefSeq_peptide;Acc:NP_922915]	pdip5
-1	36195851	20	ENSDARG00000009001	36209386	ENSDART00000020252	GO:0009968	negative regulation of signal transduction	protein disulfide isomerase-related protein (provisional) [Source:RefSeq_peptide;Acc:NP_922915]	pdip5
-1	36195851	20	ENSDARG00000009001	36209386	ENSDART00000020252	GO:0015035	protein disulfide oxidoreductase activity	protein disulfide isomerase-related protein (provisional) [Source:RefSeq_peptide;Acc:NP_922915]	pdip5
-1	36195851	20	ENSDARG00000009001	36209386	ENSDART00000020252	GO:0016853	isomerase activity	protein disulfide isomerase-related protein (provisional) [Source:RefSeq_peptide;Acc:NP_922915]	pdip5
-1	36195851	20	ENSDARG00000009001	36209386	ENSDART00000020252	GO:0045454	cell redox homeostasis	protein disulfide isomerase-related protein (provisional) [Source:RefSeq_peptide;Acc:NP_922915]	pdip5
-1	36195851	20	ENSDARG00000009001	36209386	ENSDART00000101722			protein disulfide isomerase-related protein (provisional) [Source:RefSeq_peptide;Acc:NP_922915]	pdip5
-1	36218503	20	ENSDARG00000030832	36359442	ENSDART00000008840	GO:0016021	integral to membrane	si:dkey-181f18.3 [Source:RefSeq_peptide;Acc:NP_001025283]	si:dkey-181f18.3
1	36404488	20	ENSDARG00000002847	36432830	ENSDART00000014163			Novel protein similar to vertebrate fibronectin type III domain containing 1 (FNDC1) (Fragment). [Source:Uniprot/SPTREMBL;Acc:Q5SPC4]	si:ch211-198b3.2
-1	36488452	20	ENSDARG00000042644	36496825	ENSDART00000062556	GO:0004784	superoxide dismutase activity	superoxide dismutase 2, mitochondrial precursor [Source:RefSeq_peptide;Acc:NP_956270]	sod2
-1	36488452	20	ENSDARG00000042644	36496825	ENSDART00000062556	GO:0006801	superoxide metabolic process	superoxide dismutase 2, mitochondrial precursor [Source:RefSeq_peptide;Acc:NP_956270]	sod2
-1	36488452	20	ENSDARG00000042644	36496825	ENSDART00000062556	GO:0016491	oxidoreductase activity	superoxide dismutase 2, mitochondrial precursor [Source:RefSeq_peptide;Acc:NP_956270]	sod2
-1	36488452	20	ENSDARG00000042644	36496825	ENSDART00000062556	GO:0046686	response to cadmium ion	superoxide dismutase 2, mitochondrial precursor [Source:RefSeq_peptide;Acc:NP_956270]	sod2
-1	36488452	20	ENSDARG00000042644	36496825	ENSDART00000062556	GO:0046872	metal ion binding	superoxide dismutase 2, mitochondrial precursor [Source:RefSeq_peptide;Acc:NP_956270]	sod2
-1	36488452	20	ENSDARG00000042644	36496825	ENSDART00000062556	GO:0051597	response to methylmercury	superoxide dismutase 2, mitochondrial precursor [Source:RefSeq_peptide;Acc:NP_956270]	sod2
1	36497798	20	ENSDARG00000042642	36504589	ENSDART00000062552			Wilms tumor 1 associated protein [Source:RefSeq_peptide;Acc:NP_956147]	wtap
1	36504864	20	ENSDARG00000007127	36513408	ENSDART00000006778	GO:0016740	transferase activity	acetyl-CoA acetyltransferase 2 [Source:RefSeq_peptide;Acc:NP_571445]	acat2
1	36504864	20	ENSDARG00000007127	36513408	ENSDART00000062541			acetyl-CoA acetyltransferase 2 [Source:RefSeq_peptide;Acc:NP_571445]	acat2
1	36524390	20	ENSDARG00000017532	36533444	ENSDART00000022951	GO:0000166	nucleotide binding	Novel protein similar to vertebrate kinesin-like family member protein (Fragment). [Source:Uniprot/SPTREMBL;Acc:Q5SPA2]	si:ch211-195e3.4
1	36524390	20	ENSDARG00000017532	36533444	ENSDART00000022951	GO:0003777	microtubule motor activity	Novel protein similar to vertebrate kinesin-like family member protein (Fragment). [Source:Uniprot/SPTREMBL;Acc:Q5SPA2]	si:ch211-195e3.4
1	36524390	20	ENSDARG00000017532	36533444	ENSDART00000022951	GO:0005524	ATP binding	Novel protein similar to vertebrate kinesin-like family member protein (Fragment). [Source:Uniprot/SPTREMBL;Acc:Q5SPA2]	si:ch211-195e3.4
1	36524390	20	ENSDARG00000017532	36533444	ENSDART00000022951	GO:0005874	microtubule	Novel protein similar to vertebrate kinesin-like family member protein (Fragment). [Source:Uniprot/SPTREMBL;Acc:Q5SPA2]	si:ch211-195e3.4
1	36524390	20	ENSDARG00000017532	36533444	ENSDART00000022951	GO:0005875	microtubule associated complex	Novel protein similar to vertebrate kinesin-like family member protein (Fragment). [Source:Uniprot/SPTREMBL;Acc:Q5SPA2]	si:ch211-195e3.4
1	36524390	20	ENSDARG00000017532	36533444	ENSDART00000022951	GO:0007018	microtubule-based movement	Novel protein similar to vertebrate kinesin-like family member protein (Fragment). [Source:Uniprot/SPTREMBL;Acc:Q5SPA2]	si:ch211-195e3.4
1	36535056	20	ENSDARG00000042630	36541784	ENSDART00000062536	GO:0003674	molecular_function	hypothetical protein LOC393167 [Source:RefSeq_peptide;Acc:NP_956492]	zgc:56136
1	36535056	20	ENSDARG00000042630	36541784	ENSDART00000062536	GO:0005575	cellular_component	hypothetical protein LOC393167 [Source:RefSeq_peptide;Acc:NP_956492]	zgc:56136
1	36535056	20	ENSDARG00000042630	36541784	ENSDART00000062536	GO:0008150	biological_process	hypothetical protein LOC393167 [Source:RefSeq_peptide;Acc:NP_956492]	zgc:56136
-1	36546281	20	ENSDARG00000042627	36577494	ENSDART00000062532			Novel protein (Fragment). [Source:Uniprot/SPTREMBL;Acc:Q5SPA0]	nhsl1
-1	36715485	20	ENSDARG00000042623	36733450	ENSDART00000067798	GO:0000062	acyl-CoA binding	acyl-Coenzyme A binding domain containing 3 [Source:RefSeq_peptide;Acc:NP_998162]	acbd3
-1	36715485	20	ENSDARG00000042623	36733450	ENSDART00000067798	GO:0006810	transport	acyl-Coenzyme A binding domain containing 3 [Source:RefSeq_peptide;Acc:NP_998162]	acbd3
-1	36715485	20	ENSDARG00000042623	36733450	ENSDART00000067798	GO:0016021	integral to membrane	acyl-Coenzyme A binding domain containing 3 [Source:RefSeq_peptide;Acc:NP_998162]	acbd3
-1	36715485	20	ENSDARG00000042623	36733450	ENSDART00000062525			acyl-Coenzyme A binding domain containing 3 [Source:RefSeq_peptide;Acc:NP_998162]	acbd3
-1	36715485	20	ENSDARG00000042623	36733450	ENSDART00000062528			acyl-Coenzyme A binding domain containing 3 [Source:RefSeq_peptide;Acc:NP_998162]	acbd3
-1	36821616	20	ENSDARG00000053699	36822617	ENSDART00000075775				LOC558616
-1	36825846	20	ENSDARG00000003058	36857018	ENSDART00000010494	GO:0005262	calcium channel activity	chemokine (C-C motif) receptor 6a [Source:RefSeq_peptide;Acc:NP_001002125]	ccr6a
-1	36825846	20	ENSDARG00000003058	36857018	ENSDART00000010494	GO:0005509	calcium ion binding	chemokine (C-C motif) receptor 6a [Source:RefSeq_peptide;Acc:NP_001002125]	ccr6a
-1	36825846	20	ENSDARG00000003058	36857018	ENSDART00000010494	GO:0005575	cellular_component	chemokine (C-C motif) receptor 6a [Source:RefSeq_peptide;Acc:NP_001002125]	ccr6a
-1	36825846	20	ENSDARG00000003058	36857018	ENSDART00000010494	GO:0006816	calcium ion transport	chemokine (C-C motif) receptor 6a [Source:RefSeq_peptide;Acc:NP_001002125]	ccr6a
-1	36825846	20	ENSDARG00000003058	36857018	ENSDART00000010494	GO:0019855	calcium channel inhibitor activity	chemokine (C-C motif) receptor 6a [Source:RefSeq_peptide;Acc:NP_001002125]	ccr6a
-1	36935157	20	ENSDARG00000008209	37063171	ENSDART00000044397	GO:0000166	nucleotide binding	hypothetical protein LOC559505 [Source:RefSeq_peptide;Acc:NP_001038364]	si:dkey-260n20.1
-1	36935157	20	ENSDARG00000008209	37063171	ENSDART00000044397	GO:0003700	transcription factor activity	hypothetical protein LOC559505 [Source:RefSeq_peptide;Acc:NP_001038364]	si:dkey-260n20.1
-1	36935157	20	ENSDARG00000008209	37063171	ENSDART00000044397	GO:0005524	ATP binding	hypothetical protein LOC559505 [Source:RefSeq_peptide;Acc:NP_001038364]	si:dkey-260n20.1
-1	36935157	20	ENSDARG00000008209	37063171	ENSDART00000044397	GO:0005529	sugar binding	hypothetical protein LOC559505 [Source:RefSeq_peptide;Acc:NP_001038364]	si:dkey-260n20.1
-1	36935157	20	ENSDARG00000008209	37063171	ENSDART00000044397	GO:0005634	nucleus	hypothetical protein LOC559505 [Source:RefSeq_peptide;Acc:NP_001038364]	si:dkey-260n20.1
-1	36935157	20	ENSDARG00000008209	37063171	ENSDART00000044397	GO:0006355	regulation of transcription, DNA-dependent	hypothetical protein LOC559505 [Source:RefSeq_peptide;Acc:NP_001038364]	si:dkey-260n20.1
-1	36935157	20	ENSDARG00000008209	37063171	ENSDART00000044397	GO:0008270	zinc ion binding	hypothetical protein LOC559505 [Source:RefSeq_peptide;Acc:NP_001038364]	si:dkey-260n20.1
-1	37123570	20	ENSDARG00000042571	37130265	ENSDART00000062441	GO:0003676	nucleic acid binding	ribonuclease H1 [Source:RefSeq_peptide;Acc:NP_001002659]	rnaseh1
-1	37123570	20	ENSDARG00000042571	37130265	ENSDART00000062441	GO:0004523	ribonuclease H activity	ribonuclease H1 [Source:RefSeq_peptide;Acc:NP_001002659]	rnaseh1
-1	37123570	20	ENSDARG00000042571	37130265	ENSDART00000062441	GO:0005575	cellular_component	ribonuclease H1 [Source:RefSeq_peptide;Acc:NP_001002659]	rnaseh1
-1	37123570	20	ENSDARG00000042571	37130265	ENSDART00000062441	GO:0008150	biological_process	ribonuclease H1 [Source:RefSeq_peptide;Acc:NP_001002659]	rnaseh1
1	37131922	20	ENSDARG00000042566	37136790	ENSDART00000062436	GO:0003735	structural constituent of ribosome	40S ribosomal protein S7. [Source:Uniprot/SWISSPROT;Acc:P62084]	rps7
1	37131922	20	ENSDARG00000042566	37136790	ENSDART00000062436	GO:0005622	intracellular	40S ribosomal protein S7. [Source:Uniprot/SWISSPROT;Acc:P62084]	rps7
1	37131922	20	ENSDARG00000042566	37136790	ENSDART00000062436	GO:0005840	ribosome	40S ribosomal protein S7. [Source:Uniprot/SWISSPROT;Acc:P62084]	rps7
1	37131922	20	ENSDARG00000042566	37136790	ENSDART00000062436	GO:0006412	translation	40S ribosomal protein S7. [Source:Uniprot/SWISSPROT;Acc:P62084]	rps7
1	37131922	20	ENSDARG00000042566	37136790	ENSDART00000062436	GO:0030529	ribonucleoprotein complex	40S ribosomal protein S7. [Source:Uniprot/SWISSPROT;Acc:P62084]	rps7
1	37134236	20	ENSDARG00000047117	37134456	ENSDART00000068826			Small nucleolar RNA SNORA73 [Source: RFAM 8.0]	SNORA73
1	37135058	20	ENSDARG00000046347	37135277	ENSDART00000068056			Small nucleolar RNA SNORA73 [Source: RFAM 8.0]	SNORA73
1	37135715	20	ENSDARG00000047619	37135935	ENSDART00000069328			Small nucleolar RNA SNORA73 [Source: RFAM 8.0]	SNORA73
1	37136259	20	ENSDARG00000047689	37136479	ENSDART00000069398			Small nucleolar RNA SNORA73 [Source: RFAM 8.0]	SNORA73
1	37138258	20	ENSDARG00000042562	37153702	ENSDART00000062429	GO:0004037	allantoicase activity	Allantoicase (EC 3.5.3.4) (Allantoate amidinohydrolase). [Source:Uniprot/SWISSPROT;Acc:Q6DGA6]	allc
1	37138258	20	ENSDARG00000042562	37153702	ENSDART00000062429	GO:0005575	cellular_component	Allantoicase (EC 3.5.3.4) (Allantoate amidinohydrolase). [Source:Uniprot/SWISSPROT;Acc:Q6DGA6]	allc
1	37138258	20	ENSDARG00000042562	37153702	ENSDART00000062429	GO:0016787	hydrolase activity	Allantoicase (EC 3.5.3.4) (Allantoate amidinohydrolase). [Source:Uniprot/SWISSPROT;Acc:Q6DGA6]	allc
1	37472949	20	ENSDARG00000024870	37475589	ENSDART00000033588			SRY-box containing gene 11b (sox11b), mRNA [Source:RefSeq_dna;Acc:NM_131337]	sox11b
1	37643884	20	ENSDARG00000042557	37671998	ENSDART00000062421	GO:0005506	iron ion binding	ring finger protein 144 [Source:RefSeq_peptide;Acc:NP_001002727]	rnf144
1	37643884	20	ENSDARG00000042557	37671998	ENSDART00000062421	GO:0005515	protein binding	ring finger protein 144 [Source:RefSeq_peptide;Acc:NP_001002727]	rnf144
1	37643884	20	ENSDARG00000042557	37671998	ENSDART00000062421	GO:0005579	membrane attack complex	ring finger protein 144 [Source:RefSeq_peptide;Acc:NP_001002727]	rnf144
1	37643884	20	ENSDARG00000042557	37671998	ENSDART00000062421	GO:0006118	electron transport	ring finger protein 144 [Source:RefSeq_peptide;Acc:NP_001002727]	rnf144
1	37643884	20	ENSDARG00000042557	37671998	ENSDART00000062421	GO:0006829	zinc ion transport	ring finger protein 144 [Source:RefSeq_peptide;Acc:NP_001002727]	rnf144
1	37643884	20	ENSDARG00000042557	37671998	ENSDART00000062421	GO:0008270	zinc ion binding	ring finger protein 144 [Source:RefSeq_peptide;Acc:NP_001002727]	rnf144
1	37643884	20	ENSDARG00000042557	37671998	ENSDART00000062421	GO:0009055	electron carrier activity	ring finger protein 144 [Source:RefSeq_peptide;Acc:NP_001002727]	rnf144
1	37643884	20	ENSDARG00000042557	37671998	ENSDART00000062421	GO:0016020	membrane	ring finger protein 144 [Source:RefSeq_peptide;Acc:NP_001002727]	rnf144
1	37643884	20	ENSDARG00000042557	37671998	ENSDART00000062421	GO:0046872	metal ion binding	ring finger protein 144 [Source:RefSeq_peptide;Acc:NP_001002727]	rnf144
1	37721052	20	ENSDARG00000029544	37723344	ENSDART00000075734	GO:0003677	DNA binding	inhibitor of DNA binding 2, dominant negative helix-loop-helix protein, b [Source:RefSeq_peptide;Acc:NP_955835]	id2b
1	37721052	20	ENSDARG00000029544	37723344	ENSDART00000075734	GO:0005634	nucleus	inhibitor of DNA binding 2, dominant negative helix-loop-helix protein, b [Source:RefSeq_peptide;Acc:NP_955835]	id2b
1	37721052	20	ENSDARG00000029544	37723344	ENSDART00000075734	GO:0030528	transcription regulator activity	inhibitor of DNA binding 2, dominant negative helix-loop-helix protein, b [Source:RefSeq_peptide;Acc:NP_955835]	id2b
1	37721052	20	ENSDARG00000029544	37723344	ENSDART00000075734	GO:0045449	regulation of transcription	inhibitor of DNA binding 2, dominant negative helix-loop-helix protein, b [Source:RefSeq_peptide;Acc:NP_955835]	id2b
1	37721052	20	ENSDARG00000029544	37723344	ENSDART00000048759	GO:0003677	DNA binding	inhibitor of DNA binding 2, dominant negative helix-loop-helix protein, b [Source:RefSeq_peptide;Acc:NP_955835]	id2b
1	37721052	20	ENSDARG00000029544	37723344	ENSDART00000048759	GO:0005634	nucleus	inhibitor of DNA binding 2, dominant negative helix-loop-helix protein, b [Source:RefSeq_peptide;Acc:NP_955835]	id2b
1	37721052	20	ENSDARG00000029544	37723344	ENSDART00000048759	GO:0030528	transcription regulator activity	inhibitor of DNA binding 2, dominant negative helix-loop-helix protein, b [Source:RefSeq_peptide;Acc:NP_955835]	id2b
1	37721052	20	ENSDARG00000029544	37723344	ENSDART00000048759	GO:0045449	regulation of transcription	inhibitor of DNA binding 2, dominant negative helix-loop-helix protein, b [Source:RefSeq_peptide;Acc:NP_955835]	id2b
-1	37724630	20	ENSDARG00000017338	37764370	ENSDART00000019181	GO:0004553	hydrolase activity, hydrolyzing O-glycosyl compounds	kinase D-interacting substance-like [Source:RefSeq_peptide;Acc:NP_956276]	zgc:63531
-1	37724630	20	ENSDARG00000017338	37764370	ENSDART00000019181	GO:0005575	cellular_component	kinase D-interacting substance-like [Source:RefSeq_peptide;Acc:NP_956276]	zgc:63531
-1	37724630	20	ENSDARG00000017338	37764370	ENSDART00000019181	GO:0005975	carbohydrate metabolic process	kinase D-interacting substance-like [Source:RefSeq_peptide;Acc:NP_956276]	zgc:63531
-1	37724630	20	ENSDARG00000017338	37764370	ENSDART00000019181	GO:0016301	kinase activity	kinase D-interacting substance-like [Source:RefSeq_peptide;Acc:NP_956276]	zgc:63531
-1	37724630	20	ENSDARG00000017338	37764370	ENSDART00000101603			kinase D-interacting substance-like [Source:RefSeq_peptide;Acc:NP_956276]	zgc:63531
-1	37765114	20	ENSDARG00000042551	37815827	ENSDART00000101596	GO:0008415	acyltransferase activity	hypothetical protein LOC692278 [Source:RefSeq_peptide;Acc:NP_001038716]	mboat2
-1	37765114	20	ENSDARG00000042551	37815827	ENSDART00000101596	GO:0016740	transferase activity	hypothetical protein LOC692278 [Source:RefSeq_peptide;Acc:NP_001038716]	mboat2
-1	37765114	20	ENSDARG00000042551	37815827	ENSDART00000062407			hypothetical protein LOC692278 [Source:RefSeq_peptide;Acc:NP_001038716]	mboat2
-1	37765114	20	ENSDARG00000042551	37815827	ENSDART00000062405	GO:0003674	molecular_function	hypothetical protein LOC692278 [Source:RefSeq_peptide;Acc:NP_001038716]	mboat2
-1	37765114	20	ENSDARG00000042551	37815827	ENSDART00000062405	GO:0005575	cellular_component	hypothetical protein LOC692278 [Source:RefSeq_peptide;Acc:NP_001038716]	mboat2
-1	37765114	20	ENSDARG00000042551	37815827	ENSDART00000062405	GO:0008150	biological_process	hypothetical protein LOC692278 [Source:RefSeq_peptide;Acc:NP_001038716]	mboat2
1	37823208	20	ENSDARG00000008119	37829819	ENSDART00000015928	GO:0000074	regulation of progression through cell cycle	hypothetical protein LOC560495 [Source:RefSeq_peptide;Acc:NP_001025315]	si:ch211-195d17.2
1	37823208	20	ENSDARG00000008119	37829819	ENSDART00000015928	GO:0003676	nucleic acid binding	hypothetical protein LOC560495 [Source:RefSeq_peptide;Acc:NP_001025315]	si:ch211-195d17.2
1	37823208	20	ENSDARG00000008119	37829819	ENSDART00000015928	GO:0003677	DNA binding	hypothetical protein LOC560495 [Source:RefSeq_peptide;Acc:NP_001025315]	si:ch211-195d17.2
1	37823208	20	ENSDARG00000008119	37829819	ENSDART00000015928	GO:0003700	transcription factor activity	hypothetical protein LOC560495 [Source:RefSeq_peptide;Acc:NP_001025315]	si:ch211-195d17.2
1	37823208	20	ENSDARG00000008119	37829819	ENSDART00000015928	GO:0005667	transcription factor complex	hypothetical protein LOC560495 [Source:RefSeq_peptide;Acc:NP_001025315]	si:ch211-195d17.2
1	37823208	20	ENSDARG00000008119	37829819	ENSDART00000015928	GO:0006350	transcription	hypothetical protein LOC560495 [Source:RefSeq_peptide;Acc:NP_001025315]	si:ch211-195d17.2
1	37823208	20	ENSDARG00000008119	37829819	ENSDART00000015928	GO:0006353	transcription termination	hypothetical protein LOC560495 [Source:RefSeq_peptide;Acc:NP_001025315]	si:ch211-195d17.2
1	37823208	20	ENSDARG00000008119	37829819	ENSDART00000015928	GO:0006355	regulation of transcription, DNA-dependent	hypothetical protein LOC560495 [Source:RefSeq_peptide;Acc:NP_001025315]	si:ch211-195d17.2
1	37823208	20	ENSDARG00000008119	37829819	ENSDART00000015928	GO:0031564	transcription antitermination	hypothetical protein LOC560495 [Source:RefSeq_peptide;Acc:NP_001025315]	si:ch211-195d17.2
-1	37831729	20	ENSDARG00000019564	37872308	ENSDART00000101556	GO:0005575	cellular_component	hypothetical protein LOC560581 [Source:RefSeq_peptide;Acc:NP_001038398]	ddef2
-1	37831729	20	ENSDARG00000019564	37872308	ENSDART00000101556	GO:0006829	zinc ion transport	hypothetical protein LOC560581 [Source:RefSeq_peptide;Acc:NP_001038398]	ddef2
-1	37831729	20	ENSDARG00000019564	37872308	ENSDART00000101556	GO:0008270	zinc ion binding	hypothetical protein LOC560581 [Source:RefSeq_peptide;Acc:NP_001038398]	ddef2
-1	37831729	20	ENSDARG00000019564	37872308	ENSDART00000101556	GO:0043087	regulation of GTPase activity	hypothetical protein LOC560581 [Source:RefSeq_peptide;Acc:NP_001038398]	ddef2
-1	37831729	20	ENSDARG00000019564	37872308	ENSDART00000101556	GO:0046872	metal ion binding	hypothetical protein LOC560581 [Source:RefSeq_peptide;Acc:NP_001038398]	ddef2
-1	37831729	20	ENSDARG00000019564	37872308	ENSDART00000018313			hypothetical protein LOC560581 [Source:RefSeq_peptide;Acc:NP_001038398]	ddef2
1	37873505	20	ENSDARG00000027649	37887140	ENSDART00000040292			cleavage and polyadenylation specific factor 3 [Source:RefSeq_peptide;Acc:NP_001003836]	cpsf3
1	37873505	20	ENSDARG00000027649	37887140	ENSDART00000101534	GO:0016787	hydrolase activity	cleavage and polyadenylation specific factor 3 [Source:RefSeq_peptide;Acc:NP_001003836]	cpsf3
-1	37893442	20	ENSDARG00000042540	37916900	ENSDART00000062391	GO:0004222	metalloendopeptidase activity	Novel protein similar to vertebrate disintegrin and metalloproteinase domain 17 (Tumor necrosis factor, alpha, converting enzyme) (ADAM17) (Fragment). [Source:Uniprot/SPTREMBL;Acc:Q5RIQ8]	adam17
-1	37893442	20	ENSDARG00000042540	37916900	ENSDART00000062391	GO:0006508	proteolysis	Novel protein similar to vertebrate disintegrin and metalloproteinase domain 17 (Tumor necrosis factor, alpha, converting enzyme) (ADAM17) (Fragment). [Source:Uniprot/SPTREMBL;Acc:Q5RIQ8]	adam17
-1	37893442	20	ENSDARG00000042540	37916900	ENSDART00000062391	GO:0007229	integrin-mediated signaling pathway	Novel protein similar to vertebrate disintegrin and metalloproteinase domain 17 (Tumor necrosis factor, alpha, converting enzyme) (ADAM17) (Fragment). [Source:Uniprot/SPTREMBL;Acc:Q5RIQ8]	adam17
-1	37893442	20	ENSDARG00000042540	37916900	ENSDART00000062391	GO:0008237	metallopeptidase activity	Novel protein similar to vertebrate disintegrin and metalloproteinase domain 17 (Tumor necrosis factor, alpha, converting enzyme) (ADAM17) (Fragment). [Source:Uniprot/SPTREMBL;Acc:Q5RIQ8]	adam17
-1	37893442	20	ENSDARG00000042540	37916900	ENSDART00000062391	GO:0008270	zinc ion binding	Novel protein similar to vertebrate disintegrin and metalloproteinase domain 17 (Tumor necrosis factor, alpha, converting enzyme) (ADAM17) (Fragment). [Source:Uniprot/SPTREMBL;Acc:Q5RIQ8]	adam17
-1	37921626	20	ENSDARG00000042539	37941042	ENSDART00000062383	GO:0004497	monooxygenase activity	tyrosine 3-monooxygenase/tryptophan 5-monooxygenase activation protein, theta polypeptide a [Source:RefSeq_peptide;Acc:NP_958921]	ywhaqa
-1	37921626	20	ENSDARG00000042539	37941042	ENSDART00000062383	GO:0019904	protein domain specific binding	tyrosine 3-monooxygenase/tryptophan 5-monooxygenase activation protein, theta polypeptide a [Source:RefSeq_peptide;Acc:NP_958921]	ywhaqa
1	37974023	20	ENSDARG00000028937	37993494	ENSDART00000062377			TATA box binding protein (Tbp)-associated factor, RNA polymerase I, B [Source:RefSeq_peptide;Acc:NP_001020469]	taf1b
1	37974023	20	ENSDARG00000028937	37993494	ENSDART00000049224			TATA box binding protein (Tbp)-associated factor, RNA polymerase I, B [Source:RefSeq_peptide;Acc:NP_001020469]	taf1b
1	38001097	20	ENSDARG00000030844	38004827	ENSDART00000043459	GO:0003676	nucleic acid binding	hypothetical protein LOC560787 [Source:RefSeq_peptide;Acc:NP_001038406]	klf11a
1	38001097	20	ENSDARG00000030844	38004827	ENSDART00000043459	GO:0005622	intracellular	hypothetical protein LOC560787 [Source:RefSeq_peptide;Acc:NP_001038406]	klf11a
1	38001097	20	ENSDARG00000030844	38004827	ENSDART00000043459	GO:0006829	zinc ion transport	hypothetical protein LOC560787 [Source:RefSeq_peptide;Acc:NP_001038406]	klf11a
1	38001097	20	ENSDARG00000030844	38004827	ENSDART00000043459	GO:0008270	zinc ion binding	hypothetical protein LOC560787 [Source:RefSeq_peptide;Acc:NP_001038406]	klf11a
1	38001097	20	ENSDARG00000030844	38004827	ENSDART00000043459	GO:0046872	metal ion binding	hypothetical protein LOC560787 [Source:RefSeq_peptide;Acc:NP_001038406]	klf11a
1	38001097	20	ENSDARG00000030844	38004827	ENSDART00000101502			hypothetical protein LOC560787 [Source:RefSeq_peptide;Acc:NP_001038406]	klf11a
1	38008744	20	ENSDARG00000020711	38014493	ENSDART00000027851	GO:0004748	ribonucleoside-diphosphate reductase activity	Ribonucleoside-diphosphate reductase M2 subunit (EC 1.17.4.1) (Ribonucleotide reductase small subunit) (Ribonucleotide reductase small chain) (Ribonucleotide reductase protein R2 class I). [Source:Uniprot/SWISSPROT;Acc:P79733]	rrm2
1	38008744	20	ENSDARG00000020711	38014493	ENSDART00000027851	GO:0005506	iron ion binding	Ribonucleoside-diphosphate reductase M2 subunit (EC 1.17.4.1) (Ribonucleotide reductase small subunit) (Ribonucleotide reductase small chain) (Ribonucleotide reductase protein R2 class I). [Source:Uniprot/SWISSPROT;Acc:P79733]	rrm2
1	38008744	20	ENSDARG00000020711	38014493	ENSDART00000027851	GO:0006826	iron ion transport	Ribonucleoside-diphosphate reductase M2 subunit (EC 1.17.4.1) (Ribonucleotide reductase small subunit) (Ribonucleotide reductase small chain) (Ribonucleotide reductase protein R2 class I). [Source:Uniprot/SWISSPROT;Acc:P79733]	rrm2
1	38008744	20	ENSDARG00000020711	38014493	ENSDART00000027851	GO:0006879	iron ion homeostasis	Ribonucleoside-diphosphate reductase M2 subunit (EC 1.17.4.1) (Ribonucleotide reductase small subunit) (Ribonucleotide reductase small chain) (Ribonucleotide reductase protein R2 class I). [Source:Uniprot/SWISSPROT;Acc:P79733]	rrm2
1	38008744	20	ENSDARG00000020711	38014493	ENSDART00000027851	GO:0009186	deoxyribonucleoside diphosphate metabolic process	Ribonucleoside-diphosphate reductase M2 subunit (EC 1.17.4.1) (Ribonucleotide reductase small subunit) (Ribonucleotide reductase small chain) (Ribonucleotide reductase protein R2 class I). [Source:Uniprot/SWISSPROT;Acc:P79733]	rrm2
1	38008744	20	ENSDARG00000020711	38014493	ENSDART00000027851	GO:0016491	oxidoreductase activity	Ribonucleoside-diphosphate reductase M2 subunit (EC 1.17.4.1) (Ribonucleotide reductase small subunit) (Ribonucleotide reductase small chain) (Ribonucleotide reductase protein R2 class I). [Source:Uniprot/SWISSPROT;Acc:P79733]	rrm2
1	38008744	20	ENSDARG00000020711	38014493	ENSDART00000027851	GO:0046872	metal ion binding	Ribonucleoside-diphosphate reductase M2 subunit (EC 1.17.4.1) (Ribonucleotide reductase small subunit) (Ribonucleotide reductase small chain) (Ribonucleotide reductase protein R2 class I). [Source:Uniprot/SWISSPROT;Acc:P79733]	rrm2
1	38008744	20	ENSDARG00000020711	38014493	ENSDART00000027851	GO:0046914	transition metal ion binding	Ribonucleoside-diphosphate reductase M2 subunit (EC 1.17.4.1) (Ribonucleotide reductase small subunit) (Ribonucleotide reductase small chain) (Ribonucleotide reductase protein R2 class I). [Source:Uniprot/SWISSPROT;Acc:P79733]	rrm2
1	38023453	20	ENSDARG00000042535	38029815	ENSDART00000062370	GO:0000166	nucleotide binding	actin, alpha, cardiac muscle 1 like [Source:RefSeq_peptide;Acc:NP_001001409]	actc1l
1	38023453	20	ENSDARG00000042535	38029815	ENSDART00000062370	GO:0005515	protein binding	actin, alpha, cardiac muscle 1 like [Source:RefSeq_peptide;Acc:NP_001001409]	actc1l
1	38023453	20	ENSDARG00000042535	38029815	ENSDART00000062370	GO:0005524	ATP binding	actin, alpha, cardiac muscle 1 like [Source:RefSeq_peptide;Acc:NP_001001409]	actc1l
1	38023453	20	ENSDARG00000042535	38029815	ENSDART00000062370	GO:0005856	cytoskeleton	actin, alpha, cardiac muscle 1 like [Source:RefSeq_peptide;Acc:NP_001001409]	actc1l
1	38032050	20	ENSDARG00000032126	38035149	ENSDART00000045249	GO:0003674	molecular_function	hypothetical protein LOC393699 [Source:RefSeq_peptide;Acc:NP_957020]	scg5
1	38032050	20	ENSDARG00000032126	38035149	ENSDART00000045249	GO:0007218	neuropeptide signaling pathway	hypothetical protein LOC393699 [Source:RefSeq_peptide;Acc:NP_957020]	scg5
1	38032050	20	ENSDARG00000032126	38035149	ENSDART00000045249	GO:0030141	secretory granule	hypothetical protein LOC393699 [Source:RefSeq_peptide;Acc:NP_957020]	scg5
1	38035385	20	ENSDARG00000029546	38037211	ENSDART00000043382			gremlin 1 homolog, cysteine knot superfamily [Source:RefSeq_peptide;Acc:NP_998017]	grem1
-1	38037734	20	ENSDARG00000011975	38063898	ENSDART00000019819	GO:0003779	actin binding	Novel protein similar to vertebrate formin (Limb deformity) (FMN) (Fragment). [Source:Uniprot/SPTREMBL;Acc:Q5RIQ7]	fmn1
-1	38037734	20	ENSDARG00000011975	38063898	ENSDART00000019819	GO:0015629	actin cytoskeleton	Novel protein similar to vertebrate formin (Limb deformity) (FMN) (Fragment). [Source:Uniprot/SPTREMBL;Acc:Q5RIQ7]	fmn1
-1	38037734	20	ENSDARG00000011975	38063898	ENSDART00000019819	GO:0016043	cellular component organization and biogenesis	Novel protein similar to vertebrate formin (Limb deformity) (FMN) (Fragment). [Source:Uniprot/SPTREMBL;Acc:Q5RIQ7]	fmn1
-1	38037734	20	ENSDARG00000011975	38063898	ENSDART00000019819	GO:0030036	actin cytoskeleton organization and biogenesis	Novel protein similar to vertebrate formin (Limb deformity) (FMN) (Fragment). [Source:Uniprot/SPTREMBL;Acc:Q5RIQ7]	fmn1
1	38108170	20	ENSDARG00000042531	38237179	ENSDART00000046553	GO:0004872	receptor activity	Novel protein similar to vertebrate ryanodine receptor 3 (RYR3) (Fragment). [Source:Uniprot/SPTREMBL;Acc:Q5RGQ4]	si:ch211-189g6.1
1	38108170	20	ENSDARG00000042531	38237179	ENSDART00000046553	GO:0005216	ion channel activity	Novel protein similar to vertebrate ryanodine receptor 3 (RYR3) (Fragment). [Source:Uniprot/SPTREMBL;Acc:Q5RGQ4]	si:ch211-189g6.1
1	38108170	20	ENSDARG00000042531	38237179	ENSDART00000046553	GO:0005219	ryanodine-sensitive calcium-release channel activity	Novel protein similar to vertebrate ryanodine receptor 3 (RYR3) (Fragment). [Source:Uniprot/SPTREMBL;Acc:Q5RGQ4]	si:ch211-189g6.1
1	38108170	20	ENSDARG00000042531	38237179	ENSDART00000046553	GO:0005262	calcium channel activity	Novel protein similar to vertebrate ryanodine receptor 3 (RYR3) (Fragment). [Source:Uniprot/SPTREMBL;Acc:Q5RGQ4]	si:ch211-189g6.1
1	38108170	20	ENSDARG00000042531	38237179	ENSDART00000046553	GO:0005509	calcium ion binding	Novel protein similar to vertebrate ryanodine receptor 3 (RYR3) (Fragment). [Source:Uniprot/SPTREMBL;Acc:Q5RGQ4]	si:ch211-189g6.1
1	38108170	20	ENSDARG00000042531	38237179	ENSDART00000046553	GO:0006810	transport	Novel protein similar to vertebrate ryanodine receptor 3 (RYR3) (Fragment). [Source:Uniprot/SPTREMBL;Acc:Q5RGQ4]	si:ch211-189g6.1
1	38108170	20	ENSDARG00000042531	38237179	ENSDART00000046553	GO:0006811	ion transport	Novel protein similar to vertebrate ryanodine receptor 3 (RYR3) (Fragment). [Source:Uniprot/SPTREMBL;Acc:Q5RGQ4]	si:ch211-189g6.1
1	38108170	20	ENSDARG00000042531	38237179	ENSDART00000046553	GO:0006816	calcium ion transport	Novel protein similar to vertebrate ryanodine receptor 3 (RYR3) (Fragment). [Source:Uniprot/SPTREMBL;Acc:Q5RGQ4]	si:ch211-189g6.1
1	38108170	20	ENSDARG00000042531	38237179	ENSDART00000046553	GO:0006874	calcium ion homeostasis	Novel protein similar to vertebrate ryanodine receptor 3 (RYR3) (Fragment). [Source:Uniprot/SPTREMBL;Acc:Q5RGQ4]	si:ch211-189g6.1
1	38108170	20	ENSDARG00000042531	38237179	ENSDART00000046553	GO:0016020	membrane	Novel protein similar to vertebrate ryanodine receptor 3 (RYR3) (Fragment). [Source:Uniprot/SPTREMBL;Acc:Q5RGQ4]	si:ch211-189g6.1
1	38108170	20	ENSDARG00000042531	38237179	ENSDART00000046553	GO:0016021	integral to membrane	Novel protein similar to vertebrate ryanodine receptor 3 (RYR3) (Fragment). [Source:Uniprot/SPTREMBL;Acc:Q5RGQ4]	si:ch211-189g6.1
-1	38238920	20	ENSDARG00000002894	38275390	ENSDART00000019759	GO:0003674	molecular_function	hypothetical protein LOC692323 [Source:RefSeq_peptide;Acc:NP_001038757]	zgc:136239
-1	38238920	20	ENSDARG00000002894	38275390	ENSDART00000019759	GO:0005575	cellular_component	hypothetical protein LOC692323 [Source:RefSeq_peptide;Acc:NP_001038757]	zgc:136239
-1	38238920	20	ENSDARG00000002894	38275390	ENSDART00000019759	GO:0008150	biological_process	hypothetical protein LOC692323 [Source:RefSeq_peptide;Acc:NP_001038757]	zgc:136239
1	38277189	20	ENSDARG00000069598	38278562	ENSDART00000101418			Muscarinic acetylcholine receptor M5. [Source:Uniprot/SWISSPROT;Acc:P08912]	CHRM5 (2 of 2)
-1	38281829	20	ENSDARG00000012144	38289111	ENSDART00000024528			hypothetical protein LOC561549 [Source:RefSeq_peptide;Acc:NP_001020686]	si:ch211-150c22.3
-1	38290726	20	ENSDARG00000042522	38297300	ENSDART00000062350			hypothetical protein LOC325430 [Source:RefSeq_peptide;Acc:NP_001006019]	si:ch211-150c22.2
1	38456327	20	ENSDARG00000010785	38467731	ENSDART00000017090	GO:0005198	structural molecule activity	Novel protein similar to vertebrate thrombospondin 1.
(Fragment). [Source:Uniprot/SPTREMBL;Acc:Q5SPG5]	thbs1
1	38456327	20	ENSDARG00000010785	38467731	ENSDART00000017090	GO:0005509	calcium ion binding	Novel protein similar to vertebrate thrombospondin 1.
(Fragment). [Source:Uniprot/SPTREMBL;Acc:Q5SPG5]	thbs1
1	38456327	20	ENSDARG00000010785	38467731	ENSDART00000017090	GO:0005576	extracellular region	Novel protein similar to vertebrate thrombospondin 1.
(Fragment). [Source:Uniprot/SPTREMBL;Acc:Q5SPG5]	thbs1
1	38456327	20	ENSDARG00000010785	38467731	ENSDART00000017090	GO:0007155	cell adhesion	Novel protein similar to vertebrate thrombospondin 1.
(Fragment). [Source:Uniprot/SPTREMBL;Acc:Q5SPG5]	thbs1
1	38456327	20	ENSDARG00000010785	38467731	ENSDART00000017090	GO:0008201	heparin binding	Novel protein similar to vertebrate thrombospondin 1.
(Fragment). [Source:Uniprot/SPTREMBL;Acc:Q5SPG5]	thbs1
-1	38532762	20	ENSDARG00000042515	38546518	ENSDART00000062347	GO:0001584	rhodopsin-like receptor activity	Novel protein similar to vertebrate G protein-coupled receptor. (Fragment). [Source:Uniprot/SPTREMBL;Acc:Q5SPG6]	gpr176
-1	38532762	20	ENSDARG00000042515	38546518	ENSDART00000062347	GO:0004871	signal transducer activity	Novel protein similar to vertebrate G protein-coupled receptor. (Fragment). [Source:Uniprot/SPTREMBL;Acc:Q5SPG6]	gpr176
-1	38532762	20	ENSDARG00000042515	38546518	ENSDART00000062347	GO:0004872	receptor activity	Novel protein similar to vertebrate G protein-coupled receptor. (Fragment). [Source:Uniprot/SPTREMBL;Acc:Q5SPG6]	gpr176
-1	38532762	20	ENSDARG00000042515	38546518	ENSDART00000062347	GO:0005579	membrane attack complex	Novel protein similar to vertebrate G protein-coupled receptor. (Fragment). [Source:Uniprot/SPTREMBL;Acc:Q5SPG6]	gpr176
-1	38532762	20	ENSDARG00000042515	38546518	ENSDART00000062347	GO:0007165	signal transduction	Novel protein similar to vertebrate G protein-coupled receptor. (Fragment). [Source:Uniprot/SPTREMBL;Acc:Q5SPG6]	gpr176
-1	38532762	20	ENSDARG00000042515	38546518	ENSDART00000062347	GO:0007186	G-protein coupled receptor protein signaling pathway	Novel protein similar to vertebrate G protein-coupled receptor. (Fragment). [Source:Uniprot/SPTREMBL;Acc:Q5SPG6]	gpr176
-1	38532762	20	ENSDARG00000042515	38546518	ENSDART00000062347	GO:0016020	membrane	Novel protein similar to vertebrate G protein-coupled receptor. (Fragment). [Source:Uniprot/SPTREMBL;Acc:Q5SPG6]	gpr176
-1	38532762	20	ENSDARG00000042515	38546518	ENSDART00000062347	GO:0016021	integral to membrane	Novel protein similar to vertebrate G protein-coupled receptor. (Fragment). [Source:Uniprot/SPTREMBL;Acc:Q5SPG6]	gpr176
1	38550657	20	ENSDARG00000042513	38560224	ENSDART00000062342	GO:0006629	lipid metabolic process	Novel transcript similar to vertebrate peroxisomal long-chain acyl-coA thioesterase.
(Fragment). [Source:Uniprot/SPTREMBL;Acc:Q5SPG7]	si:dkey-11e23.3
1	38550657	20	ENSDARG00000042513	38560224	ENSDART00000062342	GO:0016290	palmitoyl-CoA hydrolase activity	Novel transcript similar to vertebrate peroxisomal long-chain acyl-coA thioesterase.
(Fragment). [Source:Uniprot/SPTREMBL;Acc:Q5SPG7]	si:dkey-11e23.3
-1	38568232	20	ENSDARG00000042510	38571554	ENSDART00000062338	GO:0006629	lipid metabolic process	Novel protein similar to vertebrate acyl-CoA thioesterase family. [Source:Uniprot/SPTREMBL;Acc:Q5SPG8]	si:dkey-11e23.4
-1	38568232	20	ENSDARG00000042510	38571554	ENSDART00000062338	GO:0016290	palmitoyl-CoA hydrolase activity	Novel protein similar to vertebrate acyl-CoA thioesterase family. [Source:Uniprot/SPTREMBL;Acc:Q5SPG8]	si:dkey-11e23.4
1	38575205	20	ENSDARG00000030116	38620974	ENSDART00000046042	GO:0003674	molecular_function	hypothetical protein LOC336888 [Source:RefSeq_peptide;Acc:NP_001038220]	si:dkey-11e23.5
1	38575205	20	ENSDARG00000030116	38620974	ENSDART00000046042	GO:0005575	cellular_component	hypothetical protein LOC336888 [Source:RefSeq_peptide;Acc:NP_001038220]	si:dkey-11e23.5
1	38575205	20	ENSDARG00000030116	38620974	ENSDART00000046042	GO:0008150	biological_process	hypothetical protein LOC336888 [Source:RefSeq_peptide;Acc:NP_001038220]	si:dkey-11e23.5
1	38622161	20	ENSDARG00000027734	38636989	ENSDART00000023580	GO:0000166	nucleotide binding	splicing factor arginine/serine-rich 5 [Source:RefSeq_peptide;Acc:NP_001002610]	zgc:92278
1	38622161	20	ENSDARG00000027734	38636989	ENSDART00000023580	GO:0003676	nucleic acid binding	splicing factor arginine/serine-rich 5 [Source:RefSeq_peptide;Acc:NP_001002610]	zgc:92278
1	38622161	20	ENSDARG00000027734	38636989	ENSDART00000023580	GO:0005575	cellular_component	splicing factor arginine/serine-rich 5 [Source:RefSeq_peptide;Acc:NP_001002610]	zgc:92278
1	38622161	20	ENSDARG00000027734	38636989	ENSDART00000023580	GO:0008150	biological_process	splicing factor arginine/serine-rich 5 [Source:RefSeq_peptide;Acc:NP_001002610]	zgc:92278
1	38622161	20	ENSDARG00000027734	38636989	ENSDART00000090440			splicing factor arginine/serine-rich 5 [Source:RefSeq_peptide;Acc:NP_001002610]	zgc:92278
1	38622161	20	ENSDARG00000027734	38636989	ENSDART00000075515			splicing factor arginine/serine-rich 5 [Source:RefSeq_peptide;Acc:NP_001002610]	zgc:92278
-1	38640916	20	ENSDARG00000030588	38645304	ENSDART00000047826	GO:0006814	sodium ion transport	Novel protein similar to vertebrate solute carrier family 10 (Sodium/bile acid cotransporter family), member 1 (SLC10A1) (Fragment). [Source:Uniprot/SPTREMBL;Acc:Q5SPG0]	si:dkey-11e23.7
-1	38640916	20	ENSDARG00000030588	38645304	ENSDART00000047826	GO:0008508	bile acid:sodium symporter activity	Novel protein similar to vertebrate solute carrier family 10 (Sodium/bile acid cotransporter family), member 1 (SLC10A1) (Fragment). [Source:Uniprot/SPTREMBL;Acc:Q5SPG0]	si:dkey-11e23.7
-1	38640916	20	ENSDARG00000030588	38645304	ENSDART00000047826	GO:0016020	membrane	Novel protein similar to vertebrate solute carrier family 10 (Sodium/bile acid cotransporter family), member 1 (SLC10A1) (Fragment). [Source:Uniprot/SPTREMBL;Acc:Q5SPG0]	si:dkey-11e23.7
-1	38640916	20	ENSDARG00000030588	38645304	ENSDART00000101372			Novel protein similar to vertebrate solute carrier family 10 (Sodium/bile acid cotransporter family), member 1 (SLC10A1) (Fragment). [Source:Uniprot/SPTREMBL;Acc:Q5SPG0]	si:dkey-11e23.7
-1	38655606	20	ENSDARG00000069572	38656494	ENSDART00000101370				LOC100007218
1	38664391	20	ENSDARG00000024844	38674204	ENSDART00000044462	GO:0003677	DNA binding	Protein max (Myc-associated factor X). [Source:Uniprot/SWISSPROT;Acc:P52161]	max
1	38664391	20	ENSDARG00000024844	38674204	ENSDART00000044462	GO:0003700	transcription factor activity	Protein max (Myc-associated factor X). [Source:Uniprot/SWISSPROT;Acc:P52161]	max
1	38664391	20	ENSDARG00000024844	38674204	ENSDART00000044462	GO:0005634	nucleus	Protein max (Myc-associated factor X). [Source:Uniprot/SWISSPROT;Acc:P52161]	max
1	38664391	20	ENSDARG00000024844	38674204	ENSDART00000044462	GO:0006350	transcription	Protein max (Myc-associated factor X). [Source:Uniprot/SWISSPROT;Acc:P52161]	max
1	38664391	20	ENSDARG00000024844	38674204	ENSDART00000044462	GO:0006353	transcription termination	Protein max (Myc-associated factor X). [Source:Uniprot/SWISSPROT;Acc:P52161]	max
1	38664391	20	ENSDARG00000024844	38674204	ENSDART00000044462	GO:0006355	regulation of transcription, DNA-dependent	Protein max (Myc-associated factor X). [Source:Uniprot/SWISSPROT;Acc:P52161]	max
1	38664391	20	ENSDARG00000024844	38674204	ENSDART00000044462	GO:0030528	transcription regulator activity	Protein max (Myc-associated factor X). [Source:Uniprot/SWISSPROT;Acc:P52161]	max
1	38664391	20	ENSDARG00000024844	38674204	ENSDART00000044462	GO:0031564	transcription antitermination	Protein max (Myc-associated factor X). [Source:Uniprot/SWISSPROT;Acc:P52161]	max
1	38664391	20	ENSDARG00000024844	38674204	ENSDART00000044462	GO:0045449	regulation of transcription	Protein max (Myc-associated factor X). [Source:Uniprot/SWISSPROT;Acc:P52161]	max
1	38664391	20	ENSDARG00000024844	38674204	ENSDART00000046035			Protein max (Myc-associated factor X). [Source:Uniprot/SWISSPROT;Acc:P52161]	max
1	38664391	20	ENSDARG00000024844	38674204	ENSDART00000040828			Protein max (Myc-associated factor X). [Source:Uniprot/SWISSPROT;Acc:P52161]	max
-1	38679202	20	ENSDARG00000027916	38702977	ENSDART00000038149	GO:0003824	catalytic activity	farnesyltransferase, CAAX box, beta [Source:RefSeq_peptide;Acc:NP_001002128]	fntb
-1	38679202	20	ENSDARG00000027916	38702977	ENSDART00000038149	GO:0016740	transferase activity	farnesyltransferase, CAAX box, beta [Source:RefSeq_peptide;Acc:NP_001002128]	fntb
1	38705963	20	ENSDARG00000026484	38724058	ENSDART00000049462	GO:0000166	nucleotide binding	hypothetical protein LOC436590 [Source:RefSeq_peptide;Acc:NP_001002318]	zgc:86635
1	38705963	20	ENSDARG00000026484	38724058	ENSDART00000049462	GO:0005524	ATP binding	hypothetical protein LOC436590 [Source:RefSeq_peptide;Acc:NP_001002318]	zgc:86635
1	38705963	20	ENSDARG00000026484	38724058	ENSDART00000049462	GO:0005525	GTP binding	hypothetical protein LOC436590 [Source:RefSeq_peptide;Acc:NP_001002318]	zgc:86635
1	38705963	20	ENSDARG00000026484	38724058	ENSDART00000049462	GO:0005579	membrane attack complex	hypothetical protein LOC436590 [Source:RefSeq_peptide;Acc:NP_001002318]	zgc:86635
1	38705963	20	ENSDARG00000026484	38724058	ENSDART00000049462	GO:0005622	intracellular	hypothetical protein LOC436590 [Source:RefSeq_peptide;Acc:NP_001002318]	zgc:86635
1	38705963	20	ENSDARG00000026484	38724058	ENSDART00000049462	GO:0006355	regulation of transcription, DNA-dependent	hypothetical protein LOC436590 [Source:RefSeq_peptide;Acc:NP_001002318]	zgc:86635
1	38705963	20	ENSDARG00000026484	38724058	ENSDART00000049462	GO:0006810	transport	hypothetical protein LOC436590 [Source:RefSeq_peptide;Acc:NP_001002318]	zgc:86635
1	38705963	20	ENSDARG00000026484	38724058	ENSDART00000049462	GO:0007264	small GTPase mediated signal transduction	hypothetical protein LOC436590 [Source:RefSeq_peptide;Acc:NP_001002318]	zgc:86635
1	38705963	20	ENSDARG00000026484	38724058	ENSDART00000049462	GO:0008134	transcription factor binding	hypothetical protein LOC436590 [Source:RefSeq_peptide;Acc:NP_001002318]	zgc:86635
1	38705963	20	ENSDARG00000026484	38724058	ENSDART00000049462	GO:0015031	protein transport	hypothetical protein LOC436590 [Source:RefSeq_peptide;Acc:NP_001002318]	zgc:86635
1	38705963	20	ENSDARG00000026484	38724058	ENSDART00000049462	GO:0016020	membrane	hypothetical protein LOC436590 [Source:RefSeq_peptide;Acc:NP_001002318]	zgc:86635
1	38808842	20	ENSDARG00000020134	38854363	ENSDART00000011018	GO:0005096	GTPase activator activity	signal-induced proliferation-associated 1 like 1 [Source:RefSeq_peptide;Acc:NP_001025340]	sipa1l1
1	38808842	20	ENSDARG00000020134	38854363	ENSDART00000011018	GO:0005515	protein binding	signal-induced proliferation-associated 1 like 1 [Source:RefSeq_peptide;Acc:NP_001025340]	sipa1l1
1	38808842	20	ENSDARG00000020134	38854363	ENSDART00000011018	GO:0005622	intracellular	signal-induced proliferation-associated 1 like 1 [Source:RefSeq_peptide;Acc:NP_001025340]	sipa1l1
1	38808842	20	ENSDARG00000020134	38854363	ENSDART00000011018	GO:0051056	regulation of small GTPase mediated signal transduction	signal-induced proliferation-associated 1 like 1 [Source:RefSeq_peptide;Acc:NP_001025340]	sipa1l1
1	38865121	20	ENSDARG00000015627	38995021	ENSDART00000075489			si:ch211-268e23.2 [Source:RefSeq_peptide;Acc:NP_001030340]	rgs6
1	38865121	20	ENSDARG00000015627	38995021	ENSDART00000026156	GO:0004871	signal transducer activity	si:ch211-268e23.2 [Source:RefSeq_peptide;Acc:NP_001030340]	rgs6
1	38865121	20	ENSDARG00000015627	38995021	ENSDART00000026156	GO:0005834	heterotrimeric G-protein complex	si:ch211-268e23.2 [Source:RefSeq_peptide;Acc:NP_001030340]	rgs6
1	38865121	20	ENSDARG00000015627	38995021	ENSDART00000026156	GO:0007186	G-protein coupled receptor protein signaling pathway	si:ch211-268e23.2 [Source:RefSeq_peptide;Acc:NP_001030340]	rgs6
1	38865121	20	ENSDARG00000015627	38995021	ENSDART00000026156	GO:0007242	intracellular signaling cascade	si:ch211-268e23.2 [Source:RefSeq_peptide;Acc:NP_001030340]	rgs6
-1	39005696	20	ENSDARG00000025309	39050477	ENSDART00000034245			Novel protein similar to vertebrate D4, zinc and double PHD fingers, family 3. (Fragment). [Source:Uniprot/SPTREMBL;Acc:Q5RIJ2]	si:ch211-268e23.1
-1	39005696	20	ENSDARG00000025309	39050477	ENSDART00000101317			Novel protein similar to vertebrate D4, zinc and double PHD fingers, family 3. (Fragment). [Source:Uniprot/SPTREMBL;Acc:Q5RIJ2]	si:ch211-268e23.1
