# Supplementary material for: Determination of Quantitative Trait Loci (QTL) for Early Maturation in Rainbow Trout (Oncorhynchus mykiss)
Source: Mar Biotechnol (NY). 2008 May 20;10(5):579–92. doi: 10.1007/s10126-008-9098-5 (PMC2516301; doi:10.1007/s10126-008-9098-5)
Supplement: Supplementary file 24 [file 10126_2008_9098_MOESM24_ESM.xls]

## Sheet: Sheet1
Strand	Gene Start (bp)	Chromosome Name	Ensembl Gene ID	Gene End (bp)	Ensembl Transcript ID	GO description	Description	External Gene ID
Suggestive candidate genes for regulating early maturation
Putative homology locations to the rainbow trout genome on linkage group RT3
-1	2772	19	ENSDARG00000063718	8455	ENSDART00000105235		hypothetical protein LOC100001285 [Source:RefSeq_peptide;Acc:NP_001076413]	si:dkeyp-24a7.1
-1	2772	19	ENSDARG00000063718	8455	ENSDART00000093383	DNA binding	hypothetical protein LOC100001285 [Source:RefSeq_peptide;Acc:NP_001076413]	si:dkeyp-24a7.1
-1	2772	19	ENSDARG00000063718	8455	ENSDART00000093383	transcription factor activity	hypothetical protein LOC100001285 [Source:RefSeq_peptide;Acc:NP_001076413]	si:dkeyp-24a7.1
-1	2772	19	ENSDARG00000063718	8455	ENSDART00000093383	nucleus	hypothetical protein LOC100001285 [Source:RefSeq_peptide;Acc:NP_001076413]	si:dkeyp-24a7.1
-1	2772	19	ENSDARG00000063718	8455	ENSDART00000093383	regulation of transcription	hypothetical protein LOC100001285 [Source:RefSeq_peptide;Acc:NP_001076413]	si:dkeyp-24a7.1
-1	21487	19	ENSDARG00000009779	25785	ENSDART00000024228	tissue homeostasis	myeloid cell leukemia sequence 1a [Source:RefSeq_peptide;Acc:NP_571674]	mcl1a
-1	21487	19	ENSDARG00000009779	25785	ENSDART00000024228	regulation of apoptosis	myeloid cell leukemia sequence 1a [Source:RefSeq_peptide;Acc:NP_571674]	mcl1a
-1	21487	19	ENSDARG00000009779	25785	ENSDART00000024228	chordate embryonic development	myeloid cell leukemia sequence 1a [Source:RefSeq_peptide;Acc:NP_571674]	mcl1a
-1	21487	19	ENSDARG00000009779	25785	ENSDART00000024228	negative regulation of apoptosis	myeloid cell leukemia sequence 1a [Source:RefSeq_peptide;Acc:NP_571674]	mcl1a
-1	21487	19	ENSDARG00000009779	25785	ENSDART00000024228	negative regulation of caspase activity	myeloid cell leukemia sequence 1a [Source:RefSeq_peptide;Acc:NP_571674]	mcl1a
-1	30559	19	ENSDARG00000036944	32553	ENSDART00000053642		endosulfine alpha [Source:RefSeq_peptide;Acc:NP_001038649]	ensa
1	34855	19	ENSDARG00000036943	42254	ENSDART00000053641	molecular_function	hypothetical protein LOC569617 [Source:RefSeq_peptide;Acc:NP_001032788]	zgc:123347
1	34855	19	ENSDARG00000036943	42254	ENSDART00000053641	cellular_component	hypothetical protein LOC569617 [Source:RefSeq_peptide;Acc:NP_001032788]	zgc:123347
1	34855	19	ENSDARG00000036943	42254	ENSDART00000053641	biological_process	hypothetical protein LOC569617 [Source:RefSeq_peptide;Acc:NP_001032788]	zgc:123347
1	49193	19	ENSDARG00000036942	56880	ENSDART00000053639	glycerol-3-phosphate dehydrogenase (NAD+) activity	glycerol-3-phosphate dehydrogenase 1 (soluble) [Source:RefSeq_peptide;Acc:NP_999918]	gpd1
1	49193	19	ENSDARG00000036942	56880	ENSDART00000053639	cytoplasm	glycerol-3-phosphate dehydrogenase 1 (soluble) [Source:RefSeq_peptide;Acc:NP_999918]	gpd1
1	49193	19	ENSDARG00000036942	56880	ENSDART00000053639	carbohydrate metabolic process	glycerol-3-phosphate dehydrogenase 1 (soluble) [Source:RefSeq_peptide;Acc:NP_999918]	gpd1
1	49193	19	ENSDARG00000036942	56880	ENSDART00000053639	glycerol-3-phosphate metabolic process	glycerol-3-phosphate dehydrogenase 1 (soluble) [Source:RefSeq_peptide;Acc:NP_999918]	gpd1
1	49193	19	ENSDARG00000036942	56880	ENSDART00000053639	glycerol-3-phosphate dehydrogenase complex	glycerol-3-phosphate dehydrogenase 1 (soluble) [Source:RefSeq_peptide;Acc:NP_999918]	gpd1
1	49193	19	ENSDARG00000036942	56880	ENSDART00000053639	oxidoreductase activity	glycerol-3-phosphate dehydrogenase 1 (soluble) [Source:RefSeq_peptide;Acc:NP_999918]	gpd1
1	49193	19	ENSDARG00000036942	56880	ENSDART00000053639	oxidoreductase activity, acting on CH-OH group of donors	glycerol-3-phosphate dehydrogenase 1 (soluble) [Source:RefSeq_peptide;Acc:NP_999918]	gpd1
1	49193	19	ENSDARG00000036942	56880	ENSDART00000053639	oxidoreductase activity, acting on the CH-OH group of donors, NAD or NADP as acceptor	glycerol-3-phosphate dehydrogenase 1 (soluble) [Source:RefSeq_peptide;Acc:NP_999918]	gpd1
1	49193	19	ENSDARG00000036942	56880	ENSDART00000053639	glycerol-3-phosphate catabolic process	glycerol-3-phosphate dehydrogenase 1 (soluble) [Source:RefSeq_peptide;Acc:NP_999918]	gpd1
1	49193	19	ENSDARG00000036942	56880	ENSDART00000053639	NAD binding	glycerol-3-phosphate dehydrogenase 1 (soluble) [Source:RefSeq_peptide;Acc:NP_999918]	gpd1
-1	57152	19	ENSDARG00000036940	63535	ENSDART00000105221	cysteine-type endopeptidase activity	cathepsin S, a [Source:RefSeq_peptide;Acc:NP_956720]	ctssa
-1	57152	19	ENSDARG00000036940	63535	ENSDART00000105221	endopeptidase inhibitor activity	cathepsin S, a [Source:RefSeq_peptide;Acc:NP_956720]	ctssa
-1	57152	19	ENSDARG00000036940	63535	ENSDART00000105221	cellular_component	cathepsin S, a [Source:RefSeq_peptide;Acc:NP_956720]	ctssa
-1	57152	19	ENSDARG00000036940	63535	ENSDART00000105221	proteolysis	cathepsin S, a [Source:RefSeq_peptide;Acc:NP_956720]	ctssa
-1	57152	19	ENSDARG00000036940	63535	ENSDART00000105221	peptidase activity	cathepsin S, a [Source:RefSeq_peptide;Acc:NP_956720]	ctssa
-1	57152	19	ENSDARG00000036940	63535	ENSDART00000105221	cysteine-type peptidase activity	cathepsin S, a [Source:RefSeq_peptide;Acc:NP_956720]	ctssa
-1	57152	19	ENSDARG00000036940	63535	ENSDART00000105221	hydrolase activity	cathepsin S, a [Source:RefSeq_peptide;Acc:NP_956720]	ctssa
-1	57152	19	ENSDARG00000036940	63535	ENSDART00000053638	cysteine-type endopeptidase activity	cathepsin S, a [Source:RefSeq_peptide;Acc:NP_956720]	ctssa
-1	57152	19	ENSDARG00000036940	63535	ENSDART00000053638	endopeptidase inhibitor activity	cathepsin S, a [Source:RefSeq_peptide;Acc:NP_956720]	ctssa
-1	57152	19	ENSDARG00000036940	63535	ENSDART00000053638	cellular_component	cathepsin S, a [Source:RefSeq_peptide;Acc:NP_956720]	ctssa
-1	57152	19	ENSDARG00000036940	63535	ENSDART00000053638	proteolysis	cathepsin S, a [Source:RefSeq_peptide;Acc:NP_956720]	ctssa
-1	57152	19	ENSDARG00000036940	63535	ENSDART00000053638	peptidase activity	cathepsin S, a [Source:RefSeq_peptide;Acc:NP_956720]	ctssa
-1	57152	19	ENSDARG00000036940	63535	ENSDART00000053638	cysteine-type peptidase activity	cathepsin S, a [Source:RefSeq_peptide;Acc:NP_956720]	ctssa
-1	57152	19	ENSDARG00000036940	63535	ENSDART00000053638	hydrolase activity	cathepsin S, a [Source:RefSeq_peptide;Acc:NP_956720]	ctssa
1	77581	19	ENSDARG00000063714	79437	ENSDART00000093372	protein binding	hypothetical protein LOC100005227 [Source:RefSeq_peptide;Acc:NP_001076447]	si:dkeyp-24a7.7
-1	103770	19	ENSDARG00000063713	142147	ENSDART00000093370		Novel protein similar to vertebrate DAB2 interacting protein (DAB2IP) (Fragment). [Source:Uniprot/SPTREMBL;Acc:Q1L8W6]	si:dkeyp-24a7.8
-1	103770	19	ENSDARG00000063713	142147	ENSDART00000093368	GTPase activator activity	Novel protein similar to vertebrate DAB2 interacting protein (DAB2IP) (Fragment). [Source:Uniprot/SPTREMBL;Acc:Q1L8W6]	si:dkeyp-24a7.8
-1	103770	19	ENSDARG00000063713	142147	ENSDART00000093368	intracellular	Novel protein similar to vertebrate DAB2 interacting protein (DAB2IP) (Fragment). [Source:Uniprot/SPTREMBL;Acc:Q1L8W6]	si:dkeyp-24a7.8
-1	103770	19	ENSDARG00000063713	142147	ENSDART00000093368	regulation of small GTPase mediated signal transduction	Novel protein similar to vertebrate DAB2 interacting protein (DAB2IP) (Fragment). [Source:Uniprot/SPTREMBL;Acc:Q1L8W6]	si:dkeyp-24a7.8
1	146856	19	ENSDARG00000071252	149718	ENSDART00000105217		Sodium channel subunit beta-1 precursor. [Source:Uniprot/SWISSPROT;Acc:Q07699]	SCN1B (2 of 3)
1	146856	19	ENSDARG00000071252	149718	ENSDART00000105216		Sodium channel subunit beta-1 precursor. [Source:Uniprot/SWISSPROT;Acc:Q07699]	SCN1B (2 of 3)
1	176641	19	ENSDARG00000006640	181428	ENSDART00000007206		Eomesodermin homolog. [Source:Uniprot/SWISSPROT;Acc:O95936]	EOMES (2 of 2)
-1	203124	19	ENSDARG00000071251	214393	ENSDART00000105213		Novel protein (Fragment). [Source:Uniprot/SPTREMBL;Acc:Q1L912]	si:dkey-263h23.1
-1	223686	19	ENSDARG00000063690	226731	ENSDART00000093304		hypothetical protein LOC570027 [Source:RefSeq_peptide;Acc:NP_001038660]	si:dkey-263h23.2
1	234680	19	ENSDARG00000059354	244257	ENSDART00000082454	molecular_function	Uncharacterized protein C1orf85 homolog precursor. [Source:Uniprot/SWISSPROT;Acc:Q66HW4]	zgc:92308
1	234680	19	ENSDARG00000059354	244257	ENSDART00000082454	cellular_component	Uncharacterized protein C1orf85 homolog precursor. [Source:Uniprot/SWISSPROT;Acc:Q66HW4]	zgc:92308
1	234680	19	ENSDARG00000059354	244257	ENSDART00000082454	biological_process	Uncharacterized protein C1orf85 homolog precursor. [Source:Uniprot/SWISSPROT;Acc:Q66HW4]	zgc:92308
-1	248116	19	ENSDARG00000071250	250056	ENSDART00000105212		Novel protein (Fragment). [Source:Uniprot/SPTREMBL;Acc:Q1L909]	si:dkey-263h23.4
-1	248116	19	ENSDARG00000071250	250056	ENSDART00000105211		Novel protein (Fragment). [Source:Uniprot/SPTREMBL;Acc:Q1L909]	si:dkey-263h23.4
1	251942	19	ENSDARG00000024381	266053	ENSDART00000037515		misato homolog 1 [Source:RefSeq_peptide;Acc:NP_956181]	msto1
1	251942	19	ENSDARG00000024381	266053	ENSDART00000105205	molecular_function	misato homolog 1 [Source:RefSeq_peptide;Acc:NP_956181]	msto1
1	251942	19	ENSDARG00000024381	266053	ENSDART00000105205	cellular_component	misato homolog 1 [Source:RefSeq_peptide;Acc:NP_956181]	msto1
1	251942	19	ENSDARG00000024381	266053	ENSDART00000105205	biological_process	misato homolog 1 [Source:RefSeq_peptide;Acc:NP_956181]	msto1
-1	267404	19	ENSDARG00000042620	272561	ENSDART00000062518		Rho-class glutathione S-transferase [Source:RefSeq_peptide;Acc:NP_001038525]	tfa
-1	276803	19	ENSDARG00000063682	294337	ENSDART00000088825		Novel protein similar to vertebrate formin homology 2 domain containing 3 (FHOD3) (Fragment). [Source:Uniprot/SPTREMBL;Acc:Q1L906]	si:dkey-263h23.7
-1	276803	19	ENSDARG00000063682	294337	ENSDART00000093281		Novel protein similar to vertebrate formin homology 2 domain containing 3 (FHOD3) (Fragment). [Source:Uniprot/SPTREMBL;Acc:Q1L906]	si:dkey-263h23.7
-1	276803	19	ENSDARG00000063682	294337	ENSDART00000093279	actin binding	Novel protein similar to vertebrate formin homology 2 domain containing 3 (FHOD3) (Fragment). [Source:Uniprot/SPTREMBL;Acc:Q1L906]	si:dkey-263h23.7
-1	276803	19	ENSDARG00000063682	294337	ENSDART00000093279	binding	Novel protein similar to vertebrate formin homology 2 domain containing 3 (FHOD3) (Fragment). [Source:Uniprot/SPTREMBL;Acc:Q1L906]	si:dkey-263h23.7
-1	276803	19	ENSDARG00000063682	294337	ENSDART00000093279	cellular component organization and biogenesis	Novel protein similar to vertebrate formin homology 2 domain containing 3 (FHOD3) (Fragment). [Source:Uniprot/SPTREMBL;Acc:Q1L906]	si:dkey-263h23.7
-1	276803	19	ENSDARG00000063682	294337	ENSDART00000093279	actin cytoskeleton organization and biogenesis	Novel protein similar to vertebrate formin homology 2 domain containing 3 (FHOD3) (Fragment). [Source:Uniprot/SPTREMBL;Acc:Q1L906]	si:dkey-263h23.7
-1	301652	19	ENSDARG00000071248	330095	ENSDART00000062533		Novel protein similar to vertebrate formin homology 2 domain containing 3 (FHOD3) (Fragment). [Source:Uniprot/SPTREMBL;Acc:Q1L903]	si:dkey-263h23.7
-1	301652	19	ENSDARG00000071248	330095	ENSDART00000105199		Novel protein similar to vertebrate formin homology 2 domain containing 3 (FHOD3) (Fragment). [Source:Uniprot/SPTREMBL;Acc:Q1L903]	si:dkey-263h23.7
1	398610	19	ENSDARG00000071247	399341	ENSDART00000105198
-1	488756	19	ENSDARG00000043336	498029	ENSDART00000063618	3'-5'-exoribonuclease activity	hypothetical protein LOC550247 [Source:RefSeq_peptide;Acc:NP_001017585]	zgc:110717
-1	488756	19	ENSDARG00000043336	498029	ENSDART00000063618	RNA binding	hypothetical protein LOC550247 [Source:RefSeq_peptide;Acc:NP_001017585]	zgc:110717
-1	488756	19	ENSDARG00000043336	498029	ENSDART00000063618	cellular_component	hypothetical protein LOC550247 [Source:RefSeq_peptide;Acc:NP_001017585]	zgc:110717
-1	488756	19	ENSDARG00000043336	498029	ENSDART00000063618	RNA processing	hypothetical protein LOC550247 [Source:RefSeq_peptide;Acc:NP_001017585]	zgc:110717
1	498171	19	ENSDARG00000035696	510344	ENSDART00000051770	binding	brain protein 16 [Source:RefSeq_peptide;Acc:NP_001002522]	brp16
1	498171	19	ENSDARG00000035696	510344	ENSDART00000051770	cellular_component	brain protein 16 [Source:RefSeq_peptide;Acc:NP_001002522]	brp16
1	498171	19	ENSDARG00000035696	510344	ENSDART00000051770	biological_process	brain protein 16 [Source:RefSeq_peptide;Acc:NP_001002522]	brp16
-1	553559	19	ENSDARG00000063627	679236	ENSDART00000093146	molecular_function	block of proliferation 1 [Source:RefSeq_peptide;Acc:NP_001071203]	bop1
-1	553559	19	ENSDARG00000063627	679236	ENSDART00000093146	cellular_component	block of proliferation 1 [Source:RefSeq_peptide;Acc:NP_001071203]	bop1
-1	553559	19	ENSDARG00000063627	679236	ENSDART00000093146	biological_process	block of proliferation 1 [Source:RefSeq_peptide;Acc:NP_001071203]	bop1
1	624933	19	ENSDARG00000035695	632210	ENSDART00000051769		hypothetical protein LOC100034489 [Source:RefSeq_peptide;Acc:NP_001076538]	si:ch211-251g8.3
1	624933	19	ENSDARG00000035695	632210	ENSDART00000105192	nucleus	hypothetical protein LOC100034489 [Source:RefSeq_peptide;Acc:NP_001076538]	si:ch211-251g8.3
1	624933	19	ENSDARG00000035695	632210	ENSDART00000105192	transcription regulator activity	hypothetical protein LOC100034489 [Source:RefSeq_peptide;Acc:NP_001076538]	si:ch211-251g8.3
1	624933	19	ENSDARG00000035695	632210	ENSDART00000105192	regulation of transcription	hypothetical protein LOC100034489 [Source:RefSeq_peptide;Acc:NP_001076538]	si:ch211-251g8.3
1	655323	19	ENSDARG00000071242	655475	ENSDART00000105191
1	679638	19	ENSDARG00000008818	705462	ENSDART00000061264	lens development in camera-type eye	heat shock transcription factor 1 [Source:RefSeq_peptide;Acc:NP_571675]	hsf1
1	679638	19	ENSDARG00000008818	705462	ENSDART00000061264	DNA binding	heat shock transcription factor 1 [Source:RefSeq_peptide;Acc:NP_571675]	hsf1
1	679638	19	ENSDARG00000008818	705462	ENSDART00000061264	transcription factor activity	heat shock transcription factor 1 [Source:RefSeq_peptide;Acc:NP_571675]	hsf1
1	679638	19	ENSDARG00000008818	705462	ENSDART00000061264	nucleus	heat shock transcription factor 1 [Source:RefSeq_peptide;Acc:NP_571675]	hsf1
1	679638	19	ENSDARG00000008818	705462	ENSDART00000061264	transcription	heat shock transcription factor 1 [Source:RefSeq_peptide;Acc:NP_571675]	hsf1
1	679638	19	ENSDARG00000008818	705462	ENSDART00000061264	transcription termination	heat shock transcription factor 1 [Source:RefSeq_peptide;Acc:NP_571675]	hsf1
1	679638	19	ENSDARG00000008818	705462	ENSDART00000061264	regulation of transcription, DNA-dependent	heat shock transcription factor 1 [Source:RefSeq_peptide;Acc:NP_571675]	hsf1
1	679638	19	ENSDARG00000008818	705462	ENSDART00000061264	response to heat	heat shock transcription factor 1 [Source:RefSeq_peptide;Acc:NP_571675]	hsf1
1	679638	19	ENSDARG00000008818	705462	ENSDART00000061264	transcription antitermination	heat shock transcription factor 1 [Source:RefSeq_peptide;Acc:NP_571675]	hsf1
1	679638	19	ENSDARG00000008818	705462	ENSDART00000061264	sequence-specific DNA binding	heat shock transcription factor 1 [Source:RefSeq_peptide;Acc:NP_571675]	hsf1
1	679638	19	ENSDARG00000008818	705462	ENSDART00000024593		heat shock transcription factor 1 [Source:RefSeq_peptide;Acc:NP_571675]	hsf1
1	679638	19	ENSDARG00000008818	705462	ENSDART00000082353		heat shock transcription factor 1 [Source:RefSeq_peptide;Acc:NP_571675]	hsf1
-1	760706	19	ENSDARG00000035694	790949	ENSDART00000105174	detection of gravity	starmaker [Source:RefSeq_peptide;Acc:NP_942112]	stm
-1	760706	19	ENSDARG00000035694	790949	ENSDART00000105174	otic placode formation	starmaker [Source:RefSeq_peptide;Acc:NP_942112]	stm
-1	760706	19	ENSDARG00000035694	790949	ENSDART00000051768		starmaker [Source:RefSeq_peptide;Acc:NP_942112]	stm
1	829578	19	ENSDARG00000014222	855661	ENSDART00000020344	nucleotide binding	hypothetical protein LOC415254 [Source:RefSeq_peptide;Acc:NP_001002164]	zgc:86598
1	829578	19	ENSDARG00000014222	855661	ENSDART00000020344	protein kinase activity	hypothetical protein LOC415254 [Source:RefSeq_peptide;Acc:NP_001002164]	zgc:86598
1	829578	19	ENSDARG00000014222	855661	ENSDART00000020344	protein serine/threonine kinase activity	hypothetical protein LOC415254 [Source:RefSeq_peptide;Acc:NP_001002164]	zgc:86598
1	829578	19	ENSDARG00000014222	855661	ENSDART00000020344	ATP binding	hypothetical protein LOC415254 [Source:RefSeq_peptide;Acc:NP_001002164]	zgc:86598
1	829578	19	ENSDARG00000014222	855661	ENSDART00000020344	cellular_component	hypothetical protein LOC415254 [Source:RefSeq_peptide;Acc:NP_001002164]	zgc:86598
1	829578	19	ENSDARG00000014222	855661	ENSDART00000020344	protein amino acid phosphorylation	hypothetical protein LOC415254 [Source:RefSeq_peptide;Acc:NP_001002164]	zgc:86598
1	829578	19	ENSDARG00000014222	855661	ENSDART00000020344	kinase activity	hypothetical protein LOC415254 [Source:RefSeq_peptide;Acc:NP_001002164]	zgc:86598
1	829578	19	ENSDARG00000014222	855661	ENSDART00000020344	transferase activity	hypothetical protein LOC415254 [Source:RefSeq_peptide;Acc:NP_001002164]	zgc:86598
-1	861025	19	ENSDARG00000071224	863814	ENSDART00000105168	molecular_function	hypothetical protein LOC559260 [Source:RefSeq_peptide;Acc:NP_001070844]	zgc:153988
-1	861025	19	ENSDARG00000071224	863814	ENSDART00000105168	cellular_component	hypothetical protein LOC559260 [Source:RefSeq_peptide;Acc:NP_001070844]	zgc:153988
-1	861025	19	ENSDARG00000071224	863814	ENSDART00000105168	biological_process	hypothetical protein LOC559260 [Source:RefSeq_peptide;Acc:NP_001070844]	zgc:153988
-1	866515	19	ENSDARG00000071223	867535	ENSDART00000105167	molecular_function	hypothetical protein LOC790926 [Source:RefSeq_peptide;Acc:NP_001073540]	zgc:158445
-1	866515	19	ENSDARG00000071223	867535	ENSDART00000105167	cellular_component	hypothetical protein LOC790926 [Source:RefSeq_peptide;Acc:NP_001073540]	zgc:158445
-1	866515	19	ENSDARG00000071223	867535	ENSDART00000105167	biological_process	hypothetical protein LOC790926 [Source:RefSeq_peptide;Acc:NP_001073540]	zgc:158445
-1	870786	19	ENSDARG00000059254	878929	ENSDART00000105165	receptor activity	immune-related, lectin-like receptor 1 [Source:RefSeq_peptide;Acc:NP_001035139]	illr1
-1	870786	19	ENSDARG00000059254	878929	ENSDART00000105165	sugar binding	immune-related, lectin-like receptor 1 [Source:RefSeq_peptide;Acc:NP_001035139]	illr1
-1	880968	19	ENSDARG00000059261	882339	ENSDART00000082331
-1	890555	19	ENSDARG00000018327	896233	ENSDART00000105154		immune-related, lectin-like receptor 3 isoform a [Source:RefSeq_peptide;Acc:NP_001035128]	illr3
-1	890555	19	ENSDARG00000018327	896233	ENSDART00000087163	receptor activity	immune-related, lectin-like receptor 3 isoform a [Source:RefSeq_peptide;Acc:NP_001035128]	illr3
-1	890555	19	ENSDARG00000018327	896233	ENSDART00000087163	sugar binding	immune-related, lectin-like receptor 3 isoform a [Source:RefSeq_peptide;Acc:NP_001035128]	illr3
-1	890555	19	ENSDARG00000018327	896233	ENSDART00000087163	positive regulation of natural killer cell mediated cytotoxicity	immune-related, lectin-like receptor 3 isoform a [Source:RefSeq_peptide;Acc:NP_001035128]	illr3
-1	890555	19	ENSDARG00000018327	896233	ENSDART00000082330		immune-related, lectin-like receptor 3 isoform a [Source:RefSeq_peptide;Acc:NP_001035128]	illr3
-1	898596	19	ENSDARG00000071219	901973	ENSDART00000105153
-1	908211	19	ENSDARG00000063613	910610	ENSDART00000093125		Endonuclease domain-containing 1 protein precursor (EC 3.1.30.-). [Source:Uniprot/SWISSPROT;Acc:O94919]	ENDOD1 (2 of 8)
-1	908211	19	ENSDARG00000063613	910610	ENSDART00000105152		Endonuclease domain-containing 1 protein precursor (EC 3.1.30.-). [Source:Uniprot/SWISSPROT;Acc:O94919]	ENDOD1 (2 of 8)
-1	913294	19	ENSDARG00000071218	921587	ENSDART00000105151
-1	924530	19	ENSDARG00000071216	927163	ENSDART00000105150		Hypothetical protein (Fragment). [Source:Uniprot/SPTREMBL;Acc:A4IG73]	A4IG73_DANRE
-1	998218	19	ENSDARG00000036912	1003113	ENSDART00000105146		endothelin 1 [Source:RefSeq_peptide;Acc:NP_571594]	edn1
-1	998218	19	ENSDARG00000036912	1003113	ENSDART00000053606	skeletal development	endothelin 1 [Source:RefSeq_peptide;Acc:NP_571594]	edn1
-1	998218	19	ENSDARG00000036912	1003113	ENSDART00000053606	extracellular region	endothelin 1 [Source:RefSeq_peptide;Acc:NP_571594]	edn1
-1	998218	19	ENSDARG00000036912	1003113	ENSDART00000053606	pathogenesis	endothelin 1 [Source:RefSeq_peptide;Acc:NP_571594]	edn1
-1	998218	19	ENSDARG00000036912	1003113	ENSDART00000053606	regulation of vasoconstriction	endothelin 1 [Source:RefSeq_peptide;Acc:NP_571594]	edn1
-1	998218	19	ENSDARG00000036912	1003113	ENSDART00000053606	cartilage development	endothelin 1 [Source:RefSeq_peptide;Acc:NP_571594]	edn1
-1	1336466	19	ENSDARG00000063530	1336825	ENSDART00000092937		hypothetical protein LOC798762 (LOC798762), mRNA [Source:RefSeq_dna;Acc:XR_029175]	XR_029175.1
1	1359263	19	ENSDARG00000016062	1376099	ENSDART00000105143		zinc finger CCCH-type containing 12A [Source:RefSeq_peptide;Acc:NP_079355]	ZC3H12A (2 of 2)
1	1359263	19	ENSDARG00000016062	1376099	ENSDART00000008431		zinc finger CCCH-type containing 12A [Source:RefSeq_peptide;Acc:NP_079355]	ZC3H12A (2 of 2)
1	1389162	19	ENSDARG00000058963	1395871	ENSDART00000046371			LOC100001968
1	1389162	19	ENSDARG00000058963	1395871	ENSDART00000081920			LOC100001968
1	1389162	19	ENSDARG00000058963	1395871	ENSDART00000041645			LOC100001968
1	1389162	19	ENSDARG00000058963	1395871	ENSDART00000081914			LOC100001968
1	1389162	19	ENSDARG00000058963	1395871	ENSDART00000013850			LOC100001968
1	1389162	19	ENSDARG00000058963	1395871	ENSDART00000081891			LOC100001968
1	1389162	19	ENSDARG00000058963	1395871	ENSDART00000105132			LOC100001968
1	1389162	19	ENSDARG00000058963	1395871	ENSDART00000056839			LOC100001968
1	1389162	19	ENSDARG00000058963	1395871	ENSDART00000081933			LOC100001968
1	1405809	19	ENSDARG00000063516	1416829	ENSDART00000059864	protein binding	hypothetical protein LOC678596 [Source:RefSeq_peptide;Acc:NP_001035434]	zgc:136713
1	1405809	19	ENSDARG00000063516	1416829	ENSDART00000059864	intracellular	hypothetical protein LOC678596 [Source:RefSeq_peptide;Acc:NP_001035434]	zgc:136713
1	1405809	19	ENSDARG00000063516	1416829	ENSDART00000059864	zinc ion transport	hypothetical protein LOC678596 [Source:RefSeq_peptide;Acc:NP_001035434]	zgc:136713
1	1405809	19	ENSDARG00000063516	1416829	ENSDART00000059864	zinc ion binding	hypothetical protein LOC678596 [Source:RefSeq_peptide;Acc:NP_001035434]	zgc:136713
1	1405809	19	ENSDARG00000063516	1416829	ENSDART00000059864	metal ion binding	hypothetical protein LOC678596 [Source:RefSeq_peptide;Acc:NP_001035434]	zgc:136713
1	1405809	19	ENSDARG00000063516	1416829	ENSDART00000092914		hypothetical protein LOC678596 [Source:RefSeq_peptide;Acc:NP_001035434]	zgc:136713
1	1425420	19	ENSDARG00000013481	1432418	ENSDART00000059863			LOC571172
1	1437354	19	ENSDARG00000009770	1450470	ENSDART00000092911			LOC100001986
-1	1469418	19	ENSDARG00000058891	1501389	ENSDART00000053576	molecular_function	hypothetical protein LOC768136 [Source:RefSeq_peptide;Acc:NP_001070750]	zgc:154043
-1	1469418	19	ENSDARG00000058891	1501389	ENSDART00000053576	cellular_component	hypothetical protein LOC768136 [Source:RefSeq_peptide;Acc:NP_001070750]	zgc:154043
-1	1469418	19	ENSDARG00000058891	1501389	ENSDART00000053576	biological_process	hypothetical protein LOC768136 [Source:RefSeq_peptide;Acc:NP_001070750]	zgc:154043
1	1623291	19	ENSDARG00000071205	1625946	ENSDART00000105120			LOC100001035
1	1697124	19	ENSDARG00000003513	1705116	ENSDART00000023747	structural constituent of ribosome	hypothetical protein LOC407984 [Source:RefSeq_peptide;Acc:NP_999980]	zgc:85716
1	1697124	19	ENSDARG00000003513	1705116	ENSDART00000023747	intracellular	hypothetical protein LOC407984 [Source:RefSeq_peptide;Acc:NP_999980]	zgc:85716
1	1697124	19	ENSDARG00000003513	1705116	ENSDART00000023747	ribosome	hypothetical protein LOC407984 [Source:RefSeq_peptide;Acc:NP_999980]	zgc:85716
1	1697124	19	ENSDARG00000003513	1705116	ENSDART00000023747	translation	hypothetical protein LOC407984 [Source:RefSeq_peptide;Acc:NP_999980]	zgc:85716
-1	1719772	19	ENSDARG00000071204	1721041	ENSDART00000105118		Novel protein (Fragment). [Source:Uniprot/SPTREMBL;Acc:Q7ZYW3]	si:busm1-194e12.10
-1	1747507	19	ENSDARG00000059171	1751827	ENSDART00000082215		LOC553481 protein (Fragment). [Source:Uniprot/SPTREMBL;Acc:Q501Z0]	Q501Z0_DANRE
1	1753208	19	ENSDARG00000059167	1761822	ENSDART00000082209	molecular_function	Uncharacterized protein C1orf149 homolog. [Source:Uniprot/SWISSPROT;Acc:Q6AZD3]	zgc:100869
1	1753208	19	ENSDARG00000059167	1761822	ENSDART00000082209	cellular_component	Uncharacterized protein C1orf149 homolog. [Source:Uniprot/SWISSPROT;Acc:Q6AZD3]	zgc:100869
1	1753208	19	ENSDARG00000059167	1761822	ENSDART00000082209	biological_process	Uncharacterized protein C1orf149 homolog. [Source:Uniprot/SWISSPROT;Acc:Q6AZD3]	zgc:100869
1	1779926	19	ENSDARG00000040860	1811832	ENSDART00000105114			LOC571141
1	1779926	19	ENSDARG00000040860	1811832	ENSDART00000105112			LOC571141
1	1779926	19	ENSDARG00000040860	1811832	ENSDART00000105111			LOC571141
1	1779926	19	ENSDARG00000040860	1811832	ENSDART00000105109			LOC571141
1	1779926	19	ENSDARG00000040860	1811832	ENSDART00000007454			LOC571141
1	1779926	19	ENSDARG00000040860	1811832	ENSDART00000059892			LOC571141
1	1779926	19	ENSDARG00000040860	1811832	ENSDART00000105107			LOC571141
1	1779926	19	ENSDARG00000040860	1811832	ENSDART00000059894			LOC571141
1	1779926	19	ENSDARG00000040860	1811832	ENSDART00000105106			LOC571141
1	1779926	19	ENSDARG00000040860	1811832	ENSDART00000105105			LOC571141
-1	1819245	19	ENSDARG00000059158	1830849	ENSDART00000082192	nucleic acid binding	hypothetical protein LOC336412 [Source:RefSeq_peptide;Acc:NP_956307]	zgc:63514
-1	1819245	19	ENSDARG00000059158	1830849	ENSDART00000082192	intracellular	hypothetical protein LOC336412 [Source:RefSeq_peptide;Acc:NP_956307]	zgc:63514
-1	1819245	19	ENSDARG00000059158	1830849	ENSDART00000082192	zinc ion transport	hypothetical protein LOC336412 [Source:RefSeq_peptide;Acc:NP_956307]	zgc:63514
-1	1819245	19	ENSDARG00000059158	1830849	ENSDART00000082192	zinc ion binding	hypothetical protein LOC336412 [Source:RefSeq_peptide;Acc:NP_956307]	zgc:63514
-1	1819245	19	ENSDARG00000059158	1830849	ENSDART00000082192	metal ion binding	hypothetical protein LOC336412 [Source:RefSeq_peptide;Acc:NP_956307]	zgc:63514
-1	1855353	19	ENSDARG00000059154	1865140	ENSDART00000082187			LOC100000325
1	1870746	19	ENSDARG00000059149	1922572	ENSDART00000105104			LOC100002630
1	1870746	19	ENSDARG00000059149	1922572	ENSDART00000082185			LOC100002630
1	2247372	19	ENSDARG00000063560	2248286	ENSDART00000092988		Potassium channel subfamily K member 9 (Acid-sensitive potassium channel protein TASK-3) (TWIK-related acid-sensitive K(+) channel 3) (Two pore potassium channel KT3.2). [Source:Uniprot/SWISSPROT;Acc:Q9NPC2]	KCNK9
-1	2411066	19	ENSDARG00000063586	2434446	ENSDART00000093015			LOC562159
-1	2411066	19	ENSDARG00000063586	2434446	ENSDART00000093013			LOC562159
-1	2411066	19	ENSDARG00000063586	2434446	ENSDART00000093010			LOC562159
1	2434233	19	ENSDARG00000017809	2450959	ENSDART00000003634	steroid biosynthetic process	StAR-related lipid transfer protein 3 (StARD3) (START domain- containing protein 3) (MLN64-like protein). [Source:Uniprot/SWISSPROT;Acc:Q9DFS4]	stard3
1	2434233	19	ENSDARG00000017809	2450959	ENSDART00000003634	C21-steroid hormone biosynthetic process	StAR-related lipid transfer protein 3 (StARD3) (START domain- containing protein 3) (MLN64-like protein). [Source:Uniprot/SWISSPROT;Acc:Q9DFS4]	stard3
1	2434233	19	ENSDARG00000017809	2450959	ENSDART00000003634	transport	StAR-related lipid transfer protein 3 (StARD3) (START domain- containing protein 3) (MLN64-like protein). [Source:Uniprot/SWISSPROT;Acc:Q9DFS4]	stard3
1	2434233	19	ENSDARG00000017809	2450959	ENSDART00000003634	lipid binding	StAR-related lipid transfer protein 3 (StARD3) (START domain- containing protein 3) (MLN64-like protein). [Source:Uniprot/SWISSPROT;Acc:Q9DFS4]	stard3
1	2434233	19	ENSDARG00000017809	2450959	ENSDART00000003634	cholesterol binding	StAR-related lipid transfer protein 3 (StARD3) (START domain- containing protein 3) (MLN64-like protein). [Source:Uniprot/SWISSPROT;Acc:Q9DFS4]	stard3
1	2434233	19	ENSDARG00000017809	2450959	ENSDART00000003634	cholesterol transporter activity	StAR-related lipid transfer protein 3 (StARD3) (START domain- containing protein 3) (MLN64-like protein). [Source:Uniprot/SWISSPROT;Acc:Q9DFS4]	stard3
1	2456099	19	ENSDARG00000011076	2463558	ENSDART00000017535	molecular_function	Melanoregulin. [Source:Uniprot/SWISSPROT;Acc:Q6GQM0]	zgc:91968
1	2456099	19	ENSDARG00000011076	2463558	ENSDART00000017535	cellular_component	Melanoregulin. [Source:Uniprot/SWISSPROT;Acc:Q6GQM0]	zgc:91968
1	2456099	19	ENSDARG00000011076	2463558	ENSDART00000017535	biological_process	Melanoregulin. [Source:Uniprot/SWISSPROT;Acc:Q6GQM0]	zgc:91968
	2466191		BX084966
-1	2468626	19	ENSDARG00000063535	2524165	ENSDART00000092923	chromatin	chromodomain helicase DNA binding protein 4 [Source:RefSeq_peptide;Acc:NP_001038323]	si:ch211-51m24.3
-1	2468626	19	ENSDARG00000063535	2524165	ENSDART00000092923	nucleic acid binding	chromodomain helicase DNA binding protein 4 [Source:RefSeq_peptide;Acc:NP_001038323]	si:ch211-51m24.3
-1	2468626	19	ENSDARG00000063535	2524165	ENSDART00000092923	DNA binding	chromodomain helicase DNA binding protein 4 [Source:RefSeq_peptide;Acc:NP_001038323]	si:ch211-51m24.3
-1	2468626	19	ENSDARG00000063535	2524165	ENSDART00000092923	chromatin binding	chromodomain helicase DNA binding protein 4 [Source:RefSeq_peptide;Acc:NP_001038323]	si:ch211-51m24.3
-1	2468626	19	ENSDARG00000063535	2524165	ENSDART00000092923	helicase activity	chromodomain helicase DNA binding protein 4 [Source:RefSeq_peptide;Acc:NP_001038323]	si:ch211-51m24.3
-1	2468626	19	ENSDARG00000063535	2524165	ENSDART00000092923	protein binding	chromodomain helicase DNA binding protein 4 [Source:RefSeq_peptide;Acc:NP_001038323]	si:ch211-51m24.3
-1	2468626	19	ENSDARG00000063535	2524165	ENSDART00000092923	ATP binding	chromodomain helicase DNA binding protein 4 [Source:RefSeq_peptide;Acc:NP_001038323]	si:ch211-51m24.3
-1	2468626	19	ENSDARG00000063535	2524165	ENSDART00000092923	nucleus	chromodomain helicase DNA binding protein 4 [Source:RefSeq_peptide;Acc:NP_001038323]	si:ch211-51m24.3
-1	2468626	19	ENSDARG00000063535	2524165	ENSDART00000092923	chromatin assembly or disassembly	chromodomain helicase DNA binding protein 4 [Source:RefSeq_peptide;Acc:NP_001038323]	si:ch211-51m24.3
-1	2468626	19	ENSDARG00000063535	2524165	ENSDART00000092923	regulation of transcription, DNA-dependent	chromodomain helicase DNA binding protein 4 [Source:RefSeq_peptide;Acc:NP_001038323]	si:ch211-51m24.3
-1	2468626	19	ENSDARG00000063535	2524165	ENSDART00000092923	ATP-dependent helicase activity	chromodomain helicase DNA binding protein 4 [Source:RefSeq_peptide;Acc:NP_001038323]	si:ch211-51m24.3
-1	2468626	19	ENSDARG00000063535	2524165	ENSDART00000092923	zinc ion binding	chromodomain helicase DNA binding protein 4 [Source:RefSeq_peptide;Acc:NP_001038323]	si:ch211-51m24.3
1	2538274	19	ENSDARG00000014287	2555132	ENSDART00000105077		enolase 2 [Source:RefSeq_peptide;Acc:NP_001003848]	eno2
1	2538274	19	ENSDARG00000014287	2555132	ENSDART00000037126	phosphopyruvate hydratase complex	enolase 2 [Source:RefSeq_peptide;Acc:NP_001003848]	eno2
1	2538274	19	ENSDARG00000014287	2555132	ENSDART00000037126	magnesium ion binding	enolase 2 [Source:RefSeq_peptide;Acc:NP_001003848]	eno2
1	2538274	19	ENSDARG00000014287	2555132	ENSDART00000037126	phosphopyruvate hydratase activity	enolase 2 [Source:RefSeq_peptide;Acc:NP_001003848]	eno2
1	2538274	19	ENSDARG00000014287	2555132	ENSDART00000037126	glycolysis	enolase 2 [Source:RefSeq_peptide;Acc:NP_001003848]	eno2
1	2538274	19	ENSDARG00000014287	2555132	ENSDART00000037126	lyase activity	enolase 2 [Source:RefSeq_peptide;Acc:NP_001003848]	eno2
-1	2559506	19	ENSDARG00000025012	2568562	ENSDART00000037007	triose-phosphate isomerase activity	triosephosphate isomerase 1a [Source:RefSeq_peptide;Acc:NP_705953]	tpi1a
-1	2559506	19	ENSDARG00000025012	2568562	ENSDART00000037007	metabolic process	triosephosphate isomerase 1a [Source:RefSeq_peptide;Acc:NP_705953]	tpi1a
-1	2559506	19	ENSDARG00000025012	2568562	ENSDART00000037007	isomerase activity	triosephosphate isomerase 1a [Source:RefSeq_peptide;Acc:NP_705953]	tpi1a
-1	2571512	19	ENSDARG00000002696	2590751	ENSDART00000005547	signal transducer activity	guanine nucleotide binding protein (G protein), beta polypeptide 3 [Source:RefSeq_peptide;Acc:NP_998367]	gnb3
-1	2571512	19	ENSDARG00000002696	2590751	ENSDART00000005547	extracellular region	guanine nucleotide binding protein (G protein), beta polypeptide 3 [Source:RefSeq_peptide;Acc:NP_998367]	gnb3
-1	2571512	19	ENSDARG00000002696	2590751	ENSDART00000005547	signal transduction	guanine nucleotide binding protein (G protein), beta polypeptide 3 [Source:RefSeq_peptide;Acc:NP_998367]	gnb3
-1	2616668	19	ENSDARG00000063960	2616734	ENSDART00000093660
-1	2629224	19	ENSDARG00000000503	2719980	ENSDART00000081951	intracellular protein transport	syntaxin1b [Source:RefSeq_peptide;Acc:NP_571598]	syntaxin1b
-1	2629224	19	ENSDARG00000000503	2719980	ENSDART00000081951	protein transporter activity	syntaxin1b [Source:RefSeq_peptide;Acc:NP_571598]	syntaxin1b
-1	2629224	19	ENSDARG00000000503	2719980	ENSDART00000081951	membrane	syntaxin1b [Source:RefSeq_peptide;Acc:NP_571598]	syntaxin1b
-1	2629224	19	ENSDARG00000000503	2719980	ENSDART00000000522		syntaxin1b [Source:RefSeq_peptide;Acc:NP_571598]	syntaxin1b
-1	2629224	19	ENSDARG00000000503	2719980	ENSDART00000082137		syntaxin1b [Source:RefSeq_peptide;Acc:NP_571598]	syntaxin1b
-1	2724891	19	ENSDARG00000001572	2729803	ENSDART00000001821		Novel protein similar to mouse and rat perforin 1 (Pore forming protein) (Prf1) (Fragment). [Source:Uniprot/SPTREMBL;Acc:Q1MTI0]	Q1MTI0_DANRE
1	2756750	19	ENSDARG00000071179	2764875	ENSDART00000105048		Novel protein (Fragment). [Source:Uniprot/SPTREMBL;Acc:A2BG20]	A2BG20_DANRE
1	2783130	19	ENSDARG00000059109	2784644	ENSDART00000082133	nucleic acid binding	prognosticated neural developmental protein [Source:RefSeq_peptide;Acc:NP_999959]	si:dkeyp-113d7.1
1	2783130	19	ENSDARG00000059109	2784644	ENSDART00000082133	intracellular	prognosticated neural developmental protein [Source:RefSeq_peptide;Acc:NP_999959]	si:dkeyp-113d7.1
1	2783130	19	ENSDARG00000059109	2784644	ENSDART00000082133	zinc ion binding	prognosticated neural developmental protein [Source:RefSeq_peptide;Acc:NP_999959]	si:dkeyp-113d7.1
-1	2789327	19	ENSDARG00000023082	2797484	ENSDART00000010373	structural molecule activity	Krt1-19d protein (Fragment). [Source:Uniprot/SPTREMBL;Acc:Q05AP7]	krt1-19d
-1	2789327	19	ENSDARG00000023082	2797484	ENSDART00000010373	intermediate filament	Krt1-19d protein (Fragment). [Source:Uniprot/SPTREMBL;Acc:Q05AP7]	krt1-19d
-1	2789327	19	ENSDARG00000023082	2797484	ENSDART00000105042		Krt1-19d protein (Fragment). [Source:Uniprot/SPTREMBL;Acc:Q05AP7]	krt1-19d
-1	2804035	19	ENSDARG00000036834	2816656	ENSDART00000066620	structural molecule activity	hypothetical protein LOC678528 [Source:RefSeq_peptide;Acc:NP_001035343]	zgc:109868
-1	2804035	19	ENSDARG00000036834	2816656	ENSDART00000066620	cellular_component	hypothetical protein LOC678528 [Source:RefSeq_peptide;Acc:NP_001035343]	zgc:109868
-1	2804035	19	ENSDARG00000036834	2816656	ENSDART00000066620	biological_process	hypothetical protein LOC678528 [Source:RefSeq_peptide;Acc:NP_001035343]	zgc:109868
-1	2804035	19	ENSDARG00000036834	2816656	ENSDART00000027701	structural molecule activity	hypothetical protein LOC678528 [Source:RefSeq_peptide;Acc:NP_001035343]	zgc:109868
-1	2804035	19	ENSDARG00000036834	2816656	ENSDART00000105040	structural molecule activity	hypothetical protein LOC678528 [Source:RefSeq_peptide;Acc:NP_001035343]	zgc:109868
-1	2804035	19	ENSDARG00000036834	2816656	ENSDART00000105040	cellular_component	hypothetical protein LOC678528 [Source:RefSeq_peptide;Acc:NP_001035343]	zgc:109868
-1	2804035	19	ENSDARG00000036834	2816656	ENSDART00000105040	biological_process	hypothetical protein LOC678528 [Source:RefSeq_peptide;Acc:NP_001035343]	zgc:109868
-1	2804035	19	ENSDARG00000036834	2816656	ENSDART00000105039		hypothetical protein LOC678528 [Source:RefSeq_peptide;Acc:NP_001035343]	zgc:109868
-1	2821093	19	ENSDARG00000036832	2823097	ENSDART00000105036		type I cytokeratin, enveloping layer, like [Source:RefSeq_peptide;Acc:NP_001076351]	cyt1l
-1	2821093	19	ENSDARG00000036832	2823097	ENSDART00000004812	structural molecule activity	type I cytokeratin, enveloping layer, like [Source:RefSeq_peptide;Acc:NP_001076351]	cyt1l
-1	2821093	19	ENSDARG00000036832	2823097	ENSDART00000105034		type I cytokeratin, enveloping layer, like [Source:RefSeq_peptide;Acc:NP_001076351]	cyt1l
-1	2821093	19	ENSDARG00000036832	2823097	ENSDART00000105031		type I cytokeratin, enveloping layer, like [Source:RefSeq_peptide;Acc:NP_001076351]	cyt1l
-1	2827307	19	ENSDARG00000036830	2829269	ENSDART00000105024		type I cytokeratin, enveloping layer [Source:RefSeq_peptide;Acc:NP_571182]	cyt1
-1	2827307	19	ENSDARG00000036830	2829269	ENSDART00000034240	structural molecule activity	type I cytokeratin, enveloping layer [Source:RefSeq_peptide;Acc:NP_571182]	cyt1
-1	2827307	19	ENSDARG00000036830	2829269	ENSDART00000105017		type I cytokeratin, enveloping layer [Source:RefSeq_peptide;Acc:NP_571182]	cyt1
-1	2832177	19	ENSDARG00000036840	2834144	ENSDART00000105004	structural molecule activity	hypothetical protein LOC100034647 [Source:RefSeq_peptide;Acc:NP_001076574]	si:dkeyp-113d7.7
-1	2832177	19	ENSDARG00000036840	2834144	ENSDART00000046769		hypothetical protein LOC100034647 [Source:RefSeq_peptide;Acc:NP_001076574]	si:dkeyp-113d7.7
-1	2832177	19	ENSDARG00000036840	2834144	ENSDART00000105001		hypothetical protein LOC100034647 [Source:RefSeq_peptide;Acc:NP_001076574]	si:dkeyp-113d7.7
-1	2842705	19	ENSDARG00000036825	2845461	ENSDART00000104995		keratin 12 [Source:RefSeq_peptide;Acc:NP_001003445]	zgc:92533
-1	2842705	19	ENSDARG00000036825	2845461	ENSDART00000104994		keratin 12 [Source:RefSeq_peptide;Acc:NP_001003445]	zgc:92533
-1	2842705	19	ENSDARG00000036825	2845461	ENSDART00000000221	structural molecule activity	keratin 12 [Source:RefSeq_peptide;Acc:NP_001003445]	zgc:92533
-1	2842705	19	ENSDARG00000036825	2845461	ENSDART00000000221	intermediate filament	keratin 12 [Source:RefSeq_peptide;Acc:NP_001003445]	zgc:92533
-1	2842705	19	ENSDARG00000036825	2845461	ENSDART00000000221	biological_process	keratin 12 [Source:RefSeq_peptide;Acc:NP_001003445]	zgc:92533
1	2882769	19	ENSDARG00000012688	2886168	ENSDART00000009132	translation initiation factor activity	eukaryotic translation initiation factor 1B [Source:RefSeq_peptide;Acc:NP_955882]	eif1b
1	2882769	19	ENSDARG00000012688	2886168	ENSDART00000009132	translation	eukaryotic translation initiation factor 1B [Source:RefSeq_peptide;Acc:NP_955882]	eif1b
1	2882769	19	ENSDARG00000012688	2886168	ENSDART00000009132	translational initiation	eukaryotic translation initiation factor 1B [Source:RefSeq_peptide;Acc:NP_955882]	eif1b
-1	3152354	19	ENSDARG00000029501	3185190	ENSDART00000082012	protein kinase activity	hypothetical protein LOC560194 [Source:RefSeq_peptide;Acc:NP_001038386]	zgc:158379
-1	3152354	19	ENSDARG00000029501	3185190	ENSDART00000082012	protein serine/threonine kinase activity	hypothetical protein LOC560194 [Source:RefSeq_peptide;Acc:NP_001038386]	zgc:158379
-1	3152354	19	ENSDARG00000029501	3185190	ENSDART00000082012	ATP binding	hypothetical protein LOC560194 [Source:RefSeq_peptide;Acc:NP_001038386]	zgc:158379
-1	3152354	19	ENSDARG00000029501	3185190	ENSDART00000082012	cellular_component	hypothetical protein LOC560194 [Source:RefSeq_peptide;Acc:NP_001038386]	zgc:158379
-1	3152354	19	ENSDARG00000029501	3185190	ENSDART00000082012	protein amino acid phosphorylation	hypothetical protein LOC560194 [Source:RefSeq_peptide;Acc:NP_001038386]	zgc:158379
-1	3152354	19	ENSDARG00000029501	3185190	ENSDART00000082012	kinase activity	hypothetical protein LOC560194 [Source:RefSeq_peptide;Acc:NP_001038386]	zgc:158379
-1	3152354	19	ENSDARG00000029501	3185190	ENSDART00000049707		hypothetical protein LOC560194 [Source:RefSeq_peptide;Acc:NP_001038386]	zgc:158379
-1	3189624	19	ENSDARG00000071150	3225543	ENSDART00000104978	DNA binding	Novel protein similar to vertebrate capicua homolog (Drosophila) (CIC) (Fragment). [Source:Uniprot/SPTREMBL;Acc:Q1LY55]	si:ch211-39e15.1
-1	3189624	19	ENSDARG00000071150	3225543	ENSDART00000104978	transporter activity	Novel protein similar to vertebrate capicua homolog (Drosophila) (CIC) (Fragment). [Source:Uniprot/SPTREMBL;Acc:Q1LY55]	si:ch211-39e15.1
-1	3189624	19	ENSDARG00000071150	3225543	ENSDART00000104978	binding	Novel protein similar to vertebrate capicua homolog (Drosophila) (CIC) (Fragment). [Source:Uniprot/SPTREMBL;Acc:Q1LY55]	si:ch211-39e15.1
-1	3189624	19	ENSDARG00000071150	3225543	ENSDART00000104978	regulation of transcription, DNA-dependent	Novel protein similar to vertebrate capicua homolog (Drosophila) (CIC) (Fragment). [Source:Uniprot/SPTREMBL;Acc:Q1LY55]	si:ch211-39e15.1
-1	3189624	19	ENSDARG00000071150	3225543	ENSDART00000104978	transport	Novel protein similar to vertebrate capicua homolog (Drosophila) (CIC) (Fragment). [Source:Uniprot/SPTREMBL;Acc:Q1LY55]	si:ch211-39e15.1
-1	3245915	19	ENSDARG00000063417	3254285	ENSDART00000092656	transcription factor activity	hypothetical protein LOC560416 [Source:RefSeq_peptide;Acc:NP_001038392]	erf
-1	3245915	19	ENSDARG00000063417	3254285	ENSDART00000092656	nucleus	hypothetical protein LOC560416 [Source:RefSeq_peptide;Acc:NP_001038392]	erf
-1	3245915	19	ENSDARG00000063417	3254285	ENSDART00000092656	regulation of transcription, DNA-dependent	hypothetical protein LOC560416 [Source:RefSeq_peptide;Acc:NP_001038392]	erf
-1	3245915	19	ENSDARG00000063417	3254285	ENSDART00000092656	sequence-specific DNA binding	hypothetical protein LOC560416 [Source:RefSeq_peptide;Acc:NP_001038392]	erf
-1	3318926	19	ENSDARG00000036816	3344446	ENSDART00000014127	DNA binding	Novel protein similar to vertebrate POU domain, class 2, transcription factor 1 (POU2F1) (Fragment). [Source:Uniprot/SPTREMBL;Acc:Q1LUC5]	si:dkey-3j24.1
-1	3318926	19	ENSDARG00000036816	3344446	ENSDART00000014127	transcription factor activity	Novel protein similar to vertebrate POU domain, class 2, transcription factor 1 (POU2F1) (Fragment). [Source:Uniprot/SPTREMBL;Acc:Q1LUC5]	si:dkey-3j24.1
-1	3318926	19	ENSDARG00000036816	3344446	ENSDART00000014127	nucleus	Novel protein similar to vertebrate POU domain, class 2, transcription factor 1 (POU2F1) (Fragment). [Source:Uniprot/SPTREMBL;Acc:Q1LUC5]	si:dkey-3j24.1
-1	3318926	19	ENSDARG00000036816	3344446	ENSDART00000014127	regulation of transcription, DNA-dependent	Novel protein similar to vertebrate POU domain, class 2, transcription factor 1 (POU2F1) (Fragment). [Source:Uniprot/SPTREMBL;Acc:Q1LUC5]	si:dkey-3j24.1
-1	3318926	19	ENSDARG00000036816	3344446	ENSDART00000014127	sequence-specific DNA binding	Novel protein similar to vertebrate POU domain, class 2, transcription factor 1 (POU2F1) (Fragment). [Source:Uniprot/SPTREMBL;Acc:Q1LUC5]	si:dkey-3j24.1
-1	3318926	19	ENSDARG00000036816	3344446	ENSDART00000014127	regulation of transcription	Novel protein similar to vertebrate POU domain, class 2, transcription factor 1 (POU2F1) (Fragment). [Source:Uniprot/SPTREMBL;Acc:Q1LUC5]	si:dkey-3j24.1
-1	3429677	19	ENSDARG00000018259	3486986	ENSDART00000104950	nucleotide binding	ATPase, Na+/K+ transporting, alpha 3a polypeptide [Source:RefSeq_peptide;Acc:NP_571759]	atp1a3a
-1	3429677	19	ENSDARG00000018259	3486986	ENSDART00000104950	magnesium ion binding	ATPase, Na+/K+ transporting, alpha 3a polypeptide [Source:RefSeq_peptide;Acc:NP_571759]	atp1a3a
-1	3429677	19	ENSDARG00000018259	3486986	ENSDART00000104950	catalytic activity	ATPase, Na+/K+ transporting, alpha 3a polypeptide [Source:RefSeq_peptide;Acc:NP_571759]	atp1a3a
-1	3429677	19	ENSDARG00000018259	3486986	ENSDART00000104950	potassium channel activity	ATPase, Na+/K+ transporting, alpha 3a polypeptide [Source:RefSeq_peptide;Acc:NP_571759]	atp1a3a
-1	3429677	19	ENSDARG00000018259	3486986	ENSDART00000104950	ATP binding	ATPase, Na+/K+ transporting, alpha 3a polypeptide [Source:RefSeq_peptide;Acc:NP_571759]	atp1a3a
-1	3429677	19	ENSDARG00000018259	3486986	ENSDART00000104950	membrane attack complex	ATPase, Na+/K+ transporting, alpha 3a polypeptide [Source:RefSeq_peptide;Acc:NP_571759]	atp1a3a
-1	3429677	19	ENSDARG00000018259	3486986	ENSDART00000104950	transport	ATPase, Na+/K+ transporting, alpha 3a polypeptide [Source:RefSeq_peptide;Acc:NP_571759]	atp1a3a
-1	3429677	19	ENSDARG00000018259	3486986	ENSDART00000104950	cation transport	ATPase, Na+/K+ transporting, alpha 3a polypeptide [Source:RefSeq_peptide;Acc:NP_571759]	atp1a3a
-1	3429677	19	ENSDARG00000018259	3486986	ENSDART00000104950	potassium ion transport	ATPase, Na+/K+ transporting, alpha 3a polypeptide [Source:RefSeq_peptide;Acc:NP_571759]	atp1a3a
-1	3429677	19	ENSDARG00000018259	3486986	ENSDART00000104950	metabolic process	ATPase, Na+/K+ transporting, alpha 3a polypeptide [Source:RefSeq_peptide;Acc:NP_571759]	atp1a3a
-1	3429677	19	ENSDARG00000018259	3486986	ENSDART00000104950	monovalent inorganic cation transporter activity	ATPase, Na+/K+ transporting, alpha 3a polypeptide [Source:RefSeq_peptide;Acc:NP_571759]	atp1a3a
-1	3429677	19	ENSDARG00000018259	3486986	ENSDART00000104950	ATPase activity, coupled to transmembrane movement of ions, phosphorylative mechanism	ATPase, Na+/K+ transporting, alpha 3a polypeptide [Source:RefSeq_peptide;Acc:NP_571759]	atp1a3a
-1	3429677	19	ENSDARG00000018259	3486986	ENSDART00000104950	monovalent inorganic cation transport	ATPase, Na+/K+ transporting, alpha 3a polypeptide [Source:RefSeq_peptide;Acc:NP_571759]	atp1a3a
-1	3429677	19	ENSDARG00000018259	3486986	ENSDART00000104950	membrane	ATPase, Na+/K+ transporting, alpha 3a polypeptide [Source:RefSeq_peptide;Acc:NP_571759]	atp1a3a
-1	3429677	19	ENSDARG00000018259	3486986	ENSDART00000104950	integral to membrane	ATPase, Na+/K+ transporting, alpha 3a polypeptide [Source:RefSeq_peptide;Acc:NP_571759]	atp1a3a
-1	3429677	19	ENSDARG00000018259	3486986	ENSDART00000104950	hydrolase activity	ATPase, Na+/K+ transporting, alpha 3a polypeptide [Source:RefSeq_peptide;Acc:NP_571759]	atp1a3a
-1	3429677	19	ENSDARG00000018259	3486986	ENSDART00000104950	hydrolase activity, acting on acid anhydrides, catalyzing transmembrane movement of substances	ATPase, Na+/K+ transporting, alpha 3a polypeptide [Source:RefSeq_peptide;Acc:NP_571759]	atp1a3a
-1	3429677	19	ENSDARG00000018259	3486986	ENSDART00000104950	potassium channel inhibitor activity	ATPase, Na+/K+ transporting, alpha 3a polypeptide [Source:RefSeq_peptide;Acc:NP_571759]	atp1a3a
-1	3429677	19	ENSDARG00000018259	3486986	ENSDART00000104950	potassium ion binding	ATPase, Na+/K+ transporting, alpha 3a polypeptide [Source:RefSeq_peptide;Acc:NP_571759]	atp1a3a
-1	3429677	19	ENSDARG00000018259	3486986	ENSDART00000104950	metal ion binding	ATPase, Na+/K+ transporting, alpha 3a polypeptide [Source:RefSeq_peptide;Acc:NP_571759]	atp1a3a
-1	3678284	19	ENSDARG00000063390	3729889	ENSDART00000092609		Novel protein (Fragment). [Source:Uniprot/SPTREMBL;Acc:Q1L921]	si:dkey-225e11.1
1	3781909	19	ENSDARG00000008275	3805172	ENSDART00000015628	protein binding	hypothetical protein LOC393412 [Source:RefSeq_peptide;Acc:NP_956734]	zgc:63606
1	3781909	19	ENSDARG00000008275	3805172	ENSDART00000015628	cellular_component	hypothetical protein LOC393412 [Source:RefSeq_peptide;Acc:NP_956734]	zgc:63606
1	3781909	19	ENSDARG00000008275	3805172	ENSDART00000015628	biological_process	hypothetical protein LOC393412 [Source:RefSeq_peptide;Acc:NP_956734]	zgc:63606
-1	3822414	19	ENSDARG00000071121	3825484	ENSDART00000104943
-1	3834015	19	ENSDARG00000040380	3900809	ENSDART00000059102	molecular_function	rho guanine nucleotide exchange factor (GEF) 1 [Source:RefSeq_peptide;Acc:NP_001075100]	arhgef1
-1	3834015	19	ENSDARG00000040380	3900809	ENSDART00000059102	cellular_component	rho guanine nucleotide exchange factor (GEF) 1 [Source:RefSeq_peptide;Acc:NP_001075100]	arhgef1
-1	3834015	19	ENSDARG00000040380	3900809	ENSDART00000059102	biological_process	rho guanine nucleotide exchange factor (GEF) 1 [Source:RefSeq_peptide;Acc:NP_001075100]	arhgef1
	3850693		CA346402
-1	3962352	19	ENSDARG00000034210	3990033	ENSDART00000044426			LOC555536
-1	4025602	19	ENSDARG00000005230	4033166	ENSDART00000027785	receptor activity	signal sequence receptor, beta [Source:RefSeq_peptide;Acc:NP_001001399]	ssr2
-1	4025602	19	ENSDARG00000005230	4033166	ENSDART00000027785	endoplasmic reticulum	signal sequence receptor, beta [Source:RefSeq_peptide;Acc:NP_001001399]	ssr2
-1	4025602	19	ENSDARG00000005230	4033166	ENSDART00000027785	integral to membrane	signal sequence receptor, beta [Source:RefSeq_peptide;Acc:NP_001001399]	ssr2
-1	4040882	19	ENSDARG00000062820	4042267	ENSDART00000091237			LOC797731
1	4054315	19	ENSDARG00000062828	4055714	ENSDART00000091249			LOC563833
-1	4064747	19	ENSDARG00000071116	4109328	ENSDART00000104933	DNA binding	hypothetical protein LOC402965 [Source:RefSeq_peptide;Acc:NP_991322]	zgc:77395
-1	4064747	19	ENSDARG00000071116	4109328	ENSDART00000104933	intracellular	hypothetical protein LOC402965 [Source:RefSeq_peptide;Acc:NP_991322]	zgc:77395
-1	4064747	19	ENSDARG00000071116	4109328	ENSDART00000104933	sequence-specific DNA binding	hypothetical protein LOC402965 [Source:RefSeq_peptide;Acc:NP_991322]	zgc:77395
-1	4245599	19	ENSDARG00000030402	4247625	ENSDART00000043595	nucleus	twist1a [Source:RefSeq_peptide;Acc:NP_571059]	twist1a
-1	4245599	19	ENSDARG00000030402	4247625	ENSDART00000043595	transcription regulator activity	twist1a [Source:RefSeq_peptide;Acc:NP_571059]	twist1a
-1	4245599	19	ENSDARG00000030402	4247625	ENSDART00000043595	regulation of transcription	twist1a [Source:RefSeq_peptide;Acc:NP_571059]	twist1a
1	4298506	19	ENSDARG00000008336	4329710	ENSDART00000048850		SH3 domain-binding protein 5 (SH3 domain-binding protein that preferentially associates with BTK). [Source:Uniprot/SWISSPROT;Acc:O60239]	SH3BP5 (2 of 2)
1	4334505	19	ENSDARG00000006926	4370354	ENSDART00000023255	cellular_component	hypothetical protein LOC555376 [Source:RefSeq_peptide;Acc:NP_001039309]	zgc:153333
1	4334505	19	ENSDARG00000006926	4370354	ENSDART00000023255	nitrogen compound metabolic process	hypothetical protein LOC555376 [Source:RefSeq_peptide;Acc:NP_001039309]	zgc:153333
1	4334505	19	ENSDARG00000006926	4370354	ENSDART00000023255	hydrolase activity, acting on carbon-nitrogen (but not peptide) bonds	hypothetical protein LOC555376 [Source:RefSeq_peptide;Acc:NP_001039309]	zgc:153333
1	4334505	19	ENSDARG00000006926	4370354	ENSDART00000023255	hydrolase activity, acting on carbon-nitrogen (but not peptide) bonds, in linear amides	hypothetical protein LOC555376 [Source:RefSeq_peptide;Acc:NP_001039309]	zgc:153333
-1	4340986	19	ENSDARG00000004686	4341949	ENSDART00000008522			LOC797735
-1	4351410	19	ENSDARG00000071111	4383446	ENSDART00000104920		Ankyrin repeat domain-containing protein 28. [Source:Uniprot/SWISSPROT;Acc:O15084]	ANKRD28 (2 of 2)
-1	4351410	19	ENSDARG00000071111	4383446	ENSDART00000104919		Ankyrin repeat domain-containing protein 28. [Source:Uniprot/SWISSPROT;Acc:O15084]	ANKRD28 (2 of 2)
-1	4351410	19	ENSDARG00000071111	4383446	ENSDART00000104918		Ankyrin repeat domain-containing protein 28. [Source:Uniprot/SWISSPROT;Acc:O15084]	ANKRD28 (2 of 2)
-1	4398601	19	ENSDARG00000013828	4434430	ENSDART00000063615		hypothetical protein LOC503733 [Source:RefSeq_peptide;Acc:NP_001013329]	zgc:113125
-1	4398601	19	ENSDARG00000013828	4434430	ENSDART00000020497	molecular_function	hypothetical protein LOC503733 [Source:RefSeq_peptide;Acc:NP_001013329]	zgc:113125
-1	4398601	19	ENSDARG00000013828	4434430	ENSDART00000020497	cellular_component	hypothetical protein LOC503733 [Source:RefSeq_peptide;Acc:NP_001013329]	zgc:113125
-1	4398601	19	ENSDARG00000013828	4434430	ENSDART00000020497	biological_process	hypothetical protein LOC503733 [Source:RefSeq_peptide;Acc:NP_001013329]	zgc:113125
-1	4508704	19	ENSDARG00000040036	4514720	ENSDART00000081568		Transcription factor 19 (Transcription factor SC1). [Source:Uniprot/SWISSPROT;Acc:Q9Y242]	TCF19
-1	4508704	19	ENSDARG00000040036	4514720	ENSDART00000058561		Transcription factor 19 (Transcription factor SC1). [Source:Uniprot/SWISSPROT;Acc:Q9Y242]	TCF19
-1	4538236	19	ENSDARG00000071098	4554731	ENSDART00000104907			LOC100004582
1	4581510	19	ENSDARG00000071097	4583065	ENSDART00000104906	molecular_function	hypothetical protein LOC558355 [Source:RefSeq_peptide;Acc:NP_001082848]	zgc:162972
1	4581510	19	ENSDARG00000071097	4583065	ENSDART00000104906	cellular_component	hypothetical protein LOC558355 [Source:RefSeq_peptide;Acc:NP_001082848]	zgc:162972
1	4581510	19	ENSDARG00000071097	4583065	ENSDART00000104906	biological_process	hypothetical protein LOC558355 [Source:RefSeq_peptide;Acc:NP_001082848]	zgc:162972
1	4621848	19	ENSDARG00000001710	4637069	ENSDART00000001995	integral to membrane	Novel flotillin (Novel protein similar to vertebrate flotillin 1) (FLOT1). [Source:Uniprot/SPTREMBL;Acc:Q7ZZ76]	flot1a
1	4621848	19	ENSDARG00000001710	4637069	ENSDART00000001995	flotillin complex	Novel flotillin (Novel protein similar to vertebrate flotillin 1) (FLOT1). [Source:Uniprot/SPTREMBL;Acc:Q7ZZ76]	flot1a
1	4621848	19	ENSDARG00000001710	4637069	ENSDART00000104894		Novel flotillin (Novel protein similar to vertebrate flotillin 1) (FLOT1). [Source:Uniprot/SPTREMBL;Acc:Q7ZZ76]	flot1a
-1	4647826	19	ENSDARG00000001015	4664724	ENSDART00000104892		zinc finger protein 384 like [Source:RefSeq_peptide;Acc:NP_001004511]	znf384l
-1	4647826	19	ENSDARG00000001015	4664724	ENSDART00000001148	nucleic acid binding	zinc finger protein 384 like [Source:RefSeq_peptide;Acc:NP_001004511]	znf384l
-1	4647826	19	ENSDARG00000001015	4664724	ENSDART00000001148	intracellular	zinc finger protein 384 like [Source:RefSeq_peptide;Acc:NP_001004511]	znf384l
-1	4647826	19	ENSDARG00000001015	4664724	ENSDART00000001148	zinc ion transport	zinc finger protein 384 like [Source:RefSeq_peptide;Acc:NP_001004511]	znf384l
-1	4647826	19	ENSDARG00000001015	4664724	ENSDART00000001148	zinc ion binding	zinc finger protein 384 like [Source:RefSeq_peptide;Acc:NP_001004511]	znf384l
-1	4647826	19	ENSDARG00000001015	4664724	ENSDART00000001148	metal ion binding	zinc finger protein 384 like [Source:RefSeq_peptide;Acc:NP_001004511]	znf384l
-1	4647826	19	ENSDARG00000001015	4664724	ENSDART00000104891		zinc finger protein 384 like [Source:RefSeq_peptide;Acc:NP_001004511]	znf384l
-1	4647826	19	ENSDARG00000001015	4664724	ENSDART00000086256		zinc finger protein 384 like [Source:RefSeq_peptide;Acc:NP_001004511]	znf384l
1	4672800	19	ENSDARG00000001558	4682134	ENSDART00000001804	nucleotide binding	kinesin family member C1-like [Source:RefSeq_peptide;Acc:NP_001038419]	kifc1
1	4672800	19	ENSDARG00000001558	4682134	ENSDART00000001804	microtubule motor activity	kinesin family member C1-like [Source:RefSeq_peptide;Acc:NP_001038419]	kifc1
1	4672800	19	ENSDARG00000001558	4682134	ENSDART00000001804	sugar porter activity	kinesin family member C1-like [Source:RefSeq_peptide;Acc:NP_001038419]	kifc1
1	4672800	19	ENSDARG00000001558	4682134	ENSDART00000001804	ATP binding	kinesin family member C1-like [Source:RefSeq_peptide;Acc:NP_001038419]	kifc1
1	4672800	19	ENSDARG00000001558	4682134	ENSDART00000001804	microtubule	kinesin family member C1-like [Source:RefSeq_peptide;Acc:NP_001038419]	kifc1
1	4672800	19	ENSDARG00000001558	4682134	ENSDART00000001804	microtubule associated complex	kinesin family member C1-like [Source:RefSeq_peptide;Acc:NP_001038419]	kifc1
1	4672800	19	ENSDARG00000001558	4682134	ENSDART00000001804	microtubule-based movement	kinesin family member C1-like [Source:RefSeq_peptide;Acc:NP_001038419]	kifc1
1	4672800	19	ENSDARG00000001558	4682134	ENSDART00000001804	phosphoenolpyruvate-dependent sugar phosphotransferase system	kinesin family member C1-like [Source:RefSeq_peptide;Acc:NP_001038419]	kifc1
1	4684818	19	ENSDARG00000003251	4688458	ENSDART00000018336		Zinc finger protein 297. [Source:Uniprot/SPTREMBL;Acc:Q1LUU5]	zbtb22
-1	4697009	19	ENSDARG00000000729	4715397	ENSDART00000093181	protein binding	hypothetical protein LOC561006 [Source:RefSeq_peptide;Acc:NP_001038414]	daxx
-1	4697009	19	ENSDARG00000000729	4715397	ENSDART00000093181	nucleus	hypothetical protein LOC561006 [Source:RefSeq_peptide;Acc:NP_001038414]	daxx
-1	4697009	19	ENSDARG00000000729	4715397	ENSDART00000093181	biological_process	hypothetical protein LOC561006 [Source:RefSeq_peptide;Acc:NP_001038414]	daxx
-1	4697009	19	ENSDARG00000000729	4715397	ENSDART00000093181	transcriptional repressor activity	hypothetical protein LOC561006 [Source:RefSeq_peptide;Acc:NP_001038414]	daxx
-1	4697009	19	ENSDARG00000000729	4715397	ENSDART00000093181	PML body	hypothetical protein LOC561006 [Source:RefSeq_peptide;Acc:NP_001038414]	daxx
-1	4697009	19	ENSDARG00000000729	4715397	ENSDART00000046620		hypothetical protein LOC561006 [Source:RefSeq_peptide;Acc:NP_001038414]	daxx
-1	4721555	19	ENSDARG00000036803	4726104	ENSDART00000053438	membrane attack complex	tapasin [Source:RefSeq_peptide;Acc:NP_571049]	tpsn
-1	4721555	19	ENSDARG00000036803	4726104	ENSDART00000053438	membrane	tapasin [Source:RefSeq_peptide;Acc:NP_571049]	tpsn
-1	4721555	19	ENSDARG00000036803	4726104	ENSDART00000053438	integral to membrane	tapasin [Source:RefSeq_peptide;Acc:NP_571049]	tpsn
-1	4721555	19	ENSDARG00000036803	4726104	ENSDART00000053438	antigen processing and presentation of endogenous peptide antigen via MHC class I	tapasin [Source:RefSeq_peptide;Acc:NP_571049]	tpsn
1	4727897	19	ENSDARG00000002610	4783938	ENSDART00000104863	antigen processing and presentation	major histocompatibility complex class I UBA [Source:RefSeq_peptide;Acc:NP_571546]	mhc1uca
1	4727897	19	ENSDARG00000002610	4783938	ENSDART00000104863	MHC class I protein complex	major histocompatibility complex class I UBA [Source:RefSeq_peptide;Acc:NP_571546]	mhc1uca
1	4727897	19	ENSDARG00000002610	4783938	ENSDART00000104861	molecular_function	major histocompatibility complex class I UBA [Source:RefSeq_peptide;Acc:NP_571546]	mhc1uca
1	4727897	19	ENSDARG00000002610	4783938	ENSDART00000104861	antigen processing and presentation	major histocompatibility complex class I UBA [Source:RefSeq_peptide;Acc:NP_571546]	mhc1uca
1	4727897	19	ENSDARG00000002610	4783938	ENSDART00000104861	MHC class I protein complex	major histocompatibility complex class I UBA [Source:RefSeq_peptide;Acc:NP_571546]	mhc1uca
1	4727897	19	ENSDARG00000002610	4783938	ENSDART00000081890		major histocompatibility complex class I UBA [Source:RefSeq_peptide;Acc:NP_571546]	mhc1uca
1	4727897	19	ENSDARG00000002610	4783938	ENSDART00000009689		major histocompatibility complex class I UBA [Source:RefSeq_peptide;Acc:NP_571546]	mhc1uca
1	4727897	19	ENSDARG00000002610	4783938	ENSDART00000104855		major histocompatibility complex class I UBA [Source:RefSeq_peptide;Acc:NP_571546]	mhc1uca
1	4727897	19	ENSDARG00000002610	4783938	ENSDART00000018525		major histocompatibility complex class I UBA [Source:RefSeq_peptide;Acc:NP_571546]	mhc1uca
1	4727897	19	ENSDARG00000002610	4783938	ENSDART00000104852	antigen processing and presentation	major histocompatibility complex class I UBA [Source:RefSeq_peptide;Acc:NP_571546]	mhc1uca
1	4727897	19	ENSDARG00000002610	4783938	ENSDART00000104852	MHC class I protein complex	major histocompatibility complex class I UBA [Source:RefSeq_peptide;Acc:NP_571546]	mhc1uca
-1	4749414	19	ENSDARG00000045011	4753455	ENSDART00000104848	membrane attack complex	tapasin [Source:RefSeq_peptide;Acc:NP_571049]	si:ch211-51f10.1
-1	4749414	19	ENSDARG00000045011	4753455	ENSDART00000104848	membrane	tapasin [Source:RefSeq_peptide;Acc:NP_571049]	si:ch211-51f10.1
-1	4749414	19	ENSDARG00000045011	4753455	ENSDART00000104848	integral to membrane	tapasin [Source:RefSeq_peptide;Acc:NP_571049]	si:ch211-51f10.1
-1	4749414	19	ENSDARG00000045011	4753455	ENSDART00000104848	antigen processing and presentation of endogenous peptide antigen via MHC class I	tapasin [Source:RefSeq_peptide;Acc:NP_571049]	si:ch211-51f10.1
-1	4749414	19	ENSDARG00000045011	4753455	ENSDART00000066173		tapasin [Source:RefSeq_peptide;Acc:NP_571049]	si:ch211-51f10.1
-1	4749414	19	ENSDARG00000045011	4753455	ENSDART00000104845		tapasin [Source:RefSeq_peptide;Acc:NP_571049]	si:ch211-51f10.1
-1	4788676	19	ENSDARG00000001303	4794458	ENSDART00000001486		proteasome (prosome, macropain) subunit, beta type, 8 [Source:RefSeq_peptide;Acc:NP_571467]	psmb8
-1	4788676	19	ENSDARG00000001303	4794458	ENSDART00000104838	endopeptidase activity	proteasome (prosome, macropain) subunit, beta type, 8 [Source:RefSeq_peptide;Acc:NP_571467]	psmb8
-1	4788676	19	ENSDARG00000001303	4794458	ENSDART00000104838	threonine endopeptidase activity	proteasome (prosome, macropain) subunit, beta type, 8 [Source:RefSeq_peptide;Acc:NP_571467]	psmb8
-1	4788676	19	ENSDARG00000001303	4794458	ENSDART00000104838	endopeptidase inhibitor activity	proteasome (prosome, macropain) subunit, beta type, 8 [Source:RefSeq_peptide;Acc:NP_571467]	psmb8
-1	4788676	19	ENSDARG00000001303	4794458	ENSDART00000104838	cytosol	proteasome (prosome, macropain) subunit, beta type, 8 [Source:RefSeq_peptide;Acc:NP_571467]	psmb8
-1	4788676	19	ENSDARG00000001303	4794458	ENSDART00000104838	proteasome core complex (sensu Eukaryota)	proteasome (prosome, macropain) subunit, beta type, 8 [Source:RefSeq_peptide;Acc:NP_571467]	psmb8
-1	4788676	19	ENSDARG00000001303	4794458	ENSDART00000104838	ubiquitin-dependent protein catabolic process	proteasome (prosome, macropain) subunit, beta type, 8 [Source:RefSeq_peptide;Acc:NP_571467]	psmb8
-1	4788676	19	ENSDARG00000001303	4794458	ENSDART00000104838	peptidase activity	proteasome (prosome, macropain) subunit, beta type, 8 [Source:RefSeq_peptide;Acc:NP_571467]	psmb8
-1	4788676	19	ENSDARG00000001303	4794458	ENSDART00000104838	hydrolase activity	proteasome (prosome, macropain) subunit, beta type, 8 [Source:RefSeq_peptide;Acc:NP_571467]	psmb8
-1	4788676	19	ENSDARG00000001303	4794458	ENSDART00000104838	protein complex	proteasome (prosome, macropain) subunit, beta type, 8 [Source:RefSeq_peptide;Acc:NP_571467]	psmb8
-1	4794567	19	ENSDARG00000001656	4797967	ENSDART00000001930	endopeptidase activity	proteasome subunit, beta type, 10 [Source:RefSeq_peptide;Acc:NP_571752]	psmb10
-1	4794567	19	ENSDARG00000001656	4797967	ENSDART00000001930	threonine endopeptidase activity	proteasome subunit, beta type, 10 [Source:RefSeq_peptide;Acc:NP_571752]	psmb10
-1	4794567	19	ENSDARG00000001656	4797967	ENSDART00000001930	endopeptidase inhibitor activity	proteasome subunit, beta type, 10 [Source:RefSeq_peptide;Acc:NP_571752]	psmb10
-1	4794567	19	ENSDARG00000001656	4797967	ENSDART00000001930	cytosol	proteasome subunit, beta type, 10 [Source:RefSeq_peptide;Acc:NP_571752]	psmb10
-1	4794567	19	ENSDARG00000001656	4797967	ENSDART00000001930	proteasome core complex (sensu Eukaryota)	proteasome subunit, beta type, 10 [Source:RefSeq_peptide;Acc:NP_571752]	psmb10
-1	4794567	19	ENSDARG00000001656	4797967	ENSDART00000001930	ubiquitin-dependent protein catabolic process	proteasome subunit, beta type, 10 [Source:RefSeq_peptide;Acc:NP_571752]	psmb10
-1	4794567	19	ENSDARG00000001656	4797967	ENSDART00000001930	peptidase activity	proteasome subunit, beta type, 10 [Source:RefSeq_peptide;Acc:NP_571752]	psmb10
-1	4794567	19	ENSDARG00000001656	4797967	ENSDART00000001930	hydrolase activity	proteasome subunit, beta type, 10 [Source:RefSeq_peptide;Acc:NP_571752]	psmb10
-1	4794567	19	ENSDARG00000001656	4797967	ENSDART00000001930	protein complex	proteasome subunit, beta type, 10 [Source:RefSeq_peptide;Acc:NP_571752]	psmb10
1	4798015	19	ENSDARG00000031885	4802248	ENSDART00000001359	endopeptidase activity	proteasome (prosome, macropain) subunit, beta type, 11 [Source:RefSeq_peptide;Acc:NP_571751]	psmb11
1	4798015	19	ENSDARG00000031885	4802248	ENSDART00000001359	threonine endopeptidase activity	proteasome (prosome, macropain) subunit, beta type, 11 [Source:RefSeq_peptide;Acc:NP_571751]	psmb11
1	4798015	19	ENSDARG00000031885	4802248	ENSDART00000001359	endopeptidase inhibitor activity	proteasome (prosome, macropain) subunit, beta type, 11 [Source:RefSeq_peptide;Acc:NP_571751]	psmb11
1	4798015	19	ENSDARG00000031885	4802248	ENSDART00000001359	cytosol	proteasome (prosome, macropain) subunit, beta type, 11 [Source:RefSeq_peptide;Acc:NP_571751]	psmb11
1	4798015	19	ENSDARG00000031885	4802248	ENSDART00000001359	proteasome core complex (sensu Eukaryota)	proteasome (prosome, macropain) subunit, beta type, 11 [Source:RefSeq_peptide;Acc:NP_571751]	psmb11
1	4798015	19	ENSDARG00000031885	4802248	ENSDART00000001359	ubiquitin-dependent protein catabolic process	proteasome (prosome, macropain) subunit, beta type, 11 [Source:RefSeq_peptide;Acc:NP_571751]	psmb11
1	4798015	19	ENSDARG00000031885	4802248	ENSDART00000001359	peptidase activity	proteasome (prosome, macropain) subunit, beta type, 11 [Source:RefSeq_peptide;Acc:NP_571751]	psmb11
1	4798015	19	ENSDARG00000031885	4802248	ENSDART00000001359	hydrolase activity	proteasome (prosome, macropain) subunit, beta type, 11 [Source:RefSeq_peptide;Acc:NP_571751]	psmb11
1	4798015	19	ENSDARG00000031885	4802248	ENSDART00000001359	protein complex	proteasome (prosome, macropain) subunit, beta type, 11 [Source:RefSeq_peptide;Acc:NP_571751]	psmb11
1	4803226	19	ENSDARG00000000656	4805167	ENSDART00000000698	endopeptidase activity	proteasome (prosome, macropain) subunit, beta type, 9a [Source:RefSeq_peptide;Acc:NP_571466]	psmb9a
1	4803226	19	ENSDARG00000000656	4805167	ENSDART00000000698	threonine endopeptidase activity	proteasome (prosome, macropain) subunit, beta type, 9a [Source:RefSeq_peptide;Acc:NP_571466]	psmb9a
1	4803226	19	ENSDARG00000000656	4805167	ENSDART00000000698	endopeptidase inhibitor activity	proteasome (prosome, macropain) subunit, beta type, 9a [Source:RefSeq_peptide;Acc:NP_571466]	psmb9a
1	4803226	19	ENSDARG00000000656	4805167	ENSDART00000000698	cytosol	proteasome (prosome, macropain) subunit, beta type, 9a [Source:RefSeq_peptide;Acc:NP_571466]	psmb9a
1	4803226	19	ENSDARG00000000656	4805167	ENSDART00000000698	proteasome core complex (sensu Eukaryota)	proteasome (prosome, macropain) subunit, beta type, 9a [Source:RefSeq_peptide;Acc:NP_571466]	psmb9a
1	4803226	19	ENSDARG00000000656	4805167	ENSDART00000000698	ubiquitin-dependent protein catabolic process	proteasome (prosome, macropain) subunit, beta type, 9a [Source:RefSeq_peptide;Acc:NP_571466]	psmb9a
1	4803226	19	ENSDARG00000000656	4805167	ENSDART00000000698	peptidase activity	proteasome (prosome, macropain) subunit, beta type, 9a [Source:RefSeq_peptide;Acc:NP_571466]	psmb9a
1	4803226	19	ENSDARG00000000656	4805167	ENSDART00000000698	hydrolase activity	proteasome (prosome, macropain) subunit, beta type, 9a [Source:RefSeq_peptide;Acc:NP_571466]	psmb9a
1	4803226	19	ENSDARG00000000656	4805167	ENSDART00000000698	protein complex	proteasome (prosome, macropain) subunit, beta type, 9a [Source:RefSeq_peptide;Acc:NP_571466]	psmb9a
1	4803226	19	ENSDARG00000000656	4805167	ENSDART00000104829		proteasome (prosome, macropain) subunit, beta type, 9a [Source:RefSeq_peptide;Acc:NP_571466]	psmb9a
1	4807193	19	ENSDARG00000036787	4814081	ENSDART00000031380	nucleotide binding	ATP-binding cassette, sub-family B (MDR/TAP), member 3 like 1 [Source:RefSeq_peptide;Acc:NP_001006594]	abcb3l1
1	4807193	19	ENSDARG00000036787	4814081	ENSDART00000031380	copper ion binding	ATP-binding cassette, sub-family B (MDR/TAP), member 3 like 1 [Source:RefSeq_peptide;Acc:NP_001006594]	abcb3l1
1	4807193	19	ENSDARG00000036787	4814081	ENSDART00000031380	ATP binding	ATP-binding cassette, sub-family B (MDR/TAP), member 3 like 1 [Source:RefSeq_peptide;Acc:NP_001006594]	abcb3l1
1	4807193	19	ENSDARG00000036787	4814081	ENSDART00000031380	transport	ATP-binding cassette, sub-family B (MDR/TAP), member 3 like 1 [Source:RefSeq_peptide;Acc:NP_001006594]	abcb3l1
1	4807193	19	ENSDARG00000036787	4814081	ENSDART00000031380	integral to membrane	ATP-binding cassette, sub-family B (MDR/TAP), member 3 like 1 [Source:RefSeq_peptide;Acc:NP_001006594]	abcb3l1
1	4807193	19	ENSDARG00000036787	4814081	ENSDART00000031380	ATPase activity	ATP-binding cassette, sub-family B (MDR/TAP), member 3 like 1 [Source:RefSeq_peptide;Acc:NP_001006594]	abcb3l1
1	4807193	19	ENSDARG00000036787	4814081	ENSDART00000031380	nucleoside-triphosphatase activity	ATP-binding cassette, sub-family B (MDR/TAP), member 3 like 1 [Source:RefSeq_peptide;Acc:NP_001006594]	abcb3l1
1	4807193	19	ENSDARG00000036787	4814081	ENSDART00000031380	ATPase activity, coupled to transmembrane movement of substances	ATP-binding cassette, sub-family B (MDR/TAP), member 3 like 1 [Source:RefSeq_peptide;Acc:NP_001006594]	abcb3l1
1	4807193	19	ENSDARG00000036787	4814081	ENSDART00000031380	response to cadmium ion	ATP-binding cassette, sub-family B (MDR/TAP), member 3 like 1 [Source:RefSeq_peptide;Acc:NP_001006594]	abcb3l1
1	4807193	19	ENSDARG00000036787	4814081	ENSDART00000031380	response to methylmercury	ATP-binding cassette, sub-family B (MDR/TAP), member 3 like 1 [Source:RefSeq_peptide;Acc:NP_001006594]	abcb3l1
1	4837135	19	ENSDARG00000022280	4851924	ENSDART00000035967	molecular_function	Bromodomain-containing 2. [Source:Uniprot/SPTREMBL;Acc:Q1LWX7]	brd2
1	4837135	19	ENSDARG00000022280	4851924	ENSDART00000035967	cellular_component	Bromodomain-containing 2. [Source:Uniprot/SPTREMBL;Acc:Q1LWX7]	brd2
1	4856501	19	ENSDARG00000001169	4862328	ENSDART00000001331	metabolic process	FabG (beta-ketoacyl- [Source:RefSeq_peptide;Acc:NP_001005292]	fabgl
1	4856501	19	ENSDARG00000001169	4862328	ENSDART00000001331	oxidoreductase activity	FabG (beta-ketoacyl- [Source:RefSeq_peptide;Acc:NP_001005292]	fabgl
-1	4863969	19	ENSDARG00000012422	4907330	ENSDART00000104799	structural molecule activity	collagen XI alpha 1 [Source:RefSeq_peptide;Acc:NP_001073461]	col11a2
-1	4863969	19	ENSDARG00000012422	4907330	ENSDART00000104799	extracellular matrix structural constituent	collagen XI alpha 1 [Source:RefSeq_peptide;Acc:NP_001073461]	col11a2
-1	4863969	19	ENSDARG00000012422	4907330	ENSDART00000104799	collagen	collagen XI alpha 1 [Source:RefSeq_peptide;Acc:NP_001073461]	col11a2
-1	4863969	19	ENSDARG00000012422	4907330	ENSDART00000104799	cytoplasm	collagen XI alpha 1 [Source:RefSeq_peptide;Acc:NP_001073461]	col11a2
-1	4863969	19	ENSDARG00000012422	4907330	ENSDART00000104799	phosphate transport	collagen XI alpha 1 [Source:RefSeq_peptide;Acc:NP_001073461]	col11a2
-1	4863969	19	ENSDARG00000012422	4907330	ENSDART00000104799	cell adhesion	collagen XI alpha 1 [Source:RefSeq_peptide;Acc:NP_001073461]	col11a2
-1	4863969	19	ENSDARG00000012422	4907330	ENSDART00000104799	collagen catabolic process	collagen XI alpha 1 [Source:RefSeq_peptide;Acc:NP_001073461]	col11a2
-1	4863969	19	ENSDARG00000012422	4907330	ENSDART00000033363		collagen XI alpha 1 [Source:RefSeq_peptide;Acc:NP_001073461]	col11a2
-1	4931567	19	ENSDARG00000024951	4955531	ENSDART00000009755	DNA binding	Retinoic acid receptor RXR-beta a (Retinoic acid receptor RXR-beta) (Retinoid X receptor beta). [Source:Uniprot/SWISSPROT;Acc:Q7SYN5]	rxrba
-1	4931567	19	ENSDARG00000024951	4955531	ENSDART00000009755	transcription factor activity	Retinoic acid receptor RXR-beta a (Retinoic acid receptor RXR-beta) (Retinoid X receptor beta). [Source:Uniprot/SWISSPROT;Acc:Q7SYN5]	rxrba
-1	4931567	19	ENSDARG00000024951	4955531	ENSDART00000009755	steroid hormone receptor activity	Retinoic acid receptor RXR-beta a (Retinoic acid receptor RXR-beta) (Retinoid X receptor beta). [Source:Uniprot/SWISSPROT;Acc:Q7SYN5]	rxrba
-1	4931567	19	ENSDARG00000024951	4955531	ENSDART00000009755	receptor activity	Retinoic acid receptor RXR-beta a (Retinoic acid receptor RXR-beta) (Retinoid X receptor beta). [Source:Uniprot/SWISSPROT;Acc:Q7SYN5]	rxrba
-1	4931567	19	ENSDARG00000024951	4955531	ENSDART00000009755	ligand-dependent nuclear receptor activity	Retinoic acid receptor RXR-beta a (Retinoic acid receptor RXR-beta) (Retinoid X receptor beta). [Source:Uniprot/SWISSPROT;Acc:Q7SYN5]	rxrba
-1	4931567	19	ENSDARG00000024951	4955531	ENSDART00000009755	retinoid-X receptor activity	Retinoic acid receptor RXR-beta a (Retinoic acid receptor RXR-beta) (Retinoid X receptor beta). [Source:Uniprot/SWISSPROT;Acc:Q7SYN5]	rxrba
-1	4931567	19	ENSDARG00000024951	4955531	ENSDART00000009755	steroid binding	Retinoic acid receptor RXR-beta a (Retinoic acid receptor RXR-beta) (Retinoid X receptor beta). [Source:Uniprot/SWISSPROT;Acc:Q7SYN5]	rxrba
-1	4931567	19	ENSDARG00000024951	4955531	ENSDART00000009755	nucleus	Retinoic acid receptor RXR-beta a (Retinoic acid receptor RXR-beta) (Retinoid X receptor beta). [Source:Uniprot/SWISSPROT;Acc:Q7SYN5]	rxrba
-1	4931567	19	ENSDARG00000024951	4955531	ENSDART00000009755	transcription	Retinoic acid receptor RXR-beta a (Retinoic acid receptor RXR-beta) (Retinoid X receptor beta). [Source:Uniprot/SWISSPROT;Acc:Q7SYN5]	rxrba
-1	4931567	19	ENSDARG00000024951	4955531	ENSDART00000009755	transcription termination	Retinoic acid receptor RXR-beta a (Retinoic acid receptor RXR-beta) (Retinoid X receptor beta). [Source:Uniprot/SWISSPROT;Acc:Q7SYN5]	rxrba
-1	4931567	19	ENSDARG00000024951	4955531	ENSDART00000009755	regulation of transcription, DNA-dependent	Retinoic acid receptor RXR-beta a (Retinoic acid receptor RXR-beta) (Retinoid X receptor beta). [Source:Uniprot/SWISSPROT;Acc:Q7SYN5]	rxrba
-1	4931567	19	ENSDARG00000024951	4955531	ENSDART00000009755	zinc ion transport	Retinoic acid receptor RXR-beta a (Retinoic acid receptor RXR-beta) (Retinoid X receptor beta). [Source:Uniprot/SWISSPROT;Acc:Q7SYN5]	rxrba
-1	4931567	19	ENSDARG00000024951	4955531	ENSDART00000009755	zinc ion binding	Retinoic acid receptor RXR-beta a (Retinoic acid receptor RXR-beta) (Retinoid X receptor beta). [Source:Uniprot/SWISSPROT;Acc:Q7SYN5]	rxrba
-1	4931567	19	ENSDARG00000024951	4955531	ENSDART00000009755	tRNA-pseudouridine synthase activity	Retinoic acid receptor RXR-beta a (Retinoic acid receptor RXR-beta) (Retinoid X receptor beta). [Source:Uniprot/SWISSPROT;Acc:Q7SYN5]	rxrba
-1	4931567	19	ENSDARG00000024951	4955531	ENSDART00000009755	transcriptional repressor activity	Retinoic acid receptor RXR-beta a (Retinoic acid receptor RXR-beta) (Retinoid X receptor beta). [Source:Uniprot/SWISSPROT;Acc:Q7SYN5]	rxrba
-1	4931567	19	ENSDARG00000024951	4955531	ENSDART00000009755	transcription antitermination	Retinoic acid receptor RXR-beta a (Retinoic acid receptor RXR-beta) (Retinoid X receptor beta). [Source:Uniprot/SWISSPROT;Acc:Q7SYN5]	rxrba
-1	4931567	19	ENSDARG00000024951	4955531	ENSDART00000009755	sequence-specific DNA binding	Retinoic acid receptor RXR-beta a (Retinoic acid receptor RXR-beta) (Retinoid X receptor beta). [Source:Uniprot/SWISSPROT;Acc:Q7SYN5]	rxrba
-1	4931567	19	ENSDARG00000024951	4955531	ENSDART00000009755	metal ion binding	Retinoic acid receptor RXR-beta a (Retinoic acid receptor RXR-beta) (Retinoid X receptor beta). [Source:Uniprot/SWISSPROT;Acc:Q7SYN5]	rxrba
-1	4931567	19	ENSDARG00000024951	4955531	ENSDART00000104794		Retinoic acid receptor RXR-beta a (Retinoic acid receptor RXR-beta) (Retinoid X receptor beta). [Source:Uniprot/SWISSPROT;Acc:Q7SYN5]	rxrba
-1	4958586	19	ENSDARG00000016721	4974255	ENSDART00000015559		succinate dehydrogenase complex, subunit A, flavoprotein (Fp) [Source:RefSeq_peptide;Acc:NP_957204]	sdha
-1	4958586	19	ENSDARG00000016721	4974255	ENSDART00000081754	tricarboxylic acid cycle	succinate dehydrogenase complex, subunit A, flavoprotein (Fp) [Source:RefSeq_peptide;Acc:NP_957204]	sdha
-1	4958586	19	ENSDARG00000016721	4974255	ENSDART00000081754	electron transport	succinate dehydrogenase complex, subunit A, flavoprotein (Fp) [Source:RefSeq_peptide;Acc:NP_957204]	sdha
-1	4958586	19	ENSDARG00000016721	4974255	ENSDART00000081754	transport	succinate dehydrogenase complex, subunit A, flavoprotein (Fp) [Source:RefSeq_peptide;Acc:NP_957204]	sdha
-1	4958586	19	ENSDARG00000016721	4974255	ENSDART00000081754	oxidoreductase activity	succinate dehydrogenase complex, subunit A, flavoprotein (Fp) [Source:RefSeq_peptide;Acc:NP_957204]	sdha
-1	4958586	19	ENSDARG00000016721	4974255	ENSDART00000081754	oxidoreductase activity, acting on the CH-CH group of donors	succinate dehydrogenase complex, subunit A, flavoprotein (Fp) [Source:RefSeq_peptide;Acc:NP_957204]	sdha
-1	4958586	19	ENSDARG00000016721	4974255	ENSDART00000081754	FAD binding	succinate dehydrogenase complex, subunit A, flavoprotein (Fp) [Source:RefSeq_peptide;Acc:NP_957204]	sdha
1	4974997	19	ENSDARG00000008946	4978448	ENSDART00000026634	molecular_function	hypothetical protein LOC792067 [Source:RefSeq_peptide;Acc:NP_001076352]	si:dkeyp-84f11.3
1	4974997	19	ENSDARG00000008946	4978448	ENSDART00000026634	cellular_component	hypothetical protein LOC792067 [Source:RefSeq_peptide;Acc:NP_001076352]	si:dkeyp-84f11.3
1	4974997	19	ENSDARG00000008946	4978448	ENSDART00000026634	biological_process	hypothetical protein LOC792067 [Source:RefSeq_peptide;Acc:NP_001076352]	si:dkeyp-84f11.3
1	4982710	19	ENSDARG00000063319	4989702	ENSDART00000092408	electron transport	Novel protein similar to vertebrate squalene epoxidase (SQLE) (Fragment). [Source:Uniprot/SPTREMBL;Acc:Q1LVA1]	si:dkeyp-84f11.4
1	4982710	19	ENSDARG00000063319	4989702	ENSDART00000092408	metabolic process	Novel protein similar to vertebrate squalene epoxidase (SQLE) (Fragment). [Source:Uniprot/SPTREMBL;Acc:Q1LVA1]	si:dkeyp-84f11.4
1	4982710	19	ENSDARG00000063319	4989702	ENSDART00000092408	oxidoreductase activity	Novel protein similar to vertebrate squalene epoxidase (SQLE) (Fragment). [Source:Uniprot/SPTREMBL;Acc:Q1LVA1]	si:dkeyp-84f11.4
-1	4992908	19	ENSDARG00000063310	5040540	ENSDART00000092379		hypothetical protein LOC570476 [Source:RefSeq_peptide;Acc:NP_001038668]	si:dkeyp-84f11.5
-1	4992908	19	ENSDARG00000063310	5040540	ENSDART00000092375	cell wall catabolic process	hypothetical protein LOC570476 [Source:RefSeq_peptide;Acc:NP_001038668]	si:dkeyp-84f11.5
1	5091332	19	ENSDARG00000058806	5094989	ENSDART00000081746		Apolipoprotein A-I-binding protein precursor (AI-BP). [Source:Uniprot/SWISSPROT;Acc:Q6DHK1]	zgc:92263
1	5091332	19	ENSDARG00000058806	5094989	ENSDART00000104769	molecular_function	Apolipoprotein A-I-binding protein precursor (AI-BP). [Source:Uniprot/SWISSPROT;Acc:Q6DHK1]	zgc:92263
1	5091332	19	ENSDARG00000058806	5094989	ENSDART00000104769	cellular_component	Apolipoprotein A-I-binding protein precursor (AI-BP). [Source:Uniprot/SWISSPROT;Acc:Q6DHK1]	zgc:92263
1	5091332	19	ENSDARG00000058806	5094989	ENSDART00000104769	biological_process	Apolipoprotein A-I-binding protein precursor (AI-BP). [Source:Uniprot/SWISSPROT;Acc:Q6DHK1]	zgc:92263
-1	5097315	19	ENSDARG00000058800	5103054	ENSDART00000081741	nucleotide binding	hypothetical protein LOC494098 [Source:RefSeq_peptide;Acc:NP_001008641]	rab25
-1	5097315	19	ENSDARG00000058800	5103054	ENSDART00000081741	ATP binding	hypothetical protein LOC494098 [Source:RefSeq_peptide;Acc:NP_001008641]	rab25
-1	5097315	19	ENSDARG00000058800	5103054	ENSDART00000081741	GTP binding	hypothetical protein LOC494098 [Source:RefSeq_peptide;Acc:NP_001008641]	rab25
-1	5097315	19	ENSDARG00000058800	5103054	ENSDART00000081741	membrane attack complex	hypothetical protein LOC494098 [Source:RefSeq_peptide;Acc:NP_001008641]	rab25
-1	5097315	19	ENSDARG00000058800	5103054	ENSDART00000081741	intracellular	hypothetical protein LOC494098 [Source:RefSeq_peptide;Acc:NP_001008641]	rab25
-1	5097315	19	ENSDARG00000058800	5103054	ENSDART00000081741	regulation of transcription, DNA-dependent	hypothetical protein LOC494098 [Source:RefSeq_peptide;Acc:NP_001008641]	rab25
-1	5097315	19	ENSDARG00000058800	5103054	ENSDART00000081741	transport	hypothetical protein LOC494098 [Source:RefSeq_peptide;Acc:NP_001008641]	rab25
-1	5097315	19	ENSDARG00000058800	5103054	ENSDART00000081741	small GTPase mediated signal transduction	hypothetical protein LOC494098 [Source:RefSeq_peptide;Acc:NP_001008641]	rab25
-1	5097315	19	ENSDARG00000058800	5103054	ENSDART00000081741	transcription factor binding	hypothetical protein LOC494098 [Source:RefSeq_peptide;Acc:NP_001008641]	rab25
-1	5097315	19	ENSDARG00000058800	5103054	ENSDART00000081741	protein transport	hypothetical protein LOC494098 [Source:RefSeq_peptide;Acc:NP_001008641]	rab25
-1	5097315	19	ENSDARG00000058800	5103054	ENSDART00000081741	membrane	hypothetical protein LOC494098 [Source:RefSeq_peptide;Acc:NP_001008641]	rab25
1	5106708	19	ENSDARG00000018574	5113196	ENSDART00000004622	nucleotide binding	splicing factor 3b, subunit 4 [Source:RefSeq_peptide;Acc:NP_705947]	sf3b4
1	5106708	19	ENSDARG00000018574	5113196	ENSDART00000004622	nucleic acid binding	splicing factor 3b, subunit 4 [Source:RefSeq_peptide;Acc:NP_705947]	sf3b4
-1	5117649	19	ENSDARG00000007943	5122850	ENSDART00000003544	molecular_function	GA binding protein transcription factor, beta subunit 1, 53kDa [Source:RefSeq_peptide;Acc:NP_997877]	zgc:55805
-1	5117649	19	ENSDARG00000007943	5122850	ENSDART00000003544	cellular_component	GA binding protein transcription factor, beta subunit 1, 53kDa [Source:RefSeq_peptide;Acc:NP_997877]	zgc:55805
-1	5117649	19	ENSDARG00000007943	5122850	ENSDART00000003544	biological_process	GA binding protein transcription factor, beta subunit 1, 53kDa [Source:RefSeq_peptide;Acc:NP_997877]	zgc:55805
-1	5117649	19	ENSDARG00000007943	5122850	ENSDART00000104754		GA binding protein transcription factor, beta subunit 1, 53kDa [Source:RefSeq_peptide;Acc:NP_997877]	zgc:55805
-1	5127982	19	ENSDARG00000071026	5132953	ENSDART00000104750		Novel protein similar to vertebrate ALL1-fused gene from chromosome 1q (AF1Q). [Source:Uniprot/SPTREMBL;Acc:A3KQS5]	A3KQS5_DANRE
1	5138625	19	ENSDARG00000004866	5160444	ENSDART00000026282		Novel protein. [Source:Uniprot/SPTREMBL;Acc:A3KQS4]	A3KQS4_DANRE
-1	5172385	19	ENSDARG00000063258	5175954	ENSDART00000092274		Novel protein (Fragment). [Source:Uniprot/SPTREMBL;Acc:A3KQS3]	A3KQS3_DANRE
1	5178103	19	ENSDARG00000019222	5188424	ENSDART00000010862	structural constituent of ribosome	Probable 39S ribosomal protein L24, mitochondrial precursor (L24mt) (MRP-L24). [Source:Uniprot/SWISSPROT;Acc:Q6DH02]	zgc:92702
1	5178103	19	ENSDARG00000019222	5188424	ENSDART00000010862	intracellular	Probable 39S ribosomal protein L24, mitochondrial precursor (L24mt) (MRP-L24). [Source:Uniprot/SWISSPROT;Acc:Q6DH02]	zgc:92702
1	5178103	19	ENSDARG00000019222	5188424	ENSDART00000010862	mitochondrion	Probable 39S ribosomal protein L24, mitochondrial precursor (L24mt) (MRP-L24). [Source:Uniprot/SWISSPROT;Acc:Q6DH02]	zgc:92702
1	5178103	19	ENSDARG00000019222	5188424	ENSDART00000010862	ribosome	Probable 39S ribosomal protein L24, mitochondrial precursor (L24mt) (MRP-L24). [Source:Uniprot/SWISSPROT;Acc:Q6DH02]	zgc:92702
1	5178103	19	ENSDARG00000019222	5188424	ENSDART00000010862	translation	Probable 39S ribosomal protein L24, mitochondrial precursor (L24mt) (MRP-L24). [Source:Uniprot/SWISSPROT;Acc:Q6DH02]	zgc:92702
1	5178103	19	ENSDARG00000019222	5188424	ENSDART00000010862	ribonucleoprotein complex	Probable 39S ribosomal protein L24, mitochondrial precursor (L24mt) (MRP-L24). [Source:Uniprot/SWISSPROT;Acc:Q6DH02]	zgc:92702
1	5189949	19	ENSDARG00000063252	5195446	ENSDART00000092265		Novel protein similar to vertebrate papillary renal cell carcinoma (Translocation-associated) (PRCC). [Source:Uniprot/SPTREMBL;Acc:A3KQS1]	A3KQS1_DANRE
-1	5201240	19	ENSDARG00000063249	5207532	ENSDART00000092256		Novel protein similar to vertebrate mitochondrial ribosomal protein L9 (MRPL9). [Source:Uniprot/SPTREMBL;Acc:A3KQS0]	A3KQS0_DANRE
-1	5213246	19	ENSDARG00000063244	5222907	ENSDART00000092239		Novel protein similar to vertebrate Lix1 homolog (Mouse) like (LIX1L). [Source:Uniprot/SPTREMBL;Acc:A3KQR9]	A3KQR9_DANRE
1	5234989	19	ENSDARG00000071015	5242506	ENSDART00000104736		Novel protein (Fragment). [Source:Uniprot/SPTREMBL;Acc:A3KQR8]	A3KQR8_DANRE
1	5259711	19	ENSDARG00000071014	5275352	ENSDART00000104733		Hypothetical protein (Fragment). [Source:Uniprot/SPTREMBL;Acc:A1A5Z8]	A1A5Z8_DANRE
1	5289103	19	ENSDARG00000036773	5292873	ENSDART00000053397	calcium channel activity	Zgc:91995 protein. [Source:Uniprot/SPTREMBL;Acc:Q68EI4]	zgc:91995
1	5289103	19	ENSDARG00000036773	5292873	ENSDART00000053397	calcium ion binding	Zgc:91995 protein. [Source:Uniprot/SPTREMBL;Acc:Q68EI4]	zgc:91995
1	5289103	19	ENSDARG00000036773	5292873	ENSDART00000053397	cellular_component	Zgc:91995 protein. [Source:Uniprot/SPTREMBL;Acc:Q68EI4]	zgc:91995
1	5289103	19	ENSDARG00000036773	5292873	ENSDART00000053397	calcium ion transport	Zgc:91995 protein. [Source:Uniprot/SPTREMBL;Acc:Q68EI4]	zgc:91995
1	5289103	19	ENSDARG00000036773	5292873	ENSDART00000053397	calcium channel inhibitor activity	Zgc:91995 protein. [Source:Uniprot/SPTREMBL;Acc:Q68EI4]	zgc:91995
1	5312141	19	ENSDARG00000036772	5316116	ENSDART00000104731		pygopus homolog 2 [Source:RefSeq_peptide;Acc:NP_001028283]	pygo2
1	5312141	19	ENSDARG00000036772	5316116	ENSDART00000046225		pygopus homolog 2 [Source:RefSeq_peptide;Acc:NP_001028283]	pygo2
1	5312141	19	ENSDARG00000036772	5316116	ENSDART00000104729	protein binding	pygopus homolog 2 [Source:RefSeq_peptide;Acc:NP_001028283]	pygo2
1	5312141	19	ENSDARG00000036772	5316116	ENSDART00000104729	cellular_component	pygopus homolog 2 [Source:RefSeq_peptide;Acc:NP_001028283]	pygo2
1	5312141	19	ENSDARG00000036772	5316116	ENSDART00000104729	regulation of transcription, DNA-dependent	pygopus homolog 2 [Source:RefSeq_peptide;Acc:NP_001028283]	pygo2
1	5312141	19	ENSDARG00000036772	5316116	ENSDART00000104729	zinc ion binding	pygopus homolog 2 [Source:RefSeq_peptide;Acc:NP_001028283]	pygo2
1	5329733	19	ENSDARG00000058690	5364031	ENSDART00000081611	motor activity	hypothetical protein LOC497356 [Source:RefSeq_peptide;Acc:NP_001038227]	si:dkey-204a24.2
1	5329733	19	ENSDARG00000058690	5364031	ENSDART00000081611	biological_process	hypothetical protein LOC497356 [Source:RefSeq_peptide;Acc:NP_001038227]	si:dkey-204a24.2
1	5329733	19	ENSDARG00000058690	5364031	ENSDART00000081611	myosin complex	hypothetical protein LOC497356 [Source:RefSeq_peptide;Acc:NP_001038227]	si:dkey-204a24.2
-1	5366632	19	ENSDARG00000036767	5369952	ENSDART00000053382		up-regulated gene 4 isoform 1 [Source:RefSeq_peptide;Acc:NP_060390]	NP_060390.3 (2 of 2)
-1	5381084	19	ENSDARG00000058685	5383578	ENSDART00000053387			LOC100005777
1	5401744	19	ENSDARG00000071010	5432749	ENSDART00000104719		hypothetical protein LOC100005886 [Source:RefSeq_peptide;Acc:NP_001076455]	si:dkey-204a24.6
1	5443715	19	ENSDARG00000063219	5480682	ENSDART00000092138		hypothetical protein LOC100034477 [Source:RefSeq_peptide;Acc:NP_001076535]	si:dkey-204a24.7
1	5443715	19	ENSDARG00000063219	5480682	ENSDART00000092112		hypothetical protein LOC100034477 [Source:RefSeq_peptide;Acc:NP_001076535]	si:dkey-204a24.7
1	5483395	19	ENSDARG00000036764	5489422	ENSDART00000053380	molecular_function	hypothetical protein LOC436609 [Source:RefSeq_peptide;Acc:NP_001002337]	zgc:92196
1	5483395	19	ENSDARG00000036764	5489422	ENSDART00000053380	cellular_component	hypothetical protein LOC436609 [Source:RefSeq_peptide;Acc:NP_001002337]	zgc:92196
1	5483395	19	ENSDARG00000036764	5489422	ENSDART00000053380	biological_process	hypothetical protein LOC436609 [Source:RefSeq_peptide;Acc:NP_001002337]	zgc:92196
1	5494330	19	ENSDARG00000058678	5500549	ENSDART00000081592			LOC100005825
-1	5504838	19	ENSDARG00000019299	5516729	ENSDART00000104703		Novel protein similar to vertebrate zinc finger protein 592 (ZNF592). [Source:Uniprot/SPTREMBL;Acc:Q1L8S9]	impa1
-1	5504838	19	ENSDARG00000019299	5516729	ENSDART00000007137		Novel protein similar to vertebrate zinc finger protein 592 (ZNF592). [Source:Uniprot/SPTREMBL;Acc:Q1L8S9]	impa1
1	5519332	19	ENSDARG00000007971	5522518	ENSDART00000026276	cellular_component	hypothetical protein LOC445199 [Source:RefSeq_peptide;Acc:NP_001003593]	zgc:101026
1	5519332	19	ENSDARG00000007971	5522518	ENSDART00000026276	cell cycle	hypothetical protein LOC445199 [Source:RefSeq_peptide;Acc:NP_001003593]	zgc:101026
1	5519332	19	ENSDARG00000007971	5522518	ENSDART00000026276	cyclin-dependent protein kinase regulator activity	hypothetical protein LOC445199 [Source:RefSeq_peptide;Acc:NP_001003593]	zgc:101026
1	5533448	19	ENSDARG00000071002	5533621	ENSDART00000104700		Novel protein (Fragment). [Source:Uniprot/SPTREMBL;Acc:Q1L8S7]	si:dkeyp-85e10.1
1	5540427	19	ENSDARG00000071001	5545515	ENSDART00000104699	molecular_function	Novel protein (Fragment). [Source:Uniprot/SPTREMBL;Acc:Q1L8Q5]	si:dkeyp-85e10.1
1	5540427	19	ENSDARG00000071001	5545515	ENSDART00000104699	cellular_component	Novel protein (Fragment). [Source:Uniprot/SPTREMBL;Acc:Q1L8Q5]	si:dkeyp-85e10.1
1	5540427	19	ENSDARG00000071001	5545515	ENSDART00000104699	biological_process	Novel protein (Fragment). [Source:Uniprot/SPTREMBL;Acc:Q1L8Q5]	si:dkeyp-85e10.1
1	5555645	19	ENSDARG00000071000	5558122	ENSDART00000104698		Novel protein (Fragment). [Source:Uniprot/SPTREMBL;Acc:A2CEP0]	A2CEP0_DANRE
1	5562805	19	ENSDARG00000070999	5570385	ENSDART00000104696		hypothetical protein LOC100034474 [Source:RefSeq_peptide;Acc:NP_001076534]	si:dkeyp-85e10.2
1	5575791	19	ENSDARG00000070998	5578871	ENSDART00000104695
1	5580199	19	ENSDARG00000070997	5580873	ENSDART00000104694		Novel protein (Fragment). [Source:Uniprot/SPTREMBL;Acc:A2CEP1]	A2CEP1_DANRE
1	5604187	19	ENSDARG00000058672	5610195	ENSDART00000081584		CDNA FLJ26413 fis, clone KDN00221. [Source:Uniprot/SPTREMBL;Acc:Q6ZP73]	Q68CJ6_HUMAN (2 of 4)
1	5653106	19	ENSDARG00000009890	5655034	ENSDART00000009012		envelope protein [Source:RefSeq_peptide;Acc:NP_991141]	NP_991141.1
1	6002279	19	ENSDARG00000014675	6023103	ENSDART00000027274	membrane	Novel protein similar to ephrin A3 (Efna3) (Fragment). [Source:Uniprot/SPTREMBL;Acc:Q1LWM6]	si:rp71-14m1.1
-1	6070437	19	ENSDARG00000036736	6072761	ENSDART00000053345		Novel protein (Fragment). [Source:Uniprot/SPTREMBL;Acc:Q1LWM8]	si:rp71-14m1.2
1	6169041	19	ENSDARG00000030326	6188581	ENSDART00000050217	molecular_function	hypothetical protein LOC393569 [Source:RefSeq_peptide;Acc:NP_956891]	zgc:63493
1	6169041	19	ENSDARG00000030326	6188581	ENSDART00000050217	membrane attack complex	hypothetical protein LOC393569 [Source:RefSeq_peptide;Acc:NP_956891]	zgc:63493
1	6169041	19	ENSDARG00000030326	6188581	ENSDART00000050217	biological_process	hypothetical protein LOC393569 [Source:RefSeq_peptide;Acc:NP_956891]	zgc:63493
1	6169041	19	ENSDARG00000030326	6188581	ENSDART00000050217	membrane	hypothetical protein LOC393569 [Source:RefSeq_peptide;Acc:NP_956891]	zgc:63493
-1	6221746	19	ENSDARG00000058650	6222024	ENSDART00000081554	molecular_function	Novel protein (Zgc:73376). [Source:Uniprot/SPTREMBL;Acc:Q1LXA2]	zgc:73376
-1	6221746	19	ENSDARG00000058650	6222024	ENSDART00000081554	cellular_component	Novel protein (Zgc:73376). [Source:Uniprot/SPTREMBL;Acc:Q1LXA2]	zgc:73376
-1	6221746	19	ENSDARG00000058650	6222024	ENSDART00000081554	biological_process	Novel protein (Zgc:73376). [Source:Uniprot/SPTREMBL;Acc:Q1LXA2]	zgc:73376
-1	6268905	19	ENSDARG00000058649	6286370	ENSDART00000081546	protein binding	hypothetical protein LOC100034631 [Source:RefSeq_peptide;Acc:NP_001076569]	si:dkeyp-39e9.3
-1	6268905	19	ENSDARG00000058649	6286370	ENSDART00000081546	intracellular	hypothetical protein LOC100034631 [Source:RefSeq_peptide;Acc:NP_001076569]	si:dkeyp-39e9.3
-1	6268905	19	ENSDARG00000058649	6286370	ENSDART00000081546	zinc ion binding	hypothetical protein LOC100034631 [Source:RefSeq_peptide;Acc:NP_001076569]	si:dkeyp-39e9.3
1	6292870	19	ENSDARG00000037425	6294264	ENSDART00000054469	calcium channel activity	Zgc:101880 (Novel protein). [Source:Uniprot/SPTREMBL;Acc:Q5XJJ5]	zgc:101880
1	6292870	19	ENSDARG00000037425	6294264	ENSDART00000054469	calcium ion binding	Zgc:101880 (Novel protein). [Source:Uniprot/SPTREMBL;Acc:Q5XJJ5]	zgc:101880
1	6292870	19	ENSDARG00000037425	6294264	ENSDART00000054469	cellular_component	Zgc:101880 (Novel protein). [Source:Uniprot/SPTREMBL;Acc:Q5XJJ5]	zgc:101880
1	6292870	19	ENSDARG00000037425	6294264	ENSDART00000054469	calcium ion transport	Zgc:101880 (Novel protein). [Source:Uniprot/SPTREMBL;Acc:Q5XJJ5]	zgc:101880
1	6292870	19	ENSDARG00000037425	6294264	ENSDART00000054469	calcium channel inhibitor activity	Zgc:101880 (Novel protein). [Source:Uniprot/SPTREMBL;Acc:Q5XJJ5]	zgc:101880
1	6298837	19	ENSDARG00000033804	6333497	ENSDART00000044526	protein binding	hypothetical protein LOC566205 [Source:RefSeq_peptide;Acc:NP_001038565]	si:dkeyp-39e9.2
1	6298837	19	ENSDARG00000033804	6333497	ENSDART00000044526	cell communication	hypothetical protein LOC566205 [Source:RefSeq_peptide;Acc:NP_001038565]	si:dkeyp-39e9.2
1	6298837	19	ENSDARG00000033804	6333497	ENSDART00000044526	signal transduction	hypothetical protein LOC566205 [Source:RefSeq_peptide;Acc:NP_001038565]	si:dkeyp-39e9.2
1	6298837	19	ENSDARG00000033804	6333497	ENSDART00000044526	phosphoinositide binding	hypothetical protein LOC566205 [Source:RefSeq_peptide;Acc:NP_001038565]	si:dkeyp-39e9.2
-1	6366780	19	ENSDARG00000037427	6417915	ENSDART00000054448		similar to nicotinic acetylcholine receptor alpha 7b subunit [Source:RefSeq_peptide;Acc:NP_001038562]	si:ch211-39a7.1
-1	6366780	19	ENSDARG00000037427	6417915	ENSDART00000077953	receptor activity	similar to nicotinic acetylcholine receptor alpha 7b subunit [Source:RefSeq_peptide;Acc:NP_001038562]	si:ch211-39a7.1
-1	6366780	19	ENSDARG00000037427	6417915	ENSDART00000077953	nicotinic acetylcholine-activated cation-selective channel activity	similar to nicotinic acetylcholine receptor alpha 7b subunit [Source:RefSeq_peptide;Acc:NP_001038562]	si:ch211-39a7.1
-1	6366780	19	ENSDARG00000037427	6417915	ENSDART00000077953	ion channel activity	similar to nicotinic acetylcholine receptor alpha 7b subunit [Source:RefSeq_peptide;Acc:NP_001038562]	si:ch211-39a7.1
-1	6366780	19	ENSDARG00000037427	6417915	ENSDART00000077953	extracellular ligand-gated ion channel activity	similar to nicotinic acetylcholine receptor alpha 7b subunit [Source:RefSeq_peptide;Acc:NP_001038562]	si:ch211-39a7.1
-1	6366780	19	ENSDARG00000037427	6417915	ENSDART00000077953	transport	similar to nicotinic acetylcholine receptor alpha 7b subunit [Source:RefSeq_peptide;Acc:NP_001038562]	si:ch211-39a7.1
-1	6366780	19	ENSDARG00000037427	6417915	ENSDART00000077953	ion transport	similar to nicotinic acetylcholine receptor alpha 7b subunit [Source:RefSeq_peptide;Acc:NP_001038562]	si:ch211-39a7.1
-1	6366780	19	ENSDARG00000037427	6417915	ENSDART00000077953	membrane	similar to nicotinic acetylcholine receptor alpha 7b subunit [Source:RefSeq_peptide;Acc:NP_001038562]	si:ch211-39a7.1
-1	6366780	19	ENSDARG00000037427	6417915	ENSDART00000077953	integral to membrane	similar to nicotinic acetylcholine receptor alpha 7b subunit [Source:RefSeq_peptide;Acc:NP_001038562]	si:ch211-39a7.1
-1	6366780	19	ENSDARG00000037427	6417915	ENSDART00000077953	neurotransmitter receptor activity	similar to nicotinic acetylcholine receptor alpha 7b subunit [Source:RefSeq_peptide;Acc:NP_001038562]	si:ch211-39a7.1
-1	6366780	19	ENSDARG00000037427	6417915	ENSDART00000077953	postsynaptic membrane	similar to nicotinic acetylcholine receptor alpha 7b subunit [Source:RefSeq_peptide;Acc:NP_001038562]	si:ch211-39a7.1
-1	6366780	19	ENSDARG00000037427	6417915	ENSDART00000054470		similar to nicotinic acetylcholine receptor alpha 7b subunit [Source:RefSeq_peptide;Acc:NP_001038562]	si:ch211-39a7.1
-1	6429316	19	ENSDARG00000023298	6434921	ENSDART00000031173	structural constituent of ribosome	Zgc:109888. [Source:Uniprot/SPTREMBL;Acc:Q4VBV2]	zgc:109888
-1	6429316	19	ENSDARG00000023298	6434921	ENSDART00000031173	intracellular	Zgc:109888. [Source:Uniprot/SPTREMBL;Acc:Q4VBV2]	zgc:109888
-1	6429316	19	ENSDARG00000023298	6434921	ENSDART00000031173	ribosome	Zgc:109888. [Source:Uniprot/SPTREMBL;Acc:Q4VBV2]	zgc:109888
-1	6429316	19	ENSDARG00000023298	6434921	ENSDART00000031173	translation	Zgc:109888. [Source:Uniprot/SPTREMBL;Acc:Q4VBV2]	zgc:109888
-1	6457645	19	ENSDARG00000013704	6473187	ENSDART00000025385	DNA binding	LAG1 homolog, ceramide synthase 2 (S. cerevisiae) (lass2), mRNA [Source:RefSeq_dna;Acc:NM_153671]	lass2
-1	6457645	19	ENSDARG00000013704	6473187	ENSDART00000025385	transcription factor activity	LAG1 homolog, ceramide synthase 2 (S. cerevisiae) (lass2), mRNA [Source:RefSeq_dna;Acc:NM_153671]	lass2
-1	6457645	19	ENSDARG00000013704	6473187	ENSDART00000025385	nucleus	LAG1 homolog, ceramide synthase 2 (S. cerevisiae) (lass2), mRNA [Source:RefSeq_dna;Acc:NM_153671]	lass2
-1	6457645	19	ENSDARG00000013704	6473187	ENSDART00000025385	regulation of transcription, DNA-dependent	LAG1 homolog, ceramide synthase 2 (S. cerevisiae) (lass2), mRNA [Source:RefSeq_dna;Acc:NM_153671]	lass2
-1	6457645	19	ENSDARG00000013704	6473187	ENSDART00000025385	integral to membrane	LAG1 homolog, ceramide synthase 2 (S. cerevisiae) (lass2), mRNA [Source:RefSeq_dna;Acc:NM_153671]	lass2
-1	6457645	19	ENSDARG00000013704	6473187	ENSDART00000025385	sequence-specific DNA binding	LAG1 homolog, ceramide synthase 2 (S. cerevisiae) (lass2), mRNA [Source:RefSeq_dna;Acc:NM_153671]	lass2
-1	6457645	19	ENSDARG00000013704	6473187	ENSDART00000025385	regulation of transcription	LAG1 homolog, ceramide synthase 2 (S. cerevisiae) (lass2), mRNA [Source:RefSeq_dna;Acc:NM_153671]	lass2
-1	6491666	19	ENSDARG00000034668	6555684	ENSDART00000039629		trinucleotide repeat containing 4 [Source:RefSeq_peptide;Acc:NP_571569]	tnrc4
-1	6491666	19	ENSDARG00000034668	6555684	ENSDART00000008410	nucleotide binding	trinucleotide repeat containing 4 [Source:RefSeq_peptide;Acc:NP_571569]	tnrc4
-1	6491666	19	ENSDARG00000034668	6555684	ENSDART00000008410	nucleic acid binding	trinucleotide repeat containing 4 [Source:RefSeq_peptide;Acc:NP_571569]	tnrc4
-1	6491666	19	ENSDARG00000034668	6555684	ENSDART00000093310		trinucleotide repeat containing 4 [Source:RefSeq_peptide;Acc:NP_571569]	tnrc4
-1	6568961	19	ENSDARG00000058089	6601584	ENSDART00000080897	molecular_function	hypothetical protein LOC334701 [Source:RefSeq_peptide;Acc:NP_956216]	zgc:63796
-1	6568961	19	ENSDARG00000058089	6601584	ENSDART00000080897	cellular_component	hypothetical protein LOC334701 [Source:RefSeq_peptide;Acc:NP_956216]	zgc:63796
-1	6568961	19	ENSDARG00000058089	6601584	ENSDART00000080897	biological_process	hypothetical protein LOC334701 [Source:RefSeq_peptide;Acc:NP_956216]	zgc:63796
-1	6603443	19	ENSDARG00000058094	6615386	ENSDART00000043507		Novel protein (Fragment). [Source:Uniprot/SPTREMBL;Acc:Q1LXW3]	si:ch211-284a13.1
-1	6634258	19	ENSDARG00000070985	6638395	ENSDART00000104657		Hypothetical protein. [Source:Uniprot/SPTREMBL;Acc:A5D6V2]	A5D6V2_DANRE
1	6648799	19	ENSDARG00000030449	6652783	ENSDART00000039597	binding	cellular retinoic acid binding protein 2, b [Source:RefSeq_peptide;Acc:NP_001012501]	crabp2b
1	6648799	19	ENSDARG00000030449	6652783	ENSDART00000039597	cellular_component	cellular retinoic acid binding protein 2, b [Source:RefSeq_peptide;Acc:NP_001012501]	crabp2b
1	6648799	19	ENSDARG00000030449	6652783	ENSDART00000039597	transport	cellular retinoic acid binding protein 2, b [Source:RefSeq_peptide;Acc:NP_001012501]	crabp2b
1	6648799	19	ENSDARG00000030449	6652783	ENSDART00000039597	lipid binding	cellular retinoic acid binding protein 2, b [Source:RefSeq_peptide;Acc:NP_001012501]	crabp2b
1	6660931	19	ENSDARG00000016765	6676896	ENSDART00000018973	molecular_function	hypothetical protein LOC492473 [Source:RefSeq_peptide;Acc:NP_001007346]	zgc:103488
1	6660931	19	ENSDARG00000016765	6676896	ENSDART00000018973	protein transport	hypothetical protein LOC492473 [Source:RefSeq_peptide;Acc:NP_001007346]	zgc:103488
1	6660931	19	ENSDARG00000016765	6676896	ENSDART00000018973	integral to membrane	hypothetical protein LOC492473 [Source:RefSeq_peptide;Acc:NP_001007346]	zgc:103488
1	6690571	19	ENSDARG00000062900	6693540	ENSDART00000091443	protein binding	Novel zinc finger protein (Fragment). [Source:Uniprot/SPTREMBL;Acc:Q1L8V2]	si:ch211-81a5.1
1	6690571	19	ENSDARG00000062900	6693540	ENSDART00000091443	zinc ion binding	Novel zinc finger protein (Fragment). [Source:Uniprot/SPTREMBL;Acc:Q1L8V2]	si:ch211-81a5.1
1	6719129	19	ENSDARG00000070981	6726580	ENSDART00000052915	DNA binding	Novel protein similar to vertebrate ash1 (Absent, small, or homeotic)- like (Drosophila) (ASH1L) (Fragment). [Source:Uniprot/SPTREMBL;Acc:Q1L8V1]	si:ch211-81a5.3
1	6719129	19	ENSDARG00000070981	6726580	ENSDART00000052915	protein binding	Novel protein similar to vertebrate ash1 (Absent, small, or homeotic)- like (Drosophila) (ASH1L) (Fragment). [Source:Uniprot/SPTREMBL;Acc:Q1L8V1]	si:ch211-81a5.3
1	6719129	19	ENSDARG00000070981	6726580	ENSDART00000052915	nucleus	Novel protein similar to vertebrate ash1 (Absent, small, or homeotic)- like (Drosophila) (ASH1L) (Fragment). [Source:Uniprot/SPTREMBL;Acc:Q1L8V1]	si:ch211-81a5.3
1	6719129	19	ENSDARG00000070981	6726580	ENSDART00000052915	regulation of transcription, DNA-dependent	Novel protein similar to vertebrate ash1 (Absent, small, or homeotic)- like (Drosophila) (ASH1L) (Fragment). [Source:Uniprot/SPTREMBL;Acc:Q1L8V1]	si:ch211-81a5.3
1	6719129	19	ENSDARG00000070981	6726580	ENSDART00000052915	zinc ion binding	Novel protein similar to vertebrate ash1 (Absent, small, or homeotic)- like (Drosophila) (ASH1L) (Fragment). [Source:Uniprot/SPTREMBL;Acc:Q1L8V1]	si:ch211-81a5.3
1	6726903	19	ENSDARG00000036432	6760514	ENSDART00000052914		Novel protein similar to vertebrate ash1 (Absent, small, or homeotic)- like (Drosophila) (ASH1L) (Fragment). [Source:Uniprot/SPTREMBL;Acc:Q1L8V0]	si:ch211-81a5.3
1	6767569	19	ENSDARG00000036412	6782968	ENSDART00000052898	protein binding	hypothetical protein LOC558774 [Source:RefSeq_peptide;Acc:NP_001038339]	si:ch211-81a5.5
1	6787483	19	ENSDARG00000041243	6820047	ENSDART00000088336	DNA binding	Histone-lysine N-methyltransferase SETDB1-A (EC 2.1.1.43) (SET domain bifurcated 1A). [Source:Uniprot/SWISSPROT;Acc:Q1L8U8]	si:ch211-81a5.6
1	6787483	19	ENSDARG00000041243	6820047	ENSDART00000088336	nucleus	Histone-lysine N-methyltransferase SETDB1-A (EC 2.1.1.43) (SET domain bifurcated 1A). [Source:Uniprot/SWISSPROT;Acc:Q1L8U8]	si:ch211-81a5.6
1	6787483	19	ENSDARG00000041243	6820047	ENSDART00000088336	zinc ion binding	Histone-lysine N-methyltransferase SETDB1-A (EC 2.1.1.43) (SET domain bifurcated 1A). [Source:Uniprot/SWISSPROT;Acc:Q1L8U8]	si:ch211-81a5.6
1	6787483	19	ENSDARG00000041243	6820047	ENSDART00000088336	chromatin modification	Histone-lysine N-methyltransferase SETDB1-A (EC 2.1.1.43) (SET domain bifurcated 1A). [Source:Uniprot/SWISSPROT;Acc:Q1L8U8]	si:ch211-81a5.6
1	6787483	19	ENSDARG00000041243	6820047	ENSDART00000088336	histone-lysine N-methyltransferase activity	Histone-lysine N-methyltransferase SETDB1-A (EC 2.1.1.43) (SET domain bifurcated 1A). [Source:Uniprot/SWISSPROT;Acc:Q1L8U8]	si:ch211-81a5.6
1	6787483	19	ENSDARG00000041243	6820047	ENSDART00000052927		Histone-lysine N-methyltransferase SETDB1-A (EC 2.1.1.43) (SET domain bifurcated 1A). [Source:Uniprot/SWISSPROT;Acc:Q1L8U8]	si:ch211-81a5.6
1	6787483	19	ENSDARG00000041243	6820047	ENSDART00000060442		Histone-lysine N-methyltransferase SETDB1-A (EC 2.1.1.43) (SET domain bifurcated 1A). [Source:Uniprot/SWISSPROT;Acc:Q1L8U8]	si:ch211-81a5.6
1	6825986	19	ENSDARG00000062954	6845117	ENSDART00000091533	protein kinase activity	hypothetical protein LOC558981 [Source:RefSeq_peptide;Acc:NP_001038344]	si:ch211-81a5.7
1	6825986	19	ENSDARG00000062954	6845117	ENSDART00000091533	protein serine/threonine kinase activity	hypothetical protein LOC558981 [Source:RefSeq_peptide;Acc:NP_001038344]	si:ch211-81a5.7
1	6825986	19	ENSDARG00000062954	6845117	ENSDART00000091533	ATP binding	hypothetical protein LOC558981 [Source:RefSeq_peptide;Acc:NP_001038344]	si:ch211-81a5.7
1	6825986	19	ENSDARG00000062954	6845117	ENSDART00000091533	protein amino acid phosphorylation	hypothetical protein LOC558981 [Source:RefSeq_peptide;Acc:NP_001038344]	si:ch211-81a5.7
1	6825986	19	ENSDARG00000062954	6845117	ENSDART00000091533	ATP synthesis coupled proton transport	hypothetical protein LOC558981 [Source:RefSeq_peptide;Acc:NP_001038344]	si:ch211-81a5.7
1	6825986	19	ENSDARG00000062954	6845117	ENSDART00000091533	kinase activity	hypothetical protein LOC558981 [Source:RefSeq_peptide;Acc:NP_001038344]	si:ch211-81a5.7
1	6825986	19	ENSDARG00000062954	6845117	ENSDART00000091533	proton-transporting two-sector ATPase complex	hypothetical protein LOC558981 [Source:RefSeq_peptide;Acc:NP_001038344]	si:ch211-81a5.7
1	6825986	19	ENSDARG00000062954	6845117	ENSDART00000091533	hydrogen ion transporting ATP synthase activity, rotational mechanism	hypothetical protein LOC558981 [Source:RefSeq_peptide;Acc:NP_001038344]	si:ch211-81a5.7
1	6825986	19	ENSDARG00000062954	6845117	ENSDART00000091533	hydrogen ion transporting ATPase activity, rotational mechanism	hypothetical protein LOC558981 [Source:RefSeq_peptide;Acc:NP_001038344]	si:ch211-81a5.7
1	6852234	19	ENSDARG00000070972	6855293	ENSDART00000104637		Novel protein. [Source:Uniprot/SPTREMBL;Acc:Q1L8U1]	si:ch211-81a5.8
1	6864644	19	ENSDARG00000027192	6883759	ENSDART00000039325	ion channel activity	Novel protein similar to vertebrate hyperpolarization activated cyclic nucleotide-gated potassium channel 4 (HCN4) (Fragment). [Source:Uniprot/SPTREMBL;Acc:Q1L917]	si:ch211-130o18.2
1	6864644	19	ENSDARG00000027192	6883759	ENSDART00000039325	voltage-gated potassium channel activity	Novel protein similar to vertebrate hyperpolarization activated cyclic nucleotide-gated potassium channel 4 (HCN4) (Fragment). [Source:Uniprot/SPTREMBL;Acc:Q1L917]	si:ch211-130o18.2
1	6864644	19	ENSDARG00000027192	6883759	ENSDART00000039325	ion transport	Novel protein similar to vertebrate hyperpolarization activated cyclic nucleotide-gated potassium channel 4 (HCN4) (Fragment). [Source:Uniprot/SPTREMBL;Acc:Q1L917]	si:ch211-130o18.2
1	6864644	19	ENSDARG00000027192	6883759	ENSDART00000039325	potassium ion transport	Novel protein similar to vertebrate hyperpolarization activated cyclic nucleotide-gated potassium channel 4 (HCN4) (Fragment). [Source:Uniprot/SPTREMBL;Acc:Q1L917]	si:ch211-130o18.2
1	6864644	19	ENSDARG00000027192	6883759	ENSDART00000039325	membrane	Novel protein similar to vertebrate hyperpolarization activated cyclic nucleotide-gated potassium channel 4 (HCN4) (Fragment). [Source:Uniprot/SPTREMBL;Acc:Q1L917]	si:ch211-130o18.2
1	6887949	19	ENSDARG00000036438	6904098	ENSDART00000052930	iron ion binding	NADH dehydrogenase (ubiquinone) flavoprotein 1 [Source:RefSeq_peptide;Acc:NP_001003747]	ndufv1
1	6887949	19	ENSDARG00000036438	6904098	ENSDART00000052930	cellular_component	NADH dehydrogenase (ubiquinone) flavoprotein 1 [Source:RefSeq_peptide;Acc:NP_001003747]	ndufv1
1	6887949	19	ENSDARG00000036438	6904098	ENSDART00000052930	electron transport	NADH dehydrogenase (ubiquinone) flavoprotein 1 [Source:RefSeq_peptide;Acc:NP_001003747]	ndufv1
1	6887949	19	ENSDARG00000036438	6904098	ENSDART00000052930	mitochondrial electron transport, NADH to ubiquinone	NADH dehydrogenase (ubiquinone) flavoprotein 1 [Source:RefSeq_peptide;Acc:NP_001003747]	ndufv1
1	6887949	19	ENSDARG00000036438	6904098	ENSDART00000052930	ubiquinone biosynthetic process	NADH dehydrogenase (ubiquinone) flavoprotein 1 [Source:RefSeq_peptide;Acc:NP_001003747]	ndufv1
1	6887949	19	ENSDARG00000036438	6904098	ENSDART00000052930	NADH dehydrogenase (ubiquinone) activity	NADH dehydrogenase (ubiquinone) flavoprotein 1 [Source:RefSeq_peptide;Acc:NP_001003747]	ndufv1
1	6887949	19	ENSDARG00000036438	6904098	ENSDART00000052930	FMN binding	NADH dehydrogenase (ubiquinone) flavoprotein 1 [Source:RefSeq_peptide;Acc:NP_001003747]	ndufv1
1	6887949	19	ENSDARG00000036438	6904098	ENSDART00000052930	oxidoreductase activity, acting on NADH or NADPH	NADH dehydrogenase (ubiquinone) flavoprotein 1 [Source:RefSeq_peptide;Acc:NP_001003747]	ndufv1
1	6887949	19	ENSDARG00000036438	6904098	ENSDART00000052930	NAD binding	NADH dehydrogenase (ubiquinone) flavoprotein 1 [Source:RefSeq_peptide;Acc:NP_001003747]	ndufv1
1	6908670	19	ENSDARG00000070970	6923008	ENSDART00000104632		Novel protein similar to vertebrate myeloid/lymphoid or mixed-lineage leukemia (Trithorax homolog, Drosophila) (MLL) (Fragment). [Source:Uniprot/SPTREMBL;Acc:Q1L919]	si:rp71-15k1.2
1	6927035	19	ENSDARG00000070969	6933434	ENSDART00000104630	DNA binding	Novel protein similar to vertebrate myeloid/lymphoid or mixed-lineage leukemia (Trithorax homolog, Drosophila) (MLL) (Fragment). [Source:Uniprot/SPTREMBL;Acc:Q1L8D9]	si:rp71-15k1.2
1	6927035	19	ENSDARG00000070969	6933434	ENSDART00000104630	protein binding	Novel protein similar to vertebrate myeloid/lymphoid or mixed-lineage leukemia (Trithorax homolog, Drosophila) (MLL) (Fragment). [Source:Uniprot/SPTREMBL;Acc:Q1L8D9]	si:rp71-15k1.2
1	6927035	19	ENSDARG00000070969	6933434	ENSDART00000104630	nucleus	Novel protein similar to vertebrate myeloid/lymphoid or mixed-lineage leukemia (Trithorax homolog, Drosophila) (MLL) (Fragment). [Source:Uniprot/SPTREMBL;Acc:Q1L8D9]	si:rp71-15k1.2
1	6927035	19	ENSDARG00000070969	6933434	ENSDART00000104630	regulation of transcription, DNA-dependent	Novel protein similar to vertebrate myeloid/lymphoid or mixed-lineage leukemia (Trithorax homolog, Drosophila) (MLL) (Fragment). [Source:Uniprot/SPTREMBL;Acc:Q1L8D9]	si:rp71-15k1.2
1	6927035	19	ENSDARG00000070969	6933434	ENSDART00000104630	zinc ion binding	Novel protein similar to vertebrate myeloid/lymphoid or mixed-lineage leukemia (Trithorax homolog, Drosophila) (MLL) (Fragment). [Source:Uniprot/SPTREMBL;Acc:Q1L8D9]	si:rp71-15k1.2
1	6933696	19	ENSDARG00000062962	6949786	ENSDART00000091588		Novel protein similar to vertebrate myeloid/lymphoid or mixed-lineage leukemia (Trithorax homolog, Drosophila) (MLL) (Fragment). [Source:Uniprot/SPTREMBL;Acc:Q1L8D7]	si:rp71-15k1.2
1	6953397	19	ENSDARG00000070964	6967348	ENSDART00000104623		hypothetical protein LOC322393 [Source:RefSeq_peptide;Acc:NP_001073414]	si:rp71-15k1.1
1	7020188	19	ENSDARG00000070960	7040114	ENSDART00000104622		Novel protein (Fragment). [Source:Uniprot/SPTREMBL;Acc:A3KPI8]	A3KPI8_DANRE
1	7105749	19	ENSDARG00000048738	7105836	ENSDART00000070447		dre-let-7d-2 [Source:miRBase;Acc:MI0001870]	dre-let-7d-2
1	7119664	19	ENSDARG00000048648	7119770	ENSDART00000070357		dre-mir-125a-2 [Source:miRBase;Acc:MI0001973]	dre-mir-125a-2
1	7133807	19	ENSDARG00000070959	7134943	ENSDART00000104620		Novel protein. [Source:Uniprot/SPTREMBL;Acc:A3KPI6]	A3KPI6_DANRE
-1	7137531	19	ENSDARG00000031283	7148695	ENSDART00000045565	molecular_function	vesicle-associated membrane protein 3 [Source:RefSeq_peptide;Acc:NP_998563]	zgc:73378
-1	7137531	19	ENSDARG00000031283	7148695	ENSDART00000045565	integral to membrane	vesicle-associated membrane protein 3 [Source:RefSeq_peptide;Acc:NP_998563]	zgc:73378
-1	7137531	19	ENSDARG00000031283	7148695	ENSDART00000045565	vesicle-mediated transport	vesicle-associated membrane protein 3 [Source:RefSeq_peptide;Acc:NP_998563]	zgc:73378
-1	7137531	19	ENSDARG00000031283	7148695	ENSDART00000038934	molecular_function	vesicle-associated membrane protein 3 [Source:RefSeq_peptide;Acc:NP_998563]	zgc:73378
-1	7137531	19	ENSDARG00000031283	7148695	ENSDART00000038934	integral to membrane	vesicle-associated membrane protein 3 [Source:RefSeq_peptide;Acc:NP_998563]	zgc:73378
-1	7137531	19	ENSDARG00000031283	7148695	ENSDART00000038934	vesicle-mediated transport	vesicle-associated membrane protein 3 [Source:RefSeq_peptide;Acc:NP_998563]	zgc:73378
-1	7137531	19	ENSDARG00000031283	7148695	ENSDART00000104615		vesicle-associated membrane protein 3 [Source:RefSeq_peptide;Acc:NP_998563]	zgc:73378
-1	7159454	19	ENSDARG00000062976	7179045	ENSDART00000091615	aminoacyl-tRNA ligase activity	Novel protein (Fragment). [Source:Uniprot/SPTREMBL;Acc:Q1L938]	si:ch211-288g17.1
-1	7159454	19	ENSDARG00000062976	7179045	ENSDART00000091615	structural molecule activity	Novel protein (Fragment). [Source:Uniprot/SPTREMBL;Acc:Q1L938]	si:ch211-288g17.1
-1	7159454	19	ENSDARG00000062976	7179045	ENSDART00000091615	ATP binding	Novel protein (Fragment). [Source:Uniprot/SPTREMBL;Acc:Q1L938]	si:ch211-288g17.1
-1	7159454	19	ENSDARG00000062976	7179045	ENSDART00000091615	sugar binding	Novel protein (Fragment). [Source:Uniprot/SPTREMBL;Acc:Q1L938]	si:ch211-288g17.1
-1	7159454	19	ENSDARG00000062976	7179045	ENSDART00000091615	tRNA aminoacylation for protein translation	Novel protein (Fragment). [Source:Uniprot/SPTREMBL;Acc:Q1L938]	si:ch211-288g17.1
-1	7188879	19	ENSDARG00000030716	7198436	ENSDART00000045245	protein binding	hypothetical protein LOC322113 [Source:RefSeq_peptide;Acc:NP_001018304]	zgc:110619
-1	7188879	19	ENSDARG00000030716	7198436	ENSDART00000045245	cellular_component	hypothetical protein LOC322113 [Source:RefSeq_peptide;Acc:NP_001018304]	zgc:110619
-1	7188879	19	ENSDARG00000030716	7198436	ENSDART00000045245	regulation of transcription, DNA-dependent	hypothetical protein LOC322113 [Source:RefSeq_peptide;Acc:NP_001018304]	zgc:110619
-1	7188879	19	ENSDARG00000030716	7198436	ENSDART00000045245	zinc ion binding	hypothetical protein LOC322113 [Source:RefSeq_peptide;Acc:NP_001018304]	zgc:110619
1	7258786	19	ENSDARG00000070952	7269397	ENSDART00000104607		Novel protein (Fragment). [Source:Uniprot/SPTREMBL;Acc:Q1LUT5]	si:dkey-14o18.8
-1	7288847	19	ENSDARG00000062084	7324349	ENSDART00000089279		hypothetical protein LOC795133 [Source:RefSeq_peptide;Acc:NP_001076379]	si:dkey-14o18.5
-1	7288847	19	ENSDARG00000062084	7324349	ENSDART00000041094	transporter activity	hypothetical protein LOC795133 [Source:RefSeq_peptide;Acc:NP_001076379]	si:dkey-14o18.5
-1	7288847	19	ENSDARG00000062084	7324349	ENSDART00000041094	voltage-gated chloride channel activity	hypothetical protein LOC795133 [Source:RefSeq_peptide;Acc:NP_001076379]	si:dkey-14o18.5
-1	7288847	19	ENSDARG00000062084	7324349	ENSDART00000041094	transport	hypothetical protein LOC795133 [Source:RefSeq_peptide;Acc:NP_001076379]	si:dkey-14o18.5
-1	7288847	19	ENSDARG00000062084	7324349	ENSDART00000041094	chloride transport	hypothetical protein LOC795133 [Source:RefSeq_peptide;Acc:NP_001076379]	si:dkey-14o18.5
-1	7288847	19	ENSDARG00000062084	7324349	ENSDART00000041094	membrane	hypothetical protein LOC795133 [Source:RefSeq_peptide;Acc:NP_001076379]	si:dkey-14o18.5
1	7350452	19	ENSDARG00000070950	7357043	ENSDART00000104596	protein kinase activity	Novel protein similar to vertebrate serine/threonine/tyrosine kinase 1 (STYK1) (Fragment). [Source:Uniprot/SPTREMBL;Acc:Q1LUT7]	si:dkey-14o18.6
1	7350452	19	ENSDARG00000070950	7357043	ENSDART00000104596	protein-tyrosine kinase activity	Novel protein similar to vertebrate serine/threonine/tyrosine kinase 1 (STYK1) (Fragment). [Source:Uniprot/SPTREMBL;Acc:Q1LUT7]	si:dkey-14o18.6
1	7350452	19	ENSDARG00000070950	7357043	ENSDART00000104596	ATP binding	Novel protein similar to vertebrate serine/threonine/tyrosine kinase 1 (STYK1) (Fragment). [Source:Uniprot/SPTREMBL;Acc:Q1LUT7]	si:dkey-14o18.6
1	7350452	19	ENSDARG00000070950	7357043	ENSDART00000104596	protein amino acid phosphorylation	Novel protein similar to vertebrate serine/threonine/tyrosine kinase 1 (STYK1) (Fragment). [Source:Uniprot/SPTREMBL;Acc:Q1LUT7]	si:dkey-14o18.6
1	7350452	19	ENSDARG00000070950	7357043	ENSDART00000104596	kinase activity	Novel protein similar to vertebrate serine/threonine/tyrosine kinase 1 (STYK1) (Fragment). [Source:Uniprot/SPTREMBL;Acc:Q1LUT7]	si:dkey-14o18.6
-1	7361104	19	ENSDARG00000013295	7387350	ENSDART00000016197	transporter activity	hypothetical protein LOC436916 [Source:RefSeq_peptide;Acc:NP_001002643]	zgc:92476
-1	7361104	19	ENSDARG00000013295	7387350	ENSDART00000016197	sugar porter activity	hypothetical protein LOC436916 [Source:RefSeq_peptide;Acc:NP_001002643]	zgc:92476
-1	7361104	19	ENSDARG00000013295	7387350	ENSDART00000016197	glucose transporter activity	hypothetical protein LOC436916 [Source:RefSeq_peptide;Acc:NP_001002643]	zgc:92476
-1	7361104	19	ENSDARG00000013295	7387350	ENSDART00000016197	membrane attack complex	hypothetical protein LOC436916 [Source:RefSeq_peptide;Acc:NP_001002643]	zgc:92476
-1	7361104	19	ENSDARG00000013295	7387350	ENSDART00000016197	transport	hypothetical protein LOC436916 [Source:RefSeq_peptide;Acc:NP_001002643]	zgc:92476
-1	7361104	19	ENSDARG00000013295	7387350	ENSDART00000016197	carbohydrate transport	hypothetical protein LOC436916 [Source:RefSeq_peptide;Acc:NP_001002643]	zgc:92476
-1	7361104	19	ENSDARG00000013295	7387350	ENSDART00000016197	membrane	hypothetical protein LOC436916 [Source:RefSeq_peptide;Acc:NP_001002643]	zgc:92476
-1	7361104	19	ENSDARG00000013295	7387350	ENSDART00000016197	integral to membrane	hypothetical protein LOC436916 [Source:RefSeq_peptide;Acc:NP_001002643]	zgc:92476
-1	7408242	19	ENSDARG00000062995	7423514	ENSDART00000091661		Novel protein similar to vertebrate neuronal pentraxin I (NPTX1) (Fragment). [Source:Uniprot/SPTREMBL;Acc:Q1LUT9]	si:dkey-14o18.2
1	7466698	19	ENSDARG00000036457	7473720	ENSDART00000052967		hypothetical protein LOC100034580 [Source:RefSeq_peptide;Acc:NP_001076560]	si:dkey-234p10.2
-1	7490177	19	ENSDARG00000020450	7505857	ENSDART00000020734		Novel protein (Zgc:112144). [Source:Uniprot/SPTREMBL;Acc:Q1L8R5]	zgc:112144
-1	7490177	19	ENSDARG00000020450	7505857	ENSDART00000104587		Novel protein (Zgc:112144). [Source:Uniprot/SPTREMBL;Acc:Q1L8R5]	zgc:112144
-1	7517913	19	ENSDARG00000063006	7542893	ENSDART00000091695	calcium ion transport	hypothetical protein LOC100034540 [Source:RefSeq_peptide;Acc:NP_001076553]	si:dkey-21p19.1
-1	7517913	19	ENSDARG00000063006	7542893	ENSDART00000091695	membrane	hypothetical protein LOC100034540 [Source:RefSeq_peptide;Acc:NP_001076553]	si:dkey-21p19.1
-1	7590656	19	ENSDARG00000058441	7718710	ENSDART00000081313	receptor activity	Novel protein similar to vertebrate glutamate receptor, ionotropic, N- methyl D-aspartate 2D (GRIN2D) (Fragment). [Source:Uniprot/SPTREMBL;Acc:Q1LUC8]	si:dkey-154b17.1
-1	7590656	19	ENSDARG00000058441	7718710	ENSDART00000081313	ionotropic glutamate receptor activity	Novel protein similar to vertebrate glutamate receptor, ionotropic, N- methyl D-aspartate 2D (GRIN2D) (Fragment). [Source:Uniprot/SPTREMBL;Acc:Q1LUC8]	si:dkey-154b17.1
-1	7590656	19	ENSDARG00000058441	7718710	ENSDART00000081313	ion channel activity	Novel protein similar to vertebrate glutamate receptor, ionotropic, N- methyl D-aspartate 2D (GRIN2D) (Fragment). [Source:Uniprot/SPTREMBL;Acc:Q1LUC8]	si:dkey-154b17.1
-1	7590656	19	ENSDARG00000058441	7718710	ENSDART00000081313	glutamate-gated ion channel activity	Novel protein similar to vertebrate glutamate receptor, ionotropic, N- methyl D-aspartate 2D (GRIN2D) (Fragment). [Source:Uniprot/SPTREMBL;Acc:Q1LUC8]	si:dkey-154b17.1
-1	7590656	19	ENSDARG00000058441	7718710	ENSDART00000081313	ion transport	Novel protein similar to vertebrate glutamate receptor, ionotropic, N- methyl D-aspartate 2D (GRIN2D) (Fragment). [Source:Uniprot/SPTREMBL;Acc:Q1LUC8]	si:dkey-154b17.1
-1	7590656	19	ENSDARG00000058441	7718710	ENSDART00000081313	membrane	Novel protein similar to vertebrate glutamate receptor, ionotropic, N- methyl D-aspartate 2D (GRIN2D) (Fragment). [Source:Uniprot/SPTREMBL;Acc:Q1LUC8]	si:dkey-154b17.1
-1	7854081	19	ENSDARG00000063014	7865887	ENSDART00000091707	DNA binding	Novel protein (Fragment). [Source:Uniprot/SPTREMBL;Acc:Q1L8T9]	si:dkey-109n11.1
-1	7854081	19	ENSDARG00000063014	7865887	ENSDART00000091707	transcription factor activity	Novel protein (Fragment). [Source:Uniprot/SPTREMBL;Acc:Q1L8T9]	si:dkey-109n11.1
-1	7854081	19	ENSDARG00000063014	7865887	ENSDART00000091707	nucleus	Novel protein (Fragment). [Source:Uniprot/SPTREMBL;Acc:Q1L8T9]	si:dkey-109n11.1
-1	7854081	19	ENSDARG00000063014	7865887	ENSDART00000091707	regulation of transcription, DNA-dependent	Novel protein (Fragment). [Source:Uniprot/SPTREMBL;Acc:Q1L8T9]	si:dkey-109n11.1
-1	7854081	19	ENSDARG00000063014	7865887	ENSDART00000091707	sequence-specific DNA binding	Novel protein (Fragment). [Source:Uniprot/SPTREMBL;Acc:Q1L8T9]	si:dkey-109n11.1
-1	7854081	19	ENSDARG00000063014	7865887	ENSDART00000091707	protein dimerization activity	Novel protein (Fragment). [Source:Uniprot/SPTREMBL;Acc:Q1L8T9]	si:dkey-109n11.1
-1	7878328	19	ENSDARG00000036698	7882848	ENSDART00000053300	nucleic acid binding	hypothetical protein LOC100034513 [Source:RefSeq_peptide;Acc:NP_001076544]	si:dkey-109n11.2
-1	7878328	19	ENSDARG00000036698	7882848	ENSDART00000053300	intracellular	hypothetical protein LOC100034513 [Source:RefSeq_peptide;Acc:NP_001076544]	si:dkey-109n11.2
-1	7878328	19	ENSDARG00000036698	7882848	ENSDART00000053300	zinc ion binding	hypothetical protein LOC100034513 [Source:RefSeq_peptide;Acc:NP_001076544]	si:dkey-109n11.2
-1	7895880	19	ENSDARG00000063144	7917640	ENSDART00000092006		Novel protein (Fragment). [Source:Uniprot/SPTREMBL;Acc:Q1LUE0]	si:ch211-232m10.7
-1	7931382	19	ENSDARG00000019842	7971050	ENSDART00000027316	nucleus	CCR4-NOT transcription complex, subunit 3 [Source:RefSeq_peptide;Acc:NP_956134]	cnot3
-1	7931382	19	ENSDARG00000019842	7971050	ENSDART00000027316	transcription regulator activity	CCR4-NOT transcription complex, subunit 3 [Source:RefSeq_peptide;Acc:NP_956134]	cnot3
-1	7931382	19	ENSDARG00000019842	7971050	ENSDART00000027316	regulation of transcription	CCR4-NOT transcription complex, subunit 3 [Source:RefSeq_peptide;Acc:NP_956134]	cnot3
-1	7931382	19	ENSDARG00000019842	7971050	ENSDART00000104566		CCR4-NOT transcription complex, subunit 3 [Source:RefSeq_peptide;Acc:NP_956134]	cnot3
-1	7931382	19	ENSDARG00000019842	7971050	ENSDART00000104564		CCR4-NOT transcription complex, subunit 3 [Source:RefSeq_peptide;Acc:NP_956134]	cnot3
-1	7931382	19	ENSDARG00000019842	7971050	ENSDART00000081485		CCR4-NOT transcription complex, subunit 3 [Source:RefSeq_peptide;Acc:NP_956134]	cnot3
-1	7975514	19	ENSDARG00000011740	7999727	ENSDART00000023571	nucleotide binding	U2 small nuclear RNA auxiliary factor 2b [Source:RefSeq_peptide;Acc:NP_991252]	u2af2b
-1	7975514	19	ENSDARG00000011740	7999727	ENSDART00000023571	nucleic acid binding	U2 small nuclear RNA auxiliary factor 2b [Source:RefSeq_peptide;Acc:NP_991252]	u2af2b
-1	7975514	19	ENSDARG00000011740	7999727	ENSDART00000023571	RNA binding	U2 small nuclear RNA auxiliary factor 2b [Source:RefSeq_peptide;Acc:NP_991252]	u2af2b
-1	7975514	19	ENSDARG00000011740	7999727	ENSDART00000023571	nucleus	U2 small nuclear RNA auxiliary factor 2b [Source:RefSeq_peptide;Acc:NP_991252]	u2af2b
-1	7975514	19	ENSDARG00000011740	7999727	ENSDART00000023571	mRNA processing	U2 small nuclear RNA auxiliary factor 2b [Source:RefSeq_peptide;Acc:NP_991252]	u2af2b
-1	7975514	19	ENSDARG00000011740	7999727	ENSDART00000104560		U2 small nuclear RNA auxiliary factor 2b [Source:RefSeq_peptide;Acc:NP_991252]	u2af2b
-1	8001242	19	ENSDARG00000058578	8006426	ENSDART00000081465	molecular_function	coiled-coil domain containing 106 [Source:RefSeq_peptide;Acc:NP_001013323]	ccdc106
-1	8001242	19	ENSDARG00000058578	8006426	ENSDART00000081465	cellular_component	coiled-coil domain containing 106 [Source:RefSeq_peptide;Acc:NP_001013323]	ccdc106
-1	8001242	19	ENSDARG00000058578	8006426	ENSDART00000081465	biological_process	coiled-coil domain containing 106 [Source:RefSeq_peptide;Acc:NP_001013323]	ccdc106
-1	8001242	19	ENSDARG00000058578	8006426	ENSDART00000104554		coiled-coil domain containing 106 [Source:RefSeq_peptide;Acc:NP_001013323]	ccdc106
-1	8001242	19	ENSDARG00000058578	8006426	ENSDART00000090116		coiled-coil domain containing 106 [Source:RefSeq_peptide;Acc:NP_001013323]	ccdc106
1	8007864	19	ENSDARG00000070933	8008181	ENSDART00000104551		hypothetical protein LOC100034506 [Source:RefSeq_peptide;Acc:NP_001076543]	si:ch211-232m10.4
1	8017620	19	ENSDARG00000009637	8028461	ENSDART00000011138	calcium channel activity	photoreceptor protein s26 [Source:RefSeq_peptide;Acc:NP_957119]	zgc:73075
1	8017620	19	ENSDARG00000009637	8028461	ENSDART00000011138	calcium ion binding	photoreceptor protein s26 [Source:RefSeq_peptide;Acc:NP_957119]	zgc:73075
1	8017620	19	ENSDARG00000009637	8028461	ENSDART00000011138	cellular_component	photoreceptor protein s26 [Source:RefSeq_peptide;Acc:NP_957119]	zgc:73075
1	8017620	19	ENSDARG00000009637	8028461	ENSDART00000011138	calcium ion transport	photoreceptor protein s26 [Source:RefSeq_peptide;Acc:NP_957119]	zgc:73075
1	8017620	19	ENSDARG00000009637	8028461	ENSDART00000011138	calcium channel inhibitor activity	photoreceptor protein s26 [Source:RefSeq_peptide;Acc:NP_957119]	zgc:73075
-1	8032364	19	ENSDARG00000070931	8044186	ENSDART00000104548		hypothetical protein LOC572203 [Source:RefSeq_peptide;Acc:NP_001092222]	si:ch211-232m10.6
-1	8032364	19	ENSDARG00000070931	8044186	ENSDART00000104547		hypothetical protein LOC572203 [Source:RefSeq_peptide;Acc:NP_001092222]	si:ch211-232m10.6
1	8071767	19	ENSDARG00000063111	8074149	ENSDART00000017561
1	8071767	19	ENSDARG00000063111	8074149	ENSDART00000053336
1	8071767	19	ENSDARG00000063111	8074149	ENSDART00000091914
1	8083430	19	ENSDARG00000036728	8084352	ENSDART00000003031
1	8090923	19	ENSDARG00000058547	8092051	ENSDART00000091918			LOC793473
1	8099990	19	ENSDARG00000019093	8101879	ENSDART00000091926	rhodopsin-like receptor activity	si:dkey-211g8.1 [Source:RefSeq_peptide;Acc:NP_001076360]	si:dkey-211g8.1
1	8099990	19	ENSDARG00000019093	8101879	ENSDART00000091926	receptor activity	si:dkey-211g8.1 [Source:RefSeq_peptide;Acc:NP_001076360]	si:dkey-211g8.1
1	8099990	19	ENSDARG00000019093	8101879	ENSDART00000091926	N-formyl peptide receptor activity	si:dkey-211g8.1 [Source:RefSeq_peptide;Acc:NP_001076360]	si:dkey-211g8.1
1	8099990	19	ENSDARG00000019093	8101879	ENSDART00000091926	G-protein coupled receptor protein signaling pathway	si:dkey-211g8.1 [Source:RefSeq_peptide;Acc:NP_001076360]	si:dkey-211g8.1
1	8099990	19	ENSDARG00000019093	8101879	ENSDART00000091926	integral to membrane	si:dkey-211g8.1 [Source:RefSeq_peptide;Acc:NP_001076360]	si:dkey-211g8.1
1	8099990	19	ENSDARG00000019093	8101879	ENSDART00000018776		si:dkey-211g8.1 [Source:RefSeq_peptide;Acc:NP_001076360]	si:dkey-211g8.1
-1	8105669	19	ENSDARG00000015445	8118141	ENSDART00000027856		lens intrinsic membrane protein 2.4 [Source:RefSeq_peptide;Acc:NP_001002407]	lim2.4
-1	8105669	19	ENSDARG00000015445	8118141	ENSDART00000104539	structural constituent of eye lens	lens intrinsic membrane protein 2.4 [Source:RefSeq_peptide;Acc:NP_001002407]	lim2.4
-1	8105669	19	ENSDARG00000015445	8118141	ENSDART00000104539	membrane	lens intrinsic membrane protein 2.4 [Source:RefSeq_peptide;Acc:NP_001002407]	lim2.4
-1	8105669	19	ENSDARG00000015445	8118141	ENSDART00000104539	integral to membrane	lens intrinsic membrane protein 2.4 [Source:RefSeq_peptide;Acc:NP_001002407]	lim2.4
1	8123322	19	ENSDARG00000020228	8138786	ENSDART00000104534	nucleus	Novel protein similar to vertebrate upstream transcription factor 2, c-fos interacting (USF2). [Source:Uniprot/SPTREMBL;Acc:Q1L959]	si:dkey-211g8.3
1	8123322	19	ENSDARG00000020228	8138786	ENSDART00000104534	transcription regulator activity	Novel protein similar to vertebrate upstream transcription factor 2, c-fos interacting (USF2). [Source:Uniprot/SPTREMBL;Acc:Q1L959]	si:dkey-211g8.3
1	8123322	19	ENSDARG00000020228	8138786	ENSDART00000104534	regulation of transcription	Novel protein similar to vertebrate upstream transcription factor 2, c-fos interacting (USF2). [Source:Uniprot/SPTREMBL;Acc:Q1L959]	si:dkey-211g8.3
1	8123322	19	ENSDARG00000020228	8138786	ENSDART00000017910		Novel protein similar to vertebrate upstream transcription factor 2, c-fos interacting (USF2). [Source:Uniprot/SPTREMBL;Acc:Q1L959]	si:dkey-211g8.3
1	8151236	19	ENSDARG00000036725	8151508	ENSDART00000053330	DNA binding	Novel protein similar to bovine barrier to autointegration factor 1 (BANF1). [Source:Uniprot/SPTREMBL;Acc:Q1L957]	si:dkey-211g8.4
1	8158340	19	ENSDARG00000070927	8161771	ENSDART00000104530		Novel protein (Fragment). [Source:Uniprot/SPTREMBL;Acc:Q1L956]	si:dkey-211g8.5
-1	8175835	19	ENSDARG00000063088	8176635	ENSDART00000091898
-1	8189303	19	ENSDARG00000058535	8190178	ENSDART00000081419	rhodopsin-like receptor activity	Novel protein similar to vertebrate G protein-coupled receptor 41 (GPR41) (Fragment). [Source:Uniprot/SPTREMBL;Acc:Q1L954]	si:dkey-211g8.7
-1	8189303	19	ENSDARG00000058535	8190178	ENSDART00000081419	receptor activity	Novel protein similar to vertebrate G protein-coupled receptor 41 (GPR41) (Fragment). [Source:Uniprot/SPTREMBL;Acc:Q1L954]	si:dkey-211g8.7
-1	8189303	19	ENSDARG00000058535	8190178	ENSDART00000081419	G-protein coupled receptor protein signaling pathway	Novel protein similar to vertebrate G protein-coupled receptor 41 (GPR41) (Fragment). [Source:Uniprot/SPTREMBL;Acc:Q1L954]	si:dkey-211g8.7
-1	8189303	19	ENSDARG00000058535	8190178	ENSDART00000081419	integral to membrane	Novel protein similar to vertebrate G protein-coupled receptor 41 (GPR41) (Fragment). [Source:Uniprot/SPTREMBL;Acc:Q1L954]	si:dkey-211g8.7
-1	8199484	19	ENSDARG00000028973	8211318	ENSDART00000059358		tektin [Source:RefSeq_peptide;Acc:NP_001017432]	tekt2
-1	8199484	19	ENSDARG00000028973	8211318	ENSDART00000046527	microtubule cytoskeleton organization and biogenesis	tektin [Source:RefSeq_peptide;Acc:NP_001017432]	tekt2
-1	8199484	19	ENSDARG00000028973	8211318	ENSDART00000046527	microtubule	tektin [Source:RefSeq_peptide;Acc:NP_001017432]	tekt2
-1	8212178	19	ENSDARG00000058502	8219420	ENSDART00000081379	cellular_component	hypothetical protein LOC568096 [Source:RefSeq_peptide;Acc:NP_001035021]	zgc:136926
-1	8212178	19	ENSDARG00000058502	8219420	ENSDART00000081379	acyl-CoA thioesterase II activity	hypothetical protein LOC568096 [Source:RefSeq_peptide;Acc:NP_001035021]	zgc:136926
-1	8212178	19	ENSDARG00000058502	8219420	ENSDART00000081379	biosynthetic process	hypothetical protein LOC568096 [Source:RefSeq_peptide;Acc:NP_001035021]	zgc:136926
-1	8212178	19	ENSDARG00000058502	8219420	ENSDART00000081379	hydrolase activity, acting on ester bonds	hypothetical protein LOC568096 [Source:RefSeq_peptide;Acc:NP_001035021]	zgc:136926
1	8230001	19	ENSDARG00000063079	8248232	ENSDART00000091813		Novel protein similar to vertebrate eukaryotic translation initiation factor 2C, 3 (EIF2C3). [Source:Uniprot/SPTREMBL;Acc:A3KPK0]	A3KPK0_DANRE
-1	8260677	19	ENSDARG00000058498	8293154	ENSDART00000014804		Novel protein similar to vertebrate solute carrier family 9 (Sodium/hydrogen exchanger) (Fragment). [Source:Uniprot/SPTREMBL;Acc:A3KPJ9]	A3KPJ9_DANRE
-1	8260677	19	ENSDARG00000058498	8293154	ENSDART00000081345		Novel protein similar to vertebrate solute carrier family 9 (Sodium/hydrogen exchanger) (Fragment). [Source:Uniprot/SPTREMBL;Acc:A3KPJ9]	A3KPJ9_DANRE
-1	8260677	19	ENSDARG00000058498	8293154	ENSDART00000081350		Novel protein similar to vertebrate solute carrier family 9 (Sodium/hydrogen exchanger) (Fragment). [Source:Uniprot/SPTREMBL;Acc:A3KPJ9]	A3KPJ9_DANRE
-1	8260677	19	ENSDARG00000058498	8293154	ENSDART00000104509		Novel protein similar to vertebrate solute carrier family 9 (Sodium/hydrogen exchanger) (Fragment). [Source:Uniprot/SPTREMBL;Acc:A3KPJ9]	A3KPJ9_DANRE
-1	8260677	19	ENSDARG00000058498	8293154	ENSDART00000104508		Novel protein similar to vertebrate solute carrier family 9 (Sodium/hydrogen exchanger) (Fragment). [Source:Uniprot/SPTREMBL;Acc:A3KPJ9]	A3KPJ9_DANRE
-1	8260677	19	ENSDARG00000058498	8293154	ENSDART00000081338		Novel protein similar to vertebrate solute carrier family 9 (Sodium/hydrogen exchanger) (Fragment). [Source:Uniprot/SPTREMBL;Acc:A3KPJ9]	A3KPJ9_DANRE
-1	8301052	19	ENSDARG00000036722	8334220	ENSDART00000085165		Novel protein similar to vertebrate solute carrier family 9 (Sodium/hydrogen exchanger), isoform 3 (SLC9A3). [Source:Uniprot/SPTREMBL;Acc:A3KPJ8]	A3KPJ8_DANRE
-1	8301052	19	ENSDARG00000036722	8334220	ENSDART00000053328		Novel protein similar to vertebrate solute carrier family 9 (Sodium/hydrogen exchanger), isoform 3 (SLC9A3). [Source:Uniprot/SPTREMBL;Acc:A3KPJ8]	A3KPJ8_DANRE
1	8362682	19	ENSDARG00000063037	8389223	ENSDART00000091760		Novel protein similar to vertebrate lipase, hormone-sensitive (LIPE). [Source:Uniprot/SPTREMBL;Acc:A3KPJ7]	A3KPJ7_DANRE
1	8394340	19	ENSDARG00000036721	8404687	ENSDART00000053325	mitochondrial outer membrane	translocase of outer mitochondrial membrane 40 homolog, like [Source:RefSeq_peptide;Acc:NP_998124]	tomm40l
1	8394340	19	ENSDARG00000036721	8404687	ENSDART00000053325	anion transport	translocase of outer mitochondrial membrane 40 homolog, like [Source:RefSeq_peptide;Acc:NP_998124]	tomm40l
1	8394340	19	ENSDARG00000036721	8404687	ENSDART00000053325	voltage-gated ion-selective channel activity	translocase of outer mitochondrial membrane 40 homolog, like [Source:RefSeq_peptide;Acc:NP_998124]	tomm40l
1	8512863	19	ENSDARG00000057986	8679307	ENSDART00000104491	molecular_function	hypothetical protein LOC553794 [Source:RefSeq_peptide;Acc:NP_001018592]	zgc:111823
1	8512863	19	ENSDARG00000057986	8679307	ENSDART00000104491	cellular_component	hypothetical protein LOC553794 [Source:RefSeq_peptide;Acc:NP_001018592]	zgc:111823
1	8512863	19	ENSDARG00000057986	8679307	ENSDART00000104491	biological_process	hypothetical protein LOC553794 [Source:RefSeq_peptide;Acc:NP_001018592]	zgc:111823
1	8512863	19	ENSDARG00000057986	8679307	ENSDART00000080751	molecular_function	hypothetical protein LOC553794 [Source:RefSeq_peptide;Acc:NP_001018592]	zgc:111823
1	8512863	19	ENSDARG00000057986	8679307	ENSDART00000080751	cellular_component	hypothetical protein LOC553794 [Source:RefSeq_peptide;Acc:NP_001018592]	zgc:111823
1	8512863	19	ENSDARG00000057986	8679307	ENSDART00000080751	biological_process	hypothetical protein LOC553794 [Source:RefSeq_peptide;Acc:NP_001018592]	zgc:111823
1	8742382	19	ENSDARG00000034195	8828558	ENSDART00000029024	DNA binding	hypothetical protein LOC569877 [Source:RefSeq_peptide;Acc:NP_001038656]	si:dkey-98n4.1
1	8742382	19	ENSDARG00000034195	8828558	ENSDART00000029024	DNA topoisomerase (ATP-hydrolyzing) activity	hypothetical protein LOC569877 [Source:RefSeq_peptide;Acc:NP_001038656]	si:dkey-98n4.1
1	8742382	19	ENSDARG00000034195	8828558	ENSDART00000029024	ATP binding	hypothetical protein LOC569877 [Source:RefSeq_peptide;Acc:NP_001038656]	si:dkey-98n4.1
1	8742382	19	ENSDARG00000034195	8828558	ENSDART00000029024	nucleus	hypothetical protein LOC569877 [Source:RefSeq_peptide;Acc:NP_001038656]	si:dkey-98n4.1
1	8742382	19	ENSDARG00000034195	8828558	ENSDART00000029024	chromosome	hypothetical protein LOC569877 [Source:RefSeq_peptide;Acc:NP_001038656]	si:dkey-98n4.1
1	8742382	19	ENSDARG00000034195	8828558	ENSDART00000029024	DNA metabolic process	hypothetical protein LOC569877 [Source:RefSeq_peptide;Acc:NP_001038656]	si:dkey-98n4.1
1	8742382	19	ENSDARG00000034195	8828558	ENSDART00000029024	DNA topological change	hypothetical protein LOC569877 [Source:RefSeq_peptide;Acc:NP_001038656]	si:dkey-98n4.1
1	8742382	19	ENSDARG00000034195	8828558	ENSDART00000029024	isomerase activity	hypothetical protein LOC569877 [Source:RefSeq_peptide;Acc:NP_001038656]	si:dkey-98n4.1
1	8742382	19	ENSDARG00000034195	8828558	ENSDART00000104475		hypothetical protein LOC569877 [Source:RefSeq_peptide;Acc:NP_001038656]	si:dkey-98n4.1
1	8742382	19	ENSDARG00000034195	8828558	ENSDART00000045796		hypothetical protein LOC569877 [Source:RefSeq_peptide;Acc:NP_001038656]	si:dkey-98n4.1
1	8859084	19	ENSDARG00000021163	8998525	ENSDART00000104469	DNA binding	Thyroid hormone receptor beta. [Source:Uniprot/SWISSPROT;Acc:Q9PVE4]	thrb
1	8859084	19	ENSDARG00000021163	8998525	ENSDART00000104469	transcription factor activity	Thyroid hormone receptor beta. [Source:Uniprot/SWISSPROT;Acc:Q9PVE4]	thrb
1	8859084	19	ENSDARG00000021163	8998525	ENSDART00000104469	steroid hormone receptor activity	Thyroid hormone receptor beta. [Source:Uniprot/SWISSPROT;Acc:Q9PVE4]	thrb
1	8859084	19	ENSDARG00000021163	8998525	ENSDART00000104469	receptor activity	Thyroid hormone receptor beta. [Source:Uniprot/SWISSPROT;Acc:Q9PVE4]	thrb
1	8859084	19	ENSDARG00000021163	8998525	ENSDART00000104469	ligand-dependent nuclear receptor activity	Thyroid hormone receptor beta. [Source:Uniprot/SWISSPROT;Acc:Q9PVE4]	thrb
1	8859084	19	ENSDARG00000021163	8998525	ENSDART00000104469	thyroid hormone receptor activity	Thyroid hormone receptor beta. [Source:Uniprot/SWISSPROT;Acc:Q9PVE4]	thrb
1	8859084	19	ENSDARG00000021163	8998525	ENSDART00000104469	nucleus	Thyroid hormone receptor beta. [Source:Uniprot/SWISSPROT;Acc:Q9PVE4]	thrb
1	8859084	19	ENSDARG00000021163	8998525	ENSDART00000104469	transcription	Thyroid hormone receptor beta. [Source:Uniprot/SWISSPROT;Acc:Q9PVE4]	thrb
1	8859084	19	ENSDARG00000021163	8998525	ENSDART00000104469	transcription termination	Thyroid hormone receptor beta. [Source:Uniprot/SWISSPROT;Acc:Q9PVE4]	thrb
1	8859084	19	ENSDARG00000021163	8998525	ENSDART00000104469	regulation of transcription, DNA-dependent	Thyroid hormone receptor beta. [Source:Uniprot/SWISSPROT;Acc:Q9PVE4]	thrb
1	8859084	19	ENSDARG00000021163	8998525	ENSDART00000104469	zinc ion transport	Thyroid hormone receptor beta. [Source:Uniprot/SWISSPROT;Acc:Q9PVE4]	thrb
1	8859084	19	ENSDARG00000021163	8998525	ENSDART00000104469	zinc ion binding	Thyroid hormone receptor beta. [Source:Uniprot/SWISSPROT;Acc:Q9PVE4]	thrb
1	8859084	19	ENSDARG00000021163	8998525	ENSDART00000104469	transcription antitermination	Thyroid hormone receptor beta. [Source:Uniprot/SWISSPROT;Acc:Q9PVE4]	thrb
1	8859084	19	ENSDARG00000021163	8998525	ENSDART00000104469	sequence-specific DNA binding	Thyroid hormone receptor beta. [Source:Uniprot/SWISSPROT;Acc:Q9PVE4]	thrb
1	8859084	19	ENSDARG00000021163	8998525	ENSDART00000104469	metal ion binding	Thyroid hormone receptor beta. [Source:Uniprot/SWISSPROT;Acc:Q9PVE4]	thrb
1	8859084	19	ENSDARG00000021163	8998525	ENSDART00000019247		Thyroid hormone receptor beta. [Source:Uniprot/SWISSPROT;Acc:Q9PVE4]	thrb
1	8859084	19	ENSDARG00000021163	8998525	ENSDART00000017869		Thyroid hormone receptor beta. [Source:Uniprot/SWISSPROT;Acc:Q9PVE4]	thrb
-1	9110178	19	ENSDARG00000009594	9122618	ENSDART00000104466		rev erb beta 2 [Source:RefSeq_peptide;Acc:NP_571140]	reverbb2
-1	9110178	19	ENSDARG00000009594	9122618	ENSDART00000024308	DNA binding	rev erb beta 2 [Source:RefSeq_peptide;Acc:NP_571140]	reverbb2
-1	9110178	19	ENSDARG00000009594	9122618	ENSDART00000024308	transcription factor activity	rev erb beta 2 [Source:RefSeq_peptide;Acc:NP_571140]	reverbb2
-1	9110178	19	ENSDARG00000009594	9122618	ENSDART00000024308	steroid hormone receptor activity	rev erb beta 2 [Source:RefSeq_peptide;Acc:NP_571140]	reverbb2
-1	9110178	19	ENSDARG00000009594	9122618	ENSDART00000024308	receptor activity	rev erb beta 2 [Source:RefSeq_peptide;Acc:NP_571140]	reverbb2
-1	9110178	19	ENSDARG00000009594	9122618	ENSDART00000024308	ligand-dependent nuclear receptor activity	rev erb beta 2 [Source:RefSeq_peptide;Acc:NP_571140]	reverbb2
-1	9110178	19	ENSDARG00000009594	9122618	ENSDART00000024308	nucleus	rev erb beta 2 [Source:RefSeq_peptide;Acc:NP_571140]	reverbb2
-1	9110178	19	ENSDARG00000009594	9122618	ENSDART00000024308	transcription	rev erb beta 2 [Source:RefSeq_peptide;Acc:NP_571140]	reverbb2
-1	9110178	19	ENSDARG00000009594	9122618	ENSDART00000024308	transcription termination	rev erb beta 2 [Source:RefSeq_peptide;Acc:NP_571140]	reverbb2
-1	9110178	19	ENSDARG00000009594	9122618	ENSDART00000024308	regulation of transcription, DNA-dependent	rev erb beta 2 [Source:RefSeq_peptide;Acc:NP_571140]	reverbb2
-1	9110178	19	ENSDARG00000009594	9122618	ENSDART00000024308	zinc ion transport	rev erb beta 2 [Source:RefSeq_peptide;Acc:NP_571140]	reverbb2
-1	9110178	19	ENSDARG00000009594	9122618	ENSDART00000024308	zinc ion binding	rev erb beta 2 [Source:RefSeq_peptide;Acc:NP_571140]	reverbb2
-1	9110178	19	ENSDARG00000009594	9122618	ENSDART00000024308	transcription antitermination	rev erb beta 2 [Source:RefSeq_peptide;Acc:NP_571140]	reverbb2
-1	9110178	19	ENSDARG00000009594	9122618	ENSDART00000024308	sequence-specific DNA binding	rev erb beta 2 [Source:RefSeq_peptide;Acc:NP_571140]	reverbb2
-1	9110178	19	ENSDARG00000009594	9122618	ENSDART00000024308	metal ion binding	rev erb beta 2 [Source:RefSeq_peptide;Acc:NP_571140]	reverbb2
-1	9110178	19	ENSDARG00000009594	9122618	ENSDART00000104463		rev erb beta 2 [Source:RefSeq_peptide;Acc:NP_571140]	reverbb2
-1	9110178	19	ENSDARG00000009594	9122618	ENSDART00000075641		rev erb beta 2 [Source:RefSeq_peptide;Acc:NP_571140]	reverbb2
-1	9124060	19	ENSDARG00000009285	9130868	ENSDART00000034837	structural constituent of ribosome	hypothetical protein LOC445053 [Source:RefSeq_peptide;Acc:NP_001003447]	zgc:92114
-1	9124060	19	ENSDARG00000009285	9130868	ENSDART00000034837	intracellular	hypothetical protein LOC445053 [Source:RefSeq_peptide;Acc:NP_001003447]	zgc:92114
-1	9124060	19	ENSDARG00000009285	9130868	ENSDART00000034837	ribosome	hypothetical protein LOC445053 [Source:RefSeq_peptide;Acc:NP_001003447]	zgc:92114
-1	9124060	19	ENSDARG00000009285	9130868	ENSDART00000034837	translation	hypothetical protein LOC445053 [Source:RefSeq_peptide;Acc:NP_001003447]	zgc:92114
1	9131710	19	ENSDARG00000033548	9140508	ENSDART00000043220	nucleotide binding	NF-kappa-B inhibitor-interacting Ras-like protein 1 (I-kappa-B- interacting Ras-like protein 1) (Kappa B-Ras protein 1) (KappaB-Ras1). [Source:Uniprot/SWISSPROT;Acc:Q6DGQ1]	zgc:92823
1	9131710	19	ENSDARG00000033548	9140508	ENSDART00000043220	GTP binding	NF-kappa-B inhibitor-interacting Ras-like protein 1 (I-kappa-B- interacting Ras-like protein 1) (Kappa B-Ras protein 1) (KappaB-Ras1). [Source:Uniprot/SWISSPROT;Acc:Q6DGQ1]	zgc:92823
1	9131710	19	ENSDARG00000033548	9140508	ENSDART00000043220	intracellular	NF-kappa-B inhibitor-interacting Ras-like protein 1 (I-kappa-B- interacting Ras-like protein 1) (Kappa B-Ras protein 1) (KappaB-Ras1). [Source:Uniprot/SWISSPROT;Acc:Q6DGQ1]	zgc:92823
1	9131710	19	ENSDARG00000033548	9140508	ENSDART00000043220	small GTPase mediated signal transduction	NF-kappa-B inhibitor-interacting Ras-like protein 1 (I-kappa-B- interacting Ras-like protein 1) (Kappa B-Ras protein 1) (KappaB-Ras1). [Source:Uniprot/SWISSPROT;Acc:Q6DGQ1]	zgc:92823
-1	9141903	19	ENSDARG00000034670	9159617	ENSDART00000049375			LOC563542
-1	9255840	19	ENSDARG00000040022	9258789	ENSDART00000104459		Novel protein containing multiple zinc finger, C2H2 type, domains (Fragment). [Source:Uniprot/SPTREMBL;Acc:A3KQG2]	si:dkey-208k4.2
-1	9255840	19	ENSDARG00000040022	9258789	ENSDART00000104457	nucleic acid binding	Novel protein containing multiple zinc finger, C2H2 type, domains (Fragment). [Source:Uniprot/SPTREMBL;Acc:A3KQG2]	si:dkey-208k4.2
-1	9255840	19	ENSDARG00000040022	9258789	ENSDART00000104457	intracellular	Novel protein containing multiple zinc finger, C2H2 type, domains (Fragment). [Source:Uniprot/SPTREMBL;Acc:A3KQG2]	si:dkey-208k4.2
-1	9255840	19	ENSDARG00000040022	9258789	ENSDART00000104457	zinc ion binding	Novel protein containing multiple zinc finger, C2H2 type, domains (Fragment). [Source:Uniprot/SPTREMBL;Acc:A3KQG2]	si:dkey-208k4.2
-1	9255840	19	ENSDARG00000040022	9258789	ENSDART00000058548		Novel protein containing multiple zinc finger, C2H2 type, domains (Fragment). [Source:Uniprot/SPTREMBL;Acc:A3KQG2]	si:dkey-208k4.2
1	9277135	19	ENSDARG00000070901	9278365	ENSDART00000104455		Novel protein. [Source:Uniprot/SPTREMBL;Acc:A3KQG3]	A3KQG3_DANRE
-1	9362609	19	ENSDARG00000070899	9364130	ENSDART00000060141		Novel protein (Fragment). [Source:Uniprot/SPTREMBL;Acc:A3KQS7]	A3KQS7_DANRE
-1	9369054	19	ENSDARG00000057946	9437956	ENSDART00000104451		Novel protein similar to vertebrate cartilage associated protein (CRTAP). [Source:Uniprot/SPTREMBL;Acc:A3KQS8]	A3KQS8_DANRE
-1	9369054	19	ENSDARG00000057946	9437956	ENSDART00000080710		Novel protein similar to vertebrate cartilage associated protein (CRTAP). [Source:Uniprot/SPTREMBL;Acc:A3KQS8]	A3KQS8_DANRE
1	9439368	19	ENSDARG00000062796	9542761	ENSDART00000091182		Novel protein similar to vertebrate FK506 binding protein 10, 65 kDa (FKBP10) (Fragment). [Source:Uniprot/SPTREMBL;Acc:A3KQS9]	A3KQS9_DANRE
1	9439368	19	ENSDARG00000062796	9542761	ENSDART00000104447		Novel protein similar to vertebrate FK506 binding protein 10, 65 kDa (FKBP10) (Fragment). [Source:Uniprot/SPTREMBL;Acc:A3KQS9]	A3KQS9_DANRE
-1	9511765	19	ENSDARG00000070896	9513387	ENSDART00000104445		Novel protein. [Source:Uniprot/SPTREMBL;Acc:A3KQW2]	A3KQW2_DANRE
-1	9563268	19	ENSDARG00000020153	9572518	ENSDART00000017975	RNA binding	40S ribosomal protein S18. [Source:Uniprot/SWISSPROT;Acc:Q8JGS9]	rps18
-1	9563268	19	ENSDARG00000020153	9572518	ENSDART00000017975	structural constituent of ribosome	40S ribosomal protein S18. [Source:Uniprot/SWISSPROT;Acc:Q8JGS9]	rps18
-1	9563268	19	ENSDARG00000020153	9572518	ENSDART00000017975	intracellular	40S ribosomal protein S18. [Source:Uniprot/SWISSPROT;Acc:Q8JGS9]	rps18
-1	9563268	19	ENSDARG00000020153	9572518	ENSDART00000017975	ribosome	40S ribosomal protein S18. [Source:Uniprot/SWISSPROT;Acc:Q8JGS9]	rps18
-1	9563268	19	ENSDARG00000020153	9572518	ENSDART00000017975	translation	40S ribosomal protein S18. [Source:Uniprot/SWISSPROT;Acc:Q8JGS9]	rps18
-1	9563268	19	ENSDARG00000020153	9572518	ENSDART00000017975	rRNA binding	40S ribosomal protein S18. [Source:Uniprot/SWISSPROT;Acc:Q8JGS9]	rps18
-1	9563268	19	ENSDARG00000020153	9572518	ENSDART00000017975	ribonucleoprotein complex	40S ribosomal protein S18. [Source:Uniprot/SWISSPROT;Acc:Q8JGS9]	rps18
1	9572855	19	ENSDARG00000009175	9594383	ENSDART00000047190		Novel protein similar to vertebrate vacuolar protein sorting 52 (Yeast) (VSP52) (Fragment). [Source:Uniprot/SPTREMBL;Acc:A3KQW6]	A3KQW6_DANRE
1	9572855	19	ENSDARG00000009175	9594383	ENSDART00000006198		Novel protein similar to vertebrate vacuolar protein sorting 52 (Yeast) (VSP52) (Fragment). [Source:Uniprot/SPTREMBL;Acc:A3KQW6]	A3KQW6_DANRE
-1	9602731	19	ENSDARG00000040037	9612639	ENSDART00000058563		Novel protein similar to vertebrate ST3 beta-galactoside alpha-2,3- sialyltransferase 4 (ST3GAL4) (Fragment). [Source:Uniprot/SPTREMBL;Acc:A3KQW4]	A3KQW4_DANRE
1	9634604	19	ENSDARG00000057841	9643099	ENSDART00000080581			LOC799954
1	9647971	19	ENSDARG00000010382	9661722	ENSDART00000026372	cellular_component	carnitine acetyltransferase [Source:RefSeq_peptide;Acc:NP_001004594]	crat
1	9647971	19	ENSDARG00000010382	9661722	ENSDART00000026372	biological_process	carnitine acetyltransferase [Source:RefSeq_peptide;Acc:NP_001004594]	crat
1	9647971	19	ENSDARG00000010382	9661722	ENSDART00000026372	acyltransferase activity	carnitine acetyltransferase [Source:RefSeq_peptide;Acc:NP_001004594]	crat
1	9647971	19	ENSDARG00000010382	9661722	ENSDART00000026372	transferase activity	carnitine acetyltransferase [Source:RefSeq_peptide;Acc:NP_001004594]	crat
-1	9669820	19	ENSDARG00000065177	9669938	ENSDART00000094846		Small nucleolar RNA MBI-28 [Source: RFAM 8.0]	snoMBI-28
-1	9683044	19	ENSDARG00000070883	9690521	ENSDART00000104421		Novel protein similar to verebrate palmitoyl-protein thioesterase 2 (PPT2). [Source:Uniprot/SPTREMBL;Acc:A3KPZ6]	A3KPZ6_DANRE
-1	9696745	19	ENSDARG00000048503	9696894	ENSDART00000070212		dre-mir-219-3 [Source:miRBase;Acc:MI0002054]	dre-mir-219-3
1	9738664	19	ENSDARG00000036388	9751059	ENSDART00000052864	zinc ion transporter activity	Zinc transporter Slc39a7 (Solute carrier family 39 member 7) (Histidine-rich membrane protein Ke4) (Fragment). [Source:Uniprot/SWISSPROT;Acc:Q9PUB8]	slc39a7
1	9738664	19	ENSDARG00000036388	9751059	ENSDART00000052864	membrane attack complex	Zinc transporter Slc39a7 (Solute carrier family 39 member 7) (Histidine-rich membrane protein Ke4) (Fragment). [Source:Uniprot/SWISSPROT;Acc:Q9PUB8]	slc39a7
1	9738664	19	ENSDARG00000036388	9751059	ENSDART00000052864	transport	Zinc transporter Slc39a7 (Solute carrier family 39 member 7) (Histidine-rich membrane protein Ke4) (Fragment). [Source:Uniprot/SWISSPROT;Acc:Q9PUB8]	slc39a7
1	9738664	19	ENSDARG00000036388	9751059	ENSDART00000052864	zinc ion transport	Zinc transporter Slc39a7 (Solute carrier family 39 member 7) (Histidine-rich membrane protein Ke4) (Fragment). [Source:Uniprot/SWISSPROT;Acc:Q9PUB8]	slc39a7
1	9738664	19	ENSDARG00000036388	9751059	ENSDART00000052864	zinc ion binding	Zinc transporter Slc39a7 (Solute carrier family 39 member 7) (Histidine-rich membrane protein Ke4) (Fragment). [Source:Uniprot/SWISSPROT;Acc:Q9PUB8]	slc39a7
1	9738664	19	ENSDARG00000036388	9751059	ENSDART00000052864	membrane	Zinc transporter Slc39a7 (Solute carrier family 39 member 7) (Histidine-rich membrane protein Ke4) (Fragment). [Source:Uniprot/SWISSPROT;Acc:Q9PUB8]	slc39a7
1	9738664	19	ENSDARG00000036388	9751059	ENSDART00000052864	integral to membrane	Zinc transporter Slc39a7 (Solute carrier family 39 member 7) (Histidine-rich membrane protein Ke4) (Fragment). [Source:Uniprot/SWISSPROT;Acc:Q9PUB8]	slc39a7
1	9738664	19	ENSDARG00000036388	9751059	ENSDART00000052864	metal ion transport	Zinc transporter Slc39a7 (Solute carrier family 39 member 7) (Histidine-rich membrane protein Ke4) (Fragment). [Source:Uniprot/SWISSPROT;Acc:Q9PUB8]	slc39a7
1	9738664	19	ENSDARG00000036388	9751059	ENSDART00000052864	metal ion transporter activity	Zinc transporter Slc39a7 (Solute carrier family 39 member 7) (Histidine-rich membrane protein Ke4) (Fragment). [Source:Uniprot/SWISSPROT;Acc:Q9PUB8]	slc39a7
1	9825800	19	ENSDARG00000070881	9826518	ENSDART00000104419		Novel protein similar to vertebrate chemokine-like factor super family 8 (CKLFSF8) (Fragment). [Source:Uniprot/SPTREMBL;Acc:A3KPZ8]	A3KPZ8_DANRE
-1	9829105	19	ENSDARG00000036387	9865218	ENSDART00000052859	nucleotide binding	Novel protein similar to vertebrate dynein, cytoplasmic, light intermediate polypeptide 2 (DNCLI2). [Source:Uniprot/SPTREMBL;Acc:Q1LUM9]	dync1li1
-1	9829105	19	ENSDARG00000036387	9865218	ENSDART00000052859	motor activity	Novel protein similar to vertebrate dynein, cytoplasmic, light intermediate polypeptide 2 (DNCLI2). [Source:Uniprot/SPTREMBL;Acc:Q1LUM9]	dync1li1
-1	9829105	19	ENSDARG00000036387	9865218	ENSDART00000052859	nucleoside-triphosphatase activity	Novel protein similar to vertebrate dynein, cytoplasmic, light intermediate polypeptide 2 (DNCLI2). [Source:Uniprot/SPTREMBL;Acc:Q1LUM9]	dync1li1
1	9871374	19	ENSDARG00000062754	10012226	ENSDART00000091090		Novel protein similar to vertebrate copine IV (CPNE4) (Fragment). [Source:Uniprot/SPTREMBL;Acc:Q1LUM8]	si:dkey-5n4.1
-1	9951086	19	ENSDARG00000070875	9951736	ENSDART00000104408		Novel protein (Fragment). [Source:Uniprot/SPTREMBL;Acc:Q1L8W5]	si:ch211-80j13.1
1	10028694	19	ENSDARG00000003511	10052090	ENSDART00000020928		mitochondrial ribosomal protein L3 [Source:RefSeq_peptide;Acc:NP_956301]	mrpl3
1	10028694	19	ENSDARG00000003511	10052090	ENSDART00000104399	structural constituent of ribosome	mitochondrial ribosomal protein L3 [Source:RefSeq_peptide;Acc:NP_956301]	mrpl3
1	10028694	19	ENSDARG00000003511	10052090	ENSDART00000104399	intracellular	mitochondrial ribosomal protein L3 [Source:RefSeq_peptide;Acc:NP_956301]	mrpl3
1	10028694	19	ENSDARG00000003511	10052090	ENSDART00000104399	ribosome	mitochondrial ribosomal protein L3 [Source:RefSeq_peptide;Acc:NP_956301]	mrpl3
1	10028694	19	ENSDARG00000003511	10052090	ENSDART00000104399	translation	mitochondrial ribosomal protein L3 [Source:RefSeq_peptide;Acc:NP_956301]	mrpl3
1	10028694	19	ENSDARG00000003511	10052090	ENSDART00000104399	ribonucleoprotein complex	mitochondrial ribosomal protein L3 [Source:RefSeq_peptide;Acc:NP_956301]	mrpl3
1	10076349	19	ENSDARG00000070870	10105433	ENSDART00000104395	receptor activity	similar to protein tyrosine phosphatase, non-receptor type 23 [Source:RefSeq_peptide;Acc:NP_001038393]	si:dkeyp-114f9.2
-1	10121957	19	ENSDARG00000070863	10174088	ENSDART00000104393		hypothetical protein LOC559358 [Source:RefSeq_peptide;Acc:NP_001038357]	si:dkeyp-114f9.4
-1	10176978	19	ENSDARG00000012515	10192958	ENSDART00000085619	DNA binding	si:dkeyp-114f9.3 (si:dkeyp-114f9.3), mRNA [Source:RefSeq_dna;Acc:NM_001089367]	si:dkeyp-114f9.3
-1	10176978	19	ENSDARG00000012515	10192958	ENSDART00000085619	nucleus	si:dkeyp-114f9.3 (si:dkeyp-114f9.3), mRNA [Source:RefSeq_dna;Acc:NM_001089367]	si:dkeyp-114f9.3
-1	10176978	19	ENSDARG00000012515	10192958	ENSDART00000085619	regulation of transcription	si:dkeyp-114f9.3 (si:dkeyp-114f9.3), mRNA [Source:RefSeq_dna;Acc:NM_001089367]	si:dkeyp-114f9.3
-1	10209872	19	ENSDARG00000036251	10222858	ENSDART00000052651		Si:dkeyp-114f9.3 protein (Fragment). [Source:Uniprot/SPTREMBL;Acc:Q502D5]	si:dkeyp-114f9.3
-1	10209872	19	ENSDARG00000036251	10222858	ENSDART00000104385		Si:dkeyp-114f9.3 protein (Fragment). [Source:Uniprot/SPTREMBL;Acc:Q502D5]	si:dkeyp-114f9.3
1	10273634	19	ENSDARG00000036243	10305830	ENSDART00000052646	nucleic acid binding	similar to Juxtaposed with another zinc finger protein 1 [Source:RefSeq_peptide;Acc:NP_001038420]	si:ch211-204j16.1
1	10273634	19	ENSDARG00000036243	10305830	ENSDART00000052646	intracellular	similar to Juxtaposed with another zinc finger protein 1 [Source:RefSeq_peptide;Acc:NP_001038420]	si:ch211-204j16.1
1	10273634	19	ENSDARG00000036243	10305830	ENSDART00000052646	zinc ion binding	similar to Juxtaposed with another zinc finger protein 1 [Source:RefSeq_peptide;Acc:NP_001038420]	si:ch211-204j16.1
-1	10312842	19	ENSDARG00000034062	10358194	ENSDART00000104380		Novel protein similar to vertebrate Tax1 (Human T-cell leukemia virus type I) binding protein 1 (TAX1BP1) (Fragment). [Source:Uniprot/SPTREMBL;Acc:Q1LWA9]	si:ch211-204j16.2
-1	10312842	19	ENSDARG00000034062	10358194	ENSDART00000104379		Novel protein similar to vertebrate Tax1 (Human T-cell leukemia virus type I) binding protein 1 (TAX1BP1) (Fragment). [Source:Uniprot/SPTREMBL;Acc:Q1LWA9]	si:ch211-204j16.2
-1	10312842	19	ENSDARG00000034062	10358194	ENSDART00000033726		Novel protein similar to vertebrate Tax1 (Human T-cell leukemia virus type I) binding protein 1 (TAX1BP1) (Fragment). [Source:Uniprot/SPTREMBL;Acc:Q1LWA9]	si:ch211-204j16.2
-1	10312842	19	ENSDARG00000034062	10358194	ENSDART00000104376		Novel protein similar to vertebrate Tax1 (Human T-cell leukemia virus type I) binding protein 1 (TAX1BP1) (Fragment). [Source:Uniprot/SPTREMBL;Acc:Q1LWA9]	si:ch211-204j16.2
1	10361450	19	ENSDARG00000036236	10418658	ENSDART00000052639		hypothetical protein LOC445252 [Source:RefSeq_peptide;Acc:NP_001003646]	zgc:100804
1	10361450	19	ENSDARG00000036236	10418658	ENSDART00000104370	phosphogluconate dehydrogenase (decarboxylating) activity	hypothetical protein LOC445252 [Source:RefSeq_peptide;Acc:NP_001003646]	zgc:100804
1	10361450	19	ENSDARG00000036236	10418658	ENSDART00000104370	cellular_component	hypothetical protein LOC445252 [Source:RefSeq_peptide;Acc:NP_001003646]	zgc:100804
1	10361450	19	ENSDARG00000036236	10418658	ENSDART00000104370	pentose-phosphate shunt	hypothetical protein LOC445252 [Source:RefSeq_peptide;Acc:NP_001003646]	zgc:100804
1	10361450	19	ENSDARG00000036236	10418658	ENSDART00000104370	valine metabolic process	hypothetical protein LOC445252 [Source:RefSeq_peptide;Acc:NP_001003646]	zgc:100804
1	10361450	19	ENSDARG00000036236	10418658	ENSDART00000104370	3-hydroxyisobutyrate dehydrogenase activity	hypothetical protein LOC445252 [Source:RefSeq_peptide;Acc:NP_001003646]	zgc:100804
1	10361450	19	ENSDARG00000036236	10418658	ENSDART00000104370	NAD binding	hypothetical protein LOC445252 [Source:RefSeq_peptide;Acc:NP_001003646]	zgc:100804
-1	10479090	19	ENSDARG00000005628	10482503	ENSDART00000052636	DNA binding	even-skipped homeobox 1 [Source:RefSeq_peptide;Acc:NP_571324]	evx1
-1	10479090	19	ENSDARG00000005628	10482503	ENSDART00000052636	transcription factor activity	even-skipped homeobox 1 [Source:RefSeq_peptide;Acc:NP_571324]	evx1
-1	10479090	19	ENSDARG00000005628	10482503	ENSDART00000052636	nucleus	even-skipped homeobox 1 [Source:RefSeq_peptide;Acc:NP_571324]	evx1
-1	10479090	19	ENSDARG00000005628	10482503	ENSDART00000052636	regulation of transcription, DNA-dependent	even-skipped homeobox 1 [Source:RefSeq_peptide;Acc:NP_571324]	evx1
-1	10479090	19	ENSDARG00000005628	10482503	ENSDART00000052636	sequence-specific DNA binding	even-skipped homeobox 1 [Source:RefSeq_peptide;Acc:NP_571324]	evx1
-1	10479090	19	ENSDARG00000005628	10482503	ENSDART00000052636	regulation of transcription	even-skipped homeobox 1 [Source:RefSeq_peptide;Acc:NP_571324]	evx1
1	10490631	19	ENSDARG00000007609	10492469	ENSDART00000026989	DNA binding	Homeobox protein Hox-A13a. [Source:Uniprot/SWISSPROT;Acc:Q6W990]	hoxa13a
1	10490631	19	ENSDARG00000007609	10492469	ENSDART00000026989	transcription factor activity	Homeobox protein Hox-A13a. [Source:Uniprot/SWISSPROT;Acc:Q6W990]	hoxa13a
1	10490631	19	ENSDARG00000007609	10492469	ENSDART00000026989	nucleus	Homeobox protein Hox-A13a. [Source:Uniprot/SWISSPROT;Acc:Q6W990]	hoxa13a
1	10490631	19	ENSDARG00000007609	10492469	ENSDART00000026989	transcription	Homeobox protein Hox-A13a. [Source:Uniprot/SWISSPROT;Acc:Q6W990]	hoxa13a
1	10490631	19	ENSDARG00000007609	10492469	ENSDART00000026989	transcription termination	Homeobox protein Hox-A13a. [Source:Uniprot/SWISSPROT;Acc:Q6W990]	hoxa13a
1	10490631	19	ENSDARG00000007609	10492469	ENSDART00000026989	regulation of transcription, DNA-dependent	Homeobox protein Hox-A13a. [Source:Uniprot/SWISSPROT;Acc:Q6W990]	hoxa13a
1	10490631	19	ENSDARG00000007609	10492469	ENSDART00000026989	transcription antitermination	Homeobox protein Hox-A13a. [Source:Uniprot/SWISSPROT;Acc:Q6W990]	hoxa13a
1	10490631	19	ENSDARG00000007609	10492469	ENSDART00000026989	sequence-specific DNA binding	Homeobox protein Hox-A13a. [Source:Uniprot/SWISSPROT;Acc:Q6W990]	hoxa13a
1	10490631	19	ENSDARG00000007609	10492469	ENSDART00000026989	regulation of transcription	Homeobox protein Hox-A13a. [Source:Uniprot/SWISSPROT;Acc:Q6W990]	hoxa13a
1	10498419	19	ENSDARG00000009045	10499986	ENSDART00000018232		homeo box A11a [Source:RefSeq_peptide;Acc:NP_571619]	hoxa11a
1	10508738	19	ENSDARG00000048610	10508813	ENSDART00000070319		dre-mir-196a-2 [Source:miRBase;Acc:MI0002035]	dre-mir-196a-2
1	10511220	19	ENSDARG00000009461	10513264	ENSDART00000006934	DNA binding	Homeobox protein Hox-A9a (Hoxx9). [Source:Uniprot/SWISSPROT;Acc:Q9PWL6]	hoxa9a
1	10511220	19	ENSDARG00000009461	10513264	ENSDART00000006934	transcription factor activity	Homeobox protein Hox-A9a (Hoxx9). [Source:Uniprot/SWISSPROT;Acc:Q9PWL6]	hoxa9a
1	10511220	19	ENSDARG00000009461	10513264	ENSDART00000006934	nucleus	Homeobox protein Hox-A9a (Hoxx9). [Source:Uniprot/SWISSPROT;Acc:Q9PWL6]	hoxa9a
1	10511220	19	ENSDARG00000009461	10513264	ENSDART00000006934	transcription	Homeobox protein Hox-A9a (Hoxx9). [Source:Uniprot/SWISSPROT;Acc:Q9PWL6]	hoxa9a
1	10511220	19	ENSDARG00000009461	10513264	ENSDART00000006934	transcription termination	Homeobox protein Hox-A9a (Hoxx9). [Source:Uniprot/SWISSPROT;Acc:Q9PWL6]	hoxa9a
1	10511220	19	ENSDARG00000009461	10513264	ENSDART00000006934	regulation of transcription, DNA-dependent	Homeobox protein Hox-A9a (Hoxx9). [Source:Uniprot/SWISSPROT;Acc:Q9PWL6]	hoxa9a
1	10511220	19	ENSDARG00000009461	10513264	ENSDART00000006934	transcriptional activator activity	Homeobox protein Hox-A9a (Hoxx9). [Source:Uniprot/SWISSPROT;Acc:Q9PWL6]	hoxa9a
1	10511220	19	ENSDARG00000009461	10513264	ENSDART00000006934	transcription antitermination	Homeobox protein Hox-A9a (Hoxx9). [Source:Uniprot/SWISSPROT;Acc:Q9PWL6]	hoxa9a
1	10511220	19	ENSDARG00000009461	10513264	ENSDART00000006934	sequence-specific DNA binding	Homeobox protein Hox-A9a (Hoxx9). [Source:Uniprot/SWISSPROT;Acc:Q9PWL6]	hoxa9a
1	10511220	19	ENSDARG00000009461	10513264	ENSDART00000006934	regulation of transcription	Homeobox protein Hox-A9a (Hoxx9). [Source:Uniprot/SWISSPROT;Acc:Q9PWL6]	hoxa9a
1	10520701	19	ENSDARG00000001784	10522005	ENSDART00000003506	DNA binding	Homeobox protein Hox-A5a. [Source:Uniprot/SWISSPROT;Acc:Q9YGT6]	hoxa5a
1	10520701	19	ENSDARG00000001784	10522005	ENSDART00000003506	transcription factor activity	Homeobox protein Hox-A5a. [Source:Uniprot/SWISSPROT;Acc:Q9YGT6]	hoxa5a
1	10520701	19	ENSDARG00000001784	10522005	ENSDART00000003506	nucleus	Homeobox protein Hox-A5a. [Source:Uniprot/SWISSPROT;Acc:Q9YGT6]	hoxa5a
1	10520701	19	ENSDARG00000001784	10522005	ENSDART00000003506	transcription	Homeobox protein Hox-A5a. [Source:Uniprot/SWISSPROT;Acc:Q9YGT6]	hoxa5a
1	10520701	19	ENSDARG00000001784	10522005	ENSDART00000003506	transcription termination	Homeobox protein Hox-A5a. [Source:Uniprot/SWISSPROT;Acc:Q9YGT6]	hoxa5a
1	10520701	19	ENSDARG00000001784	10522005	ENSDART00000003506	regulation of transcription, DNA-dependent	Homeobox protein Hox-A5a. [Source:Uniprot/SWISSPROT;Acc:Q9YGT6]	hoxa5a
1	10520701	19	ENSDARG00000001784	10522005	ENSDART00000003506	transcription antitermination	Homeobox protein Hox-A5a. [Source:Uniprot/SWISSPROT;Acc:Q9YGT6]	hoxa5a
1	10520701	19	ENSDARG00000001784	10522005	ENSDART00000003506	sequence-specific DNA binding	Homeobox protein Hox-A5a. [Source:Uniprot/SWISSPROT;Acc:Q9YGT6]	hoxa5a
1	10520701	19	ENSDARG00000001784	10522005	ENSDART00000003506	regulation of transcription	Homeobox protein Hox-A5a. [Source:Uniprot/SWISSPROT;Acc:Q9YGT6]	hoxa5a
1	10523330	19	ENSDARG00000036231	10541364	ENSDART00000052633	DNA binding	Homeobox protein Hox-A3a. [Source:Uniprot/SWISSPROT;Acc:Q8AWZ2]	hoxa3a
1	10523330	19	ENSDARG00000036231	10541364	ENSDART00000052633	transcription factor activity	Homeobox protein Hox-A3a. [Source:Uniprot/SWISSPROT;Acc:Q8AWZ2]	hoxa3a
1	10523330	19	ENSDARG00000036231	10541364	ENSDART00000052633	nucleus	Homeobox protein Hox-A3a. [Source:Uniprot/SWISSPROT;Acc:Q8AWZ2]	hoxa3a
1	10523330	19	ENSDARG00000036231	10541364	ENSDART00000052633	transcription	Homeobox protein Hox-A3a. [Source:Uniprot/SWISSPROT;Acc:Q8AWZ2]	hoxa3a
1	10523330	19	ENSDARG00000036231	10541364	ENSDART00000052633	transcription termination	Homeobox protein Hox-A3a. [Source:Uniprot/SWISSPROT;Acc:Q8AWZ2]	hoxa3a
1	10523330	19	ENSDARG00000036231	10541364	ENSDART00000052633	regulation of transcription, DNA-dependent	Homeobox protein Hox-A3a. [Source:Uniprot/SWISSPROT;Acc:Q8AWZ2]	hoxa3a
1	10523330	19	ENSDARG00000036231	10541364	ENSDART00000052633	transcription antitermination	Homeobox protein Hox-A3a. [Source:Uniprot/SWISSPROT;Acc:Q8AWZ2]	hoxa3a
1	10523330	19	ENSDARG00000036231	10541364	ENSDART00000052633	sequence-specific DNA binding	Homeobox protein Hox-A3a. [Source:Uniprot/SWISSPROT;Acc:Q8AWZ2]	hoxa3a
1	10523330	19	ENSDARG00000036231	10541364	ENSDART00000052633	regulation of transcription	Homeobox protein Hox-A3a. [Source:Uniprot/SWISSPROT;Acc:Q8AWZ2]	hoxa3a
	10528686		HoxA4a/ii
1	10528695	19	ENSDARG00000057724	10530492	ENSDART00000080466	DNA binding	Homeobox protein Hox-A4a (Zf-26) (Hoxx4). [Source:Uniprot/SWISSPROT;Acc:Q9PWL5]	hoxa4a
1	10528695	19	ENSDARG00000057724	10530492	ENSDART00000080466	transcription factor activity	Homeobox protein Hox-A4a (Zf-26) (Hoxx4). [Source:Uniprot/SWISSPROT;Acc:Q9PWL5]	hoxa4a
1	10528695	19	ENSDARG00000057724	10530492	ENSDART00000080466	nucleus	Homeobox protein Hox-A4a (Zf-26) (Hoxx4). [Source:Uniprot/SWISSPROT;Acc:Q9PWL5]	hoxa4a
1	10528695	19	ENSDARG00000057724	10530492	ENSDART00000080466	transcription	Homeobox protein Hox-A4a (Zf-26) (Hoxx4). [Source:Uniprot/SWISSPROT;Acc:Q9PWL5]	hoxa4a
1	10528695	19	ENSDARG00000057724	10530492	ENSDART00000080466	transcription termination	Homeobox protein Hox-A4a (Zf-26) (Hoxx4). [Source:Uniprot/SWISSPROT;Acc:Q9PWL5]	hoxa4a
1	10528695	19	ENSDARG00000057724	10530492	ENSDART00000080466	regulation of transcription, DNA-dependent	Homeobox protein Hox-A4a (Zf-26) (Hoxx4). [Source:Uniprot/SWISSPROT;Acc:Q9PWL5]	hoxa4a
1	10528695	19	ENSDARG00000057724	10530492	ENSDART00000080466	transcription antitermination	Homeobox protein Hox-A4a (Zf-26) (Hoxx4). [Source:Uniprot/SWISSPROT;Acc:Q9PWL5]	hoxa4a
1	10528695	19	ENSDARG00000057724	10530492	ENSDART00000080466	sequence-specific DNA binding	Homeobox protein Hox-A4a (Zf-26) (Hoxx4). [Source:Uniprot/SWISSPROT;Acc:Q9PWL5]	hoxa4a
1	10528695	19	ENSDARG00000057724	10530492	ENSDART00000080466	regulation of transcription	Homeobox protein Hox-A4a (Zf-26) (Hoxx4). [Source:Uniprot/SWISSPROT;Acc:Q9PWL5]	hoxa4a
1	10547332	19	ENSDARG00000057721	10548516	ENSDART00000080461	DNA binding	Homeobox protein Hox-A1a (Hox-A1). [Source:Uniprot/SWISSPROT;Acc:Q98SI1]	hoxa1a
1	10547332	19	ENSDARG00000057721	10548516	ENSDART00000080461	transcription factor activity	Homeobox protein Hox-A1a (Hox-A1). [Source:Uniprot/SWISSPROT;Acc:Q98SI1]	hoxa1a
1	10547332	19	ENSDARG00000057721	10548516	ENSDART00000080461	nucleus	Homeobox protein Hox-A1a (Hox-A1). [Source:Uniprot/SWISSPROT;Acc:Q98SI1]	hoxa1a
1	10547332	19	ENSDARG00000057721	10548516	ENSDART00000080461	transcription	Homeobox protein Hox-A1a (Hox-A1). [Source:Uniprot/SWISSPROT;Acc:Q98SI1]	hoxa1a
1	10547332	19	ENSDARG00000057721	10548516	ENSDART00000080461	transcription termination	Homeobox protein Hox-A1a (Hox-A1). [Source:Uniprot/SWISSPROT;Acc:Q98SI1]	hoxa1a
1	10547332	19	ENSDARG00000057721	10548516	ENSDART00000080461	regulation of transcription, DNA-dependent	Homeobox protein Hox-A1a (Hox-A1). [Source:Uniprot/SWISSPROT;Acc:Q98SI1]	hoxa1a
1	10547332	19	ENSDARG00000057721	10548516	ENSDART00000080461	transcription antitermination	Homeobox protein Hox-A1a (Hox-A1). [Source:Uniprot/SWISSPROT;Acc:Q98SI1]	hoxa1a
1	10547332	19	ENSDARG00000057721	10548516	ENSDART00000080461	sequence-specific DNA binding	Homeobox protein Hox-A1a (Hox-A1). [Source:Uniprot/SWISSPROT;Acc:Q98SI1]	hoxa1a
1	10547332	19	ENSDARG00000057721	10548516	ENSDART00000080461	regulation of transcription	Homeobox protein Hox-A1a (Hox-A1). [Source:Uniprot/SWISSPROT;Acc:Q98SI1]	hoxa1a
1	10547332	19	ENSDARG00000057721	10548516	ENSDART00000080456		Homeobox protein Hox-A1a (Hox-A1). [Source:Uniprot/SWISSPROT;Acc:Q98SI1]	hoxa1a
1	10689745	19	ENSDARG00000019810	10695709	ENSDART00000104359	transcription factor activity	hypothetical protein LOC406512 [Source:RefSeq_peptide;Acc:NP_998396]	nfe2l3
1	10689745	19	ENSDARG00000019810	10695709	ENSDART00000104359	nucleus	hypothetical protein LOC406512 [Source:RefSeq_peptide;Acc:NP_998396]	nfe2l3
1	10689745	19	ENSDARG00000019810	10695709	ENSDART00000104359	regulation of transcription, DNA-dependent	hypothetical protein LOC406512 [Source:RefSeq_peptide;Acc:NP_998396]	nfe2l3
1	10689745	19	ENSDARG00000019810	10695709	ENSDART00000104359	sequence-specific DNA binding	hypothetical protein LOC406512 [Source:RefSeq_peptide;Acc:NP_998396]	nfe2l3
1	10689745	19	ENSDARG00000019810	10695709	ENSDART00000104359	protein dimerization activity	hypothetical protein LOC406512 [Source:RefSeq_peptide;Acc:NP_998396]	nfe2l3
1	10689745	19	ENSDARG00000019810	10695709	ENSDART00000016135		hypothetical protein LOC406512 [Source:RefSeq_peptide;Acc:NP_998396]	nfe2l3
1	10789778	19	ENSDARG00000036227	10792303	ENSDART00000052627		hypothetical protein LOC100002108 [Source:RefSeq_peptide;Acc:NP_001076418]	NP_001076418.1
1	10796981	19	ENSDARG00000070841	10797399	ENSDART00000104356			Q49AU1_HUMAN
1	10802388	19	ENSDARG00000033251	10845561	ENSDART00000043530	molecular_function	hypothetical protein LOC447908 [Source:RefSeq_peptide;Acc:NP_001004646]	zgc:101089
1	10802388	19	ENSDARG00000033251	10845561	ENSDART00000043530	cellular_component	hypothetical protein LOC447908 [Source:RefSeq_peptide;Acc:NP_001004646]	zgc:101089
1	10802388	19	ENSDARG00000033251	10845561	ENSDART00000043530	transport	hypothetical protein LOC447908 [Source:RefSeq_peptide;Acc:NP_001004646]	zgc:101089
1	10802388	19	ENSDARG00000033251	10845561	ENSDART00000043530	steroid metabolic process	hypothetical protein LOC447908 [Source:RefSeq_peptide;Acc:NP_001004646]	zgc:101089
1	10802388	19	ENSDARG00000033251	10845561	ENSDART00000104341		hypothetical protein LOC447908 [Source:RefSeq_peptide;Acc:NP_001004646]	zgc:101089
1	10851901	19	ENSDARG00000036223	10867101	ENSDART00000052622
-1	10874671	19	ENSDARG00000029761	10897902	ENSDART00000043924	protein binding	hypothetical protein LOC554853 [Source:RefSeq_peptide;Acc:NP_001038242]	mpp6
-1	10924913	19	ENSDARG00000036222	10926484	ENSDART00000052620	hormone activity	Neuropeptide Y precursor [Contains: Neuropeptide Y (Neuropeptide tyrosine) (NPY); C-flanking peptide of NPY (CPON)]. [Source:Uniprot/SWISSPROT;Acc:Q9I8P3]	npy
-1	10924913	19	ENSDARG00000036222	10926484	ENSDART00000052620	protein binding	Neuropeptide Y precursor [Contains: Neuropeptide Y (Neuropeptide tyrosine) (NPY); C-flanking peptide of NPY (CPON)]. [Source:Uniprot/SWISSPROT;Acc:Q9I8P3]	npy
-1	10924913	19	ENSDARG00000036222	10926484	ENSDART00000052620	extracellular region	Neuropeptide Y precursor [Contains: Neuropeptide Y (Neuropeptide tyrosine) (NPY); C-flanking peptide of NPY (CPON)]. [Source:Uniprot/SWISSPROT;Acc:Q9I8P3]	npy
-1	10924913	19	ENSDARG00000036222	10926484	ENSDART00000052620	signal recognition particle, endoplasmic reticulum targeting	Neuropeptide Y precursor [Contains: Neuropeptide Y (Neuropeptide tyrosine) (NPY); C-flanking peptide of NPY (CPON)]. [Source:Uniprot/SWISSPROT;Acc:Q9I8P3]	npy
-1	10924913	19	ENSDARG00000036222	10926484	ENSDART00000052620	neuropeptide signaling pathway	Neuropeptide Y precursor [Contains: Neuropeptide Y (Neuropeptide tyrosine) (NPY); C-flanking peptide of NPY (CPON)]. [Source:Uniprot/SWISSPROT;Acc:Q9I8P3]	npy
-1	10924913	19	ENSDARG00000036222	10926484	ENSDART00000052620	negative regulation of signal transduction	Neuropeptide Y precursor [Contains: Neuropeptide Y (Neuropeptide tyrosine) (NPY); C-flanking peptide of NPY (CPON)]. [Source:Uniprot/SWISSPROT;Acc:Q9I8P3]	npy
-1	10924913	19	ENSDARG00000036222	10926484	ENSDART00000052620	type 2 neuropeptide Y receptor binding	Neuropeptide Y precursor [Contains: Neuropeptide Y (Neuropeptide tyrosine) (NPY); C-flanking peptide of NPY (CPON)]. [Source:Uniprot/SWISSPROT;Acc:Q9I8P3]	npy
-1	10942931	19	ENSDARG00000036220	10944465	ENSDART00000052619
-1	10971445	19	ENSDARG00000027599	10975843	ENSDART00000031899	cellular_component	hypothetical protein LOC541338 [Source:RefSeq_peptide;Acc:NP_001013484]	zgc:112024
1	10976678	19	ENSDARG00000062695	10989188	ENSDART00000090942	molecular_function	hypothetical protein LOC751690 [Source:RefSeq_peptide;Acc:NP_001038868]	zgc:153694
1	10976678	19	ENSDARG00000062695	10989188	ENSDART00000090942	cellular_component	hypothetical protein LOC751690 [Source:RefSeq_peptide;Acc:NP_001038868]	zgc:153694
1	10976678	19	ENSDARG00000062695	10989188	ENSDART00000090942	biological_process	hypothetical protein LOC751690 [Source:RefSeq_peptide;Acc:NP_001038868]	zgc:153694
1	10990741	19	ENSDARG00000007863	11003594	ENSDART00000008595	nucleotide binding	transformer-2 alpha [Source:RefSeq_peptide;Acc:NP_956710]	tra2a
1	10990741	19	ENSDARG00000007863	11003594	ENSDART00000008595	nucleic acid binding	transformer-2 alpha [Source:RefSeq_peptide;Acc:NP_956710]	tra2a
1	11014112	19	ENSDARG00000010266	11056361	ENSDART00000010140	nucleotide binding	Insulin-like growth factor 2 mRNA-binding protein 3 (IGF2 mRNA-binding protein 3) (IGF-II mRNA-binding protein 3) (IMP-3) (Vg1 RNA-binding protein) (Vg1-RBP) (Decapentaplegic and Vg-related 1 RNA-binding protein) (VICKZ family member 3). [Source:Uniprot/SWISSPROT;Acc:Q9PW80]	dvr1rbp
1	11014112	19	ENSDARG00000010266	11056361	ENSDART00000010140	nucleic acid binding	Insulin-like growth factor 2 mRNA-binding protein 3 (IGF2 mRNA-binding protein 3) (IGF-II mRNA-binding protein 3) (IMP-3) (Vg1 RNA-binding protein) (Vg1-RBP) (Decapentaplegic and Vg-related 1 RNA-binding protein) (VICKZ family member 3). [Source:Uniprot/SWISSPROT;Acc:Q9PW80]	dvr1rbp
1	11014112	19	ENSDARG00000010266	11056361	ENSDART00000010140	RNA binding	Insulin-like growth factor 2 mRNA-binding protein 3 (IGF2 mRNA-binding protein 3) (IGF-II mRNA-binding protein 3) (IMP-3) (Vg1 RNA-binding protein) (Vg1-RBP) (Decapentaplegic and Vg-related 1 RNA-binding protein) (VICKZ family member 3). [Source:Uniprot/SWISSPROT;Acc:Q9PW80]	dvr1rbp
-1	11064648	19	ENSDARG00000062688	11081076	ENSDART00000090883
1	11087651	19	ENSDARG00000062664	11106682	ENSDART00000090860		Hypothetical protein. [Source:Uniprot/SPTREMBL;Acc:A3KP77]	oxnad1
-1	11115020	19	ENSDARG00000070831	11181167	ENSDART00000104318		Novel protein similar to vertebrate raft-linking protein (RAFTLIN) (Fragment). [Source:Uniprot/SPTREMBL;Acc:A3KQQ0]	A3KQQ0_DANRE
-1	11201892	19	ENSDARG00000036214	11216423	ENSDART00000052603	nucleotide binding	Deleted in azoospermia-like (DAZ-like protein) (zDazl). [Source:Uniprot/SWISSPROT;Acc:Q9YGW7]	dazl
-1	11201892	19	ENSDARG00000036214	11216423	ENSDART00000052603	nucleic acid binding	Deleted in azoospermia-like (DAZ-like protein) (zDazl). [Source:Uniprot/SWISSPROT;Acc:Q9YGW7]	dazl
-1	11201892	19	ENSDARG00000036214	11216423	ENSDART00000052603	RNA binding	Deleted in azoospermia-like (DAZ-like protein) (zDazl). [Source:Uniprot/SWISSPROT;Acc:Q9YGW7]	dazl
-1	11201892	19	ENSDARG00000036214	11216423	ENSDART00000052603	cytoplasm	Deleted in azoospermia-like (DAZ-like protein) (zDazl). [Source:Uniprot/SWISSPROT;Acc:Q9YGW7]	dazl
-1	11201892	19	ENSDARG00000036214	11216423	ENSDART00000052603	spermatogenesis	Deleted in azoospermia-like (DAZ-like protein) (zDazl). [Source:Uniprot/SWISSPROT;Acc:Q9YGW7]	dazl
-1	11201892	19	ENSDARG00000036214	11216423	ENSDART00000052603	translation activator activity	Deleted in azoospermia-like (DAZ-like protein) (zDazl). [Source:Uniprot/SWISSPROT;Acc:Q9YGW7]	dazl
-1	11201892	19	ENSDARG00000036214	11216423	ENSDART00000052603	cell differentiation	Deleted in azoospermia-like (DAZ-like protein) (zDazl). [Source:Uniprot/SWISSPROT;Acc:Q9YGW7]	dazl
-1	11201892	19	ENSDARG00000036214	11216423	ENSDART00000052603	oogenesis	Deleted in azoospermia-like (DAZ-like protein) (zDazl). [Source:Uniprot/SWISSPROT;Acc:Q9YGW7]	dazl
-1	11218012	19	ENSDARG00000036212	11259544	ENSDART00000052602	cellular_component	TBC1 domain family, member 5 [Source:RefSeq_peptide;Acc:NP_956905]	tbc1d5
-1	11218012	19	ENSDARG00000036212	11259544	ENSDART00000052602	biological_process	TBC1 domain family, member 5 [Source:RefSeq_peptide;Acc:NP_956905]	tbc1d5
-1	11266695	19	ENSDARG00000057649	11293772	ENSDART00000080365		hypothetical protein LOC378993 [Source:RefSeq_peptide;Acc:NP_001073631]	si:ch211-195k18.2
-1	11266695	19	ENSDARG00000057649	11293772	ENSDART00000056205	DNA binding	hypothetical protein LOC378993 [Source:RefSeq_peptide;Acc:NP_001073631]	si:ch211-195k18.2
1	11308185	19	ENSDARG00000062640	11431751	ENSDART00000090810	two-component sensor activity	Novel protein similar to vertebrate potassium voltage-gated channel, subfamily H (Eag-related), member 8 (KCNH8) (Fragment). [Source:Uniprot/SPTREMBL;Acc:Q1L8E8]	kcnh8
1	11308185	19	ENSDARG00000062640	11431751	ENSDART00000090810	two-component signal transduction system (phosphorelay)	Novel protein similar to vertebrate potassium voltage-gated channel, subfamily H (Eag-related), member 8 (KCNH8) (Fragment). [Source:Uniprot/SPTREMBL;Acc:Q1L8E8]	kcnh8
1	11308185	19	ENSDARG00000062640	11431751	ENSDART00000090810	signal transducer activity	Novel protein similar to vertebrate potassium voltage-gated channel, subfamily H (Eag-related), member 8 (KCNH8) (Fragment). [Source:Uniprot/SPTREMBL;Acc:Q1L8E8]	kcnh8
1	11308185	19	ENSDARG00000062640	11431751	ENSDART00000090810	ion channel activity	Novel protein similar to vertebrate potassium voltage-gated channel, subfamily H (Eag-related), member 8 (KCNH8) (Fragment). [Source:Uniprot/SPTREMBL;Acc:Q1L8E8]	kcnh8
1	11308185	19	ENSDARG00000062640	11431751	ENSDART00000090810	voltage-gated potassium channel activity	Novel protein similar to vertebrate potassium voltage-gated channel, subfamily H (Eag-related), member 8 (KCNH8) (Fragment). [Source:Uniprot/SPTREMBL;Acc:Q1L8E8]	kcnh8
1	11308185	19	ENSDARG00000062640	11431751	ENSDART00000090810	regulation of transcription, DNA-dependent	Novel protein similar to vertebrate potassium voltage-gated channel, subfamily H (Eag-related), member 8 (KCNH8) (Fragment). [Source:Uniprot/SPTREMBL;Acc:Q1L8E8]	kcnh8
1	11308185	19	ENSDARG00000062640	11431751	ENSDART00000090810	ion transport	Novel protein similar to vertebrate potassium voltage-gated channel, subfamily H (Eag-related), member 8 (KCNH8) (Fragment). [Source:Uniprot/SPTREMBL;Acc:Q1L8E8]	kcnh8
1	11308185	19	ENSDARG00000062640	11431751	ENSDART00000090810	potassium ion transport	Novel protein similar to vertebrate potassium voltage-gated channel, subfamily H (Eag-related), member 8 (KCNH8) (Fragment). [Source:Uniprot/SPTREMBL;Acc:Q1L8E8]	kcnh8
1	11308185	19	ENSDARG00000062640	11431751	ENSDART00000090810	signal transduction	Novel protein similar to vertebrate potassium voltage-gated channel, subfamily H (Eag-related), member 8 (KCNH8) (Fragment). [Source:Uniprot/SPTREMBL;Acc:Q1L8E8]	kcnh8
1	11308185	19	ENSDARG00000062640	11431751	ENSDART00000090810	membrane	Novel protein similar to vertebrate potassium voltage-gated channel, subfamily H (Eag-related), member 8 (KCNH8) (Fragment). [Source:Uniprot/SPTREMBL;Acc:Q1L8E8]	kcnh8
1	11521286	19	ENSDARG00000018602	11534980	ENSDART00000034124	nucleotide binding	RAB5A, member RAS oncogene family [Source:RefSeq_peptide;Acc:NP_958893]	rab5a
1	11521286	19	ENSDARG00000018602	11534980	ENSDART00000034124	GTP binding	RAB5A, member RAS oncogene family [Source:RefSeq_peptide;Acc:NP_958893]	rab5a
1	11521286	19	ENSDARG00000018602	11534980	ENSDART00000034124	membrane attack complex	RAB5A, member RAS oncogene family [Source:RefSeq_peptide;Acc:NP_958893]	rab5a
1	11521286	19	ENSDARG00000018602	11534980	ENSDART00000034124	small GTPase mediated signal transduction	RAB5A, member RAS oncogene family [Source:RefSeq_peptide;Acc:NP_958893]	rab5a
1	11521286	19	ENSDARG00000018602	11534980	ENSDART00000034124	protein transport	RAB5A, member RAS oncogene family [Source:RefSeq_peptide;Acc:NP_958893]	rab5a
1	11521286	19	ENSDARG00000018602	11534980	ENSDART00000034124	membrane	RAB5A, member RAS oncogene family [Source:RefSeq_peptide;Acc:NP_958893]	rab5a
1	11521286	19	ENSDARG00000018602	11534980	ENSDART00000049438	nucleotide binding	RAB5A, member RAS oncogene family [Source:RefSeq_peptide;Acc:NP_958893]	rab5a
1	11521286	19	ENSDARG00000018602	11534980	ENSDART00000049438	GTP binding	RAB5A, member RAS oncogene family [Source:RefSeq_peptide;Acc:NP_958893]	rab5a
1	11521286	19	ENSDARG00000018602	11534980	ENSDART00000049438	membrane attack complex	RAB5A, member RAS oncogene family [Source:RefSeq_peptide;Acc:NP_958893]	rab5a
1	11521286	19	ENSDARG00000018602	11534980	ENSDART00000049438	small GTPase mediated signal transduction	RAB5A, member RAS oncogene family [Source:RefSeq_peptide;Acc:NP_958893]	rab5a
1	11521286	19	ENSDARG00000018602	11534980	ENSDART00000049438	protein transport	RAB5A, member RAS oncogene family [Source:RefSeq_peptide;Acc:NP_958893]	rab5a
1	11521286	19	ENSDARG00000018602	11534980	ENSDART00000049438	membrane	RAB5A, member RAS oncogene family [Source:RefSeq_peptide;Acc:NP_958893]	rab5a
1	11537242	19	ENSDARG00000062634	11565165	ENSDART00000090762		hypothetical protein LOC563942 [Source:RefSeq_peptide;Acc:NP_001038499]	si:ch211-1j13.2
1	11537242	19	ENSDARG00000062634	11565165	ENSDART00000090757	N-acetyltransferase activity	hypothetical protein LOC563942 [Source:RefSeq_peptide;Acc:NP_001038499]	si:ch211-1j13.2
-1	11574445	19	ENSDARG00000003205	11589978	ENSDART00000019206	peptide-N4-(N-acetyl-beta-glucosaminyl)asparagine amidase activity	Peptide-N(4)-(N-acetyl-beta-glucosaminyl)asparagine amidase (EC 3.5.1.52) (PNGase) (Peptide:N-glycanase) (N-glycanase 1). [Source:Uniprot/SWISSPROT;Acc:Q503I8]	zgc:110561
-1	11574445	19	ENSDARG00000003205	11589978	ENSDART00000019206	cellular_component	Peptide-N(4)-(N-acetyl-beta-glucosaminyl)asparagine amidase (EC 3.5.1.52) (PNGase) (Peptide:N-glycanase) (N-glycanase 1). [Source:Uniprot/SWISSPROT;Acc:Q503I8]	zgc:110561
-1	11574445	19	ENSDARG00000003205	11589978	ENSDART00000019206	zinc ion transport	Peptide-N(4)-(N-acetyl-beta-glucosaminyl)asparagine amidase (EC 3.5.1.52) (PNGase) (Peptide:N-glycanase) (N-glycanase 1). [Source:Uniprot/SWISSPROT;Acc:Q503I8]	zgc:110561
-1	11574445	19	ENSDARG00000003205	11589978	ENSDART00000019206	zinc ion binding	Peptide-N(4)-(N-acetyl-beta-glucosaminyl)asparagine amidase (EC 3.5.1.52) (PNGase) (Peptide:N-glycanase) (N-glycanase 1). [Source:Uniprot/SWISSPROT;Acc:Q503I8]	zgc:110561
-1	11574445	19	ENSDARG00000003205	11589978	ENSDART00000019206	hydrolase activity	Peptide-N(4)-(N-acetyl-beta-glucosaminyl)asparagine amidase (EC 3.5.1.52) (PNGase) (Peptide:N-glycanase) (N-glycanase 1). [Source:Uniprot/SWISSPROT;Acc:Q503I8]	zgc:110561
-1	11574445	19	ENSDARG00000003205	11589978	ENSDART00000019206	metal ion binding	Peptide-N(4)-(N-acetyl-beta-glucosaminyl)asparagine amidase (EC 3.5.1.52) (PNGase) (Peptide:N-glycanase) (N-glycanase 1). [Source:Uniprot/SWISSPROT;Acc:Q503I8]	zgc:110561
1	11590899	19	ENSDARG00000014499	11596546	ENSDART00000024208	intracellular	nuclear transport factor 2 [Source:RefSeq_peptide;Acc:NP_001003598]	nutf2
1	11590899	19	ENSDARG00000014499	11596546	ENSDART00000024208	transport	nuclear transport factor 2 [Source:RefSeq_peptide;Acc:NP_001003598]	nutf2
1	11598510	19	ENSDARG00000028431	11604870	ENSDART00000038942	molecular_function	hypothetical protein LOC564171 [Source:RefSeq_peptide;Acc:NP_001073482]	si:ch211-129n15.3
1	11598510	19	ENSDARG00000028431	11604870	ENSDART00000038942	cellular_component	hypothetical protein LOC564171 [Source:RefSeq_peptide;Acc:NP_001073482]	si:ch211-129n15.3
1	11598510	19	ENSDARG00000028431	11604870	ENSDART00000038942	biological_process	hypothetical protein LOC564171 [Source:RefSeq_peptide;Acc:NP_001073482]	si:ch211-129n15.3
1	11606106	19	ENSDARG00000036190	11609698	ENSDART00000014774	spliceosome	hypothetical protein LOC449780 [Source:RefSeq_peptide;Acc:NP_001005953]	zgc:103632
1	11606106	19	ENSDARG00000036190	11609698	ENSDART00000014774	mitosis	hypothetical protein LOC449780 [Source:RefSeq_peptide;Acc:NP_001005953]	zgc:103632
1	11614274	19	ENSDARG00000003931	11635889	ENSDART00000038202	cellular_component	cytosolic nonspecific dipeptidase [Source:RefSeq_peptide;Acc:NP_999869]	cndp2
1	11614274	19	ENSDARG00000003931	11635889	ENSDART00000038202	proteolysis	cytosolic nonspecific dipeptidase [Source:RefSeq_peptide;Acc:NP_999869]	cndp2
1	11614274	19	ENSDARG00000003931	11635889	ENSDART00000038202	metallopeptidase activity	cytosolic nonspecific dipeptidase [Source:RefSeq_peptide;Acc:NP_999869]	cndp2
1	11614274	19	ENSDARG00000003931	11635889	ENSDART00000038202	hydrolase activity	cytosolic nonspecific dipeptidase [Source:RefSeq_peptide;Acc:NP_999869]	cndp2
1	11614274	19	ENSDARG00000003931	11635889	ENSDART00000038202	protein dimerization activity	cytosolic nonspecific dipeptidase [Source:RefSeq_peptide;Acc:NP_999869]	cndp2
1	12224541	19	ENSDARG00000005026	12228297	ENSDART00000024639	nucleic acid binding	Serologically defined colon cancer antigen 33. [Source:Uniprot/SPTREMBL;Acc:Q1LX15]	tshz1
1	12224541	19	ENSDARG00000005026	12228297	ENSDART00000024639	DNA binding	Serologically defined colon cancer antigen 33. [Source:Uniprot/SPTREMBL;Acc:Q1LX15]	tshz1
1	12224541	19	ENSDARG00000005026	12228297	ENSDART00000024639	transcription factor activity	Serologically defined colon cancer antigen 33. [Source:Uniprot/SPTREMBL;Acc:Q1LX15]	tshz1
1	12224541	19	ENSDARG00000005026	12228297	ENSDART00000024639	intracellular	Serologically defined colon cancer antigen 33. [Source:Uniprot/SPTREMBL;Acc:Q1LX15]	tshz1
1	12224541	19	ENSDARG00000005026	12228297	ENSDART00000024639	nucleus	Serologically defined colon cancer antigen 33. [Source:Uniprot/SPTREMBL;Acc:Q1LX15]	tshz1
1	12224541	19	ENSDARG00000005026	12228297	ENSDART00000024639	regulation of transcription, DNA-dependent	Serologically defined colon cancer antigen 33. [Source:Uniprot/SPTREMBL;Acc:Q1LX15]	tshz1
1	12224541	19	ENSDARG00000005026	12228297	ENSDART00000024639	zinc ion transport	Serologically defined colon cancer antigen 33. [Source:Uniprot/SPTREMBL;Acc:Q1LX15]	tshz1
1	12224541	19	ENSDARG00000005026	12228297	ENSDART00000024639	zinc ion binding	Serologically defined colon cancer antigen 33. [Source:Uniprot/SPTREMBL;Acc:Q1LX15]	tshz1
1	12224541	19	ENSDARG00000005026	12228297	ENSDART00000024639	sequence-specific DNA binding	Serologically defined colon cancer antigen 33. [Source:Uniprot/SPTREMBL;Acc:Q1LX15]	tshz1
1	12224541	19	ENSDARG00000005026	12228297	ENSDART00000024639	regulation of transcription	Serologically defined colon cancer antigen 33. [Source:Uniprot/SPTREMBL;Acc:Q1LX15]	tshz1
1	12224541	19	ENSDARG00000005026	12228297	ENSDART00000024639	metal ion binding	Serologically defined colon cancer antigen 33. [Source:Uniprot/SPTREMBL;Acc:Q1LX15]	tshz1
-1	12513160	19	ENSDARG00000070809	12518280	ENSDART00000104279	nucleic acid binding	Novel protein. [Source:Uniprot/SPTREMBL;Acc:Q1L941]	si:ch211-135j15.1
-1	12513160	19	ENSDARG00000070809	12518280	ENSDART00000104279	intracellular	Novel protein. [Source:Uniprot/SPTREMBL;Acc:Q1L941]	si:ch211-135j15.1
-1	12513160	19	ENSDARG00000070809	12518280	ENSDART00000104279	zinc ion binding	Novel protein. [Source:Uniprot/SPTREMBL;Acc:Q1L941]	si:ch211-135j15.1
-1	12650517	19	ENSDARG00000036186	12669414	ENSDART00000052556	structural constituent of myelin sheath	Myelin basic protein. [Source:Uniprot/SPTREMBL;Acc:Q5I2C7]	mbp
1	12758215	19	ENSDARG00000005522	12761049	ENSDART00000044943		Novel protein similar to vertebrate galanin receptor 1 (GALR1) (Fragment). [Source:Uniprot/SPTREMBL;Acc:A3KQC8]	A3KQC8_DANRE
1	12900087	19	ENSDARG00000057586	12909315	ENSDART00000080294	nucleic acid binding	hypothetical protein LOC568041 [Source:RefSeq_peptide;Acc:NP_001038615]	si:dkey-195c14.1
1	12900087	19	ENSDARG00000057586	12909315	ENSDART00000080294	intracellular	hypothetical protein LOC568041 [Source:RefSeq_peptide;Acc:NP_001038615]	si:dkey-195c14.1
1	12900087	19	ENSDARG00000057586	12909315	ENSDART00000080294	zinc ion binding	hypothetical protein LOC568041 [Source:RefSeq_peptide;Acc:NP_001038615]	si:dkey-195c14.1
1	12923205	19	ENSDARG00000062521	13014468	ENSDART00000090476	catalytic activity	hypothetical protein LOC568160 [Source:RefSeq_peptide;Acc:NP_001038619]	si:ch211-198c22.1
1	12923205	19	ENSDARG00000062521	13014468	ENSDART00000090476	ATP binding	hypothetical protein LOC568160 [Source:RefSeq_peptide;Acc:NP_001038619]	si:ch211-198c22.1
1	12923205	19	ENSDARG00000062521	13014468	ENSDART00000090476	transport	hypothetical protein LOC568160 [Source:RefSeq_peptide;Acc:NP_001038619]	si:ch211-198c22.1
1	12923205	19	ENSDARG00000062521	13014468	ENSDART00000090476	cation transport	hypothetical protein LOC568160 [Source:RefSeq_peptide;Acc:NP_001038619]	si:ch211-198c22.1
1	12923205	19	ENSDARG00000062521	13014468	ENSDART00000090476	metabolic process	hypothetical protein LOC568160 [Source:RefSeq_peptide;Acc:NP_001038619]	si:ch211-198c22.1
1	12923205	19	ENSDARG00000062521	13014468	ENSDART00000090476	ATPase activity, coupled to transmembrane movement of ions, phosphorylative mechanism	hypothetical protein LOC568160 [Source:RefSeq_peptide;Acc:NP_001038619]	si:ch211-198c22.1
1	12923205	19	ENSDARG00000062521	13014468	ENSDART00000090476	membrane	hypothetical protein LOC568160 [Source:RefSeq_peptide;Acc:NP_001038619]	si:ch211-198c22.1
1	12923205	19	ENSDARG00000062521	13014468	ENSDART00000090476	integral to membrane	hypothetical protein LOC568160 [Source:RefSeq_peptide;Acc:NP_001038619]	si:ch211-198c22.1
1	12923205	19	ENSDARG00000062521	13014468	ENSDART00000090476	ATPase activity	hypothetical protein LOC568160 [Source:RefSeq_peptide;Acc:NP_001038619]	si:ch211-198c22.1
1	13054058	19	ENSDARG00000036168	13140994	ENSDART00000052521	transcription factor activity	hypothetical protein LOC568315 [Source:RefSeq_peptide;Acc:NP_001038624]	si:ch211-198c22.2
1	13054058	19	ENSDARG00000036168	13140994	ENSDART00000052521	nucleus	hypothetical protein LOC568315 [Source:RefSeq_peptide;Acc:NP_001038624]	si:ch211-198c22.2
1	13054058	19	ENSDARG00000036168	13140994	ENSDART00000052521	regulation of transcription, DNA-dependent	hypothetical protein LOC568315 [Source:RefSeq_peptide;Acc:NP_001038624]	si:ch211-198c22.2
1	13054058	19	ENSDARG00000036168	13140994	ENSDART00000052521	regulation of transcription	hypothetical protein LOC568315 [Source:RefSeq_peptide;Acc:NP_001038624]	si:ch211-198c22.2
1	13054058	19	ENSDARG00000036168	13140994	ENSDART00000080283		hypothetical protein LOC568315 [Source:RefSeq_peptide;Acc:NP_001038624]	si:ch211-198c22.2
-1	13156607	19	ENSDARG00000062502	13161257	ENSDART00000090464			LOC555631
-1	13171548	19	ENSDARG00000031689	13176791	ENSDART00000045675		Porcine endogenous retrovirus A receptor 1 precursor (PERV-A receptor 1) (Protein GPR172A). [Source:Uniprot/SWISSPROT;Acc:Q9HAB3]	GPR172A
-1	13179864	19	ENSDARG00000070800	13184708	ENSDART00000080260	molecular_function	hypothetical protein LOC777725 [Source:RefSeq_peptide;Acc:NP_001071240]	zgc:109744
-1	13179864	19	ENSDARG00000070800	13184708	ENSDART00000080260	cellular_component	hypothetical protein LOC777725 [Source:RefSeq_peptide;Acc:NP_001071240]	zgc:109744
-1	13179864	19	ENSDARG00000070800	13184708	ENSDART00000080260	biological_process	hypothetical protein LOC777725 [Source:RefSeq_peptide;Acc:NP_001071240]	zgc:109744
-1	13240339	19	ENSDARG00000062590	13308721	ENSDART00000090679		LOC553437 protein (Hypothetical protein) (Fragment). [Source:Uniprot/SPTREMBL;Acc:Q503P9]	Q503P9_DANRE
-1	13240339	19	ENSDARG00000062590	13308721	ENSDART00000090669		LOC553437 protein (Hypothetical protein) (Fragment). [Source:Uniprot/SPTREMBL;Acc:Q503P9]	Q503P9_DANRE
-1	13240339	19	ENSDARG00000062590	13308721	ENSDART00000019505		LOC553437 protein (Hypothetical protein) (Fragment). [Source:Uniprot/SPTREMBL;Acc:Q503P9]	Q503P9_DANRE
-1	13454430	19	ENSDARG00000002549	13493931	ENSDART00000023926		hypothetical protein LOC561049 [Source:RefSeq_peptide;Acc:NP_001038416]	eif3s6b
-1	13454430	19	ENSDARG00000002549	13493931	ENSDART00000080311	binding	hypothetical protein LOC561049 [Source:RefSeq_peptide;Acc:NP_001038416]	eif3s6b
-1	13454430	19	ENSDARG00000002549	13493931	ENSDART00000080311	cellular_component	hypothetical protein LOC561049 [Source:RefSeq_peptide;Acc:NP_001038416]	eif3s6b
-1	13454430	19	ENSDARG00000002549	13493931	ENSDART00000080311	biological_process	hypothetical protein LOC561049 [Source:RefSeq_peptide;Acc:NP_001038416]	eif3s6b
-1	13454430	19	ENSDARG00000002549	13493931	ENSDART00000064209		hypothetical protein LOC561049 [Source:RefSeq_peptide;Acc:NP_001038416]	eif3s6b
1	13548021	19	ENSDARG00000036159	13550981	ENSDART00000052509			LOC569382
-1	13578972	19	ENSDARG00000036158	13663303	ENSDART00000052503	molecular_function	NudC domain containing 1 [Source:RefSeq_peptide;Acc:NP_001018463]	nudcd1
-1	13578972	19	ENSDARG00000036158	13663303	ENSDART00000052503	cellular_component	NudC domain containing 1 [Source:RefSeq_peptide;Acc:NP_001018463]	nudcd1
-1	13578972	19	ENSDARG00000036158	13663303	ENSDART00000052503	biological_process	NudC domain containing 1 [Source:RefSeq_peptide;Acc:NP_001018463]	nudcd1
1	13670636	19	ENSDARG00000004856	13739237	ENSDART00000090399			LOC569261
1	13670636	19	ENSDARG00000004856	13739237	ENSDART00000089846			LOC569261
1	13670636	19	ENSDARG00000004856	13739237	ENSDART00000080227			LOC569261
1	13754604	19	ENSDARG00000040004	13817276	ENSDART00000050456
1	13754604	19	ENSDARG00000040004	13817276	ENSDART00000021426
1	13819125	19	ENSDARG00000005510	13822564	ENSDART00000022193	extracellular region	growth differentiation factor 6b [Source:RefSeq_peptide;Acc:NP_571062]	gdf6b
1	13819125	19	ENSDARG00000005510	13822564	ENSDART00000022193	signal recognition particle, endoplasmic reticulum targeting	growth differentiation factor 6b [Source:RefSeq_peptide;Acc:NP_571062]	gdf6b
1	13819125	19	ENSDARG00000005510	13822564	ENSDART00000022193	growth factor activity	growth differentiation factor 6b [Source:RefSeq_peptide;Acc:NP_571062]	gdf6b
1	13819125	19	ENSDARG00000005510	13822564	ENSDART00000022193	negative regulation of signal transduction	growth differentiation factor 6b [Source:RefSeq_peptide;Acc:NP_571062]	gdf6b
1	13819125	19	ENSDARG00000005510	13822564	ENSDART00000022193	growth	growth differentiation factor 6b [Source:RefSeq_peptide;Acc:NP_571062]	gdf6b
-1	13956808	19	ENSDARG00000002013	14047438	ENSDART00000042172	receptor activity	growth factor receptor-bound protein 10 [Source:RefSeq_peptide;Acc:NP_001004287]	grb10
-1	13956808	19	ENSDARG00000002013	14047438	ENSDART00000042172	cellular_component	growth factor receptor-bound protein 10 [Source:RefSeq_peptide;Acc:NP_001004287]	grb10
-1	13956808	19	ENSDARG00000002013	14047438	ENSDART00000042172	signal transduction	growth factor receptor-bound protein 10 [Source:RefSeq_peptide;Acc:NP_001004287]	grb10
-1	13956808	19	ENSDARG00000002013	14047438	ENSDART00000042172	intracellular signaling cascade	growth factor receptor-bound protein 10 [Source:RefSeq_peptide;Acc:NP_001004287]	grb10
-1	14092403	19	ENSDARG00000070776	14154980	ENSDART00000104221
1	14117905	19	ENSDARG00000070774	14119295	ENSDART00000104220			LOC100005778
1	14120927	19	ENSDARG00000070773	14125554	ENSDART00000104218		Novel protein (Fragment). [Source:Uniprot/SPTREMBL;Acc:A3QJW2]	A3QJW2_DANRE
1	14128277	19	ENSDARG00000070772	14130449	ENSDART00000091228		Novel protein similar to mouse T-cell specific GTPase (Tgtp) (Fragment). [Source:Uniprot/SPTREMBL;Acc:A3QJW3]	A3QJW3_DANRE
-1	14187421	19	ENSDARG00000070771	14188707	ENSDART00000104211	protein kinase activity	Novel protein similar to vertebrate pim oncogene family (Fragment). [Source:Uniprot/SPTREMBL;Acc:A3KQP4]	si:ch211-214c11.1
-1	14187421	19	ENSDARG00000070771	14188707	ENSDART00000104211	ATP binding	Novel protein similar to vertebrate pim oncogene family (Fragment). [Source:Uniprot/SPTREMBL;Acc:A3KQP4]	si:ch211-214c11.1
-1	14187421	19	ENSDARG00000070771	14188707	ENSDART00000104211	protein amino acid phosphorylation	Novel protein similar to vertebrate pim oncogene family (Fragment). [Source:Uniprot/SPTREMBL;Acc:A3KQP4]	si:ch211-214c11.1
-1	14187421	19	ENSDARG00000070771	14188707	ENSDART00000052460		Novel protein similar to vertebrate pim oncogene family (Fragment). [Source:Uniprot/SPTREMBL;Acc:A3KQP4]	si:ch211-214c11.1
-1	14200433	19	ENSDARG00000036132	14203150	ENSDART00000079897
-1	14200433	19	ENSDARG00000036132	14203150	ENSDART00000052472
-1	14200433	19	ENSDARG00000036132	14203150	ENSDART00000052458
-1	14237514	19	ENSDARG00000070767	14238767	ENSDART00000104194
-1	14255569	19	ENSDARG00000070762	14256825	ENSDART00000104177
-1	14268911	19	ENSDARG00000036142	14271496	ENSDART00000052480
-1	14268911	19	ENSDARG00000036142	14271496	ENSDART00000052483
-1	14268911	19	ENSDARG00000036142	14271496	ENSDART00000052479
-1	14287498	19	ENSDARG00000070747	14288768	ENSDART00000104165
-1	14307677	19	ENSDARG00000070744	14308954	ENSDART00000104158
-1	14344794	19	ENSDARG00000070741	14346065	ENSDART00000104156
-1	14367851	19	ENSDARG00000070740	14370895	ENSDART00000052461
-1	14395149	19	ENSDARG00000070739	14396430	ENSDART00000104150	protein kinase activity	Novel protein similar to vertebrate pim oncogene family (Fragment). [Source:Uniprot/SPTREMBL;Acc:Q1LWA4]	si:ch211-214c11.2
-1	14395149	19	ENSDARG00000070739	14396430	ENSDART00000104150	ATP binding	Novel protein similar to vertebrate pim oncogene family (Fragment). [Source:Uniprot/SPTREMBL;Acc:Q1LWA4]	si:ch211-214c11.2
-1	14395149	19	ENSDARG00000070739	14396430	ENSDART00000104150	protein amino acid phosphorylation	Novel protein similar to vertebrate pim oncogene family (Fragment). [Source:Uniprot/SPTREMBL;Acc:Q1LWA4]	si:ch211-214c11.2
-1	14413684	19	ENSDARG00000070737	14414961	ENSDART00000104147
-1	14445765	19	ENSDARG00000057288	14447964	ENSDART00000052475
-1	14483707	19	ENSDARG00000070733	14484983	ENSDART00000104133
-1	14495916	19	ENSDARG00000070729	14498331	ENSDART00000104131			LOC100006847
-1	14505726	19	ENSDARG00000070728	14507012	ENSDART00000104126
-1	14531690	19	ENSDARG00000070727	14532976	ENSDART00000104123
-1	14569261	19	ENSDARG00000057275	14571090	ENSDART00000079915		Novel protein similar to vertebrate pim oncogene family (Fragment). [Source:Uniprot/SPTREMBL;Acc:A3KQP2]	A3KQP2_DANRE
-1	14578995	19	ENSDARG00000036128	14581063	ENSDART00000052455
-1	14590986	19	ENSDARG00000036127	14592284	ENSDART00000052454
-1	14618447	19	ENSDARG00000070720	14619733	ENSDART00000104114		Novel protein similar to vertebrate pim oncogene family (Fragment). [Source:Uniprot/SPTREMBL;Acc:A3KQP0]	A3KQP0_DANRE
-1	14657908	19	ENSDARG00000070718	14659513	ENSDART00000079964
-1	14657908	19	ENSDARG00000070718	14659513	ENSDART00000104109
-1	14674818	19	ENSDARG00000070715	14676103	ENSDART00000104106
-1	14689064	19	ENSDARG00000036137	14690594	ENSDART00000052476		Novel protein similar to vertebrate pim oncogene family (Fragment). [Source:Uniprot/SPTREMBL;Acc:Q1L8S3]	si:dkey-222b8.5
-1	14689064	19	ENSDARG00000036137	14690594	ENSDART00000104099	protein kinase activity	Novel protein similar to vertebrate pim oncogene family (Fragment). [Source:Uniprot/SPTREMBL;Acc:Q1L8S3]	si:dkey-222b8.5
-1	14689064	19	ENSDARG00000036137	14690594	ENSDART00000104099	ATP binding	Novel protein similar to vertebrate pim oncogene family (Fragment). [Source:Uniprot/SPTREMBL;Acc:Q1L8S3]	si:dkey-222b8.5
-1	14689064	19	ENSDARG00000036137	14690594	ENSDART00000104099	protein amino acid phosphorylation	Novel protein similar to vertebrate pim oncogene family (Fragment). [Source:Uniprot/SPTREMBL;Acc:Q1L8S3]	si:dkey-222b8.5
-1	14696137	19	ENSDARG00000057227	14710900	ENSDART00000079810		Novel protein (Fragment). [Source:Uniprot/SPTREMBL;Acc:Q1L8S2]	si:dkey-222b8.4
-1	14716321	19	ENSDARG00000057234	14736774	ENSDART00000079842	molecular_function	hypothetical protein LOC321491 [Source:RefSeq_peptide;Acc:NP_955840]	zgc:55292
-1	14716321	19	ENSDARG00000057234	14736774	ENSDART00000079842	cellular_component	hypothetical protein LOC321491 [Source:RefSeq_peptide;Acc:NP_955840]	zgc:55292
-1	14716321	19	ENSDARG00000057234	14736774	ENSDART00000079842	biological_process	hypothetical protein LOC321491 [Source:RefSeq_peptide;Acc:NP_955840]	zgc:55292
1	14737751	19	ENSDARG00000062382	14739319	ENSDART00000090200		hypothetical protein LOC567959 [Source:RefSeq_peptide;Acc:NP_001038613]	si:dkey-222b8.2
1	14750914	19	ENSDARG00000045094	14789314	ENSDART00000047862		hypothetical protein LOC560317 [Source:RefSeq_peptide;Acc:NP_001038388]	si:dkey-222b8.1
-1	14805970	19	ENSDARG00000070706	14826311	ENSDART00000104091		vacuolar protein sorting 4b [Source:RefSeq_peptide;Acc:NP_957200]	zgc:63682
-1	14805970	19	ENSDARG00000070706	14826311	ENSDART00000104090	nucleotide binding	vacuolar protein sorting 4b [Source:RefSeq_peptide;Acc:NP_957200]	zgc:63682
-1	14805970	19	ENSDARG00000070706	14826311	ENSDART00000104090	ATP binding	vacuolar protein sorting 4b [Source:RefSeq_peptide;Acc:NP_957200]	zgc:63682
-1	14805970	19	ENSDARG00000070706	14826311	ENSDART00000104090	biological_process	vacuolar protein sorting 4b [Source:RefSeq_peptide;Acc:NP_957200]	zgc:63682
-1	14805970	19	ENSDARG00000070706	14826311	ENSDART00000104090	nucleoside-triphosphatase activity	vacuolar protein sorting 4b [Source:RefSeq_peptide;Acc:NP_957200]	zgc:63682
-1	14851609	19	ENSDARG00000070705	14853622	ENSDART00000080632	nucleotide binding	hypothetical protein LOC393336 [Source:RefSeq_peptide;Acc:NP_956659]	zgc:64022
-1	14851609	19	ENSDARG00000070705	14853622	ENSDART00000080632	GTP binding	hypothetical protein LOC393336 [Source:RefSeq_peptide;Acc:NP_956659]	zgc:64022
-1	14851609	19	ENSDARG00000070705	14853622	ENSDART00000080632	membrane attack complex	hypothetical protein LOC393336 [Source:RefSeq_peptide;Acc:NP_956659]	zgc:64022
-1	14851609	19	ENSDARG00000070705	14853622	ENSDART00000080632	small GTPase mediated signal transduction	hypothetical protein LOC393336 [Source:RefSeq_peptide;Acc:NP_956659]	zgc:64022
-1	14851609	19	ENSDARG00000070705	14853622	ENSDART00000080632	membrane	hypothetical protein LOC393336 [Source:RefSeq_peptide;Acc:NP_956659]	zgc:64022
-1	14858170	19	ENSDARG00000070704	14864444	ENSDART00000104087		Novel protein containing a THAP domain. [Source:Uniprot/SPTREMBL;Acc:A3KQ64]	A3KQ64_DANRE
-1	14890652	19	ENSDARG00000021444	14892320	ENSDART00000012207			LOC100007189
-1	14992257	19	ENSDARG00000070702	15003574	ENSDART00000104083	calcium ion binding	hypothetical protein LOC336965 [Source:RefSeq_peptide;Acc:NP_001073630]	si:dkey-78d16.1
1	15102902	19	ENSDARG00000062352	15117865	ENSDART00000090081	rhodopsin-like receptor activity	Novel protein (Fragment). [Source:Uniprot/SPTREMBL;Acc:Q1L8P6]	si:dkey-78d16.2
1	15102902	19	ENSDARG00000062352	15117865	ENSDART00000090081	receptor activity	Novel protein (Fragment). [Source:Uniprot/SPTREMBL;Acc:Q1L8P6]	si:dkey-78d16.2
1	15102902	19	ENSDARG00000062352	15117865	ENSDART00000090081	G-protein coupled receptor protein signaling pathway	Novel protein (Fragment). [Source:Uniprot/SPTREMBL;Acc:Q1L8P6]	si:dkey-78d16.2
1	15102902	19	ENSDARG00000062352	15117865	ENSDART00000090081	multicellular organismal development	Novel protein (Fragment). [Source:Uniprot/SPTREMBL;Acc:Q1L8P6]	si:dkey-78d16.2
1	15102902	19	ENSDARG00000062352	15117865	ENSDART00000090081	membrane	Novel protein (Fragment). [Source:Uniprot/SPTREMBL;Acc:Q1L8P6]	si:dkey-78d16.2
1	15102902	19	ENSDARG00000062352	15117865	ENSDART00000090081	integral to membrane	Novel protein (Fragment). [Source:Uniprot/SPTREMBL;Acc:Q1L8P6]	si:dkey-78d16.2
1	15125643	19	ENSDARG00000070700	15128181	ENSDART00000104079		hypothetical protein LOC100034657 [Source:RefSeq_peptide;Acc:NP_001076576]	si:dkey-81h8.1
-1	15147981	19	ENSDARG00000012060	15172098	ENSDART00000043133		Thrombospondin-3b precursor (Thbs3b). [Source:Uniprot/SWISSPROT;Acc:Q1L8P7]	thbs3b
-1	15147981	19	ENSDARG00000012060	15172098	ENSDART00000090825	structural molecule activity	Thrombospondin-3b precursor (Thbs3b). [Source:Uniprot/SWISSPROT;Acc:Q1L8P7]	thbs3b
-1	15147981	19	ENSDARG00000012060	15172098	ENSDART00000090825	calcium channel activity	Thrombospondin-3b precursor (Thbs3b). [Source:Uniprot/SWISSPROT;Acc:Q1L8P7]	thbs3b
-1	15147981	19	ENSDARG00000012060	15172098	ENSDART00000090825	calcium ion binding	Thrombospondin-3b precursor (Thbs3b). [Source:Uniprot/SWISSPROT;Acc:Q1L8P7]	thbs3b
-1	15147981	19	ENSDARG00000012060	15172098	ENSDART00000090825	extracellular region	Thrombospondin-3b precursor (Thbs3b). [Source:Uniprot/SWISSPROT;Acc:Q1L8P7]	thbs3b
-1	15147981	19	ENSDARG00000012060	15172098	ENSDART00000090825	signal recognition particle, endoplasmic reticulum targeting	Thrombospondin-3b precursor (Thbs3b). [Source:Uniprot/SWISSPROT;Acc:Q1L8P7]	thbs3b
-1	15147981	19	ENSDARG00000012060	15172098	ENSDART00000090825	calcium ion transport	Thrombospondin-3b precursor (Thbs3b). [Source:Uniprot/SWISSPROT;Acc:Q1L8P7]	thbs3b
-1	15147981	19	ENSDARG00000012060	15172098	ENSDART00000090825	cell adhesion	Thrombospondin-3b precursor (Thbs3b). [Source:Uniprot/SWISSPROT;Acc:Q1L8P7]	thbs3b
-1	15147981	19	ENSDARG00000012060	15172098	ENSDART00000090825	negative regulation of signal transduction	Thrombospondin-3b precursor (Thbs3b). [Source:Uniprot/SWISSPROT;Acc:Q1L8P7]	thbs3b
-1	15147981	19	ENSDARG00000012060	15172098	ENSDART00000090825	calcium channel inhibitor activity	Thrombospondin-3b precursor (Thbs3b). [Source:Uniprot/SWISSPROT;Acc:Q1L8P7]	thbs3b
-1	15177296	19	ENSDARG00000036109	15213462	ENSDART00000052422		metaxin 1 [Source:RefSeq_peptide;Acc:NP_001007281]	mtx1b
1	15217159	19	ENSDARG00000036107	15221030	ENSDART00000052421		thioredoxin interacting protein [Source:RefSeq_peptide;Acc:NP_956381]	txnip
-1	15274717	19	ENSDARG00000012044	15284623	ENSDART00000013666	molecular_function	hypothetical protein LOC447901 [Source:RefSeq_peptide;Acc:NP_001004639]	zgc:101594
-1	15274717	19	ENSDARG00000012044	15284623	ENSDART00000013666	cellular_component	hypothetical protein LOC447901 [Source:RefSeq_peptide;Acc:NP_001004639]	zgc:101594
-1	15274717	19	ENSDARG00000012044	15284623	ENSDART00000013666	biological_process	hypothetical protein LOC447901 [Source:RefSeq_peptide;Acc:NP_001004639]	zgc:101594
1	15325028	19	ENSDARG00000036105	15325981	ENSDART00000052420	kinase activity	hypothetical protein LOC571482 [Source:RefSeq_peptide;Acc:NP_001038685]	si:dkeyp-92c9.2
1	15325028	19	ENSDARG00000036105	15325981	ENSDART00000052420	cyclin-dependent protein kinase 5 activator complex	hypothetical protein LOC571482 [Source:RefSeq_peptide;Acc:NP_001038685]	si:dkeyp-92c9.2
1	15325028	19	ENSDARG00000036105	15325981	ENSDART00000052420	cyclin-dependent protein kinase 5 activator activity	hypothetical protein LOC571482 [Source:RefSeq_peptide;Acc:NP_001038685]	si:dkeyp-92c9.2
-1	15369171	19	ENSDARG00000036104	15474046	ENSDART00000052418	motor activity	hypothetical protein LOC571487 [Source:RefSeq_peptide;Acc:NP_001038686]	si:dkeyp-92c9.3
-1	15369171	19	ENSDARG00000036104	15474046	ENSDART00000052418	ATP binding	hypothetical protein LOC571487 [Source:RefSeq_peptide;Acc:NP_001038686]	si:dkeyp-92c9.3
-1	15369171	19	ENSDARG00000036104	15474046	ENSDART00000052418	myosin complex	hypothetical protein LOC571487 [Source:RefSeq_peptide;Acc:NP_001038686]	si:dkeyp-92c9.3
-1	15481624	19	ENSDARG00000057010	15485960	ENSDART00000079599		Hypothetical protein (Fragment). [Source:Uniprot/SPTREMBL;Acc:Q4V9H4]	Q4V9H4_DANRE
1	15609956	19	ENSDARG00000016623	15617956	ENSDART00000010580	molecular_function	hypothetical protein LOC768159 [Source:RefSeq_peptide;Acc:NP_001070770]	zgc:154030
1	15609956	19	ENSDARG00000016623	15617956	ENSDART00000010580	cellular_component	hypothetical protein LOC768159 [Source:RefSeq_peptide;Acc:NP_001070770]	zgc:154030
1	15609956	19	ENSDARG00000016623	15617956	ENSDART00000010580	biological_process	hypothetical protein LOC768159 [Source:RefSeq_peptide;Acc:NP_001070770]	zgc:154030
1	15620495	19	ENSDARG00000036100	15644249	ENSDART00000049840	molecular_function	hypothetical protein LOC571385 [Source:RefSeq_peptide;Acc:NP_001073521]	zgc:152966
1	15620495	19	ENSDARG00000036100	15644249	ENSDART00000049840	cellular_component	hypothetical protein LOC571385 [Source:RefSeq_peptide;Acc:NP_001073521]	zgc:152966
1	15620495	19	ENSDARG00000036100	15644249	ENSDART00000049840	biological_process	hypothetical protein LOC571385 [Source:RefSeq_peptide;Acc:NP_001073521]	zgc:152966
-1	15711702	19	ENSDARG00000004498	15717306	ENSDART00000104033		XK-related protein 8. [Source:Uniprot/SWISSPROT;Acc:Q9H6D3]	XKR8 (2 of 2)
-1	15711702	19	ENSDARG00000004498	15717306	ENSDART00000032374		XK-related protein 8. [Source:Uniprot/SWISSPROT;Acc:Q9H6D3]	XKR8 (2 of 2)
-1	15799267	19	ENSDARG00000039996	15809724	ENSDART00000058513	molecular_function	hypothetical protein LOC449993 [Source:RefSeq_peptide;Acc:NP_001006014]	zgc:103514
-1	15799267	19	ENSDARG00000039996	15809724	ENSDART00000058513	cellular_component	hypothetical protein LOC449993 [Source:RefSeq_peptide;Acc:NP_001006014]	zgc:103514
-1	15799267	19	ENSDARG00000039996	15809724	ENSDART00000058513	biological_process	hypothetical protein LOC449993 [Source:RefSeq_peptide;Acc:NP_001006014]	zgc:103514
-1	15799267	19	ENSDARG00000039996	15809724	ENSDART00000104030		hypothetical protein LOC449993 [Source:RefSeq_peptide;Acc:NP_001006014]	zgc:103514
-1	15819211	19	ENSDARG00000039997	15837035	ENSDART00000035538	phosphoprotein phosphatase activity	protein tyrosine phosphatase type IVA, member 3 (ptp4a3), mRNA [Source:RefSeq_dna;Acc:NM_213181]	ptp4a3
-1	15819211	19	ENSDARG00000039997	15837035	ENSDART00000035538	cellular_component	protein tyrosine phosphatase type IVA, member 3 (ptp4a3), mRNA [Source:RefSeq_dna;Acc:NM_213181]	ptp4a3
-1	15819211	19	ENSDARG00000039997	15837035	ENSDART00000035538	protein amino acid dephosphorylation	protein tyrosine phosphatase type IVA, member 3 (ptp4a3), mRNA [Source:RefSeq_dna;Acc:NM_213181]	ptp4a3
-1	15819211	19	ENSDARG00000039997	15837035	ENSDART00000035538	protein tyrosine/serine/threonine phosphatase activity	protein tyrosine phosphatase type IVA, member 3 (ptp4a3), mRNA [Source:RefSeq_dna;Acc:NM_213181]	ptp4a3
-1	15888695	19	ENSDARG00000062305	15995483	ENSDART00000104027		Novel protein similar to vertebrate regulating synaptic membrane exocytosis 3 (RIMS3). [Source:Uniprot/SPTREMBL;Acc:Q1L8D4]	si:ch211-239d6.1
-1	15888695	19	ENSDARG00000062305	15995483	ENSDART00000089942		Novel protein similar to vertebrate regulating synaptic membrane exocytosis 3 (RIMS3). [Source:Uniprot/SPTREMBL;Acc:Q1L8D4]	si:ch211-239d6.1
-1	16076659	19	ENSDARG00000008503	16151626	ENSDART00000036854	molecular_function	glucocorticoid induced transcript 1 [Source:RefSeq_peptide;Acc:NP_001073419]	glcci1
-1	16076659	19	ENSDARG00000008503	16151626	ENSDART00000036854	cellular_component	glucocorticoid induced transcript 1 [Source:RefSeq_peptide;Acc:NP_001073419]	glcci1
-1	16076659	19	ENSDARG00000008503	16151626	ENSDART00000036854	biological_process	glucocorticoid induced transcript 1 [Source:RefSeq_peptide;Acc:NP_001073419]	glcci1
1	16189395	19	ENSDARG00000002613	16191462	ENSDART00000018553		hypothetical protein LOC393196 [Source:RefSeq_peptide;Acc:NP_956521]	zgc:56310
-1	16237293	19	ENSDARG00000062278	16243680	ENSDART00000089882		Novel protein similar to vertebrate core 1 synthase, glycoprotein-N- acetylgalactosamine 3-beta-galactosyltransferase, 1 (C1GALT1). [Source:Uniprot/SPTREMBL;Acc:A3KQK4]	A3KQK4_DANRE
1	16250962	19	ENSDARG00000036092	16272600	ENSDART00000052396	molecular_function	ACN9 protein homolog, mitochondrial precursor. [Source:Uniprot/SWISSPROT;Acc:Q5XIY4]	zgc:92826
1	16250962	19	ENSDARG00000036092	16272600	ENSDART00000052396	mitochondrion	ACN9 protein homolog, mitochondrial precursor. [Source:Uniprot/SWISSPROT;Acc:Q5XIY4]	zgc:92826
1	16250962	19	ENSDARG00000036092	16272600	ENSDART00000052396	biological_process	ACN9 protein homolog, mitochondrial precursor. [Source:Uniprot/SWISSPROT;Acc:Q5XIY4]	zgc:92826
1	16373996	19	ENSDARG00000014490	16377616	ENSDART00000014674		Novel protein similar to human tachykinin, 1 (Substance K, substance P, neurokinin 1, neurokinin 2, neuromedin L, neurokinin alpha, neuropeptide K, neuropeptide gamma) (TAC1). [Source:Uniprot/SPTREMBL;Acc:A3KQK1]	A3KQK1_DANRE
-1	16378727	19	ENSDARG00000016375	16402362	ENSDART00000022676	asparagine synthase (glutamine-hydrolyzing) activity	asparagine synthetase [Source:RefSeq_peptide;Acc:NP_957457]	asns
-1	16378727	19	ENSDARG00000016375	16402362	ENSDART00000022676	cellular_component	asparagine synthetase [Source:RefSeq_peptide;Acc:NP_957457]	asns
-1	16378727	19	ENSDARG00000016375	16402362	ENSDART00000022676	asparagine biosynthetic process	asparagine synthetase [Source:RefSeq_peptide;Acc:NP_957457]	asns
-1	16378727	19	ENSDARG00000016375	16402362	ENSDART00000022676	metabolic process	asparagine synthetase [Source:RefSeq_peptide;Acc:NP_957457]	asns
-1	16403888	19	ENSDARG00000007597	16418134	ENSDART00000002547	molecular_function	cappuccino homolog [Source:RefSeq_peptide;Acc:NP_001003475]	cno
-1	16403888	19	ENSDARG00000007597	16418134	ENSDART00000002547	cellular_component	cappuccino homolog [Source:RefSeq_peptide;Acc:NP_001003475]	cno
-1	16403888	19	ENSDARG00000007597	16418134	ENSDART00000002547	biological_process	cappuccino homolog [Source:RefSeq_peptide;Acc:NP_001003475]	cno
-1	16423702	19	ENSDARG00000036090	16497350	ENSDART00000052393	protein binding	par-6 partitioning defective 6-like protein gamma [Source:RefSeq_peptide;Acc:NP_997728]	pard6gb
-1	16423702	19	ENSDARG00000036090	16497350	ENSDART00000104013		par-6 partitioning defective 6-like protein gamma [Source:RefSeq_peptide;Acc:NP_997728]	pard6gb
1	16796994	19	ENSDARG00000062268	16880901	ENSDART00000089836	DNA binding	Novel protein similar to vertebrate Jumonji, AT rich interactive domain 2 (JARID2) (Fragment). [Source:Uniprot/SPTREMBL;Acc:Q1LVC2]	si:dkey-211c3.1
1	16796994	19	ENSDARG00000062268	16880901	ENSDART00000089836	intracellular	Novel protein similar to vertebrate Jumonji, AT rich interactive domain 2 (JARID2) (Fragment). [Source:Uniprot/SPTREMBL;Acc:Q1LVC2]	si:dkey-211c3.1
1	16796994	19	ENSDARG00000062268	16880901	ENSDART00000089836	nucleus	Novel protein similar to vertebrate Jumonji, AT rich interactive domain 2 (JARID2) (Fragment). [Source:Uniprot/SPTREMBL;Acc:Q1LVC2]	si:dkey-211c3.1
-1	16885884	19	ENSDARG00000055206	16959590	ENSDART00000104008	protein binding	hypothetical protein LOC556784 [Source:RefSeq_peptide;Acc:NP_001038279]	si:ch211-285p6.1
-1	16885884	19	ENSDARG00000055206	16959590	ENSDART00000104008	cytoplasm	hypothetical protein LOC556784 [Source:RefSeq_peptide;Acc:NP_001038279]	si:ch211-285p6.1
1	17061866	19	ENSDARG00000008859	17099786	ENSDART00000013497	protein binding	E3 ubiquitin-protein ligase MYLIP (EC 6.3.2.-) (Myosin regulatory light chain-interacting protein) (MIR). [Source:Uniprot/SWISSPROT;Acc:Q6TEM9]	mylip
1	17061866	19	ENSDARG00000008859	17099786	ENSDART00000013497	cytoplasm	E3 ubiquitin-protein ligase MYLIP (EC 6.3.2.-) (Myosin regulatory light chain-interacting protein) (MIR). [Source:Uniprot/SWISSPROT;Acc:Q6TEM9]	mylip
1	17061866	19	ENSDARG00000008859	17099786	ENSDART00000013497	cytoskeleton	E3 ubiquitin-protein ligase MYLIP (EC 6.3.2.-) (Myosin regulatory light chain-interacting protein) (MIR). [Source:Uniprot/SWISSPROT;Acc:Q6TEM9]	mylip
1	17061866	19	ENSDARG00000008859	17099786	ENSDART00000013497	zinc ion transport	E3 ubiquitin-protein ligase MYLIP (EC 6.3.2.-) (Myosin regulatory light chain-interacting protein) (MIR). [Source:Uniprot/SWISSPROT;Acc:Q6TEM9]	mylip
1	17061866	19	ENSDARG00000008859	17099786	ENSDART00000013497	gastrulation	E3 ubiquitin-protein ligase MYLIP (EC 6.3.2.-) (Myosin regulatory light chain-interacting protein) (MIR). [Source:Uniprot/SWISSPROT;Acc:Q6TEM9]	mylip
1	17061866	19	ENSDARG00000008859	17099786	ENSDART00000013497	zinc ion binding	E3 ubiquitin-protein ligase MYLIP (EC 6.3.2.-) (Myosin regulatory light chain-interacting protein) (MIR). [Source:Uniprot/SWISSPROT;Acc:Q6TEM9]	mylip
1	17061866	19	ENSDARG00000008859	17099786	ENSDART00000013497	ligase activity	E3 ubiquitin-protein ligase MYLIP (EC 6.3.2.-) (Myosin regulatory light chain-interacting protein) (MIR). [Source:Uniprot/SWISSPROT;Acc:Q6TEM9]	mylip
1	17061866	19	ENSDARG00000008859	17099786	ENSDART00000013497	metal ion binding	E3 ubiquitin-protein ligase MYLIP (EC 6.3.2.-) (Myosin regulatory light chain-interacting protein) (MIR). [Source:Uniprot/SWISSPROT;Acc:Q6TEM9]	mylip
1	17145918	19	ENSDARG00000031751	17348524	ENSDART00000041298	protein kinase activity	similar to membrane guanylyl cyclase OlGC7 [Source:RefSeq_peptide;Acc:NP_001038402]	si:dkey-27c15.1
1	17145918	19	ENSDARG00000031751	17348524	ENSDART00000041298	receptor activity	similar to membrane guanylyl cyclase OlGC7 [Source:RefSeq_peptide;Acc:NP_001038402]	si:dkey-27c15.1
1	17145918	19	ENSDARG00000031751	17348524	ENSDART00000041298	ATP binding	similar to membrane guanylyl cyclase OlGC7 [Source:RefSeq_peptide;Acc:NP_001038402]	si:dkey-27c15.1
1	17145918	19	ENSDARG00000031751	17348524	ENSDART00000041298	protein amino acid phosphorylation	similar to membrane guanylyl cyclase OlGC7 [Source:RefSeq_peptide;Acc:NP_001038402]	si:dkey-27c15.1
1	17145918	19	ENSDARG00000031751	17348524	ENSDART00000041298	intracellular signaling cascade	similar to membrane guanylyl cyclase OlGC7 [Source:RefSeq_peptide;Acc:NP_001038402]	si:dkey-27c15.1
1	17145918	19	ENSDARG00000031751	17348524	ENSDART00000041298	peptide receptor activity, G-protein coupled	similar to membrane guanylyl cyclase OlGC7 [Source:RefSeq_peptide;Acc:NP_001038402]	si:dkey-27c15.1
1	17145918	19	ENSDARG00000031751	17348524	ENSDART00000041298	cyclic nucleotide biosynthetic process	similar to membrane guanylyl cyclase OlGC7 [Source:RefSeq_peptide;Acc:NP_001038402]	si:dkey-27c15.1
1	17145918	19	ENSDARG00000031751	17348524	ENSDART00000041298	membrane	similar to membrane guanylyl cyclase OlGC7 [Source:RefSeq_peptide;Acc:NP_001038402]	si:dkey-27c15.1
1	17145918	19	ENSDARG00000031751	17348524	ENSDART00000041298	phosphorus-oxygen lyase activity	similar to membrane guanylyl cyclase OlGC7 [Source:RefSeq_peptide;Acc:NP_001038402]	si:dkey-27c15.1
1	17361572	19	ENSDARG00000016811	17395066	ENSDART00000067793		Integrator complex subunit 3 (Int3). [Source:Uniprot/SWISSPROT;Acc:Q1LXC9]	ints3
1	17403061	19	ENSDARG00000056847	17436268	ENSDART00000079410	nucleus	Novel protein (Fragment). [Source:Uniprot/SPTREMBL;Acc:Q1LXD0]	si:dkey-27c15.3
1	17403061	19	ENSDARG00000056847	17436268	ENSDART00000079410	regulation of transcription, DNA-dependent	Novel protein (Fragment). [Source:Uniprot/SPTREMBL;Acc:Q1LXD0]	si:dkey-27c15.3
1	17439302	19	ENSDARG00000033599	17451604	ENSDART00000049020	endoplasmic reticulum	hypothetical protein LOC445123 [Source:RefSeq_peptide;Acc:NP_001003517]	zgc:100906
1	17439302	19	ENSDARG00000033599	17451604	ENSDART00000049020	electron carrier activity	hypothetical protein LOC445123 [Source:RefSeq_peptide;Acc:NP_001003517]	zgc:100906
1	17439302	19	ENSDARG00000033599	17451604	ENSDART00000049020	protein disulfide oxidoreductase activity	hypothetical protein LOC445123 [Source:RefSeq_peptide;Acc:NP_001003517]	zgc:100906
1	17439302	19	ENSDARG00000033599	17451604	ENSDART00000049020	isomerase activity	hypothetical protein LOC445123 [Source:RefSeq_peptide;Acc:NP_001003517]	zgc:100906
1	17439302	19	ENSDARG00000033599	17451604	ENSDART00000049020	cell redox homeostasis	hypothetical protein LOC445123 [Source:RefSeq_peptide;Acc:NP_001003517]	zgc:100906
-1	17451509	19	ENSDARG00000046112	17457557	ENSDART00000067792	protein kinase CK2 complex	Casein kinase II subunit beta (CK II beta). [Source:Uniprot/SWISSPROT;Acc:Q91398]	ck2b
-1	17451509	19	ENSDARG00000046112	17457557	ENSDART00000067792	protein kinase CK2 regulator activity	Casein kinase II subunit beta (CK II beta). [Source:Uniprot/SWISSPROT;Acc:Q91398]	ck2b
-1	17451509	19	ENSDARG00000046112	17457557	ENSDART00000067792	kinase activity	Casein kinase II subunit beta (CK II beta). [Source:Uniprot/SWISSPROT;Acc:Q91398]	ck2b
-1	17464113	19	ENSDARG00000031494	17491078	ENSDART00000043776		Novel protein similar to vertebrate HLA-B associated transcript 2 (BAT2). [Source:Uniprot/SPTREMBL;Acc:Q1LWP7]	bat2
-1	17464113	19	ENSDARG00000031494	17491078	ENSDART00000103967		Novel protein similar to vertebrate HLA-B associated transcript 2 (BAT2). [Source:Uniprot/SPTREMBL;Acc:Q1LWP7]	bat2
-1	17531413	19	ENSDARG00000008832	17544854	ENSDART00000002464		neuraminidase 1 [Source:RefSeq_peptide;Acc:NP_001038374]	neu1
-1	17579246	19	ENSDARG00000062208	17584860	ENSDART00000089699		Novel protein similar to vertebrate chromosome 6 open reading frame 31 (C6orf31) (Fragment). [Source:Uniprot/SPTREMBL;Acc:Q1LWQ0]	prrt1
-1	17594093	19	ENSDARG00000062206	17644199	ENSDART00000089609	nucleic acid binding	hypothetical protein LOC559653 [Source:RefSeq_peptide;Acc:NP_001038366]	skiv2l
-1	17594093	19	ENSDARG00000062206	17644199	ENSDART00000089609	helicase activity	hypothetical protein LOC559653 [Source:RefSeq_peptide;Acc:NP_001038366]	skiv2l
-1	17594093	19	ENSDARG00000062206	17644199	ENSDART00000089609	ATP binding	hypothetical protein LOC559653 [Source:RefSeq_peptide;Acc:NP_001038366]	skiv2l
-1	17594093	19	ENSDARG00000062206	17644199	ENSDART00000089609	ATP-dependent helicase activity	hypothetical protein LOC559653 [Source:RefSeq_peptide;Acc:NP_001038366]	skiv2l
1	17644464	19	ENSDARG00000004343	17652816	ENSDART00000047649	nucleotide binding	RD RNA binding protein [Source:RefSeq_peptide;Acc:NP_001002375]	rdbp
1	17644464	19	ENSDARG00000004343	17652816	ENSDART00000047649	nucleic acid binding	RD RNA binding protein [Source:RefSeq_peptide;Acc:NP_001002375]	rdbp
1	17644464	19	ENSDARG00000004343	17652816	ENSDART00000047649	cellular_component	RD RNA binding protein [Source:RefSeq_peptide;Acc:NP_001002375]	rdbp
-1	17658695	19	ENSDARG00000056787	17665071	ENSDART00000079344	nucleic acid binding	hypothetical protein LOC559143 [Source:RefSeq_peptide;Acc:NP_001038352]	si:ch211-222e23.6
-1	17658695	19	ENSDARG00000056787	17665071	ENSDART00000079344	protein binding	hypothetical protein LOC559143 [Source:RefSeq_peptide;Acc:NP_001038352]	si:ch211-222e23.6
-1	17658695	19	ENSDARG00000056787	17665071	ENSDART00000079344	intracellular	hypothetical protein LOC559143 [Source:RefSeq_peptide;Acc:NP_001038352]	si:ch211-222e23.6
-1	17658695	19	ENSDARG00000056787	17665071	ENSDART00000079344	zinc ion binding	hypothetical protein LOC559143 [Source:RefSeq_peptide;Acc:NP_001038352]	si:ch211-222e23.6
-1	17678925	19	ENSDARG00000070658	17684563	ENSDART00000103955	nucleic acid binding	hypothetical protein LOC559081 [Source:RefSeq_peptide;Acc:NP_001038349]	si:ch211-222e23.7
-1	17678925	19	ENSDARG00000070658	17684563	ENSDART00000103955	protein binding	hypothetical protein LOC559081 [Source:RefSeq_peptide;Acc:NP_001038349]	si:ch211-222e23.7
-1	17678925	19	ENSDARG00000070658	17684563	ENSDART00000103955	intracellular	hypothetical protein LOC559081 [Source:RefSeq_peptide;Acc:NP_001038349]	si:ch211-222e23.7
-1	17678925	19	ENSDARG00000070658	17684563	ENSDART00000103955	zinc ion binding	hypothetical protein LOC559081 [Source:RefSeq_peptide;Acc:NP_001038349]	si:ch211-222e23.7
-1	17689080	19	ENSDARG00000015290	17727924	ENSDART00000089540		Novel protein similar to vertebrate SAC1 suppressor of actin mutations 1-like (Yeast) (SACM1L). [Source:Uniprot/SPTREMBL;Acc:Q1L8A6]	si:ch211-222e23.8
-1	17689080	19	ENSDARG00000015290	17727924	ENSDART00000052363		Novel protein similar to vertebrate SAC1 suppressor of actin mutations 1-like (Yeast) (SACM1L). [Source:Uniprot/SPTREMBL;Acc:Q1L8A6]	si:ch211-222e23.8
1	17740603	19	ENSDARG00000009511	17745190	ENSDART00000025847	cytokine activity	tumor necrosis factor, alpha [Source:RefSeq_peptide;Acc:NP_998024]	tnfa
1	17740603	19	ENSDARG00000009511	17745190	ENSDART00000025847	tumor necrosis factor receptor binding	tumor necrosis factor, alpha [Source:RefSeq_peptide;Acc:NP_998024]	tnfa
1	17740603	19	ENSDARG00000009511	17745190	ENSDART00000025847	extracellular region	tumor necrosis factor, alpha [Source:RefSeq_peptide;Acc:NP_998024]	tnfa
1	17740603	19	ENSDARG00000009511	17745190	ENSDART00000025847	immune response	tumor necrosis factor, alpha [Source:RefSeq_peptide;Acc:NP_998024]	tnfa
1	17740603	19	ENSDARG00000009511	17745190	ENSDART00000025847	response to virus	tumor necrosis factor, alpha [Source:RefSeq_peptide;Acc:NP_998024]	tnfa
1	17740603	19	ENSDARG00000009511	17745190	ENSDART00000025847	membrane	tumor necrosis factor, alpha [Source:RefSeq_peptide;Acc:NP_998024]	tnfa
1	17740603	19	ENSDARG00000009511	17745190	ENSDART00000025847	response to arsenic	tumor necrosis factor, alpha [Source:RefSeq_peptide;Acc:NP_998024]	tnfa
-1	17762441	19	ENSDARG00000016667	17911602	ENSDART00000045616	receptor activity	Novel protein similar to vertebrate gamma-aminobutyric acid (GABA) B receptor, 1 (GABBR1) (Fragment). [Source:Uniprot/SPTREMBL;Acc:Q1LWN6]	si:ch211-127d20.2
-1	17762441	19	ENSDARG00000016667	17911602	ENSDART00000045616	GABA-B receptor activity	Novel protein similar to vertebrate gamma-aminobutyric acid (GABA) B receptor, 1 (GABBR1) (Fragment). [Source:Uniprot/SPTREMBL;Acc:Q1LWN6]	si:ch211-127d20.2
-1	17762441	19	ENSDARG00000016667	17911602	ENSDART00000045616	metabotropic glutamate, GABA-B-like receptor activity	Novel protein similar to vertebrate gamma-aminobutyric acid (GABA) B receptor, 1 (GABBR1) (Fragment). [Source:Uniprot/SPTREMBL;Acc:Q1LWN6]	si:ch211-127d20.2
-1	17762441	19	ENSDARG00000016667	17911602	ENSDART00000045616	membrane	Novel protein similar to vertebrate gamma-aminobutyric acid (GABA) B receptor, 1 (GABBR1) (Fragment). [Source:Uniprot/SPTREMBL;Acc:Q1LWN6]	si:ch211-127d20.2
-1	18008343	19	ENSDARG00000007136	18035763	ENSDART00000037169		Novel protein (Fragment). [Source:Uniprot/SPTREMBL;Acc:Q1LWR2]	si:ch211-225n7.1
-1	18037768	19	ENSDARG00000036071	18055631	ENSDART00000052359	RNA polymerase II transcription factor activity	general transcription factor IIH, polypeptide 4 [Source:RefSeq_peptide;Acc:NP_956221]	gtf2h4
-1	18037768	19	ENSDARG00000036071	18055631	ENSDART00000052359	nucleus	general transcription factor IIH, polypeptide 4 [Source:RefSeq_peptide;Acc:NP_956221]	gtf2h4
-1	18037768	19	ENSDARG00000036071	18055631	ENSDART00000052359	DNA repair	general transcription factor IIH, polypeptide 4 [Source:RefSeq_peptide;Acc:NP_956221]	gtf2h4
-1	18037768	19	ENSDARG00000036071	18055631	ENSDART00000052359	regulation of transcription, DNA-dependent	general transcription factor IIH, polypeptide 4 [Source:RefSeq_peptide;Acc:NP_956221]	gtf2h4
-1	18055828	19	ENSDARG00000036070	18061145	ENSDART00000052358	DNA binding	hypothetical protein LOC541428 [Source:RefSeq_peptide;Acc:NP_001013572]	zgc:110825
-1	18055828	19	ENSDARG00000036070	18061145	ENSDART00000052358	RNA polymerase II transcription factor activity	hypothetical protein LOC541428 [Source:RefSeq_peptide;Acc:NP_001013572]	zgc:110825
-1	18055828	19	ENSDARG00000036070	18061145	ENSDART00000052358	DNA-directed RNA polymerase activity	hypothetical protein LOC541428 [Source:RefSeq_peptide;Acc:NP_001013572]	zgc:110825
-1	18055828	19	ENSDARG00000036070	18061145	ENSDART00000052358	transcription	hypothetical protein LOC541428 [Source:RefSeq_peptide;Acc:NP_001013572]	zgc:110825
-1	18055828	19	ENSDARG00000036070	18061145	ENSDART00000052358	RNA elongation	hypothetical protein LOC541428 [Source:RefSeq_peptide;Acc:NP_001013572]	zgc:110825
-1	18055828	19	ENSDARG00000036070	18061145	ENSDART00000052358	regulation of transcription, DNA-dependent	hypothetical protein LOC541428 [Source:RefSeq_peptide;Acc:NP_001013572]	zgc:110825
-1	18055828	19	ENSDARG00000036070	18061145	ENSDART00000052358	zinc ion binding	hypothetical protein LOC541428 [Source:RefSeq_peptide;Acc:NP_001013572]	zgc:110825
-1	18055828	19	ENSDARG00000036070	18061145	ENSDART00000052358	transcription regulator activity	hypothetical protein LOC541428 [Source:RefSeq_peptide;Acc:NP_001013572]	zgc:110825
-1	18055828	19	ENSDARG00000036070	18061145	ENSDART00000052358	regulation of transcription	hypothetical protein LOC541428 [Source:RefSeq_peptide;Acc:NP_001013572]	zgc:110825
1	18061178	19	ENSDARG00000036069	18078971	ENSDART00000052355	nucleic acid binding	HLA-B associated transcript 1 [Source:RefSeq_peptide;Acc:NP_957237]	bat1
1	18061178	19	ENSDARG00000036069	18078971	ENSDART00000052355	helicase activity	HLA-B associated transcript 1 [Source:RefSeq_peptide;Acc:NP_957237]	bat1
1	18061178	19	ENSDARG00000036069	18078971	ENSDART00000052355	ATP binding	HLA-B associated transcript 1 [Source:RefSeq_peptide;Acc:NP_957237]	bat1
1	18061178	19	ENSDARG00000036069	18078971	ENSDART00000052355	cellular_component	HLA-B associated transcript 1 [Source:RefSeq_peptide;Acc:NP_957237]	bat1
1	18061178	19	ENSDARG00000036069	18078971	ENSDART00000052355	ATP-dependent helicase activity	HLA-B associated transcript 1 [Source:RefSeq_peptide;Acc:NP_957237]	bat1
1	18061178	19	ENSDARG00000036069	18078971	ENSDART00000052355	biological_process	HLA-B associated transcript 1 [Source:RefSeq_peptide;Acc:NP_957237]	bat1
1	18061178	19	ENSDARG00000036069	18078971	ENSDART00000052355	hydrolase activity	HLA-B associated transcript 1 [Source:RefSeq_peptide;Acc:NP_957237]	bat1
-1	18092828	19	ENSDARG00000036065	18102914	ENSDART00000103940	molecular_function	mannoside acetylglucosaminyltransferase 1 [Source:RefSeq_peptide;Acc:NP_001073440]	zgc:153912
-1	18092828	19	ENSDARG00000036065	18102914	ENSDART00000103940	cellular_component	mannoside acetylglucosaminyltransferase 1 [Source:RefSeq_peptide;Acc:NP_001073440]	zgc:153912
-1	18092828	19	ENSDARG00000036065	18102914	ENSDART00000103940	biological_process	mannoside acetylglucosaminyltransferase 1 [Source:RefSeq_peptide;Acc:NP_001073440]	zgc:153912
-1	18092828	19	ENSDARG00000036065	18102914	ENSDART00000052353		mannoside acetylglucosaminyltransferase 1 [Source:RefSeq_peptide;Acc:NP_001073440]	zgc:153912
-1	18132754	19	ENSDARG00000056717	18166440	ENSDART00000079251		Novel protein similar to vertebrate valyl-tRNA synthetase 2-like (VARS2L) (Fragment). [Source:Uniprot/SPTREMBL;Acc:A3KQ02]	A3KQ02_DANRE
1	18169854	19	ENSDARG00000036063	18174860	ENSDART00000052352	molecular_function	Protein phosphatase 1 regulatory subunit 11. [Source:Uniprot/SWISSPROT;Acc:Q568K2]	zgc:110245
1	18169854	19	ENSDARG00000036063	18174860	ENSDART00000052352	cellular_component	Protein phosphatase 1 regulatory subunit 11. [Source:Uniprot/SWISSPROT;Acc:Q568K2]	zgc:110245
1	18169854	19	ENSDARG00000036063	18174860	ENSDART00000052352	biological_process	Protein phosphatase 1 regulatory subunit 11. [Source:Uniprot/SWISSPROT;Acc:Q568K2]	zgc:110245
-1	18183350	19	ENSDARG00000070645	18310185	ENSDART00000103935		Novel protein containing a galactose binding lectin domain. [Source:Uniprot/SPTREMBL;Acc:A3KQ79]	A3KQ79_DANRE
-1	18183350	19	ENSDARG00000070645	18310185	ENSDART00000103933		Novel protein containing a galactose binding lectin domain. [Source:Uniprot/SPTREMBL;Acc:A3KQ79]	A3KQ79_DANRE
-1	18185638	19	ENSDARG00000064820	18185704	ENSDART00000094499		Small nucleolar RNA SNORD52 [Source: RFAM 8.0]	SNORD52
-1	18186326	19	ENSDARG00000065160	18186392	ENSDART00000094829		Small nucleolar RNA SNORD52 [Source: RFAM 8.0]	SNORD52
-1	18189156	19	ENSDARG00000066683	18189222	ENSDART00000096327		Small nucleolar RNA SNORD52 [Source: RFAM 8.0]	SNORD52
1	18201108	19	ENSDARG00000004472	18236920	ENSDART00000049368	molecular_function	hypothetical protein LOC406389 [Source:RefSeq_peptide;Acc:NP_998423]	zgc:65893
1	18201108	19	ENSDARG00000004472	18236920	ENSDART00000049368	cellular_component	hypothetical protein LOC406389 [Source:RefSeq_peptide;Acc:NP_998423]	zgc:65893
1	18201108	19	ENSDARG00000004472	18236920	ENSDART00000049368	biological_process	hypothetical protein LOC406389 [Source:RefSeq_peptide;Acc:NP_998423]	zgc:65893
1	18201108	19	ENSDARG00000004472	18236920	ENSDART00000103922		hypothetical protein LOC406389 [Source:RefSeq_peptide;Acc:NP_998423]	zgc:65893
1	18201108	19	ENSDARG00000004472	18236920	ENSDART00000050209	molecular_function	hypothetical protein LOC406389 [Source:RefSeq_peptide;Acc:NP_998423]	zgc:65893
1	18201108	19	ENSDARG00000004472	18236920	ENSDART00000050209	cellular_component	hypothetical protein LOC406389 [Source:RefSeq_peptide;Acc:NP_998423]	zgc:65893
1	18201108	19	ENSDARG00000004472	18236920	ENSDART00000050209	biological_process	hypothetical protein LOC406389 [Source:RefSeq_peptide;Acc:NP_998423]	zgc:65893
-1	18244402	19	ENSDARG00000070638	18262226	ENSDART00000103921		Novel protein similar to vertebrate regulator of G-protein signalling family. [Source:Uniprot/SPTREMBL;Acc:A3KPZ9]	A3KPZ9_DANRE
-1	18270068	19	ENSDARG00000070637	18272094	ENSDART00000103919		Novel protein containing a galactose binding lectin domain. [Source:Uniprot/SPTREMBL;Acc:A3KQ74]	A3KQ74_DANRE
-1	18283252	19	ENSDARG00000070635	18290031	ENSDART00000103915		Novel protein containing a galactose binding lectin domain. [Source:Uniprot/SPTREMBL;Acc:A3KQ75]	A3KQ75_DANRE
-1	18283252	19	ENSDARG00000070635	18290031	ENSDART00000103914		Novel protein containing a galactose binding lectin domain. [Source:Uniprot/SPTREMBL;Acc:A3KQ75]	A3KQ75_DANRE
-1	18289817	19	ENSDARG00000070633	18291185	ENSDART00000103913
-1	18298979	19	ENSDARG00000070632	18301153	ENSDART00000103909		MpV17 transgene, murine homolog, glomerulosclerosis (mpv17), mRNA [Source:RefSeq_dna;Acc:NM_201165]	mpv17
-1	18298979	19	ENSDARG00000070632	18301153	ENSDART00000103908		MpV17 transgene, murine homolog, glomerulosclerosis (mpv17), mRNA [Source:RefSeq_dna;Acc:NM_201165]	mpv17
-1	18331280	19	ENSDARG00000014588	18418168	ENSDART00000046166	adenylate cyclase activity	Novel protein similar to vertebrate adenylate cyclase 2 (Brain) (ADCY2) (Fragment). [Source:Uniprot/SPTREMBL;Acc:Q1L8K1]	adcy2b
-1	18331280	19	ENSDARG00000014588	18418168	ENSDART00000046166	intracellular signaling cascade	Novel protein similar to vertebrate adenylate cyclase 2 (Brain) (ADCY2) (Fragment). [Source:Uniprot/SPTREMBL;Acc:Q1L8K1]	adcy2b
-1	18331280	19	ENSDARG00000014588	18418168	ENSDART00000046166	cyclic nucleotide biosynthetic process	Novel protein similar to vertebrate adenylate cyclase 2 (Brain) (ADCY2) (Fragment). [Source:Uniprot/SPTREMBL;Acc:Q1L8K1]	adcy2b
-1	18331280	19	ENSDARG00000014588	18418168	ENSDART00000046166	ATP synthesis coupled proton transport	Novel protein similar to vertebrate adenylate cyclase 2 (Brain) (ADCY2) (Fragment). [Source:Uniprot/SPTREMBL;Acc:Q1L8K1]	adcy2b
-1	18331280	19	ENSDARG00000014588	18418168	ENSDART00000046166	membrane	Novel protein similar to vertebrate adenylate cyclase 2 (Brain) (ADCY2) (Fragment). [Source:Uniprot/SPTREMBL;Acc:Q1L8K1]	adcy2b
-1	18331280	19	ENSDARG00000014588	18418168	ENSDART00000046166	integral to membrane	Novel protein similar to vertebrate adenylate cyclase 2 (Brain) (ADCY2) (Fragment). [Source:Uniprot/SPTREMBL;Acc:Q1L8K1]	adcy2b
-1	18331280	19	ENSDARG00000014588	18418168	ENSDART00000046166	proton-transporting two-sector ATPase complex	Novel protein similar to vertebrate adenylate cyclase 2 (Brain) (ADCY2) (Fragment). [Source:Uniprot/SPTREMBL;Acc:Q1L8K1]	adcy2b
-1	18331280	19	ENSDARG00000014588	18418168	ENSDART00000046166	phosphorus-oxygen lyase activity	Novel protein similar to vertebrate adenylate cyclase 2 (Brain) (ADCY2) (Fragment). [Source:Uniprot/SPTREMBL;Acc:Q1L8K1]	adcy2b
-1	18331280	19	ENSDARG00000014588	18418168	ENSDART00000046166	hydrogen ion transporting ATP synthase activity, rotational mechanism	Novel protein similar to vertebrate adenylate cyclase 2 (Brain) (ADCY2) (Fragment). [Source:Uniprot/SPTREMBL;Acc:Q1L8K1]	adcy2b
-1	18331280	19	ENSDARG00000014588	18418168	ENSDART00000046166	hydrogen ion transporting ATPase activity, rotational mechanism	Novel protein similar to vertebrate adenylate cyclase 2 (Brain) (ADCY2) (Fragment). [Source:Uniprot/SPTREMBL;Acc:Q1L8K1]	adcy2b
-1	18331280	19	ENSDARG00000014588	18418168	ENSDART00000084262		Novel protein similar to vertebrate adenylate cyclase 2 (Brain) (ADCY2) (Fragment). [Source:Uniprot/SPTREMBL;Acc:Q1L8K1]	adcy2b
-1	18528772	19	ENSDARG00000062114	18549098	ENSDART00000089425		DNA polymerase sigma (EC 2.7.7.7) (Topoisomerase-related function protein 4-1) (TRF4-1) (LAK-1) (DNA polymerase kappa). [Source:Uniprot/SWISSPROT;Acc:Q5XG87]	POLS
-1	18565629	19	ENSDARG00000020509	18579369	ENSDART00000011866		steroid-5-alpha-reductase, alpha polypeptide 1 (3-oxo-5 alpha-steroid delta 4-dehydrogenase alpha 1) [Source:RefSeq_peptide;Acc:NP_001070121]	srd5a1
-1	18565629	19	ENSDARG00000020509	18579369	ENSDART00000103898	molecular_function	steroid-5-alpha-reductase, alpha polypeptide 1 (3-oxo-5 alpha-steroid delta 4-dehydrogenase alpha 1) [Source:RefSeq_peptide;Acc:NP_001070121]	srd5a1
-1	18565629	19	ENSDARG00000020509	18579369	ENSDART00000103898	cellular_component	steroid-5-alpha-reductase, alpha polypeptide 1 (3-oxo-5 alpha-steroid delta 4-dehydrogenase alpha 1) [Source:RefSeq_peptide;Acc:NP_001070121]	srd5a1
-1	18565629	19	ENSDARG00000020509	18579369	ENSDART00000103898	biological_process	steroid-5-alpha-reductase, alpha polypeptide 1 (3-oxo-5 alpha-steroid delta 4-dehydrogenase alpha 1) [Source:RefSeq_peptide;Acc:NP_001070121]	srd5a1
1	18580220	19	ENSDARG00000056665	18623863	ENSDART00000079181		NOL1/NOP2/Sun domain family, member 2 [Source:RefSeq_peptide;Acc:NP_956005]	nsun2
1	18580220	19	ENSDARG00000056665	18623863	ENSDART00000103892	molecular_function	NOL1/NOP2/Sun domain family, member 2 [Source:RefSeq_peptide;Acc:NP_956005]	nsun2
1	18580220	19	ENSDARG00000056665	18623863	ENSDART00000103892	cellular_component	NOL1/NOP2/Sun domain family, member 2 [Source:RefSeq_peptide;Acc:NP_956005]	nsun2
1	18580220	19	ENSDARG00000056665	18623863	ENSDART00000103892	biological_process	NOL1/NOP2/Sun domain family, member 2 [Source:RefSeq_peptide;Acc:NP_956005]	nsun2
1	18692288	19	ENSDARG00000070623	18696079	ENSDART00000103887	molecular_function	transcriptional mediator complex subunit 10 [Source:RefSeq_peptide;Acc:NP_001017699]	med10
1	18692288	19	ENSDARG00000070623	18696079	ENSDART00000103887	cellular_component	transcriptional mediator complex subunit 10 [Source:RefSeq_peptide;Acc:NP_001017699]	med10
1	18692288	19	ENSDARG00000070623	18696079	ENSDART00000103887	heart development	transcriptional mediator complex subunit 10 [Source:RefSeq_peptide;Acc:NP_001017699]	med10
-1	18790021	19	ENSDARG00000070619	18791198	ENSDART00000103885		Soluble neuropilin 2b2. [Source:Uniprot/SPTREMBL;Acc:Q6T492]	nrp2b
-1	18807689	19	ENSDARG00000056594	18810693	ENSDART00000079114	DNA binding	iroquois homeobox protein 1, b [Source:RefSeq_peptide;Acc:NP_571898]	irx1b
-1	18807689	19	ENSDARG00000056594	18810693	ENSDART00000079114	transcription factor activity	iroquois homeobox protein 1, b [Source:RefSeq_peptide;Acc:NP_571898]	irx1b
-1	18807689	19	ENSDARG00000056594	18810693	ENSDART00000079114	nucleus	iroquois homeobox protein 1, b [Source:RefSeq_peptide;Acc:NP_571898]	irx1b
-1	18807689	19	ENSDARG00000056594	18810693	ENSDART00000079114	transcription	iroquois homeobox protein 1, b [Source:RefSeq_peptide;Acc:NP_571898]	irx1b
-1	18807689	19	ENSDARG00000056594	18810693	ENSDART00000079114	transcription termination	iroquois homeobox protein 1, b [Source:RefSeq_peptide;Acc:NP_571898]	irx1b
-1	18807689	19	ENSDARG00000056594	18810693	ENSDART00000079114	regulation of transcription, DNA-dependent	iroquois homeobox protein 1, b [Source:RefSeq_peptide;Acc:NP_571898]	irx1b
-1	18807689	19	ENSDARG00000056594	18810693	ENSDART00000079114	transcription antitermination	iroquois homeobox protein 1, b [Source:RefSeq_peptide;Acc:NP_571898]	irx1b
-1	18807689	19	ENSDARG00000056594	18810693	ENSDART00000079114	sequence-specific DNA binding	iroquois homeobox protein 1, b [Source:RefSeq_peptide;Acc:NP_571898]	irx1b
-1	18807689	19	ENSDARG00000056594	18810693	ENSDART00000079114	regulation of transcription	iroquois homeobox protein 1, b [Source:RefSeq_peptide;Acc:NP_571898]	irx1b
-1	18807689	19	ENSDARG00000056594	18810693	ENSDART00000103873		iroquois homeobox protein 1, b [Source:RefSeq_peptide;Acc:NP_571898]	irx1b
1	18936134	19	ENSDARG00000036051	18941992	ENSDART00000052338	DNA binding	iroquois homeobox protein 4b [Source:RefSeq_peptide;Acc:NP_001018329]	irx4b
1	18936134	19	ENSDARG00000036051	18941992	ENSDART00000052338	transcription factor activity	iroquois homeobox protein 4b [Source:RefSeq_peptide;Acc:NP_001018329]	irx4b
1	18936134	19	ENSDARG00000036051	18941992	ENSDART00000052338	nucleus	iroquois homeobox protein 4b [Source:RefSeq_peptide;Acc:NP_001018329]	irx4b
1	18936134	19	ENSDARG00000036051	18941992	ENSDART00000052338	transcription	iroquois homeobox protein 4b [Source:RefSeq_peptide;Acc:NP_001018329]	irx4b
1	18936134	19	ENSDARG00000036051	18941992	ENSDART00000052338	transcription termination	iroquois homeobox protein 4b [Source:RefSeq_peptide;Acc:NP_001018329]	irx4b
1	18936134	19	ENSDARG00000036051	18941992	ENSDART00000052338	regulation of transcription, DNA-dependent	iroquois homeobox protein 4b [Source:RefSeq_peptide;Acc:NP_001018329]	irx4b
1	18936134	19	ENSDARG00000036051	18941992	ENSDART00000052338	transcription antitermination	iroquois homeobox protein 4b [Source:RefSeq_peptide;Acc:NP_001018329]	irx4b
1	18936134	19	ENSDARG00000036051	18941992	ENSDART00000052338	sequence-specific DNA binding	iroquois homeobox protein 4b [Source:RefSeq_peptide;Acc:NP_001018329]	irx4b
1	18936134	19	ENSDARG00000036051	18941992	ENSDART00000052338	regulation of transcription	iroquois homeobox protein 4b [Source:RefSeq_peptide;Acc:NP_001018329]	irx4b
-1	18961234	19	ENSDARG00000056583	18963908	ENSDART00000079104	molecular_function	NADH dehydrogenase (ubiquinone) Fe-S protein 6 [Source:RefSeq_peptide;Acc:NP_001004651]	ndufs6
-1	18961234	19	ENSDARG00000056583	18963908	ENSDART00000079104	cellular_component	NADH dehydrogenase (ubiquinone) Fe-S protein 6 [Source:RefSeq_peptide;Acc:NP_001004651]	ndufs6
-1	18961234	19	ENSDARG00000056583	18963908	ENSDART00000079104	ubiquinone biosynthetic process	NADH dehydrogenase (ubiquinone) Fe-S protein 6 [Source:RefSeq_peptide;Acc:NP_001004651]	ndufs6
1	18964154	19	ENSDARG00000070607	18968685	ENSDART00000103862		Novel protein similar to vertebrate mitochondrial ribosomal protein L36 (MRPL36). [Source:Uniprot/SPTREMBL;Acc:Q1LWG3]	Q1LWG3_DANRE
1	18971475	19	ENSDARG00000011506	19014202	ENSDART00000103855	molecular_function	1-acylglycerophosphocholine O-acyltransferase 1 (EC 2.3.1.23) (Lung- type acyl-coa:lysophosphatidylcholine acyltransferase 1) (Acyltransferase-like 2). [Source:Uniprot/SWISSPROT;Acc:Q1LWG4]	aytl2
1	18971475	19	ENSDARG00000011506	19014202	ENSDART00000103855	cellular_component	1-acylglycerophosphocholine O-acyltransferase 1 (EC 2.3.1.23) (Lung- type acyl-coa:lysophosphatidylcholine acyltransferase 1) (Acyltransferase-like 2). [Source:Uniprot/SWISSPROT;Acc:Q1LWG4]	aytl2
1	18971475	19	ENSDARG00000011506	19014202	ENSDART00000103855	biological_process	1-acylglycerophosphocholine O-acyltransferase 1 (EC 2.3.1.23) (Lung- type acyl-coa:lysophosphatidylcholine acyltransferase 1) (Acyltransferase-like 2). [Source:Uniprot/SWISSPROT;Acc:Q1LWG4]	aytl2
1	18971475	19	ENSDARG00000011506	19014202	ENSDART00000009431		1-acylglycerophosphocholine O-acyltransferase 1 (EC 2.3.1.23) (Lung- type acyl-coa:lysophosphatidylcholine acyltransferase 1) (Acyltransferase-like 2). [Source:Uniprot/SWISSPROT;Acc:Q1LWG4]	aytl2
-1	19036953	19	ENSDARG00000056572	19040059	ENSDART00000079092		hypothetical protein LOC100007978 [Source:RefSeq_peptide;Acc:NP_001076459]	NP_001076459.1
-1	19321904	19	ENSDARG00000070602	19323740	ENSDART00000103852
-1	19393430	19	ENSDARG00000070599	19395262	ENSDART00000103849
-1	19537468	19	ENSDARG00000004588	19538559	ENSDART00000026992	chromatin	SRY (sex determining region Y)-box 4 [Source:RefSeq_peptide;Acc:NP_998287]	sox4a
-1	19537468	19	ENSDARG00000004588	19538559	ENSDART00000026992	DNA binding	SRY (sex determining region Y)-box 4 [Source:RefSeq_peptide;Acc:NP_998287]	sox4a
-1	19537468	19	ENSDARG00000004588	19538559	ENSDART00000026992	nucleus	SRY (sex determining region Y)-box 4 [Source:RefSeq_peptide;Acc:NP_998287]	sox4a
-1	19537468	19	ENSDARG00000004588	19538559	ENSDART00000026992	regulation of transcription, DNA-dependent	SRY (sex determining region Y)-box 4 [Source:RefSeq_peptide;Acc:NP_998287]	sox4a
-1	19673079	19	ENSDARG00000002457	19674295	ENSDART00000052327
-1	19997598	19	ENSDARG00000004355	19999881	ENSDART00000011128		SHP-B (Fragment). [Source:Uniprot/SPTREMBL;Acc:Q1L676]	Q1L676_DANRE
1	20002195	19	ENSDARG00000008052	20015294	ENSDART00000010992		nuclear distribution gene C homolog [Source:RefSeq_peptide;Acc:NP_957213]	nudc
1	20002195	19	ENSDARG00000008052	20015294	ENSDART00000103843	molecular_function	nuclear distribution gene C homolog [Source:RefSeq_peptide;Acc:NP_957213]	nudc
1	20002195	19	ENSDARG00000008052	20015294	ENSDART00000103843	cellular_component	nuclear distribution gene C homolog [Source:RefSeq_peptide;Acc:NP_957213]	nudc
1	20002195	19	ENSDARG00000008052	20015294	ENSDART00000103843	biological_process	nuclear distribution gene C homolog [Source:RefSeq_peptide;Acc:NP_957213]	nudc
-1	20033639	19	ENSDARG00000009905	20038792	ENSDART00000007356	DNA binding	Brachyury protein homolog (T protein homolog) (T-box protein ZfT) (Zf- T) (No tail protein). [Source:Uniprot/SWISSPROT;Acc:Q07998]	ntl
-1	20033639	19	ENSDARG00000009905	20038792	ENSDART00000007356	transcription factor activity	Brachyury protein homolog (T protein homolog) (T-box protein ZfT) (Zf- T) (No tail protein). [Source:Uniprot/SWISSPROT;Acc:Q07998]	ntl
-1	20033639	19	ENSDARG00000009905	20038792	ENSDART00000007356	protein binding	Brachyury protein homolog (T protein homolog) (T-box protein ZfT) (Zf- T) (No tail protein). [Source:Uniprot/SWISSPROT;Acc:Q07998]	ntl
-1	20033639	19	ENSDARG00000009905	20038792	ENSDART00000007356	nucleus	Brachyury protein homolog (T protein homolog) (T-box protein ZfT) (Zf- T) (No tail protein). [Source:Uniprot/SWISSPROT;Acc:Q07998]	ntl
-1	20033639	19	ENSDARG00000009905	20038792	ENSDART00000007356	transcription	Brachyury protein homolog (T protein homolog) (T-box protein ZfT) (Zf- T) (No tail protein). [Source:Uniprot/SWISSPROT;Acc:Q07998]	ntl
-1	20033639	19	ENSDARG00000009905	20038792	ENSDART00000007356	transcription termination	Brachyury protein homolog (T protein homolog) (T-box protein ZfT) (Zf- T) (No tail protein). [Source:Uniprot/SWISSPROT;Acc:Q07998]	ntl
-1	20033639	19	ENSDARG00000009905	20038792	ENSDART00000007356	regulation of transcription, DNA-dependent	Brachyury protein homolog (T protein homolog) (T-box protein ZfT) (Zf- T) (No tail protein). [Source:Uniprot/SWISSPROT;Acc:Q07998]	ntl
-1	20033639	19	ENSDARG00000009905	20038792	ENSDART00000007356	determination of left/right symmetry	Brachyury protein homolog (T protein homolog) (T-box protein ZfT) (Zf- T) (No tail protein). [Source:Uniprot/SWISSPROT;Acc:Q07998]	ntl
-1	20033639	19	ENSDARG00000009905	20038792	ENSDART00000007356	mesoderm development	Brachyury protein homolog (T protein homolog) (T-box protein ZfT) (Zf- T) (No tail protein). [Source:Uniprot/SWISSPROT;Acc:Q07998]	ntl
-1	20033639	19	ENSDARG00000009905	20038792	ENSDART00000007356	specification of organ position	Brachyury protein homolog (T protein homolog) (T-box protein ZfT) (Zf- T) (No tail protein). [Source:Uniprot/SWISSPROT;Acc:Q07998]	ntl
-1	20033639	19	ENSDARG00000009905	20038792	ENSDART00000007356	transcription antitermination	Brachyury protein homolog (T protein homolog) (T-box protein ZfT) (Zf- T) (No tail protein). [Source:Uniprot/SWISSPROT;Acc:Q07998]	ntl
-1	20033639	19	ENSDARG00000009905	20038792	ENSDART00000007356	embryonic heart tube development	Brachyury protein homolog (T protein homolog) (T-box protein ZfT) (Zf- T) (No tail protein). [Source:Uniprot/SWISSPROT;Acc:Q07998]	ntl
1	20113139	19	ENSDARG00000070594	20113880	ENSDART00000103839
1	20199460	19	ENSDARG00000060073	20292600	ENSDART00000084272		AT-rich interactive domain-containing protein 1A (ARID domain- containing protein 1A) (SWI/SNF-related, matrix-associated, actin- dependent regulator of chromatin subfamily F member 1) (SWI-SNF complex protein p270) (B120) (SWI-like protein) (Osa homolog [Source:Uniprot/SWISSPROT;Acc:O14497]	ARID1A
1	20199460	19	ENSDARG00000060073	20292600	ENSDART00000084263		AT-rich interactive domain-containing protein 1A (ARID domain- containing protein 1A) (SWI/SNF-related, matrix-associated, actin- dependent regulator of chromatin subfamily F member 1) (SWI-SNF complex protein p270) (B120) (SWI-like protein) (Osa homolog [Source:Uniprot/SWISSPROT;Acc:O14497]	ARID1A
1	20311444	19	ENSDARG00000023210	20323844	ENSDART00000048323	biological_process	zgc:55843 (zgc:55843), mRNA [Source:RefSeq_dna;Acc:NM_214707]	zgc:55843
1	20311444	19	ENSDARG00000023210	20323844	ENSDART00000048323	zinc ion binding	zgc:55843 (zgc:55843), mRNA [Source:RefSeq_dna;Acc:NM_214707]	zgc:55843
-1	20503827	19	ENSDARG00000045951	20520042	ENSDART00000032909	chromatin	hypothetical protein LOC503731 [Source:RefSeq_peptide;Acc:NP_001013327]	zgc:110752
-1	20503827	19	ENSDARG00000045951	20520042	ENSDART00000032909	DNA binding	hypothetical protein LOC503731 [Source:RefSeq_peptide;Acc:NP_001013327]	zgc:110752
-1	20503827	19	ENSDARG00000045951	20520042	ENSDART00000032909	chromatin binding	hypothetical protein LOC503731 [Source:RefSeq_peptide;Acc:NP_001013327]	zgc:110752
-1	20503827	19	ENSDARG00000045951	20520042	ENSDART00000032909	nucleus	hypothetical protein LOC503731 [Source:RefSeq_peptide;Acc:NP_001013327]	zgc:110752
-1	20503827	19	ENSDARG00000045951	20520042	ENSDART00000032909	chromatin assembly or disassembly	hypothetical protein LOC503731 [Source:RefSeq_peptide;Acc:NP_001013327]	zgc:110752
-1	20503827	19	ENSDARG00000045951	20520042	ENSDART00000032909	transcription	hypothetical protein LOC503731 [Source:RefSeq_peptide;Acc:NP_001013327]	zgc:110752
-1	20503827	19	ENSDARG00000045951	20520042	ENSDART00000032909	transcription termination	hypothetical protein LOC503731 [Source:RefSeq_peptide;Acc:NP_001013327]	zgc:110752
-1	20503827	19	ENSDARG00000045951	20520042	ENSDART00000032909	regulation of transcription, DNA-dependent	hypothetical protein LOC503731 [Source:RefSeq_peptide;Acc:NP_001013327]	zgc:110752
-1	20503827	19	ENSDARG00000045951	20520042	ENSDART00000032909	transcription antitermination	hypothetical protein LOC503731 [Source:RefSeq_peptide;Acc:NP_001013327]	zgc:110752
-1	20552725	19	ENSDARG00000056399	20581175	ENSDART00000078887		Uncharacterized protein C1orf160. [Source:Uniprot/SWISSPROT;Acc:Q9H0R3]	C1orf160 (2 of 2)
-1	20595243	19	ENSDARG00000070588	20596045	ENSDART00000103828
1	20613405	19	ENSDARG00000036017	20614478	ENSDART00000052295			LOC798104
1	20625681	19	ENSDARG00000036016	20636071	ENSDART00000052293	molecular_function	hypothetical protein LOC393248 [Source:RefSeq_peptide;Acc:NP_956572]	zgc:56517
1	20625681	19	ENSDARG00000036016	20636071	ENSDART00000052293	cellular_component	hypothetical protein LOC393248 [Source:RefSeq_peptide;Acc:NP_956572]	zgc:56517
1	20625681	19	ENSDARG00000036016	20636071	ENSDART00000052293	biological_process	hypothetical protein LOC393248 [Source:RefSeq_peptide;Acc:NP_956572]	zgc:56517
1	20642713	19	ENSDARG00000036015	20650986	ENSDART00000052292	nucleotide binding	hypothetical protein LOC553636 [Source:RefSeq_peptide;Acc:NP_001018445]	zgc:110606
1	20642713	19	ENSDARG00000036015	20650986	ENSDART00000052292	nucleic acid binding	hypothetical protein LOC553636 [Source:RefSeq_peptide;Acc:NP_001018445]	zgc:110606
1	20642713	19	ENSDARG00000036015	20650986	ENSDART00000052292	cellular_component	hypothetical protein LOC553636 [Source:RefSeq_peptide;Acc:NP_001018445]	zgc:110606
1	20642713	19	ENSDARG00000036015	20650986	ENSDART00000052292	biological_process	hypothetical protein LOC553636 [Source:RefSeq_peptide;Acc:NP_001018445]	zgc:110606
1	20642713	19	ENSDARG00000036015	20650986	ENSDART00000103817		hypothetical protein LOC553636 [Source:RefSeq_peptide;Acc:NP_001018445]	zgc:110606
1	20652798	19	ENSDARG00000010290	20670823	ENSDART00000041578	intracellular protein transport	hypothetical protein LOC415141 [Source:RefSeq_peptide;Acc:NP_001002051]	zgc:86632
1	20652798	19	ENSDARG00000010290	20670823	ENSDART00000041578	protein transporter activity	hypothetical protein LOC415141 [Source:RefSeq_peptide;Acc:NP_001002051]	zgc:86632
1	20652798	19	ENSDARG00000010290	20670823	ENSDART00000041578	membrane	hypothetical protein LOC415141 [Source:RefSeq_peptide;Acc:NP_001002051]	zgc:86632
1	20767816	19	ENSDARG00000070586	20772287	ENSDART00000103811
1	20801385	19	ENSDARG00000070585	20867398	ENSDART00000103810
1	20871207	19	ENSDARG00000058858	20874171	ENSDART00000081810	voltage-gated chloride channel activity	chloride intracellular channel 1 (clic1), mRNA [Source:RefSeq_dna;Acc:NM_212682]	clic1
1	20871207	19	ENSDARG00000058858	20874171	ENSDART00000081810	chloride channel activity	chloride intracellular channel 1 (clic1), mRNA [Source:RefSeq_dna;Acc:NM_212682]	clic1
1	20871207	19	ENSDARG00000058858	20874171	ENSDART00000081810	transport	chloride intracellular channel 1 (clic1), mRNA [Source:RefSeq_dna;Acc:NM_212682]	clic1
1	20871207	19	ENSDARG00000058858	20874171	ENSDART00000081810	chloride transport	chloride intracellular channel 1 (clic1), mRNA [Source:RefSeq_dna;Acc:NM_212682]	clic1
1	20871207	19	ENSDARG00000058858	20874171	ENSDART00000081810	membrane	chloride intracellular channel 1 (clic1), mRNA [Source:RefSeq_dna;Acc:NM_212682]	clic1
1	20871207	19	ENSDARG00000058858	20874171	ENSDART00000081810	chloride channel inhibitor activity	chloride intracellular channel 1 (clic1), mRNA [Source:RefSeq_dna;Acc:NM_212682]	clic1
1	20871207	19	ENSDARG00000058858	20874171	ENSDART00000081810	chloride ion binding	chloride intracellular channel 1 (clic1), mRNA [Source:RefSeq_dna;Acc:NM_212682]	clic1
-1	20879394	19	ENSDARG00000070584	20881007	ENSDART00000103808
1	21005715	19	ENSDARG00000011797	21020121	ENSDART00000022076		hypothetical protein LOC568893 [Source:RefSeq_peptide;Acc:NP_001038635]	si:dkey-181o6.1
1	21352703	19	ENSDARG00000041660	21383673	ENSDART00000103803	rhodopsin-like receptor activity	opioid receptor, delta 1 [Source:RefSeq_peptide;Acc:NP_571333]	oprd1
1	21352703	19	ENSDARG00000041660	21383673	ENSDART00000103803	signal transducer activity	opioid receptor, delta 1 [Source:RefSeq_peptide;Acc:NP_571333]	oprd1
1	21352703	19	ENSDARG00000041660	21383673	ENSDART00000103803	receptor activity	opioid receptor, delta 1 [Source:RefSeq_peptide;Acc:NP_571333]	oprd1
1	21352703	19	ENSDARG00000041660	21383673	ENSDART00000103803	opioid receptor activity	opioid receptor, delta 1 [Source:RefSeq_peptide;Acc:NP_571333]	oprd1
1	21352703	19	ENSDARG00000041660	21383673	ENSDART00000103803	delta-opioid receptor activity	opioid receptor, delta 1 [Source:RefSeq_peptide;Acc:NP_571333]	oprd1
1	21352703	19	ENSDARG00000041660	21383673	ENSDART00000103803	membrane attack complex	opioid receptor, delta 1 [Source:RefSeq_peptide;Acc:NP_571333]	oprd1
1	21352703	19	ENSDARG00000041660	21383673	ENSDART00000103803	signal transduction	opioid receptor, delta 1 [Source:RefSeq_peptide;Acc:NP_571333]	oprd1
1	21352703	19	ENSDARG00000041660	21383673	ENSDART00000103803	G-protein coupled receptor protein signaling pathway	opioid receptor, delta 1 [Source:RefSeq_peptide;Acc:NP_571333]	oprd1
1	21352703	19	ENSDARG00000041660	21383673	ENSDART00000103803	membrane	opioid receptor, delta 1 [Source:RefSeq_peptide;Acc:NP_571333]	oprd1
1	21352703	19	ENSDARG00000041660	21383673	ENSDART00000103803	integral to membrane	opioid receptor, delta 1 [Source:RefSeq_peptide;Acc:NP_571333]	oprd1
1	21352703	19	ENSDARG00000041660	21383673	ENSDART00000061061		opioid receptor, delta 1 [Source:RefSeq_peptide;Acc:NP_571333]	oprd1
1	21520823	19	ENSDARG00000056540	21521339	ENSDART00000079057
-1	21576343	19	ENSDARG00000015552	21624480	ENSDART00000081066		Novel protein similar to vertebrate phosphatase and actin regulator family (Fragment). [Source:Uniprot/SPTREMBL;Acc:Q1MT03]	zgc:123224
-1	21576343	19	ENSDARG00000015552	21624480	ENSDART00000055619	molecular_function	Novel protein similar to vertebrate phosphatase and actin regulator family (Fragment). [Source:Uniprot/SPTREMBL;Acc:Q1MT03]	zgc:123224
-1	21576343	19	ENSDARG00000015552	21624480	ENSDART00000055619	cellular_component	Novel protein similar to vertebrate phosphatase and actin regulator family (Fragment). [Source:Uniprot/SPTREMBL;Acc:Q1MT03]	zgc:123224
-1	21576343	19	ENSDARG00000015552	21624480	ENSDART00000055619	biological_process	Novel protein similar to vertebrate phosphatase and actin regulator family (Fragment). [Source:Uniprot/SPTREMBL;Acc:Q1MT03]	zgc:123224
-1	21576343	19	ENSDARG00000015552	21624480	ENSDART00000048151		Novel protein similar to vertebrate phosphatase and actin regulator family (Fragment). [Source:Uniprot/SPTREMBL;Acc:Q1MT03]	zgc:123224
-1	21709741	19	ENSDARG00000070578	21713744	ENSDART00000103784		hypothetical protein LOC569550 [Source:RefSeq_peptide;Acc:NP_001038650]	NP_001038650.1
-1	21823269	19	ENSDARG00000056532	21835038	ENSDART00000027697	iron ion binding	hypothetical protein LOC569338 [Source:RefSeq_peptide;Acc:NP_001038647]	si:ch211-232d9.2
-1	21823269	19	ENSDARG00000056532	21835038	ENSDART00000027697	electron transport	hypothetical protein LOC569338 [Source:RefSeq_peptide;Acc:NP_001038647]	si:ch211-232d9.2
-1	21823269	19	ENSDARG00000056532	21835038	ENSDART00000027697	electron carrier activity	hypothetical protein LOC569338 [Source:RefSeq_peptide;Acc:NP_001038647]	si:ch211-232d9.2
-1	21823269	19	ENSDARG00000056532	21835038	ENSDART00000027697	membrane	hypothetical protein LOC569338 [Source:RefSeq_peptide;Acc:NP_001038647]	si:ch211-232d9.2
-1	21842064	19	ENSDARG00000009161	21849179	ENSDART00000052255		similar to Tripartite motif protein 25 (Zinc finger protein 147) (Estrogen responsive finger protein) (Efp) (RING finger protein 147) [Source:RefSeq_peptide;Acc:NP_001038646]	NP_001038646.1
-1	21842064	19	ENSDARG00000009161	21849179	ENSDART00000019843		similar to Tripartite motif protein 25 (Zinc finger protein 147) (Estrogen responsive finger protein) (Efp) (RING finger protein 147) [Source:RefSeq_peptide;Acc:NP_001038646]	NP_001038646.1
1	21855743	19	ENSDARG00000016999	21883543	ENSDART00000007150	nucleic acid binding	Lin-28 homolog A. [Source:Uniprot/SWISSPROT;Acc:Q803L0]	zgc:55584
1	21855743	19	ENSDARG00000016999	21883543	ENSDART00000007150	DNA binding	Lin-28 homolog A. [Source:Uniprot/SWISSPROT;Acc:Q803L0]	zgc:55584
1	21855743	19	ENSDARG00000016999	21883543	ENSDART00000007150	regulation of transcription, DNA-dependent	Lin-28 homolog A. [Source:Uniprot/SWISSPROT;Acc:Q803L0]	zgc:55584
1	21855743	19	ENSDARG00000016999	21883543	ENSDART00000007150	zinc ion transport	Lin-28 homolog A. [Source:Uniprot/SWISSPROT;Acc:Q803L0]	zgc:55584
1	21855743	19	ENSDARG00000016999	21883543	ENSDART00000007150	zinc ion binding	Lin-28 homolog A. [Source:Uniprot/SWISSPROT;Acc:Q803L0]	zgc:55584
1	21855743	19	ENSDARG00000016999	21883543	ENSDART00000007150	metal ion binding	Lin-28 homolog A. [Source:Uniprot/SWISSPROT;Acc:Q803L0]	zgc:55584
1	21899956	19	ENSDARG00000056509	21924157	ENSDART00000079014	nucleotide binding	Serine/threonine-protein kinase pdik1l (EC 2.7.11.1). [Source:Uniprot/SWISSPROT;Acc:Q32PP3]	zgc:123209
1	21899956	19	ENSDARG00000056509	21924157	ENSDART00000079014	protein kinase activity	Serine/threonine-protein kinase pdik1l (EC 2.7.11.1). [Source:Uniprot/SWISSPROT;Acc:Q32PP3]	zgc:123209
1	21899956	19	ENSDARG00000056509	21924157	ENSDART00000079014	protein serine/threonine kinase activity	Serine/threonine-protein kinase pdik1l (EC 2.7.11.1). [Source:Uniprot/SWISSPROT;Acc:Q32PP3]	zgc:123209
1	21899956	19	ENSDARG00000056509	21924157	ENSDART00000079014	ATP binding	Serine/threonine-protein kinase pdik1l (EC 2.7.11.1). [Source:Uniprot/SWISSPROT;Acc:Q32PP3]	zgc:123209
1	21899956	19	ENSDARG00000056509	21924157	ENSDART00000079014	protein amino acid phosphorylation	Serine/threonine-protein kinase pdik1l (EC 2.7.11.1). [Source:Uniprot/SWISSPROT;Acc:Q32PP3]	zgc:123209
1	21899956	19	ENSDARG00000056509	21924157	ENSDART00000079014	kinase activity	Serine/threonine-protein kinase pdik1l (EC 2.7.11.1). [Source:Uniprot/SWISSPROT;Acc:Q32PP3]	zgc:123209
1	21899956	19	ENSDARG00000056509	21924157	ENSDART00000079014	transferase activity	Serine/threonine-protein kinase pdik1l (EC 2.7.11.1). [Source:Uniprot/SWISSPROT;Acc:Q32PP3]	zgc:123209
1	21936371	19	ENSDARG00000007186	21946663	ENSDART00000003164			LOC566830
1	21985869	19	ENSDARG00000024619	22033851	ENSDART00000028957
-1	22265581	19	ENSDARG00000035990	22269766	ENSDART00000052250	nucleus	hypothetical protein LOC562291 [Source:RefSeq_peptide;Acc:NP_001038447]	si:dkey-218l8.1
-1	22265581	19	ENSDARG00000035990	22269766	ENSDART00000052250	transcription regulator activity	hypothetical protein LOC562291 [Source:RefSeq_peptide;Acc:NP_001038447]	si:dkey-218l8.1
-1	22265581	19	ENSDARG00000035990	22269766	ENSDART00000052250	regulation of transcription	hypothetical protein LOC562291 [Source:RefSeq_peptide;Acc:NP_001038447]	si:dkey-218l8.1
1	22430459	19	ENSDARG00000030700	22441453	ENSDART00000017330	catalytic activity	CTP synthase 1 (EC 6.3.4.2) (UTP--ammonia ligase 1) (CTP synthetase 1). [Source:Uniprot/SWISSPROT;Acc:Q6PEI7]	ctps
1	22430459	19	ENSDARG00000030700	22441453	ENSDART00000017330	CTP synthase activity	CTP synthase 1 (EC 6.3.4.2) (UTP--ammonia ligase 1) (CTP synthetase 1). [Source:Uniprot/SWISSPROT;Acc:Q6PEI7]	ctps
1	22430459	19	ENSDARG00000030700	22441453	ENSDART00000017330	pyrimidine nucleotide biosynthetic process	CTP synthase 1 (EC 6.3.4.2) (UTP--ammonia ligase 1) (CTP synthetase 1). [Source:Uniprot/SWISSPROT;Acc:Q6PEI7]	ctps
1	22430459	19	ENSDARG00000030700	22441453	ENSDART00000017330	ligase activity	CTP synthase 1 (EC 6.3.4.2) (UTP--ammonia ligase 1) (CTP synthetase 1). [Source:Uniprot/SWISSPROT;Acc:Q6PEI7]	ctps
1	22446815	19	ENSDARG00000034215	22450502	ENSDART00000046530	nucleotide binding	Ras-related protein Rab-39A [Source:RefSeq_peptide;Acc:NP_998207]	zgc:73061
1	22446815	19	ENSDARG00000034215	22450502	ENSDART00000046530	GTP binding	Ras-related protein Rab-39A [Source:RefSeq_peptide;Acc:NP_998207]	zgc:73061
1	22446815	19	ENSDARG00000034215	22450502	ENSDART00000046530	membrane attack complex	Ras-related protein Rab-39A [Source:RefSeq_peptide;Acc:NP_998207]	zgc:73061
1	22446815	19	ENSDARG00000034215	22450502	ENSDART00000046530	small GTPase mediated signal transduction	Ras-related protein Rab-39A [Source:RefSeq_peptide;Acc:NP_998207]	zgc:73061
1	22446815	19	ENSDARG00000034215	22450502	ENSDART00000046530	protein transport	Ras-related protein Rab-39A [Source:RefSeq_peptide;Acc:NP_998207]	zgc:73061
1	22446815	19	ENSDARG00000034215	22450502	ENSDART00000046530	membrane	Ras-related protein Rab-39A [Source:RefSeq_peptide;Acc:NP_998207]	zgc:73061
1	22476181	19	ENSDARG00000065800	22476316	ENSDART00000095459		U11 spliceosomal RNA [Source: RFAM 8.0]	U11
1	22478788	19	ENSDARG00000062060	22502016	ENSDART00000103767		Novel protein similar to vertebrate glucocorticoid modulatory element binding protein 1 (GMEB1). [Source:Uniprot/SPTREMBL;Acc:A3QJW7]	A3QJW7_DANRE
1	22478788	19	ENSDARG00000062060	22502016	ENSDART00000089260		Novel protein similar to vertebrate glucocorticoid modulatory element binding protein 1 (GMEB1). [Source:Uniprot/SPTREMBL;Acc:A3QJW7]	A3QJW7_DANRE
1	22478788	19	ENSDARG00000062060	22502016	ENSDART00000089249		Novel protein similar to vertebrate glucocorticoid modulatory element binding protein 1 (GMEB1). [Source:Uniprot/SPTREMBL;Acc:A3QJW7]	A3QJW7_DANRE
1	22478788	19	ENSDARG00000062060	22502016	ENSDART00000089248		Novel protein similar to vertebrate glucocorticoid modulatory element binding protein 1 (GMEB1). [Source:Uniprot/SPTREMBL;Acc:A3QJW7]	A3QJW7_DANRE
1	22478788	19	ENSDARG00000062060	22502016	ENSDART00000089241		Novel protein similar to vertebrate glucocorticoid modulatory element binding protein 1 (GMEB1). [Source:Uniprot/SPTREMBL;Acc:A3QJW7]	A3QJW7_DANRE
1	22483325	19	ENSDARG00000064654	22483458	ENSDART00000094338		U11 spliceosomal RNA [Source: RFAM 8.0]	U11
1	22637113	19	ENSDARG00000056471	23030583	ENSDART00000103762		Novel protein similar to vertebrate protein tyrosine phosphatase receptor family (Fragment). [Source:Uniprot/SPTREMBL;Acc:A3QK35]	A3QK35_DANRE
1	22637113	19	ENSDARG00000056471	23030583	ENSDART00000078970		Novel protein similar to vertebrate protein tyrosine phosphatase receptor family (Fragment). [Source:Uniprot/SPTREMBL;Acc:A3QK35]	A3QK35_DANRE
1	23154600	19	ENSDARG00000056456	23155623	ENSDART00000078963
-1	23186040	19	ENSDARG00000036039	23187434	ENSDART00000043966
-1	23584897	19	ENSDARG00000004169	23587486	ENSDART00000007906	intracellular signaling cascade	hypothetical protein LOC678630 [Source:RefSeq_peptide;Acc:NP_001035465]	stmn1
1	23637313	19	ENSDARG00000056450	23651979	ENSDART00000078951		Glycoprotein endo-alpha-1,2-mannosidase-like protein (EC 3.2.1.-). [Source:Uniprot/SWISSPROT;Acc:Q1L8D2]	si:ch211-30b16.2
-1	23669422	19	ENSDARG00000056447	23682165	ENSDART00000103751	nucleic acid binding	splicing factor 3a, subunit 3 [Source:RefSeq_peptide;Acc:NP_001004289]	sf3a3
-1	23669422	19	ENSDARG00000056447	23682165	ENSDART00000103751	intracellular	splicing factor 3a, subunit 3 [Source:RefSeq_peptide;Acc:NP_001004289]	sf3a3
-1	23669422	19	ENSDARG00000056447	23682165	ENSDART00000103751	nucleus	splicing factor 3a, subunit 3 [Source:RefSeq_peptide;Acc:NP_001004289]	sf3a3
-1	23669422	19	ENSDARG00000056447	23682165	ENSDART00000103751	zinc ion binding	splicing factor 3a, subunit 3 [Source:RefSeq_peptide;Acc:NP_001004289]	sf3a3
-1	23669422	19	ENSDARG00000056447	23682165	ENSDART00000078924		splicing factor 3a, subunit 3 [Source:RefSeq_peptide;Acc:NP_001004289]	sf3a3
1	23730100	19	ENSDARG00000021030	23767814	ENSDART00000058790
-1	23988960	19	ENSDARG00000009287	23998507	ENSDART00000011500		Zgc:55809 (Novel protein). [Source:Uniprot/SPTREMBL;Acc:Q802Y1]	zgc:55809
-1	23988960	19	ENSDARG00000009287	23998507	ENSDART00000103747	nucleotide binding	Zgc:55809 (Novel protein). [Source:Uniprot/SPTREMBL;Acc:Q802Y1]	zgc:55809
-1	23988960	19	ENSDARG00000009287	23998507	ENSDART00000103747	nucleic acid binding	Zgc:55809 (Novel protein). [Source:Uniprot/SPTREMBL;Acc:Q802Y1]	zgc:55809
-1	23988960	19	ENSDARG00000009287	23998507	ENSDART00000103747	cellular_component	Zgc:55809 (Novel protein). [Source:Uniprot/SPTREMBL;Acc:Q802Y1]	zgc:55809
-1	24013370	19	ENSDARG00000059674	24027672	ENSDART00000083191		hypothetical protein LOC100034487 [Source:RefSeq_peptide;Acc:NP_001076537]	si:ch211-204a13.4
1	24122712	19	ENSDARG00000035997	24215304	ENSDART00000052260	nucleic acid binding	zinc finger protein, multitype 2b [Source:RefSeq_peptide;Acc:NP_001034613]	zfpm2b
1	24122712	19	ENSDARG00000035997	24215304	ENSDART00000052260	protein binding	zinc finger protein, multitype 2b [Source:RefSeq_peptide;Acc:NP_001034613]	zfpm2b
1	24122712	19	ENSDARG00000035997	24215304	ENSDART00000052260	intracellular	zinc finger protein, multitype 2b [Source:RefSeq_peptide;Acc:NP_001034613]	zfpm2b
1	24122712	19	ENSDARG00000035997	24215304	ENSDART00000052260	zinc ion transport	zinc finger protein, multitype 2b [Source:RefSeq_peptide;Acc:NP_001034613]	zfpm2b
1	24122712	19	ENSDARG00000035997	24215304	ENSDART00000052260	zinc ion binding	zinc finger protein, multitype 2b [Source:RefSeq_peptide;Acc:NP_001034613]	zfpm2b
1	24122712	19	ENSDARG00000035997	24215304	ENSDART00000052260	metal ion binding	zinc finger protein, multitype 2b [Source:RefSeq_peptide;Acc:NP_001034613]	zfpm2b
1	24122712	19	ENSDARG00000035997	24215304	ENSDART00000103745		zinc finger protein, multitype 2b [Source:RefSeq_peptide;Acc:NP_001034613]	zfpm2b
-1	24223216	19	ENSDARG00000035994	24309898	ENSDART00000103740		Novel protein similar to vertebrate regulating synaptic membrane exocytosis protein family (Fragment). [Source:Uniprot/SPTREMBL;Acc:Q1LYL2]	Q1LYL2_DANRE
-1	24223216	19	ENSDARG00000035994	24309898	ENSDART00000052257		Novel protein similar to vertebrate regulating synaptic membrane exocytosis protein family (Fragment). [Source:Uniprot/SPTREMBL;Acc:Q1LYL2]	Q1LYL2_DANRE
-1	24348613	19	ENSDARG00000030781	24363444	ENSDART00000103739		Short-chain specific acyl-CoA dehydrogenase, mitochondrial precursor (EC 1.3.99.2) (SCAD) (Butyryl-CoA dehydrogenase). [Source:Uniprot/SWISSPROT;Acc:P16219]	ACADS
-1	24367023	19	ENSDARG00000004644	24373182	ENSDART00000006575		crystallin, beta B1 [Source:RefSeq_peptide;Acc:NP_775338]	crybb1
-1	24367023	19	ENSDARG00000004644	24373182	ENSDART00000103735		crystallin, beta B1 [Source:RefSeq_peptide;Acc:NP_775338]	crybb1
1	24388949	19	ENSDARG00000024548	24395844	ENSDART00000046172	molecular_function	hypothetical protein LOC553178 [Source:RefSeq_peptide;Acc:NP_001018135]	zgc:109979
1	24388949	19	ENSDARG00000024548	24395844	ENSDART00000046172	cellular_component	hypothetical protein LOC553178 [Source:RefSeq_peptide;Acc:NP_001018135]	zgc:109979
1	24388949	19	ENSDARG00000024548	24395844	ENSDART00000046172	biological_process	hypothetical protein LOC553178 [Source:RefSeq_peptide;Acc:NP_001018135]	zgc:109979
1	24475281	19	ENSDARG00000013007	24545169	ENSDART00000103727		Novel protein similar to human adrenergic receptor kinase (Fragment). [Source:Uniprot/SPTREMBL;Acc:Q801U1]	adrbk2
1	24475281	19	ENSDARG00000013007	24545169	ENSDART00000103726		Novel protein similar to human adrenergic receptor kinase (Fragment). [Source:Uniprot/SPTREMBL;Acc:Q801U1]	adrbk2
1	24475281	19	ENSDARG00000013007	24545169	ENSDART00000022369	nucleotide binding	Novel protein similar to human adrenergic receptor kinase (Fragment). [Source:Uniprot/SPTREMBL;Acc:Q801U1]	adrbk2
1	24475281	19	ENSDARG00000013007	24545169	ENSDART00000022369	protein kinase activity	Novel protein similar to human adrenergic receptor kinase (Fragment). [Source:Uniprot/SPTREMBL;Acc:Q801U1]	adrbk2
1	24475281	19	ENSDARG00000013007	24545169	ENSDART00000022369	protein serine/threonine kinase activity	Novel protein similar to human adrenergic receptor kinase (Fragment). [Source:Uniprot/SPTREMBL;Acc:Q801U1]	adrbk2
1	24475281	19	ENSDARG00000013007	24545169	ENSDART00000022369	G-protein coupled receptor kinase activity	Novel protein similar to human adrenergic receptor kinase (Fragment). [Source:Uniprot/SPTREMBL;Acc:Q801U1]	adrbk2
1	24475281	19	ENSDARG00000013007	24545169	ENSDART00000022369	signal transducer activity	Novel protein similar to human adrenergic receptor kinase (Fragment). [Source:Uniprot/SPTREMBL;Acc:Q801U1]	adrbk2
1	24475281	19	ENSDARG00000013007	24545169	ENSDART00000022369	receptor activity	Novel protein similar to human adrenergic receptor kinase (Fragment). [Source:Uniprot/SPTREMBL;Acc:Q801U1]	adrbk2
1	24475281	19	ENSDARG00000013007	24545169	ENSDART00000022369	ATP binding	Novel protein similar to human adrenergic receptor kinase (Fragment). [Source:Uniprot/SPTREMBL;Acc:Q801U1]	adrbk2
1	24475281	19	ENSDARG00000013007	24545169	ENSDART00000022369	cellular_component	Novel protein similar to human adrenergic receptor kinase (Fragment). [Source:Uniprot/SPTREMBL;Acc:Q801U1]	adrbk2
1	24475281	19	ENSDARG00000013007	24545169	ENSDART00000022369	protein amino acid phosphorylation	Novel protein similar to human adrenergic receptor kinase (Fragment). [Source:Uniprot/SPTREMBL;Acc:Q801U1]	adrbk2
1	24475281	19	ENSDARG00000013007	24545169	ENSDART00000022369	signal transduction	Novel protein similar to human adrenergic receptor kinase (Fragment). [Source:Uniprot/SPTREMBL;Acc:Q801U1]	adrbk2
1	24475281	19	ENSDARG00000013007	24545169	ENSDART00000022369	kinase activity	Novel protein similar to human adrenergic receptor kinase (Fragment). [Source:Uniprot/SPTREMBL;Acc:Q801U1]	adrbk2
1	24475281	19	ENSDARG00000013007	24545169	ENSDART00000022369	transferase activity	Novel protein similar to human adrenergic receptor kinase (Fragment). [Source:Uniprot/SPTREMBL;Acc:Q801U1]	adrbk2
-1	24760826	19	ENSDARG00000011171	24836714	ENSDART00000040740			LOC568845
1	24845292	19	ENSDARG00000070563	24845492	ENSDART00000103721
-1	24944654	19	ENSDARG00000056307	24951292	ENSDART00000078781	nucleic acid binding	HSPC038 protein [Source:RefSeq_peptide;Acc:NP_991175]	zgc:92624
-1	24944654	19	ENSDARG00000056307	24951292	ENSDART00000078781	intracellular	HSPC038 protein [Source:RefSeq_peptide;Acc:NP_991175]	zgc:92624
-1	24944654	19	ENSDARG00000056307	24951292	ENSDART00000078781	biological_process	HSPC038 protein [Source:RefSeq_peptide;Acc:NP_991175]	zgc:92624
-1	24944654	19	ENSDARG00000056307	24951292	ENSDART00000078781	zinc ion binding	HSPC038 protein [Source:RefSeq_peptide;Acc:NP_991175]	zgc:92624
1	24976562	19	ENSDARG00000061974	25028637	ENSDART00000088994		hypothetical protein LOC100034503 [Source:RefSeq_peptide;Acc:NP_001076541]	si:dkey-21k18.2
-1	25035712	19	ENSDARG00000011334	25060852	ENSDART00000016128	calcium channel activity	hypothetical protein LOC445319 [Source:RefSeq_peptide;Acc:NP_001003776]	zgc:100982
-1	25035712	19	ENSDARG00000011334	25060852	ENSDART00000016128	calcium ion binding	hypothetical protein LOC445319 [Source:RefSeq_peptide;Acc:NP_001003776]	zgc:100982
-1	25035712	19	ENSDARG00000011334	25060852	ENSDART00000016128	cellular_component	hypothetical protein LOC445319 [Source:RefSeq_peptide;Acc:NP_001003776]	zgc:100982
-1	25035712	19	ENSDARG00000011334	25060852	ENSDART00000016128	calcium ion transport	hypothetical protein LOC445319 [Source:RefSeq_peptide;Acc:NP_001003776]	zgc:100982
-1	25035712	19	ENSDARG00000011334	25060852	ENSDART00000016128	calcium channel inhibitor activity	hypothetical protein LOC445319 [Source:RefSeq_peptide;Acc:NP_001003776]	zgc:100982
1	25088606	19	ENSDARG00000035987	25098617	ENSDART00000052240		tumor necrosis factor superfamily, member 5-induced protein 1 [Source:RefSeq_peptide;Acc:NP_998197]	tnfsf5ip1
-1	25117878	19	ENSDARG00000035986	25132410	ENSDART00000052239		protein tyrosine phosphatase, non-receptor type 2, like [Source:RefSeq_peptide;Acc:NP_997819]	ptpn2l
-1	25117878	19	ENSDARG00000035986	25132410	ENSDART00000078743	phosphoprotein phosphatase activity	protein tyrosine phosphatase, non-receptor type 2, like [Source:RefSeq_peptide;Acc:NP_997819]	ptpn2l
-1	25117878	19	ENSDARG00000035986	25132410	ENSDART00000078743	protein tyrosine phosphatase activity	protein tyrosine phosphatase, non-receptor type 2, like [Source:RefSeq_peptide;Acc:NP_997819]	ptpn2l
-1	25117878	19	ENSDARG00000035986	25132410	ENSDART00000078743	receptor activity	protein tyrosine phosphatase, non-receptor type 2, like [Source:RefSeq_peptide;Acc:NP_997819]	ptpn2l
-1	25117878	19	ENSDARG00000035986	25132410	ENSDART00000078743	protein amino acid dephosphorylation	protein tyrosine phosphatase, non-receptor type 2, like [Source:RefSeq_peptide;Acc:NP_997819]	ptpn2l
-1	25117878	19	ENSDARG00000035986	25132410	ENSDART00000078743	hydrolase activity	protein tyrosine phosphatase, non-receptor type 2, like [Source:RefSeq_peptide;Acc:NP_997819]	ptpn2l
-1	25117878	19	ENSDARG00000035986	25132410	ENSDART00000007718		protein tyrosine phosphatase, non-receptor type 2, like [Source:RefSeq_peptide;Acc:NP_997819]	ptpn2l
-1	25137526	19	ENSDARG00000030954	25143422	ENSDART00000103703	protein binding	hypothetical protein LOC561680 [Source:RefSeq_peptide;Acc:NP_001038431]	si:dkey-263o22.3
-1	25137526	19	ENSDARG00000030954	25143422	ENSDART00000103703	intracellular	hypothetical protein LOC561680 [Source:RefSeq_peptide;Acc:NP_001038431]	si:dkey-263o22.3
-1	25137526	19	ENSDARG00000030954	25143422	ENSDART00000103703	zinc ion binding	hypothetical protein LOC561680 [Source:RefSeq_peptide;Acc:NP_001038431]	si:dkey-263o22.3
-1	25137526	19	ENSDARG00000030954	25143422	ENSDART00000103702		hypothetical protein LOC561680 [Source:RefSeq_peptide;Acc:NP_001038431]	si:dkey-263o22.3
-1	25137526	19	ENSDARG00000030954	25143422	ENSDART00000043702		hypothetical protein LOC561680 [Source:RefSeq_peptide;Acc:NP_001038431]	si:dkey-263o22.3
1	25145149	19	ENSDARG00000004280	25167750	ENSDART00000013865		sec13-like protein [Source:RefSeq_peptide;Acc:NP_956217]	seh1l
1	25145149	19	ENSDARG00000004280	25167750	ENSDART00000052238	molecular_function	sec13-like protein [Source:RefSeq_peptide;Acc:NP_956217]	seh1l
1	25145149	19	ENSDARG00000004280	25167750	ENSDART00000052238	cellular_component	sec13-like protein [Source:RefSeq_peptide;Acc:NP_956217]	seh1l
1	25145149	19	ENSDARG00000004280	25167750	ENSDART00000052238	biological_process	sec13-like protein [Source:RefSeq_peptide;Acc:NP_956217]	seh1l
1	25353130	19	ENSDARG00000070556	25359148	ENSDART00000103693		Novel protein similar to vertebrate transmembrane, prostate androgen induced RNA (TMEPAI) (Fragment). [Source:Uniprot/SPTREMBL;Acc:Q1MTD5]	Q1MTD5_DANRE
-1	25369328	19	ENSDARG00000035985	25383662	ENSDART00000103692	membrane attack complex	Uncharacterized protein C18orf19 homolog A. [Source:Uniprot/SWISSPROT;Acc:Q1MTD4]	si:ch211-105d11.2
-1	25369328	19	ENSDARG00000035985	25383662	ENSDART00000103692	membrane	Uncharacterized protein C18orf19 homolog A. [Source:Uniprot/SWISSPROT;Acc:Q1MTD4]	si:ch211-105d11.2
-1	25369328	19	ENSDARG00000035985	25383662	ENSDART00000103692	integral to membrane	Uncharacterized protein C18orf19 homolog A. [Source:Uniprot/SWISSPROT;Acc:Q1MTD4]	si:ch211-105d11.2
-1	25369328	19	ENSDARG00000035985	25383662	ENSDART00000078701		Uncharacterized protein C18orf19 homolog A. [Source:Uniprot/SWISSPROT;Acc:Q1MTD4]	si:ch211-105d11.2
1	25387875	19	ENSDARG00000061926	25419006	ENSDART00000103687		mRNA cap guanine-N7 methyltransferase (EC 2.1.1.56) (mRNA (guanine- N(7)-)-methyltransferase) (RG7MT1) (mRNA cap methyltransferase). [Source:Uniprot/SWISSPROT;Acc:Q1MTD3]	MCES_DANRE
1	25387875	19	ENSDARG00000061926	25419006	ENSDART00000088917		mRNA cap guanine-N7 methyltransferase (EC 2.1.1.56) (mRNA (guanine- N(7)-)-methyltransferase) (RG7MT1) (mRNA cap methyltransferase). [Source:Uniprot/SWISSPROT;Acc:Q1MTD3]	MCES_DANRE
1	25451779	19	ENSDARG00000070555	25457797	ENSDART00000103683		Novel protein similar to vertebrate transmembrane, prostate androgen induced RNA (TMEPAI) (Fragment). [Source:Uniprot/SPTREMBL;Acc:Q1MTD5]	Q1MTD5_DANRE
-1	25468782	19	ENSDARG00000070554	25482275	ENSDART00000052237	membrane attack complex	Uncharacterized protein C18orf19 homolog A. [Source:Uniprot/SWISSPROT;Acc:Q1MTD4]	si:ch211-105d11.2
-1	25468782	19	ENSDARG00000070554	25482275	ENSDART00000052237	membrane	Uncharacterized protein C18orf19 homolog A. [Source:Uniprot/SWISSPROT;Acc:Q1MTD4]	si:ch211-105d11.2
-1	25468782	19	ENSDARG00000070554	25482275	ENSDART00000052237	integral to membrane	Uncharacterized protein C18orf19 homolog A. [Source:Uniprot/SWISSPROT;Acc:Q1MTD4]	si:ch211-105d11.2
1	25486488	19	ENSDARG00000070553	25518325	ENSDART00000103678		mRNA cap guanine-N7 methyltransferase (EC 2.1.1.56) (mRNA (guanine- N(7)-)-methyltransferase) (RG7MT1) (mRNA cap methyltransferase). [Source:Uniprot/SWISSPROT;Acc:Q1MTD3]	MCES_DANRE
1	25486488	19	ENSDARG00000070553	25518325	ENSDART00000103675		mRNA cap guanine-N7 methyltransferase (EC 2.1.1.56) (mRNA (guanine- N(7)-)-methyltransferase) (RG7MT1) (mRNA cap methyltransferase). [Source:Uniprot/SWISSPROT;Acc:Q1MTD3]	MCES_DANRE
1	25638624	19	ENSDARG00000031348	25639710	ENSDART00000040073	rhodopsin-like receptor activity	melanocortin 5a receptor [Source:RefSeq_peptide;Acc:NP_775386]	mc5ra
1	25638624	19	ENSDARG00000031348	25639710	ENSDART00000040073	signal transducer activity	melanocortin 5a receptor [Source:RefSeq_peptide;Acc:NP_775386]	mc5ra
1	25638624	19	ENSDARG00000031348	25639710	ENSDART00000040073	receptor activity	melanocortin 5a receptor [Source:RefSeq_peptide;Acc:NP_775386]	mc5ra
1	25638624	19	ENSDARG00000031348	25639710	ENSDART00000040073	melanocortin receptor activity	melanocortin 5a receptor [Source:RefSeq_peptide;Acc:NP_775386]	mc5ra
1	25638624	19	ENSDARG00000031348	25639710	ENSDART00000040073	membrane attack complex	melanocortin 5a receptor [Source:RefSeq_peptide;Acc:NP_775386]	mc5ra
1	25638624	19	ENSDARG00000031348	25639710	ENSDART00000040073	signal transduction	melanocortin 5a receptor [Source:RefSeq_peptide;Acc:NP_775386]	mc5ra
1	25638624	19	ENSDARG00000031348	25639710	ENSDART00000040073	G-protein coupled receptor protein signaling pathway	melanocortin 5a receptor [Source:RefSeq_peptide;Acc:NP_775386]	mc5ra
1	25638624	19	ENSDARG00000031348	25639710	ENSDART00000040073	membrane	melanocortin 5a receptor [Source:RefSeq_peptide;Acc:NP_775386]	mc5ra
1	25638624	19	ENSDARG00000031348	25639710	ENSDART00000040073	integral to membrane	melanocortin 5a receptor [Source:RefSeq_peptide;Acc:NP_775386]	mc5ra
1	25649873	19	ENSDARG00000056229	25650721	ENSDART00000052235			LOC100000603
1	25752129	19	ENSDARG00000035976	25763731	ENSDART00000052229	cytoplasm	collagen triple helix repeat containing 1a [Source:RefSeq_peptide;Acc:NP_001003765]	cthrc1a
1	25752129	19	ENSDARG00000035976	25763731	ENSDART00000052229	phosphate transport	collagen triple helix repeat containing 1a [Source:RefSeq_peptide;Acc:NP_001003765]	cthrc1a
1	25752129	19	ENSDARG00000035976	25763731	ENSDART00000103670		collagen triple helix repeat containing 1a [Source:RefSeq_peptide;Acc:NP_001003765]	cthrc1a
-1	25773697	19	ENSDARG00000056217	25801653	ENSDART00000078679	transporter activity	solute carrier family 25, member 32a [Source:RefSeq_peptide;Acc:NP_956550]	slc25a32a
-1	25773697	19	ENSDARG00000056217	25801653	ENSDART00000078679	binding	solute carrier family 25, member 32a [Source:RefSeq_peptide;Acc:NP_956550]	slc25a32a
-1	25773697	19	ENSDARG00000056217	25801653	ENSDART00000078679	mitochondrion	solute carrier family 25, member 32a [Source:RefSeq_peptide;Acc:NP_956550]	slc25a32a
-1	25773697	19	ENSDARG00000056217	25801653	ENSDART00000078679	mitochondrial inner membrane	solute carrier family 25, member 32a [Source:RefSeq_peptide;Acc:NP_956550]	slc25a32a
-1	25773697	19	ENSDARG00000056217	25801653	ENSDART00000078679	transport	solute carrier family 25, member 32a [Source:RefSeq_peptide;Acc:NP_956550]	slc25a32a
-1	25773697	19	ENSDARG00000056217	25801653	ENSDART00000078679	mitochondrial transport	solute carrier family 25, member 32a [Source:RefSeq_peptide;Acc:NP_956550]	slc25a32a
-1	25773697	19	ENSDARG00000056217	25801653	ENSDART00000078679	membrane	solute carrier family 25, member 32a [Source:RefSeq_peptide;Acc:NP_956550]	slc25a32a
-1	25773697	19	ENSDARG00000056217	25801653	ENSDART00000078679	integral to membrane	solute carrier family 25, member 32a [Source:RefSeq_peptide;Acc:NP_956550]	slc25a32a
-1	25773697	19	ENSDARG00000056217	25801653	ENSDART00000103667		solute carrier family 25, member 32a [Source:RefSeq_peptide;Acc:NP_956550]	slc25a32a
1	25804698	19	ENSDARG00000070547	25804781	ENSDART00000103666		Novel protein (Fragment). [Source:Uniprot/SPTREMBL;Acc:A3KGQ0]	A3KGQ0_DANRE
1	25933970	19	ENSDARG00000032575	25958069	ENSDART00000041960	monooxygenase activity	tyrosine 3-monooxygenase/tryptophan 5-monooxygenase activation protein, iota polypeptide [Source:RefSeq_peptide;Acc:NP_997922]	ywhai
1	25933970	19	ENSDARG00000032575	25958069	ENSDART00000041960	cellular_component	tyrosine 3-monooxygenase/tryptophan 5-monooxygenase activation protein, iota polypeptide [Source:RefSeq_peptide;Acc:NP_997922]	ywhai
1	25933970	19	ENSDARG00000032575	25958069	ENSDART00000041960	biological_process	tyrosine 3-monooxygenase/tryptophan 5-monooxygenase activation protein, iota polypeptide [Source:RefSeq_peptide;Acc:NP_997922]	ywhai
1	25933970	19	ENSDARG00000032575	25958069	ENSDART00000041960	protein domain specific binding	tyrosine 3-monooxygenase/tryptophan 5-monooxygenase activation protein, iota polypeptide [Source:RefSeq_peptide;Acc:NP_997922]	ywhai
1	25976616	19	ENSDARG00000021140	26000326	ENSDART00000032474	nucleotide binding	poly A binding protein, cytoplasmic 1 b [Source:RefSeq_peptide;Acc:NP_957176]	pabpc1b
1	25976616	19	ENSDARG00000021140	26000326	ENSDART00000032474	nucleic acid binding	poly A binding protein, cytoplasmic 1 b [Source:RefSeq_peptide;Acc:NP_957176]	pabpc1b
1	25976616	19	ENSDARG00000021140	26000326	ENSDART00000032474	RNA binding	poly A binding protein, cytoplasmic 1 b [Source:RefSeq_peptide;Acc:NP_957176]	pabpc1b
1	25985475	19	ENSDARG00000065352	25985610	ENSDART00000095020		Small nucleolar RNA SNORA5 [Source: RFAM 8.0]	SNORA5
1	26056209	19	ENSDARG00000012040	26078941	ENSDART00000024193			LOC557995
-1	26095254	19	ENSDARG00000004017	26129201	ENSDART00000007578		hypothetical protein LOC564953 [Source:RefSeq_peptide;Acc:NP_001082875]	NP_001082875.1
1	26165131	19	ENSDARG00000034178	26219050	ENSDART00000045987	nucleic acid binding	Cleavage and polyadenylation specific factor 1 (Fragment). [Source:Uniprot/SPTREMBL;Acc:Q6DRG0]	cpsf1
1	26165131	19	ENSDARG00000034178	26219050	ENSDART00000045987	nucleus	Cleavage and polyadenylation specific factor 1 (Fragment). [Source:Uniprot/SPTREMBL;Acc:Q6DRG0]	cpsf1
1	26165131	19	ENSDARG00000034178	26219050	ENSDART00000024861		Cleavage and polyadenylation specific factor 1 (Fragment). [Source:Uniprot/SPTREMBL;Acc:Q6DRG0]	cpsf1
1	26270768	19	ENSDARG00000017522	26484770	ENSDART00000021519	phosphoprotein phosphatase activity	CTD (carboxy-terminal domain, RNA polymerase II, polypeptide A) phosphatase, subunit 1 [Source:RefSeq_peptide;Acc:NP_001002873]	ctdp1
1	26270768	19	ENSDARG00000017522	26484770	ENSDART00000021519	intracellular	CTD (carboxy-terminal domain, RNA polymerase II, polypeptide A) phosphatase, subunit 1 [Source:RefSeq_peptide;Acc:NP_001002873]	ctdp1
1	26270768	19	ENSDARG00000017522	26484770	ENSDART00000021519	nucleus	CTD (carboxy-terminal domain, RNA polymerase II, polypeptide A) phosphatase, subunit 1 [Source:RefSeq_peptide;Acc:NP_001002873]	ctdp1
1	26610828	19	ENSDARG00000035961	26648319	ENSDART00000103646			LOC562421
1	26610828	19	ENSDARG00000035961	26648319	ENSDART00000052197			LOC562421
-1	26666755	19	ENSDARG00000061997	26725250	ENSDART00000089110			LOC799103
1	26858327	19	ENSDARG00000055875	26868913	ENSDART00000078268		Novel protein (Fragment). [Source:Uniprot/SPTREMBL;Acc:Q1LY50]	si:ch211-203l9.1
1	26891338	19	ENSDARG00000061718	26976371	ENSDART00000088359		Zinc finger protein 704. [Source:Uniprot/SWISSPROT;Acc:Q1LY51]	si:ch211-203l9.3
1	26891338	19	ENSDARG00000061718	26976371	ENSDART00000088358	nucleic acid binding	Zinc finger protein 704. [Source:Uniprot/SWISSPROT;Acc:Q1LY51]	si:ch211-203l9.3
1	26891338	19	ENSDARG00000061718	26976371	ENSDART00000088358	intracellular	Zinc finger protein 704. [Source:Uniprot/SWISSPROT;Acc:Q1LY51]	si:ch211-203l9.3
1	26891338	19	ENSDARG00000061718	26976371	ENSDART00000088358	zinc ion binding	Zinc finger protein 704. [Source:Uniprot/SWISSPROT;Acc:Q1LY51]	si:ch211-203l9.3
-1	26994104	19	ENSDARG00000061713	27010003	ENSDART00000088340		tumor protein D52 [Source:RefSeq_peptide;Acc:NP_001038486]	si:ch211-203l9.2
-1	26994104	19	ENSDARG00000061713	27010003	ENSDART00000088337		tumor protein D52 [Source:RefSeq_peptide;Acc:NP_001038486]	si:ch211-203l9.2
-1	26994104	19	ENSDARG00000061713	27010003	ENSDART00000088335		tumor protein D52 [Source:RefSeq_peptide;Acc:NP_001038486]	si:ch211-203l9.2
1	27130859	19	ENSDARG00000070538	27135569	ENSDART00000103640	DNA binding	Hairy/enhancer-of-split related with YRPW motif protein 1. [Source:Uniprot/SWISSPROT;Acc:Q8AXV6]	hey1
1	27130859	19	ENSDARG00000070538	27135569	ENSDART00000103640	nucleus	Hairy/enhancer-of-split related with YRPW motif protein 1. [Source:Uniprot/SWISSPROT;Acc:Q8AXV6]	hey1
1	27130859	19	ENSDARG00000070538	27135569	ENSDART00000103640	regulation of transcription, DNA-dependent	Hairy/enhancer-of-split related with YRPW motif protein 1. [Source:Uniprot/SWISSPROT;Acc:Q8AXV6]	hey1
1	27130859	19	ENSDARG00000070538	27135569	ENSDART00000103640	transcription regulator activity	Hairy/enhancer-of-split related with YRPW motif protein 1. [Source:Uniprot/SWISSPROT;Acc:Q8AXV6]	hey1
1	27130859	19	ENSDARG00000070538	27135569	ENSDART00000103640	regulation of transcription	Hairy/enhancer-of-split related with YRPW motif protein 1. [Source:Uniprot/SWISSPROT;Acc:Q8AXV6]	hey1
-1	27142581	19	ENSDARG00000070537	27161350	ENSDART00000078299	molecular_function	stathmin-like 2 [Source:RefSeq_peptide;Acc:NP_001019393]	zgc:110132
-1	27142581	19	ENSDARG00000070537	27161350	ENSDART00000078299	cellular_component	stathmin-like 2 [Source:RefSeq_peptide;Acc:NP_001019393]	zgc:110132
-1	27142581	19	ENSDARG00000070537	27161350	ENSDART00000078299	intracellular signaling cascade	stathmin-like 2 [Source:RefSeq_peptide;Acc:NP_001019393]	zgc:110132
1	27169833	19	ENSDARG00000020278	27186831	ENSDART00000103636			LOC566469
1	27169833	19	ENSDARG00000020278	27186831	ENSDART00000052210			LOC566469
1	27224990	19	ENSDARG00000061752	27338828	ENSDART00000088427	binding	hypothetical protein LOC563800 [Source:RefSeq_peptide;Acc:NP_001038491]	si:dkey-218n20.1
1	27224990	19	ENSDARG00000061752	27338828	ENSDART00000088418		hypothetical protein LOC563800 [Source:RefSeq_peptide;Acc:NP_001038491]	si:dkey-218n20.1
-1	27342035	19	ENSDARG00000035957	27347464	ENSDART00000052185	regulation of progression through cell cycle	geminin, DNA replication inhibitor [Source:RefSeq_peptide;Acc:NP_956380]	gmnn
-1	27342035	19	ENSDARG00000035957	27347464	ENSDART00000052185	negative regulation of DNA replication	geminin, DNA replication inhibitor [Source:RefSeq_peptide;Acc:NP_956380]	gmnn
1	27349661	19	ENSDARG00000035956	27352645	ENSDART00000052183	molecular_function	hypothetical protein LOC553664 [Source:RefSeq_peptide;Acc:NP_001018473]	zgc:111986
1	27349661	19	ENSDARG00000035956	27352645	ENSDART00000052183	cellular_component	hypothetical protein LOC553664 [Source:RefSeq_peptide;Acc:NP_001018473]	zgc:111986
1	27349661	19	ENSDARG00000035956	27352645	ENSDART00000052183	biological_process	hypothetical protein LOC553664 [Source:RefSeq_peptide;Acc:NP_001018473]	zgc:111986
-1	27353502	19	ENSDARG00000061728	27355882	ENSDART00000088401	catalytic activity	hypothetical protein LOC564010 [Source:RefSeq_peptide;Acc:NP_001074272]	si:dkey-218n20.4
1	27356765	19	ENSDARG00000035954	27363823	ENSDART00000103612		TRAF and TNF receptor-associated protein homolog. [Source:Uniprot/SWISSPROT;Acc:Q5XJA0]	ttrapl
1	27356765	19	ENSDARG00000035954	27363823	ENSDART00000052181	receptor activity	TRAF and TNF receptor-associated protein homolog. [Source:Uniprot/SWISSPROT;Acc:Q5XJA0]	ttrapl
-1	27381139	19	ENSDARG00000061723	27400484	ENSDART00000088387	integral to membrane	Novel protein similar to vertebrate transmembrane protein 64 (TMEM64) (Fragment). [Source:Uniprot/SPTREMBL;Acc:Q1LU94]	si:dkeyp-34f6.5
1	27410190	19	ENSDARG00000056566	27495130	ENSDART00000035049	calcium channel activity	hypothetical protein LOC550546 [Source:RefSeq_peptide;Acc:NP_001017848]	zgc:110161
1	27410190	19	ENSDARG00000056566	27495130	ENSDART00000035049	calcium ion binding	hypothetical protein LOC550546 [Source:RefSeq_peptide;Acc:NP_001017848]	zgc:110161
1	27410190	19	ENSDARG00000056566	27495130	ENSDART00000035049	cytoplasm	hypothetical protein LOC550546 [Source:RefSeq_peptide;Acc:NP_001017848]	zgc:110161
1	27410190	19	ENSDARG00000056566	27495130	ENSDART00000035049	calcium ion transport	hypothetical protein LOC550546 [Source:RefSeq_peptide;Acc:NP_001017848]	zgc:110161
1	27410190	19	ENSDARG00000056566	27495130	ENSDART00000035049	membrane	hypothetical protein LOC550546 [Source:RefSeq_peptide;Acc:NP_001017848]	zgc:110161
1	27410190	19	ENSDARG00000056566	27495130	ENSDART00000035049	oxidoreductase activity	hypothetical protein LOC550546 [Source:RefSeq_peptide;Acc:NP_001017848]	zgc:110161
1	27410190	19	ENSDARG00000056566	27495130	ENSDART00000035049	antibiotic biosynthetic process	hypothetical protein LOC550546 [Source:RefSeq_peptide;Acc:NP_001017848]	zgc:110161
1	27410190	19	ENSDARG00000056566	27495130	ENSDART00000035049	calcium channel inhibitor activity	hypothetical protein LOC550546 [Source:RefSeq_peptide;Acc:NP_001017848]	zgc:110161
1	27410190	19	ENSDARG00000056566	27495130	ENSDART00000079071		hypothetical protein LOC550546 [Source:RefSeq_peptide;Acc:NP_001017848]	zgc:110161
-1	27501788	19	ENSDARG00000056034	27528077	ENSDART00000078459		hypothetical protein LOC566642 [Source:RefSeq_peptide;Acc:NP_001038577]	si:ch211-134n17.1
1	27533687	19	ENSDARG00000035949	27540126	ENSDART00000052140	molecular_function	hypothetical protein LOC566699 [Source:RefSeq_peptide;Acc:NP_001038517]	zgc:114147
1	27533687	19	ENSDARG00000035949	27540126	ENSDART00000052140	cellular_component	hypothetical protein LOC566699 [Source:RefSeq_peptide;Acc:NP_001038517]	zgc:114147
1	27533687	19	ENSDARG00000035949	27540126	ENSDART00000052140	biological_process	hypothetical protein LOC566699 [Source:RefSeq_peptide;Acc:NP_001038517]	zgc:114147
1	27559945	19	ENSDARG00000010728	27585140	ENSDART00000046609		hypothetical protein LOC566764 [Source:RefSeq_peptide;Acc:NP_001038583]	NP_001038583.1
1	27590965	19	ENSDARG00000033182	27593514	ENSDART00000040810	nucleotide binding	ADP-ribosylation factor-like 4, like [Source:RefSeq_peptide;Acc:NP_956612]	arl4l
1	27590965	19	ENSDARG00000033182	27593514	ENSDART00000040810	GTP binding	ADP-ribosylation factor-like 4, like [Source:RefSeq_peptide;Acc:NP_956612]	arl4l
1	27590965	19	ENSDARG00000033182	27593514	ENSDART00000040810	intracellular	ADP-ribosylation factor-like 4, like [Source:RefSeq_peptide;Acc:NP_956612]	arl4l
1	27590965	19	ENSDARG00000033182	27593514	ENSDART00000040810	small GTPase mediated signal transduction	ADP-ribosylation factor-like 4, like [Source:RefSeq_peptide;Acc:NP_956612]	arl4l
-1	27735035	19	ENSDARG00000061818	27749320	ENSDART00000088618		hypothetical protein LOC566969 [Source:RefSeq_peptide;Acc:NP_001038589]	NP_001038589.1
-1	27869795	19	ENSDARG00000056021	27871097	ENSDART00000078439		hypothetical protein LOC564783 [Source:RefSeq_peptide;Acc:NP_001076314]	si:dkeyp-25a3.6
-1	27878452	19	ENSDARG00000035919	27889828	ENSDART00000052136		Novel protein similar to vertebrate ankyrin repeat and MYND domain containing 2 (ANKMY2) (Fragment). [Source:Uniprot/SPTREMBL;Acc:Q1LXD9]	si:dkeyp-25a3.5
-1	27878452	19	ENSDARG00000035919	27889828	ENSDART00000103574		Novel protein similar to vertebrate ankyrin repeat and MYND domain containing 2 (ANKMY2) (Fragment). [Source:Uniprot/SPTREMBL;Acc:Q1LXD9]	si:dkeyp-25a3.5
1	27897746	19	ENSDARG00000035918	27923119	ENSDART00000052134	translation initiation factor activity	Basic leucine zipper and W2 domain-containing protein 2. [Source:Uniprot/SWISSPROT;Acc:Q1LUC1]	zgc:55580
1	27897746	19	ENSDARG00000035918	27923119	ENSDART00000052134	cellular_component	Basic leucine zipper and W2 domain-containing protein 2. [Source:Uniprot/SWISSPROT;Acc:Q1LUC1]	zgc:55580
1	27897746	19	ENSDARG00000035918	27923119	ENSDART00000052134	regulation of translational initiation	Basic leucine zipper and W2 domain-containing protein 2. [Source:Uniprot/SWISSPROT;Acc:Q1LUC1]	zgc:55580
1	27897746	19	ENSDARG00000035918	27923119	ENSDART00000052134	nervous system development	Basic leucine zipper and W2 domain-containing protein 2. [Source:Uniprot/SWISSPROT;Acc:Q1LUC1]	zgc:55580
1	27897746	19	ENSDARG00000035918	27923119	ENSDART00000052134	cell differentiation	Basic leucine zipper and W2 domain-containing protein 2. [Source:Uniprot/SWISSPROT;Acc:Q1LUC1]	zgc:55580
1	27925497	19	ENSDARG00000029058	27932982	ENSDART00000048144	transcription	Histone-binding protein RBBP4 (Retinoblastoma-binding protein 4) (RBBP-4). [Source:Uniprot/SWISSPROT;Acc:Q6P3H7]	rbb4
1	27925497	19	ENSDARG00000029058	27932982	ENSDART00000048144	transcription termination	Histone-binding protein RBBP4 (Retinoblastoma-binding protein 4) (RBBP-4). [Source:Uniprot/SWISSPROT;Acc:Q6P3H7]	rbb4
1	27925497	19	ENSDARG00000029058	27932982	ENSDART00000048144	regulation of transcription, DNA-dependent	Histone-binding protein RBBP4 (Retinoblastoma-binding protein 4) (RBBP-4). [Source:Uniprot/SWISSPROT;Acc:Q6P3H7]	rbb4
1	27925497	19	ENSDARG00000029058	27932982	ENSDART00000048144	transcription antitermination	Histone-binding protein RBBP4 (Retinoblastoma-binding protein 4) (RBBP-4). [Source:Uniprot/SWISSPROT;Acc:Q6P3H7]	rbb4
-1	27938655	19	ENSDARG00000035944	27939380	ENSDART00000052169		Novel protein (Fragment). [Source:Uniprot/SPTREMBL;Acc:Q1LXD3]	si:dkeyp-25a3.7
1	28028239	19	ENSDARG00000061804	28035574	ENSDART00000088573		hypothetical protein LOC100034579 [Source:RefSeq_peptide;Acc:NP_001076559]	si:ch211-194e15.5
-1	28037557	19	ENSDARG00000035913	28047861	ENSDART00000052126	tRNA binding	Tyrosyl-tRNA synthetase, cytoplasmic (EC 6.1.1.1) (Tyrosyl--tRNA ligase) (TyrRS). [Source:Uniprot/SWISSPROT;Acc:Q6TGS6]	yars
-1	28037557	19	ENSDARG00000035913	28047861	ENSDART00000052126	nucleotide binding	Tyrosyl-tRNA synthetase, cytoplasmic (EC 6.1.1.1) (Tyrosyl--tRNA ligase) (TyrRS). [Source:Uniprot/SWISSPROT;Acc:Q6TGS6]	yars
-1	28037557	19	ENSDARG00000035913	28047861	ENSDART00000052126	RNA binding	Tyrosyl-tRNA synthetase, cytoplasmic (EC 6.1.1.1) (Tyrosyl--tRNA ligase) (TyrRS). [Source:Uniprot/SWISSPROT;Acc:Q6TGS6]	yars
-1	28037557	19	ENSDARG00000035913	28047861	ENSDART00000052126	aminoacyl-tRNA ligase activity	Tyrosyl-tRNA synthetase, cytoplasmic (EC 6.1.1.1) (Tyrosyl--tRNA ligase) (TyrRS). [Source:Uniprot/SWISSPROT;Acc:Q6TGS6]	yars
-1	28037557	19	ENSDARG00000035913	28047861	ENSDART00000052126	tyrosine-tRNA ligase activity	Tyrosyl-tRNA synthetase, cytoplasmic (EC 6.1.1.1) (Tyrosyl--tRNA ligase) (TyrRS). [Source:Uniprot/SWISSPROT;Acc:Q6TGS6]	yars
-1	28037557	19	ENSDARG00000035913	28047861	ENSDART00000052126	ATP binding	Tyrosyl-tRNA synthetase, cytoplasmic (EC 6.1.1.1) (Tyrosyl--tRNA ligase) (TyrRS). [Source:Uniprot/SWISSPROT;Acc:Q6TGS6]	yars
-1	28037557	19	ENSDARG00000035913	28047861	ENSDART00000052126	tRNA aminoacylation for protein translation	Tyrosyl-tRNA synthetase, cytoplasmic (EC 6.1.1.1) (Tyrosyl--tRNA ligase) (TyrRS). [Source:Uniprot/SWISSPROT;Acc:Q6TGS6]	yars
-1	28037557	19	ENSDARG00000035913	28047861	ENSDART00000052126	tyrosyl-tRNA aminoacylation	Tyrosyl-tRNA synthetase, cytoplasmic (EC 6.1.1.1) (Tyrosyl--tRNA ligase) (TyrRS). [Source:Uniprot/SWISSPROT;Acc:Q6TGS6]	yars
-1	28037557	19	ENSDARG00000035913	28047861	ENSDART00000052126	ligase activity	Tyrosyl-tRNA synthetase, cytoplasmic (EC 6.1.1.1) (Tyrosyl--tRNA ligase) (TyrRS). [Source:Uniprot/SWISSPROT;Acc:Q6TGS6]	yars
-1	28048777	19	ENSDARG00000035909	28064992	ENSDART00000047461	molecular_function	Major facilitator superfamily domain-containing protein 2-A. [Source:Uniprot/SWISSPROT;Acc:Q6DEJ6]	mfsd2
-1	28048777	19	ENSDARG00000035909	28064992	ENSDART00000047461	membrane attack complex	Major facilitator superfamily domain-containing protein 2-A. [Source:Uniprot/SWISSPROT;Acc:Q6DEJ6]	mfsd2
-1	28048777	19	ENSDARG00000035909	28064992	ENSDART00000047461	transport	Major facilitator superfamily domain-containing protein 2-A. [Source:Uniprot/SWISSPROT;Acc:Q6DEJ6]	mfsd2
-1	28048777	19	ENSDARG00000035909	28064992	ENSDART00000047461	membrane	Major facilitator superfamily domain-containing protein 2-A. [Source:Uniprot/SWISSPROT;Acc:Q6DEJ6]	mfsd2
-1	28048777	19	ENSDARG00000035909	28064992	ENSDART00000047461	integral to membrane	Major facilitator superfamily domain-containing protein 2-A. [Source:Uniprot/SWISSPROT;Acc:Q6DEJ6]	mfsd2
-1	28048777	19	ENSDARG00000035909	28064992	ENSDART00000103527		Major facilitator superfamily domain-containing protein 2-A. [Source:Uniprot/SWISSPROT;Acc:Q6DEJ6]	mfsd2
1	28121667	19	ENSDARG00000034956	28127317	ENSDART00000103524	DNA binding	Protein L-Myc-1b. [Source:Uniprot/SWISSPROT;Acc:Q1LWL8]	mycl1b
1	28121667	19	ENSDARG00000034956	28127317	ENSDART00000103524	transcription factor activity	Protein L-Myc-1b. [Source:Uniprot/SWISSPROT;Acc:Q1LWL8]	mycl1b
1	28121667	19	ENSDARG00000034956	28127317	ENSDART00000103524	nucleus	Protein L-Myc-1b. [Source:Uniprot/SWISSPROT;Acc:Q1LWL8]	mycl1b
1	28121667	19	ENSDARG00000034956	28127317	ENSDART00000103524	regulation of transcription, DNA-dependent	Protein L-Myc-1b. [Source:Uniprot/SWISSPROT;Acc:Q1LWL8]	mycl1b
1	28121667	19	ENSDARG00000034956	28127317	ENSDART00000103524	transcription regulator activity	Protein L-Myc-1b. [Source:Uniprot/SWISSPROT;Acc:Q1LWL8]	mycl1b
1	28121667	19	ENSDARG00000034956	28127317	ENSDART00000103524	regulation of transcription	Protein L-Myc-1b. [Source:Uniprot/SWISSPROT;Acc:Q1LWL8]	mycl1b
1	28121667	19	ENSDARG00000034956	28127317	ENSDART00000047783		Protein L-Myc-1b. [Source:Uniprot/SWISSPROT;Acc:Q1LWL8]	mycl1b
1	28121667	19	ENSDARG00000034956	28127317	ENSDART00000048756		Protein L-Myc-1b. [Source:Uniprot/SWISSPROT;Acc:Q1LWL8]	mycl1b
1	28132842	19	ENSDARG00000032876	28210065	ENSDART00000045504	nucleotide binding	Trit1 protein [Source:RefSeq_peptide;Acc:NP_001038239]	si:ch211-194e15.1
1	28132842	19	ENSDARG00000032876	28210065	ENSDART00000045504	nucleic acid binding	Trit1 protein [Source:RefSeq_peptide;Acc:NP_001038239]	si:ch211-194e15.1
1	28132842	19	ENSDARG00000032876	28210065	ENSDART00000045504	tRNA isopentenyltransferase activity	Trit1 protein [Source:RefSeq_peptide;Acc:NP_001038239]	si:ch211-194e15.1
1	28132842	19	ENSDARG00000032876	28210065	ENSDART00000045504	ATP binding	Trit1 protein [Source:RefSeq_peptide;Acc:NP_001038239]	si:ch211-194e15.1
1	28132842	19	ENSDARG00000032876	28210065	ENSDART00000045504	intracellular	Trit1 protein [Source:RefSeq_peptide;Acc:NP_001038239]	si:ch211-194e15.1
1	28132842	19	ENSDARG00000032876	28210065	ENSDART00000045504	tRNA processing	Trit1 protein [Source:RefSeq_peptide;Acc:NP_001038239]	si:ch211-194e15.1
1	28132842	19	ENSDARG00000032876	28210065	ENSDART00000045504	zinc ion binding	Trit1 protein [Source:RefSeq_peptide;Acc:NP_001038239]	si:ch211-194e15.1
1	28132842	19	ENSDARG00000032876	28210065	ENSDART00000045504	transferase activity	Trit1 protein [Source:RefSeq_peptide;Acc:NP_001038239]	si:ch211-194e15.1
1	28132842	19	ENSDARG00000032876	28210065	ENSDART00000103512		Trit1 protein [Source:RefSeq_peptide;Acc:NP_001038239]	si:ch211-194e15.1
-1	28250928	19	ENSDARG00000035907	28299214	ENSDART00000052124	DNA binding	hypothetical protein LOC445212 [Source:RefSeq_peptide;Acc:NP_001003606]	fam49a
-1	28250928	19	ENSDARG00000035907	28299214	ENSDART00000052124	cellular_component	hypothetical protein LOC445212 [Source:RefSeq_peptide;Acc:NP_001003606]	fam49a
-1	28250928	19	ENSDARG00000035907	28299214	ENSDART00000052124	DNA methylation	hypothetical protein LOC445212 [Source:RefSeq_peptide;Acc:NP_001003606]	fam49a
-1	28250928	19	ENSDARG00000035907	28299214	ENSDART00000052124	N-methyltransferase activity	hypothetical protein LOC445212 [Source:RefSeq_peptide;Acc:NP_001003606]	fam49a
-1	28330279	19	ENSDARG00000041376	28334675	ENSDART00000060657	molecular_function	RMI1, RecQ mediated genome instability 1, homolog [Source:RefSeq_peptide;Acc:NP_956474]	rmi1
-1	28330279	19	ENSDARG00000041376	28334675	ENSDART00000060657	cellular_component	RMI1, RecQ mediated genome instability 1, homolog [Source:RefSeq_peptide;Acc:NP_956474]	rmi1
-1	28330279	19	ENSDARG00000041376	28334675	ENSDART00000060657	biological_process	RMI1, RecQ mediated genome instability 1, homolog [Source:RefSeq_peptide;Acc:NP_956474]	rmi1
1	28432064	19	ENSDARG00000070491	28435030	ENSDART00000103506		Novel protein similar to vertebrate hippocalcin like 4 (HPCAL4). [Source:Uniprot/SPTREMBL;Acc:A3KPW8]	A3KPW8_DANRE
-1	28438443	19	ENSDARG00000067471	28438561	ENSDART00000097096		5S ribosomal RNA [Source: RFAM 8.0]	5S_rRNA
1	28446086	19	ENSDARG00000035900	28481735	ENSDART00000052115	molecular_function	hypothetical protein LOC751663 [Source:RefSeq_peptide;Acc:NP_001038845]	zgc:153389
1	28446086	19	ENSDARG00000035900	28481735	ENSDART00000052115	cellular_component	hypothetical protein LOC751663 [Source:RefSeq_peptide;Acc:NP_001038845]	zgc:153389
1	28446086	19	ENSDARG00000035900	28481735	ENSDART00000052115	protein modification process	hypothetical protein LOC751663 [Source:RefSeq_peptide;Acc:NP_001038845]	zgc:153389
1	28446086	19	ENSDARG00000035900	28481735	ENSDART00000073700	molecular_function	hypothetical protein LOC751663 [Source:RefSeq_peptide;Acc:NP_001038845]	zgc:153389
1	28446086	19	ENSDARG00000035900	28481735	ENSDART00000073700	cellular_component	hypothetical protein LOC751663 [Source:RefSeq_peptide;Acc:NP_001038845]	zgc:153389
1	28446086	19	ENSDARG00000035900	28481735	ENSDART00000073700	protein modification process	hypothetical protein LOC751663 [Source:RefSeq_peptide;Acc:NP_001038845]	zgc:153389
-1	28488773	19	ENSDARG00000056165	28501357	ENSDART00000073704		hypothetical protein LOC565228 [Source:RefSeq_peptide;Acc:NP_001076315]	NP_001076315.1
-1	28488773	19	ENSDARG00000056165	28501357	ENSDART00000078600		hypothetical protein LOC565228 [Source:RefSeq_peptide;Acc:NP_001076315]	NP_001076315.1
1	28509379	19	ENSDARG00000031795	28528120	ENSDART00000048977	nucleotide binding	ATP-binding cassette sub-family F, member 1 [Source:RefSeq_peptide;Acc:NP_998351]	abcf1
1	28509379	19	ENSDARG00000031795	28528120	ENSDART00000048977	ATP binding	ATP-binding cassette sub-family F, member 1 [Source:RefSeq_peptide;Acc:NP_998351]	abcf1
1	28509379	19	ENSDARG00000031795	28528120	ENSDART00000048977	ATPase activity	ATP-binding cassette sub-family F, member 1 [Source:RefSeq_peptide;Acc:NP_998351]	abcf1
1	28509379	19	ENSDARG00000031795	28528120	ENSDART00000048977	nucleoside-triphosphatase activity	ATP-binding cassette sub-family F, member 1 [Source:RefSeq_peptide;Acc:NP_998351]	abcf1
1	28509379	19	ENSDARG00000031795	28528120	ENSDART00000073705		ATP-binding cassette sub-family F, member 1 [Source:RefSeq_peptide;Acc:NP_998351]	abcf1
-1	28528115	19	ENSDARG00000007065	28533875	ENSDART00000023074		mitochondrial ribosomal protein S18B [Source:RefSeq_peptide;Acc:NP_001017759]	mrps18b
-1	28528115	19	ENSDARG00000007065	28533875	ENSDART00000073709	structural constituent of ribosome	mitochondrial ribosomal protein S18B [Source:RefSeq_peptide;Acc:NP_001017759]	mrps18b
-1	28528115	19	ENSDARG00000007065	28533875	ENSDART00000073709	intracellular	mitochondrial ribosomal protein S18B [Source:RefSeq_peptide;Acc:NP_001017759]	mrps18b
-1	28528115	19	ENSDARG00000007065	28533875	ENSDART00000073709	ribosome	mitochondrial ribosomal protein S18B [Source:RefSeq_peptide;Acc:NP_001017759]	mrps18b
-1	28528115	19	ENSDARG00000007065	28533875	ENSDART00000073709	translation	mitochondrial ribosomal protein S18B [Source:RefSeq_peptide;Acc:NP_001017759]	mrps18b
1	28534981	19	ENSDARG00000032651	28546890	ENSDART00000029576	nucleic acid binding	protein phosphatase 1, regulatory subunit 10 [Source:RefSeq_peptide;Acc:NP_997733]	ppp1r10
1	28534981	19	ENSDARG00000032651	28546890	ENSDART00000029576	zinc ion binding	protein phosphatase 1, regulatory subunit 10 [Source:RefSeq_peptide;Acc:NP_997733]	ppp1r10
1	28534981	19	ENSDARG00000032651	28546890	ENSDART00000043554	nucleic acid binding	protein phosphatase 1, regulatory subunit 10 [Source:RefSeq_peptide;Acc:NP_997733]	ppp1r10
1	28534981	19	ENSDARG00000032651	28546890	ENSDART00000043554	zinc ion binding	protein phosphatase 1, regulatory subunit 10 [Source:RefSeq_peptide;Acc:NP_997733]	ppp1r10
1	28552926	19	ENSDARG00000070480	28555472	ENSDART00000103475	molecular_function	anterior gradient 2 homolog [Source:RefSeq_peptide;Acc:NP_001012499]	agr2
1	28552926	19	ENSDARG00000070480	28555472	ENSDART00000103475	cellular_component	anterior gradient 2 homolog [Source:RefSeq_peptide;Acc:NP_001012499]	agr2
1	28552926	19	ENSDARG00000070480	28555472	ENSDART00000103475	biological_process	anterior gradient 2 homolog [Source:RefSeq_peptide;Acc:NP_001012499]	agr2
-1	28558615	19	ENSDARG00000070479	28569020	ENSDART00000103474	molecular_function	tetraspanin 13 [Source:RefSeq_peptide;Acc:NP_001005970]	tspan13
-1	28558615	19	ENSDARG00000070479	28569020	ENSDART00000103474	biological_process	tetraspanin 13 [Source:RefSeq_peptide;Acc:NP_001005970]	tspan13
-1	28558615	19	ENSDARG00000070479	28569020	ENSDART00000103474	integral to membrane	tetraspanin 13 [Source:RefSeq_peptide;Acc:NP_001005970]	tspan13
1	28597970	19	ENSDARG00000070475	28605984	ENSDART00000103471	nucleic acid binding	KH domain containing RNA binding signal transduction associated 1 like [Source:RefSeq_peptide;Acc:NP_998400]	zgc:85948
1	28597970	19	ENSDARG00000070475	28605984	ENSDART00000103471	RNA binding	KH domain containing RNA binding signal transduction associated 1 like [Source:RefSeq_peptide;Acc:NP_998400]	zgc:85948
1	28597970	19	ENSDARG00000070475	28605984	ENSDART00000103471	cellular_component	KH domain containing RNA binding signal transduction associated 1 like [Source:RefSeq_peptide;Acc:NP_998400]	zgc:85948
1	28597970	19	ENSDARG00000070475	28605984	ENSDART00000103471	biological_process	KH domain containing RNA binding signal transduction associated 1 like [Source:RefSeq_peptide;Acc:NP_998400]	zgc:85948
1	29076810	19	ENSDARG00000044980	29090997	ENSDART00000066123		Importin alpha-7 subunit (Karyopherin alpha-6). [Source:Uniprot/SWISSPROT;Acc:O60684]	KPNA6
-1	29097541	19	ENSDARG00000056213	29104651	ENSDART00000078674		LOC553397 protein (Fragment). [Source:Uniprot/SPTREMBL;Acc:Q0V945]	Q0V945_DANRE
1	29109367	19	ENSDARG00000070468	29126377	ENSDART00000103449		Hypothetical protein. [Source:Uniprot/SPTREMBL;Acc:A5D6U5]	A5D6U5_DANRE
1	29131437	19	ENSDARG00000017445	29142021	ENSDART00000005119	cellular_component	eukaryotic translation initiation factor 3, subunit 2 beta [Source:RefSeq_peptide;Acc:NP_998155]	eif3s2
1	29131437	19	ENSDARG00000017445	29142021	ENSDART00000005119	biological_process	eukaryotic translation initiation factor 3, subunit 2 beta [Source:RefSeq_peptide;Acc:NP_998155]	eif3s2
-1	29145901	19	ENSDARG00000015427	29155792	ENSDART00000051799	histone deacetylase activity	histone deacetylase 1 [Source:RefSeq_peptide;Acc:NP_775343]	hdac1
-1	29145901	19	ENSDARG00000015427	29155792	ENSDART00000051799	nucleus	histone deacetylase 1 [Source:RefSeq_peptide;Acc:NP_775343]	hdac1
-1	29145901	19	ENSDARG00000015427	29155792	ENSDART00000051799	negative regulation of cell proliferation	histone deacetylase 1 [Source:RefSeq_peptide;Acc:NP_775343]	hdac1
-1	29145901	19	ENSDARG00000015427	29155792	ENSDART00000051799	histone deacetylation	histone deacetylase 1 [Source:RefSeq_peptide;Acc:NP_775343]	hdac1
-1	29145901	19	ENSDARG00000015427	29155792	ENSDART00000051799	oligodendrocyte differentiation	histone deacetylase 1 [Source:RefSeq_peptide;Acc:NP_775343]	hdac1
-1	29145901	19	ENSDARG00000015427	29155792	ENSDART00000051799	positive regulation of neurogenesis	histone deacetylase 1 [Source:RefSeq_peptide;Acc:NP_775343]	hdac1
-1	29145901	19	ENSDARG00000015427	29155792	ENSDART00000008447		histone deacetylase 1 [Source:RefSeq_peptide;Acc:NP_775343]	hdac1
-1	29163723	19	ENSDARG00000035715	29166431	ENSDART00000051804	calmodulin binding	myristoylated alanine-rich C kinase substrate 2 [Source:RefSeq_peptide;Acc:NP_998388]	zgc:85717
-1	29163723	19	ENSDARG00000035715	29166431	ENSDART00000051804	cellular_component	myristoylated alanine-rich C kinase substrate 2 [Source:RefSeq_peptide;Acc:NP_998388]	zgc:85717
-1	29163723	19	ENSDARG00000035715	29166431	ENSDART00000051804	biological_process	myristoylated alanine-rich C kinase substrate 2 [Source:RefSeq_peptide;Acc:NP_998388]	zgc:85717
1	29254764	19	ENSDARG00000020176	29258203	ENSDART00000011890
-1	29277168	19	ENSDARG00000036929	29280077	ENSDART00000053622			LOC566626
-1	29280533	19	ENSDARG00000036924	29283903	ENSDART00000053617		TatD DNase domain containing 1 [Source:RefSeq_peptide;Acc:NP_114415]	TATDN1
-1	29391567	19	ENSDARG00000070463	29392077	ENSDART00000103437	molecular_function	hypothetical protein LOC791146 [Source:RefSeq_peptide;Acc:NP_001074097]	zgc:158604
-1	29391567	19	ENSDARG00000070463	29392077	ENSDART00000103437	cellular_component	hypothetical protein LOC791146 [Source:RefSeq_peptide;Acc:NP_001074097]	zgc:158604
-1	29391567	19	ENSDARG00000070463	29392077	ENSDART00000103437	biological_process	hypothetical protein LOC791146 [Source:RefSeq_peptide;Acc:NP_001074097]	zgc:158604
1	29395475	19	ENSDARG00000005625	29414987	ENSDART00000009149		Transmembrane protein 57 (Fragment). [Source:Uniprot/SPTREMBL;Acc:Q1L869]	tmem57
1	29419389	19	ENSDARG00000004311	29445343	ENSDART00000021396	molecular_function	hypothetical protein LOC368278 [Source:RefSeq_peptide;Acc:NP_945331]	zgc:56121
1	29419389	19	ENSDARG00000004311	29445343	ENSDART00000021396	cellular_component	hypothetical protein LOC368278 [Source:RefSeq_peptide;Acc:NP_945331]	zgc:56121
-1	29465035	19	ENSDARG00000035895	29518672	ENSDART00000074497		hypothetical protein LOC555635 [Source:RefSeq_peptide;Acc:NP_001037802]	si:dkey-264p5.1
-1	29465035	19	ENSDARG00000035895	29518672	ENSDART00000052108		hypothetical protein LOC555635 [Source:RefSeq_peptide;Acc:NP_001037802]	si:dkey-264p5.1
1	29785666	19	ENSDARG00000008920	29792269	ENSDART00000005255	molecular_function	hypothetical protein LOC447915 [Source:RefSeq_peptide;Acc:NP_001004653]	zgc:103761
1	29785666	19	ENSDARG00000008920	29792269	ENSDART00000005255	cellular_component	hypothetical protein LOC447915 [Source:RefSeq_peptide;Acc:NP_001004653]	zgc:103761
1	29785666	19	ENSDARG00000008920	29792269	ENSDART00000005255	biological_process	hypothetical protein LOC447915 [Source:RefSeq_peptide;Acc:NP_001004653]	zgc:103761
1	29794516	19	ENSDARG00000017299	29796979	ENSDART00000021798	binding	fatty acid binding protein 11 [Source:RefSeq_peptide;Acc:NP_001004682]	fabp11
1	29794516	19	ENSDARG00000017299	29796979	ENSDART00000021798	cellular_component	fatty acid binding protein 11 [Source:RefSeq_peptide;Acc:NP_001004682]	fabp11
1	29794516	19	ENSDARG00000017299	29796979	ENSDART00000021798	transport	fatty acid binding protein 11 [Source:RefSeq_peptide;Acc:NP_001004682]	fabp11
1	29794516	19	ENSDARG00000017299	29796979	ENSDART00000021798	lipid binding	fatty acid binding protein 11 [Source:RefSeq_peptide;Acc:NP_001004682]	fabp11
1	29851992	19	ENSDARG00000017111	29858919	ENSDART00000022667			LOC563822
1	30115396	19	ENSDARG00000061687	30120018	ENSDART00000088265		hypothetical protein LOC557340 [Source:RefSeq_peptide;Acc:NP_001038291]	si:ch211-125a6.1
-1	30131418	19	ENSDARG00000016160	30145697	ENSDART00000050130	catalytic activity	hypothetical protein LOC553639 [Source:RefSeq_peptide;Acc:NP_001018448]	zgc:110617
-1	30131418	19	ENSDARG00000016160	30145697	ENSDART00000050130	GMP reductase activity	hypothetical protein LOC553639 [Source:RefSeq_peptide;Acc:NP_001018448]	zgc:110617
-1	30131418	19	ENSDARG00000016160	30145697	ENSDART00000050130	cellular_component	hypothetical protein LOC553639 [Source:RefSeq_peptide;Acc:NP_001018448]	zgc:110617
-1	30131418	19	ENSDARG00000016160	30145697	ENSDART00000050130	nucleotide metabolic process	hypothetical protein LOC553639 [Source:RefSeq_peptide;Acc:NP_001018448]	zgc:110617
-1	30146992	19	ENSDARG00000035879	30152290	ENSDART00000052090	alpha-L-fucosidase activity	hypothetical protein LOC445165 [Source:RefSeq_peptide;Acc:NP_001003559]	zgc:101116
-1	30146992	19	ENSDARG00000035879	30152290	ENSDART00000052090	cellular_component	hypothetical protein LOC445165 [Source:RefSeq_peptide;Acc:NP_001003559]	zgc:101116
-1	30146992	19	ENSDARG00000035879	30152290	ENSDART00000052090	carbohydrate metabolic process	hypothetical protein LOC445165 [Source:RefSeq_peptide;Acc:NP_001003559]	zgc:101116
-1	30153839	19	ENSDARG00000035890	30158680	ENSDART00000052104	alpha-L-fucosidase activity	fucosidase, alpha-L-1, tissue [Source:RefSeq_peptide;Acc:NP_997905]	fuca1
-1	30153839	19	ENSDARG00000035890	30158680	ENSDART00000052104	carbohydrate metabolic process	fucosidase, alpha-L-1, tissue [Source:RefSeq_peptide;Acc:NP_997905]	fuca1
-1	30164169	19	ENSDARG00000035889	30176945	ENSDART00000103410		hypothetical protein LOC550243 [Source:RefSeq_peptide;Acc:NP_001017581]	zgc:110075
-1	30164169	19	ENSDARG00000035889	30176945	ENSDART00000046405	nucleic acid binding	hypothetical protein LOC550243 [Source:RefSeq_peptide;Acc:NP_001017581]	zgc:110075
-1	30164169	19	ENSDARG00000035889	30176945	ENSDART00000046405	protein binding	hypothetical protein LOC550243 [Source:RefSeq_peptide;Acc:NP_001017581]	zgc:110075
-1	30164169	19	ENSDARG00000035889	30176945	ENSDART00000046405	intracellular	hypothetical protein LOC550243 [Source:RefSeq_peptide;Acc:NP_001017581]	zgc:110075
-1	30164169	19	ENSDARG00000035889	30176945	ENSDART00000046405	biological_process	hypothetical protein LOC550243 [Source:RefSeq_peptide;Acc:NP_001017581]	zgc:110075
-1	30164169	19	ENSDARG00000035889	30176945	ENSDART00000046405	zinc ion binding	hypothetical protein LOC550243 [Source:RefSeq_peptide;Acc:NP_001017581]	zgc:110075
1	30212296	19	ENSDARG00000055798	30219013	ENSDART00000078197	DNA binding	Hairy/enhancer-of-split related with YRPW motif-like protein. [Source:Uniprot/SWISSPROT;Acc:Q8AXV5]	heyl
1	30212296	19	ENSDARG00000055798	30219013	ENSDART00000078197	nucleus	Hairy/enhancer-of-split related with YRPW motif-like protein. [Source:Uniprot/SWISSPROT;Acc:Q8AXV5]	heyl
1	30212296	19	ENSDARG00000055798	30219013	ENSDART00000078197	regulation of transcription, DNA-dependent	Hairy/enhancer-of-split related with YRPW motif-like protein. [Source:Uniprot/SWISSPROT;Acc:Q8AXV5]	heyl
1	30212296	19	ENSDARG00000055798	30219013	ENSDART00000078197	transcription regulator activity	Hairy/enhancer-of-split related with YRPW motif-like protein. [Source:Uniprot/SWISSPROT;Acc:Q8AXV5]	heyl
1	30212296	19	ENSDARG00000055798	30219013	ENSDART00000078197	regulation of transcription	Hairy/enhancer-of-split related with YRPW motif-like protein. [Source:Uniprot/SWISSPROT;Acc:Q8AXV5]	heyl
-1	30230225	19	ENSDARG00000035887	30259290	ENSDART00000052101	DNA binding	hypothetical protein LOC436941 [Source:RefSeq_peptide;Acc:NP_001002668]	zgc:91944
-1	30230225	19	ENSDARG00000035887	30259290	ENSDART00000052101	transcription factor activity	hypothetical protein LOC436941 [Source:RefSeq_peptide;Acc:NP_001002668]	zgc:91944
-1	30230225	19	ENSDARG00000035887	30259290	ENSDART00000052101	nucleus	hypothetical protein LOC436941 [Source:RefSeq_peptide;Acc:NP_001002668]	zgc:91944
-1	30230225	19	ENSDARG00000035887	30259290	ENSDART00000052101	regulation of transcription, DNA-dependent	hypothetical protein LOC436941 [Source:RefSeq_peptide;Acc:NP_001002668]	zgc:91944
-1	30230225	19	ENSDARG00000035887	30259290	ENSDART00000052101	sequence-specific DNA binding	hypothetical protein LOC436941 [Source:RefSeq_peptide;Acc:NP_001002668]	zgc:91944
-1	30230225	19	ENSDARG00000035887	30259290	ENSDART00000052101	regulation of transcription	hypothetical protein LOC436941 [Source:RefSeq_peptide;Acc:NP_001002668]	zgc:91944
-1	30230225	19	ENSDARG00000035887	30259290	ENSDART00000103401		hypothetical protein LOC436941 [Source:RefSeq_peptide;Acc:NP_001002668]	zgc:91944
1	30268203	19	ENSDARG00000035875	30276735	ENSDART00000052086		hypothetical protein LOC557625 [Source:RefSeq_peptide;Acc:NP_001038181]	si:dkey-148n22.3
-1	30281652	19	ENSDARG00000018397	30369344	ENSDART00000004034	calcium channel activity	hypothetical protein LOC393696 [Source:RefSeq_peptide;Acc:NP_957017]	zgc:73126
-1	30281652	19	ENSDARG00000018397	30369344	ENSDART00000004034	calcium ion binding	hypothetical protein LOC393696 [Source:RefSeq_peptide;Acc:NP_957017]	zgc:73126
-1	30281652	19	ENSDARG00000018397	30369344	ENSDART00000004034	cellular_component	hypothetical protein LOC393696 [Source:RefSeq_peptide;Acc:NP_957017]	zgc:73126
-1	30281652	19	ENSDARG00000018397	30369344	ENSDART00000004034	calcium ion transport	hypothetical protein LOC393696 [Source:RefSeq_peptide;Acc:NP_957017]	zgc:73126
-1	30281652	19	ENSDARG00000018397	30369344	ENSDART00000004034	calcium channel inhibitor activity	hypothetical protein LOC393696 [Source:RefSeq_peptide;Acc:NP_957017]	zgc:73126
-1	30429051	19	ENSDARG00000035883	30442133	ENSDART00000052098			LOC562627
1	30465658	19	ENSDARG00000011312	30478529	ENSDART00000008698	nucleotide binding	Serine/threonine-protein kinase 3 (EC 2.7.11.1). [Source:Uniprot/SWISSPROT;Acc:Q7ZUQ3]	stk3
1	30465658	19	ENSDARG00000011312	30478529	ENSDART00000008698	magnesium ion binding	Serine/threonine-protein kinase 3 (EC 2.7.11.1). [Source:Uniprot/SWISSPROT;Acc:Q7ZUQ3]	stk3
1	30465658	19	ENSDARG00000011312	30478529	ENSDART00000008698	protein kinase activity	Serine/threonine-protein kinase 3 (EC 2.7.11.1). [Source:Uniprot/SWISSPROT;Acc:Q7ZUQ3]	stk3
1	30465658	19	ENSDARG00000011312	30478529	ENSDART00000008698	protein serine/threonine kinase activity	Serine/threonine-protein kinase 3 (EC 2.7.11.1). [Source:Uniprot/SWISSPROT;Acc:Q7ZUQ3]	stk3
1	30465658	19	ENSDARG00000011312	30478529	ENSDART00000008698	protein binding	Serine/threonine-protein kinase 3 (EC 2.7.11.1). [Source:Uniprot/SWISSPROT;Acc:Q7ZUQ3]	stk3
1	30465658	19	ENSDARG00000011312	30478529	ENSDART00000008698	ATP binding	Serine/threonine-protein kinase 3 (EC 2.7.11.1). [Source:Uniprot/SWISSPROT;Acc:Q7ZUQ3]	stk3
1	30465658	19	ENSDARG00000011312	30478529	ENSDART00000008698	protein amino acid phosphorylation	Serine/threonine-protein kinase 3 (EC 2.7.11.1). [Source:Uniprot/SWISSPROT;Acc:Q7ZUQ3]	stk3
1	30465658	19	ENSDARG00000011312	30478529	ENSDART00000008698	apoptosis	Serine/threonine-protein kinase 3 (EC 2.7.11.1). [Source:Uniprot/SWISSPROT;Acc:Q7ZUQ3]	stk3
1	30465658	19	ENSDARG00000011312	30478529	ENSDART00000008698	signal transduction	Serine/threonine-protein kinase 3 (EC 2.7.11.1). [Source:Uniprot/SWISSPROT;Acc:Q7ZUQ3]	stk3
1	30465658	19	ENSDARG00000011312	30478529	ENSDART00000008698	kinase activity	Serine/threonine-protein kinase 3 (EC 2.7.11.1). [Source:Uniprot/SWISSPROT;Acc:Q7ZUQ3]	stk3
1	30465658	19	ENSDARG00000011312	30478529	ENSDART00000008698	transferase activity	Serine/threonine-protein kinase 3 (EC 2.7.11.1). [Source:Uniprot/SWISSPROT;Acc:Q7ZUQ3]	stk3
1	30465658	19	ENSDARG00000011312	30478529	ENSDART00000008698	metal ion binding	Serine/threonine-protein kinase 3 (EC 2.7.11.1). [Source:Uniprot/SWISSPROT;Acc:Q7ZUQ3]	stk3
1	30480768	19	ENSDARG00000035882	30497376	ENSDART00000052097	molecular_function	hypothetical protein LOC494178 [Source:RefSeq_peptide;Acc:NP_001012315]	zgc:92739
1	30480768	19	ENSDARG00000035882	30497376	ENSDART00000052097	cellular_component	hypothetical protein LOC494178 [Source:RefSeq_peptide;Acc:NP_001012315]	zgc:92739
1	30480768	19	ENSDARG00000035882	30497376	ENSDART00000052097	biological_process	hypothetical protein LOC494178 [Source:RefSeq_peptide;Acc:NP_001012315]	zgc:92739
1	30480768	19	ENSDARG00000035882	30497376	ENSDART00000052096	molecular_function	hypothetical protein LOC494178 [Source:RefSeq_peptide;Acc:NP_001012315]	zgc:92739
1	30480768	19	ENSDARG00000035882	30497376	ENSDART00000052096	cellular_component	hypothetical protein LOC494178 [Source:RefSeq_peptide;Acc:NP_001012315]	zgc:92739
1	30480768	19	ENSDARG00000035882	30497376	ENSDART00000052096	biological_process	hypothetical protein LOC494178 [Source:RefSeq_peptide;Acc:NP_001012315]	zgc:92739
-1	30498653	19	ENSDARG00000070444	30507343	ENSDART00000103384		hypothetical protein LOC557830 [Source:RefSeq_peptide;Acc:NP_001038307]	si:dkey-284p5.3
1	30513598	19	ENSDARG00000035871	30519039	ENSDART00000052082	structural constituent of ribosome	ribosomal protein L30 [Source:RefSeq_peptide;Acc:NP_956322]	rpl30
1	30513598	19	ENSDARG00000035871	30519039	ENSDART00000052082	intracellular	ribosomal protein L30 [Source:RefSeq_peptide;Acc:NP_956322]	rpl30
1	30513598	19	ENSDARG00000035871	30519039	ENSDART00000052082	ribosome	ribosomal protein L30 [Source:RefSeq_peptide;Acc:NP_956322]	rpl30
1	30513598	19	ENSDARG00000035871	30519039	ENSDART00000052082	translation	ribosomal protein L30 [Source:RefSeq_peptide;Acc:NP_956322]	rpl30
-1	30524403	19	ENSDARG00000035870	30547109	ENSDART00000052080	integral to membrane	lysosomal associated protein transmembrane 4 beta [Source:RefSeq_peptide;Acc:NP_956392]	laptm4b
-1	30553799	19	ENSDARG00000014159	30572649	ENSDART00000019136		lyric-like [Source:RefSeq_peptide;Acc:NP_001007136]	lyricl
-1	30553799	19	ENSDARG00000014159	30572649	ENSDART00000103366		lyric-like [Source:RefSeq_peptide;Acc:NP_001007136]	lyricl
-1	30553799	19	ENSDARG00000014159	30572649	ENSDART00000103364		lyric-like [Source:RefSeq_peptide;Acc:NP_001007136]	lyricl
-1	30574784	19	ENSDARG00000033367	30586908	ENSDART00000050750	ribonucleoside-diphosphate reductase activity	ribonucleotide reductase M2 b [Source:RefSeq_peptide;Acc:NP_001007164]	rrm2b
-1	30574784	19	ENSDARG00000033367	30586908	ENSDART00000050750	deoxyribonucleoside diphosphate metabolic process	ribonucleotide reductase M2 b [Source:RefSeq_peptide;Acc:NP_001007164]	rrm2b
-1	30574784	19	ENSDARG00000033367	30586908	ENSDART00000050750	oxidoreductase activity	ribonucleotide reductase M2 b [Source:RefSeq_peptide;Acc:NP_001007164]	rrm2b
-1	30574784	19	ENSDARG00000033367	30586908	ENSDART00000050750	transition metal ion binding	ribonucleotide reductase M2 b [Source:RefSeq_peptide;Acc:NP_001007164]	rrm2b
-1	30588898	19	ENSDARG00000035869	30598462	ENSDART00000052079	catalytic activity	antizyme inhibitor 1 [Source:RefSeq_peptide;Acc:NP_001007160]	azin1
-1	30588898	19	ENSDARG00000035869	30598462	ENSDART00000052079	polyamine biosynthetic process	antizyme inhibitor 1 [Source:RefSeq_peptide;Acc:NP_001007160]	azin1
1	30606428	19	ENSDARG00000035880	30625171	ENSDART00000052091		Vacuolar ATP synthase subunit C 1-B (EC 3.6.3.14) (V-ATPase subunit C 1-B) (Vacuolar proton pump subunit C 1-B). [Source:Uniprot/SWISSPROT;Acc:Q5XIY6]	atp6v1c1l
1	30606428	19	ENSDARG00000035880	30625171	ENSDART00000032743	ATP binding	Vacuolar ATP synthase subunit C 1-B (EC 3.6.3.14) (V-ATPase subunit C 1-B) (Vacuolar proton pump subunit C 1-B). [Source:Uniprot/SWISSPROT;Acc:Q5XIY6]	atp6v1c1l
1	30606428	19	ENSDARG00000035880	30625171	ENSDART00000032743	ATP synthesis coupled proton transport	Vacuolar ATP synthase subunit C 1-B (EC 3.6.3.14) (V-ATPase subunit C 1-B) (Vacuolar proton pump subunit C 1-B). [Source:Uniprot/SWISSPROT;Acc:Q5XIY6]	atp6v1c1l
1	30606428	19	ENSDARG00000035880	30625171	ENSDART00000032743	proton-transporting two-sector ATPase complex	Vacuolar ATP synthase subunit C 1-B (EC 3.6.3.14) (V-ATPase subunit C 1-B) (Vacuolar proton pump subunit C 1-B). [Source:Uniprot/SWISSPROT;Acc:Q5XIY6]	atp6v1c1l
1	30606428	19	ENSDARG00000035880	30625171	ENSDART00000032743	hydrolase activity, acting on acid anhydrides, catalyzing transmembrane movement of substances	Vacuolar ATP synthase subunit C 1-B (EC 3.6.3.14) (V-ATPase subunit C 1-B) (Vacuolar proton pump subunit C 1-B). [Source:Uniprot/SWISSPROT;Acc:Q5XIY6]	atp6v1c1l
1	30626526	19	ENSDARG00000033997	30626621	ENSDART00000045624		Novel protein similar to human brain and acute leukemia, cytoplasmic (BAALC) (Fragment). [Source:Uniprot/SPTREMBL;Acc:Q801V5]	baalc
1	30637750	19	ENSDARG00000035868	30729234	ENSDART00000078066	cellular_component	hypothetical protein LOC557962 [Source:RefSeq_peptide;Acc:NP_001038312]	si:ch211-215i13.1
1	30637750	19	ENSDARG00000035868	30729234	ENSDART00000078066	biological_process	hypothetical protein LOC557962 [Source:RefSeq_peptide;Acc:NP_001038312]	si:ch211-215i13.1
1	30637750	19	ENSDARG00000035868	30729234	ENSDART00000078066	zinc ion binding	hypothetical protein LOC557962 [Source:RefSeq_peptide;Acc:NP_001038312]	si:ch211-215i13.1
1	30637750	19	ENSDARG00000035868	30729234	ENSDART00000035245		hypothetical protein LOC557962 [Source:RefSeq_peptide;Acc:NP_001038312]	si:ch211-215i13.1
-1	30742488	19	ENSDARG00000031383	30745668	ENSDART00000052078		hypothetical protein LOC559083 [Source:RefSeq_peptide;Acc:NP_001038350]	NP_001038350.1
-1	30742488	19	ENSDARG00000031383	30745668	ENSDART00000103335		hypothetical protein LOC559083 [Source:RefSeq_peptide;Acc:NP_001038350]	NP_001038350.1
-1	30742488	19	ENSDARG00000031383	30745668	ENSDART00000050267		hypothetical protein LOC559083 [Source:RefSeq_peptide;Acc:NP_001038350]	NP_001038350.1
1	30751817	19	ENSDARG00000003320	30796148	ENSDART00000019459		Protein FAM91A1. [Source:Uniprot/SWISSPROT;Acc:Q6TEP1]	fam91a1
1	30751817	19	ENSDARG00000003320	30796148	ENSDART00000103321	cellular_component	Protein FAM91A1. [Source:Uniprot/SWISSPROT;Acc:Q6TEP1]	fam91a1
1	30751817	19	ENSDARG00000003320	30796148	ENSDART00000103321	oxygen binding	Protein FAM91A1. [Source:Uniprot/SWISSPROT;Acc:Q6TEP1]	fam91a1
1	30798016	19	ENSDARG00000032859	30799023	ENSDART00000043039	molecular_function	hypothetical protein LOC559016 [Source:RefSeq_peptide;Acc:NP_001038345]	zgc:153371
1	30798016	19	ENSDARG00000032859	30799023	ENSDART00000043039	cellular_component	hypothetical protein LOC559016 [Source:RefSeq_peptide;Acc:NP_001038345]	zgc:153371
1	30798016	19	ENSDARG00000032859	30799023	ENSDART00000043039	biological_process	hypothetical protein LOC559016 [Source:RefSeq_peptide;Acc:NP_001038345]	zgc:153371
-1	30917973	19	ENSDARG00000004436	30934379	ENSDART00000020301	molecular_function	Protein FAM92A1. [Source:Uniprot/SWISSPROT;Acc:Q1LU86]	zgc:100998
-1	30917973	19	ENSDARG00000004436	30934379	ENSDART00000020301	cellular_component	Protein FAM92A1. [Source:Uniprot/SWISSPROT;Acc:Q1LU86]	zgc:100998
-1	30917973	19	ENSDARG00000004436	30934379	ENSDART00000020301	biological_process	Protein FAM92A1. [Source:Uniprot/SWISSPROT;Acc:Q1LU86]	zgc:100998
-1	31027639	19	ENSDARG00000070419	31029575	ENSDART00000103314		hypothetical protein LOC100034538 [Source:RefSeq_peptide;Acc:NP_001076552]	si:dkey-98l21.2
-1	31027639	19	ENSDARG00000070419	31029575	ENSDART00000103313		hypothetical protein LOC100034538 [Source:RefSeq_peptide;Acc:NP_001076552]	si:dkey-98l21.2
1	31361202	19	ENSDARG00000003680	31442297	ENSDART00000052058	molecular_function	hypothetical protein LOC767809 [Source:RefSeq_peptide;Acc:NP_001070244]	zgc:154044
1	31361202	19	ENSDARG00000003680	31442297	ENSDART00000052058	cellular_component	hypothetical protein LOC767809 [Source:RefSeq_peptide;Acc:NP_001070244]	zgc:154044
1	31361202	19	ENSDARG00000003680	31442297	ENSDART00000052058	biological_process	hypothetical protein LOC767809 [Source:RefSeq_peptide;Acc:NP_001070244]	zgc:154044
1	31361202	19	ENSDARG00000003680	31442297	ENSDART00000010294		hypothetical protein LOC767809 [Source:RefSeq_peptide;Acc:NP_001070244]	zgc:154044
1	31361202	19	ENSDARG00000003680	31442297	ENSDART00000021009		hypothetical protein LOC767809 [Source:RefSeq_peptide;Acc:NP_001070244]	zgc:154044
-1	31496733	19	ENSDARG00000022675	31502037	ENSDART00000032893		OTU domain-containing protein 6A. [Source:Uniprot/SWISSPROT;Acc:Q7L8S5]	OTUD6A
-1	31582523	19	ENSDARG00000013420	31597682	ENSDART00000012224	nucleic acid binding	hypothetical protein LOC492481 [Source:RefSeq_peptide;Acc:NP_001007354]	zgc:103448
-1	31582523	19	ENSDARG00000013420	31597682	ENSDART00000012224	cellular_component	hypothetical protein LOC492481 [Source:RefSeq_peptide;Acc:NP_001007354]	zgc:103448
-1	31582523	19	ENSDARG00000013420	31597682	ENSDART00000012224	biological_process	hypothetical protein LOC492481 [Source:RefSeq_peptide;Acc:NP_001007354]	zgc:103448
-1	31582523	19	ENSDARG00000013420	31597682	ENSDART00000012224	zinc ion binding	hypothetical protein LOC492481 [Source:RefSeq_peptide;Acc:NP_001007354]	zgc:103448
-1	31582523	19	ENSDARG00000013420	31597682	ENSDART00000066036	nucleic acid binding	hypothetical protein LOC492481 [Source:RefSeq_peptide;Acc:NP_001007354]	zgc:103448
-1	31582523	19	ENSDARG00000013420	31597682	ENSDART00000066036	cellular_component	hypothetical protein LOC492481 [Source:RefSeq_peptide;Acc:NP_001007354]	zgc:103448
-1	31582523	19	ENSDARG00000013420	31597682	ENSDART00000066036	biological_process	hypothetical protein LOC492481 [Source:RefSeq_peptide;Acc:NP_001007354]	zgc:103448
-1	31582523	19	ENSDARG00000013420	31597682	ENSDART00000066036	zinc ion binding	hypothetical protein LOC492481 [Source:RefSeq_peptide;Acc:NP_001007354]	zgc:103448
-1	31582523	19	ENSDARG00000013420	31597682	ENSDART00000079070		hypothetical protein LOC492481 [Source:RefSeq_peptide;Acc:NP_001007354]	zgc:103448
-1	31611986	19	ENSDARG00000070413	31638013	ENSDART00000093266	molecular_function	hypothetical protein LOC768134 [Source:RefSeq_peptide;Acc:NP_001070748]	si:dkey-184p18.2
-1	31611986	19	ENSDARG00000070413	31638013	ENSDART00000093266	cellular_component	hypothetical protein LOC768134 [Source:RefSeq_peptide;Acc:NP_001070748]	si:dkey-184p18.2
-1	31611986	19	ENSDARG00000070413	31638013	ENSDART00000093266	biological_process	hypothetical protein LOC768134 [Source:RefSeq_peptide;Acc:NP_001070748]	si:dkey-184p18.2
-1	31611986	19	ENSDARG00000070413	31638013	ENSDART00000103296		hypothetical protein LOC768134 [Source:RefSeq_peptide;Acc:NP_001070748]	si:dkey-184p18.2
1	31655814	19	ENSDARG00000048601	31655902	ENSDART00000070310		dre-mir-187 [Source:miRBase;Acc:MI0001370]	dre-mir-187
1	31696142	19	ENSDARG00000012745	31733176	ENSDART00000023046	cellular_component	WD repeat domain 51B, like [Source:RefSeq_peptide;Acc:NP_001038243]	wdr51bl
1	31696142	19	ENSDARG00000012745	31733176	ENSDART00000023046	biological_process	WD repeat domain 51B, like [Source:RefSeq_peptide;Acc:NP_001038243]	wdr51bl
1	31696142	19	ENSDARG00000012745	31733176	ENSDART00000023046	transferase activity	WD repeat domain 51B, like [Source:RefSeq_peptide;Acc:NP_001038243]	wdr51bl
1	31745922	19	ENSDARG00000055490	31775480	ENSDART00000077850	transferase activity	Novel protein similar to vertebrate UDP-N-acetyl-alpha-D- galactosamine:polypeptide N-acetylgalactosaminyltransferase 12 (GalNAc-T12) (GALNT12) (Fragment). [Source:Uniprot/SPTREMBL;Acc:Q1LVP2]	si:ch211-9n13.2
1	31794576	19	ENSDARG00000070410	31794986	ENSDART00000103287		Novel protein (Fragment). [Source:Uniprot/SPTREMBL;Acc:Q1LVP3]	si:ch211-9n13.3
1	32185488	19	ENSDARG00000061042	32195552	ENSDART00000086617	GABA-B receptor activity	Novel protein (Fragment). [Source:Uniprot/SPTREMBL;Acc:Q1LUN9]	si:dkey-190l1.2
1	32185488	19	ENSDARG00000061042	32195552	ENSDART00000086617	metabotropic glutamate, GABA-B-like receptor activity	Novel protein (Fragment). [Source:Uniprot/SPTREMBL;Acc:Q1LUN9]	si:dkey-190l1.2
1	32185488	19	ENSDARG00000061042	32195552	ENSDART00000086617	membrane	Novel protein (Fragment). [Source:Uniprot/SPTREMBL;Acc:Q1LUN9]	si:dkey-190l1.2
-1	32207453	19	ENSDARG00000017199	32258254	ENSDART00000039749	molecular_function	Elongator complex protein 2 (ELP2). [Source:Uniprot/SWISSPROT;Acc:Q05AM5]	si:dkey-190l1.1
-1	32207453	19	ENSDARG00000017199	32258254	ENSDART00000039749	cellular_component	Elongator complex protein 2 (ELP2). [Source:Uniprot/SWISSPROT;Acc:Q05AM5]	si:dkey-190l1.1
-1	32207453	19	ENSDARG00000017199	32258254	ENSDART00000039749	biological_process	Elongator complex protein 2 (ELP2). [Source:Uniprot/SWISSPROT;Acc:Q05AM5]	si:dkey-190l1.1
1	32258506	19	ENSDARG00000070407	32262853	ENSDART00000103276	molecular_function	UPF0436 protein C9orf6 homolog. [Source:Uniprot/SWISSPROT;Acc:Q1LU93]	si:ch211-254e15.2
1	32258506	19	ENSDARG00000070407	32262853	ENSDART00000103276	cellular_component	UPF0436 protein C9orf6 homolog. [Source:Uniprot/SWISSPROT;Acc:Q1LU93]	si:ch211-254e15.2
1	32258506	19	ENSDARG00000070407	32262853	ENSDART00000103276	biological_process	UPF0436 protein C9orf6 homolog. [Source:Uniprot/SWISSPROT;Acc:Q1LU93]	si:ch211-254e15.2
-1	32267501	19	ENSDARG00000018162	32389237	ENSDART00000016057	structural molecule activity	Novel protein similar to vertebrate catenin (Cadherin-associated protein), alpha-like 1 (CTNNAL1) (Fragment). [Source:Uniprot/SPTREMBL;Acc:Q1LU92]	si:ch211-254e15.1
-1	32267501	19	ENSDARG00000018162	32389237	ENSDART00000016057	cell adhesion	Novel protein similar to vertebrate catenin (Cadherin-associated protein), alpha-like 1 (CTNNAL1) (Fragment). [Source:Uniprot/SPTREMBL;Acc:Q1LU92]	si:ch211-254e15.1
-1	32267501	19	ENSDARG00000018162	32389237	ENSDART00000016057	actin cytoskeleton	Novel protein similar to vertebrate catenin (Cadherin-associated protein), alpha-like 1 (CTNNAL1) (Fragment). [Source:Uniprot/SPTREMBL;Acc:Q1LU92]	si:ch211-254e15.1
-1	32267501	19	ENSDARG00000018162	32389237	ENSDART00000016057	cadherin binding	Novel protein similar to vertebrate catenin (Cadherin-associated protein), alpha-like 1 (CTNNAL1) (Fragment). [Source:Uniprot/SPTREMBL;Acc:Q1LU92]	si:ch211-254e15.1
-1	32429667	19	ENSDARG00000054340	32443015	ENSDART00000076518	cellular_component	hypothetical protein LOC571922 [Source:RefSeq_peptide;Acc:NP_001030161]	zgc:113360
-1	32429667	19	ENSDARG00000054340	32443015	ENSDART00000076518	intracellular signaling cascade	hypothetical protein LOC571922 [Source:RefSeq_peptide;Acc:NP_001030161]	zgc:113360
1	32468421	19	ENSDARG00000054331	32473687	ENSDART00000076506		WNT1-inducible-signaling pathway protein 1 precursor (WISP-1) (Wnt-1- induced secreted protein). [Source:Uniprot/SWISSPROT;Acc:O95388]	WISP1
1	32468421	19	ENSDARG00000054331	32473687	ENSDART00000076499		WNT1-inducible-signaling pathway protein 1 precursor (WISP-1) (Wnt-1- induced secreted protein). [Source:Uniprot/SWISSPROT;Acc:O95388]	WISP1
-1	32475781	19	ENSDARG00000032849	32495638	ENSDART00000044838	cell differentiation	N-myc downstream regulated gene 1 [Source:RefSeq_peptide;Acc:NP_998513]	ndrg1
-1	32475781	19	ENSDARG00000032849	32495638	ENSDART00000044838	phosphopantetheine binding	N-myc downstream regulated gene 1 [Source:RefSeq_peptide;Acc:NP_998513]	ndrg1
-1	32510338	19	ENSDARG00000070405	32511295	ENSDART00000103268	transcription factor activity	hypothetical protein LOC560783 [Source:RefSeq_peptide;Acc:NP_001038405]	si:rp71-45k5.2
-1	32510338	19	ENSDARG00000070405	32511295	ENSDART00000103268	nucleus	hypothetical protein LOC560783 [Source:RefSeq_peptide;Acc:NP_001038405]	si:rp71-45k5.2
-1	32510338	19	ENSDARG00000070405	32511295	ENSDART00000103268	regulation of transcription, DNA-dependent	hypothetical protein LOC560783 [Source:RefSeq_peptide;Acc:NP_001038405]	si:rp71-45k5.2
-1	32510338	19	ENSDARG00000070405	32511295	ENSDART00000103268	sequence-specific DNA binding	hypothetical protein LOC560783 [Source:RefSeq_peptide;Acc:NP_001038405]	si:rp71-45k5.2
-1	32513930	19	ENSDARG00000035680	32515281	ENSDART00000051751	DNA binding	hypothetical protein LOC554876 [Source:RefSeq_peptide;Acc:NP_001038244]	zgc:113424
-1	32513930	19	ENSDARG00000035680	32515281	ENSDART00000051751	transcription factor activity	hypothetical protein LOC554876 [Source:RefSeq_peptide;Acc:NP_001038244]	zgc:113424
[truncated: 371 more rows]
