# Supplementary material for: Determination of Quantitative Trait Loci (QTL) for Early Maturation in Rainbow Trout (Oncorhynchus mykiss)
Source: Mar Biotechnol (NY). 2008 May 20;10(5):579–92. doi: 10.1007/s10126-008-9098-5 (PMC2516301; doi:10.1007/s10126-008-9098-5)
Supplement: Supplementary file 25 [file 10126_2008_9098_MOESM25_ESM.xls]

## Sheet: Dr8
Suggestive candidate genes for regulating early maturation
Putative homology locations to the rainbow trout genome on linkage group RT19
Strand	Start	Chrom	Ensembl Gene ID	End	Ensembl Transcript ID	GO ID	GO description	Gene description	External ID
-1	22532016	8	ENSDARG00000068833	22537051	ENSDART00000099692	GO:0003674	molecular_function	hypothetical protein LOC768137 [Source:RefSeq_peptide;Acc:NP_001070751]	zgc:154089
-1	22532016	8	ENSDARG00000068833	22537051	ENSDART00000099692	GO:0005575	cellular_component	hypothetical protein LOC768137 [Source:RefSeq_peptide;Acc:NP_001070751]	zgc:154089
-1	22532016	8	ENSDARG00000068833	22537051	ENSDART00000099692	GO:0008150	biological_process	hypothetical protein LOC768137 [Source:RefSeq_peptide;Acc:NP_001070751]	zgc:154089
-1	22670218	8	ENSDARG00000039443	22677094	ENSDART00000057624			hypothetical protein LOC550482 [Source:RefSeq_peptide;Acc:NP_001017785]	zgc:110353
-1	22670218	8	ENSDARG00000039443	22677094	ENSDART00000099687	GO:0003674	molecular_function	hypothetical protein LOC550482 [Source:RefSeq_peptide;Acc:NP_001017785]	zgc:110353
-1	22670218	8	ENSDARG00000039443	22677094	ENSDART00000099687	GO:0005575	cellular_component	hypothetical protein LOC550482 [Source:RefSeq_peptide;Acc:NP_001017785]	zgc:110353
-1	22670218	8	ENSDARG00000039443	22677094	ENSDART00000099687	GO:0008150	biological_process	hypothetical protein LOC550482 [Source:RefSeq_peptide;Acc:NP_001017785]	zgc:110353
-1	22670218	8	ENSDARG00000039443	22677094	ENSDART00000099685			hypothetical protein LOC550482 [Source:RefSeq_peptide;Acc:NP_001017785]	zgc:110353
-1	22670218	8	ENSDARG00000039443	22677094	ENSDART00000099684			hypothetical protein LOC550482 [Source:RefSeq_peptide;Acc:NP_001017785]	zgc:110353
-1	22670218	8	ENSDARG00000039443	22677094	ENSDART00000099683			hypothetical protein LOC550482 [Source:RefSeq_peptide;Acc:NP_001017785]	zgc:110353
1	22705071	8	ENSDARG00000042816	22719508	ENSDART00000062845	GO:0000270	peptidoglycan metabolic process	matrix metalloproteinase 9 [Source:RefSeq_peptide;Acc:NP_998288]	mmp9
1	22705071	8	ENSDARG00000042816	22719508	ENSDART00000062845	GO:0004222	metalloendopeptidase activity	matrix metalloproteinase 9 [Source:RefSeq_peptide;Acc:NP_998288]	mmp9
1	22705071	8	ENSDARG00000042816	22719508	ENSDART00000062845	GO:0005578	proteinaceous extracellular matrix	matrix metalloproteinase 9 [Source:RefSeq_peptide;Acc:NP_998288]	mmp9
1	22705071	8	ENSDARG00000042816	22719508	ENSDART00000062845	GO:0006508	proteolysis	matrix metalloproteinase 9 [Source:RefSeq_peptide;Acc:NP_998288]	mmp9
1	22705071	8	ENSDARG00000042816	22719508	ENSDART00000062845	GO:0008237	metallopeptidase activity	matrix metalloproteinase 9 [Source:RefSeq_peptide;Acc:NP_998288]	mmp9
1	22705071	8	ENSDARG00000042816	22719508	ENSDART00000062845	GO:0008270	zinc ion binding	matrix metalloproteinase 9 [Source:RefSeq_peptide;Acc:NP_998288]	mmp9
-1	22752713	8	ENSDARG00000042813	22755107	ENSDART00000062834				LOC795594
-1	22752713	8	ENSDARG00000042813	22755107	ENSDART00000062829				LOC795594
-1	22752713	8	ENSDARG00000042813	22755107	ENSDART00000062837				LOC795594
-1	22787403	8	ENSDARG00000068818	22789512	ENSDART00000099657
-1	22798536	8	ENSDARG00000068815	22800658	ENSDART00000099654				LOC100000785
-1	22845952	8	ENSDARG00000068813	22848097	ENSDART00000099651				LOC568866
-1	22865119	8	ENSDARG00000056418	22866686	ENSDART00000078912
-1	22896916	8	ENSDARG00000068811	22899035	ENSDART00000099643
-1	22896916	8	ENSDARG00000068811	22899035	ENSDART00000099641
-1	22922169	8	ENSDARG00000068807	22924277	ENSDART00000099640
-1	22933272	8	ENSDARG00000068805	22935382	ENSDART00000099638
-1	22976290	8	ENSDARG00000068804	22978418	ENSDART00000099633
-1	22994425	8	ENSDARG00000068801	22996543	ENSDART00000099629				LOC797120
-1	23072119	8	ENSDARG00000068799	23074234	ENSDART00000099625				LOC795954
-1	23090442	8	ENSDARG00000068797	23092562	ENSDART00000099624
-1	23119853	8	ENSDARG00000056437	23122965	ENSDART00000078916				LOC568680
-1	23119853	8	ENSDARG00000056437	23122965	ENSDART00000078919				LOC568680
1	23146323	8	ENSDARG00000068792	23149965	ENSDART00000099616
1	23174018	8	ENSDARG00000042807	23205548	ENSDART00000078656	GO:0003674	molecular_function	zgc:158390 [Source:RefSeq_peptide;Acc:NP_001074068]	zgc:158390
1	23174018	8	ENSDARG00000042807	23205548	ENSDART00000078656	GO:0005575	cellular_component	zgc:158390 [Source:RefSeq_peptide;Acc:NP_001074068]	zgc:158390
1	23174018	8	ENSDARG00000042807	23205548	ENSDART00000078656	GO:0008150	biological_process	zgc:158390 [Source:RefSeq_peptide;Acc:NP_001074068]	zgc:158390
1	23174018	8	ENSDARG00000042807	23205548	ENSDART00000049728			zgc:158390 [Source:RefSeq_peptide;Acc:NP_001074068]	zgc:158390
1	23287417	8	ENSDARG00000068787	23315497	ENSDART00000099607				LOC798635
-1	23364403	8	ENSDARG00000061288	23391377	ENSDART00000087293				LOC799410
-1	23394251	8	ENSDARG00000056210	23396176	ENSDART00000025319				LOC798846
-1	23398040	8	ENSDARG00000056331	23437259	ENSDART00000078795	GO:0004013	adenosylhomocysteinase activity	S-adenosylhomocysteine hydrolase-like 1 [Source:RefSeq_peptide;Acc:NP_958450]	ahcyl1
-1	23398040	8	ENSDARG00000056331	23437259	ENSDART00000078795	GO:0006730	one-carbon compound metabolic process	S-adenosylhomocysteine hydrolase-like 1 [Source:RefSeq_peptide;Acc:NP_958450]	ahcyl1
-1	23398040	8	ENSDARG00000056331	23437259	ENSDART00000078795	GO:0009953	dorsal/ventral pattern formation	S-adenosylhomocysteine hydrolase-like 1 [Source:RefSeq_peptide;Acc:NP_958450]	ahcyl1
-1	23398040	8	ENSDARG00000056331	23437259	ENSDART00000078795	GO:0016787	hydrolase activity	S-adenosylhomocysteine hydrolase-like 1 [Source:RefSeq_peptide;Acc:NP_958450]	ahcyl1
-1	23398040	8	ENSDARG00000056331	23437259	ENSDART00000078792			S-adenosylhomocysteine hydrolase-like 1 [Source:RefSeq_peptide;Acc:NP_958450]	ahcyl1
-1	23447873	8	ENSDARG00000001621	23460564	ENSDART00000099571			hypothetical protein LOC437004 [Source:RefSeq_peptide;Acc:NP_001002731]	zgc:92567
-1	23447873	8	ENSDARG00000001621	23460564	ENSDART00000003493	GO:0003700	transcription factor activity	hypothetical protein LOC437004 [Source:RefSeq_peptide;Acc:NP_001002731]	zgc:92567
-1	23447873	8	ENSDARG00000001621	23460564	ENSDART00000003493	GO:0005634	nucleus	hypothetical protein LOC437004 [Source:RefSeq_peptide;Acc:NP_001002731]	zgc:92567
-1	23447873	8	ENSDARG00000001621	23460564	ENSDART00000003493	GO:0006355	regulation of transcription, DNA-dependent	hypothetical protein LOC437004 [Source:RefSeq_peptide;Acc:NP_001002731]	zgc:92567
1	23462500	8	ENSDARG00000061314	23466321	ENSDART00000087338	GO:0003674	molecular_function	hypothetical protein LOC692280 [Source:RefSeq_peptide;Acc:NP_001038718]	si:ch211-199o1.5
1	23462500	8	ENSDARG00000061314	23466321	ENSDART00000087338	GO:0005575	cellular_component	hypothetical protein LOC692280 [Source:RefSeq_peptide;Acc:NP_001038718]	si:ch211-199o1.5
1	23462500	8	ENSDARG00000061314	23466321	ENSDART00000087338	GO:0008150	biological_process	hypothetical protein LOC692280 [Source:RefSeq_peptide;Acc:NP_001038718]	si:ch211-199o1.5
-1	23469841	8	ENSDARG00000056252	23500377	ENSDART00000078710				LOC799153
1	23505657	8	ENSDARG00000000690	23516608	ENSDART00000000744	GO:0005215	transporter activity	hypothetical protein LOC324220 [Source:RefSeq_peptide;Acc:NP_997834]	zgc:110355
1	23505657	8	ENSDARG00000000690	23516608	ENSDART00000000744	GO:0006810	transport	hypothetical protein LOC324220 [Source:RefSeq_peptide;Acc:NP_997834]	zgc:110355
1	23505657	8	ENSDARG00000000690	23516608	ENSDART00000000744	GO:0008021	synaptic vesicle	hypothetical protein LOC324220 [Source:RefSeq_peptide;Acc:NP_997834]	zgc:110355
1	23505657	8	ENSDARG00000000690	23516608	ENSDART00000000744	GO:0016020	membrane	hypothetical protein LOC324220 [Source:RefSeq_peptide;Acc:NP_997834]	zgc:110355
1	23517580	8	ENSDARG00000056268	23532835	ENSDART00000061580	GO:0003674	molecular_function	ataxin 7-like 2 [Source:RefSeq_peptide;Acc:NP_001002655]	atxn7l2
1	23517580	8	ENSDARG00000056268	23532835	ENSDART00000061580	GO:0005575	cellular_component	ataxin 7-like 2 [Source:RefSeq_peptide;Acc:NP_001002655]	atxn7l2
1	23517580	8	ENSDARG00000056268	23532835	ENSDART00000061580	GO:0008150	biological_process	ataxin 7-like 2 [Source:RefSeq_peptide;Acc:NP_001002655]	atxn7l2
1	23587562	8	ENSDARG00000055570	23588806	ENSDART00000077950				LOC571338
1	23602012	8	ENSDARG00000030644	23632091	ENSDART00000047528				LOC100006888
-1	23637362	8	ENSDARG00000042529	23648671	ENSDART00000062363	GO:0004871	signal transducer activity	guanine nucleotide binding protein (G protein), alpha transducing activity polypeptide 2 [Source:RefSeq_peptide;Acc:NP_571944]	gnat2
-1	23637362	8	ENSDARG00000042529	23648671	ENSDART00000062363	GO:0005525	GTP binding	guanine nucleotide binding protein (G protein), alpha transducing activity polypeptide 2 [Source:RefSeq_peptide;Acc:NP_571944]	gnat2
-1	23637362	8	ENSDARG00000042529	23648671	ENSDART00000062363	GO:0007165	signal transduction	guanine nucleotide binding protein (G protein), alpha transducing activity polypeptide 2 [Source:RefSeq_peptide;Acc:NP_571944]	gnat2
-1	23637362	8	ENSDARG00000042529	23648671	ENSDART00000062363	GO:0007186	G-protein coupled receptor protein signaling pathway	guanine nucleotide binding protein (G protein), alpha transducing activity polypeptide 2 [Source:RefSeq_peptide;Acc:NP_571944]	gnat2
-1	23637362	8	ENSDARG00000042529	23648671	ENSDART00000062363	GO:0019001	guanyl nucleotide binding	guanine nucleotide binding protein (G protein), alpha transducing activity polypeptide 2 [Source:RefSeq_peptide;Acc:NP_571944]	gnat2
-1	23637362	8	ENSDARG00000042529	23648671	ENSDART00000062363	GO:0050908	detection of light stimulus during visual perception	guanine nucleotide binding protein (G protein), alpha transducing activity polypeptide 2 [Source:RefSeq_peptide;Acc:NP_571944]	gnat2
1	23666198	8	ENSDARG00000029952	23703463	ENSDART00000045798			Hypothetical protein (Fragment). [Source:Uniprot/SPTREMBL;Acc:Q3B749]	Q3B749_DANRE
1	23666198	8	ENSDARG00000029952	23703463	ENSDART00000093090			Hypothetical protein (Fragment). [Source:Uniprot/SPTREMBL;Acc:Q3B749]	Q3B749_DANRE
1	23707260	8	ENSDARG00000029473	23713828	ENSDART00000049793	GO:0004364	glutathione transferase activity	glutathione S-transferase M [Source:RefSeq_peptide;Acc:NP_997841]	gstm
1	23707260	8	ENSDARG00000029473	23713828	ENSDART00000049793	GO:0008152	metabolic process	glutathione S-transferase M [Source:RefSeq_peptide;Acc:NP_997841]	gstm
1	23707260	8	ENSDARG00000029473	23713828	ENSDART00000049793	GO:0016740	transferase activity	glutathione S-transferase M [Source:RefSeq_peptide;Acc:NP_997841]	gstm
1	23711160	8	ENSDARG00000042533	23713006	ENSDART00000046182				LOC571365
-1	23720611	8	ENSDARG00000005704	23739835	ENSDART00000026159	GO:0003674	molecular_function	hypothetical protein LOC393332 [Source:RefSeq_peptide;Acc:NP_956655]	zgc:64011
-1	23720611	8	ENSDARG00000005704	23739835	ENSDART00000026159	GO:0005575	cellular_component	hypothetical protein LOC393332 [Source:RefSeq_peptide;Acc:NP_956655]	zgc:64011
-1	23720611	8	ENSDARG00000005704	23739835	ENSDART00000026159	GO:0008150	biological_process	hypothetical protein LOC393332 [Source:RefSeq_peptide;Acc:NP_956655]	zgc:64011
-1	23720611	8	ENSDARG00000005704	23739835	ENSDART00000099515			hypothetical protein LOC393332 [Source:RefSeq_peptide;Acc:NP_956655]	zgc:64011
-1	23720611	8	ENSDARG00000005704	23739835	ENSDART00000099512			hypothetical protein LOC393332 [Source:RefSeq_peptide;Acc:NP_956655]	zgc:64011
-1	23742429	8	ENSDARG00000011553	23748206	ENSDART00000009682	GO:0015986	ATP synthesis coupled proton transport	ATP synthase, H+ transporting, mitochondrial F0 complex, subunit b, isoform 1 [Source:RefSeq_peptide;Acc:NP_001005960]	atp5f1
-1	23742429	8	ENSDARG00000011553	23748206	ENSDART00000009682	GO:0016469	proton-transporting two-sector ATPase complex	ATP synthase, H+ transporting, mitochondrial F0 complex, subunit b, isoform 1 [Source:RefSeq_peptide;Acc:NP_001005960]	atp5f1
-1	23742429	8	ENSDARG00000011553	23748206	ENSDART00000009682	GO:0046933	hydrogen ion transporting ATP synthase activity, rotational mechanism	ATP synthase, H+ transporting, mitochondrial F0 complex, subunit b, isoform 1 [Source:RefSeq_peptide;Acc:NP_001005960]	atp5f1
-1	23742429	8	ENSDARG00000011553	23748206	ENSDART00000009682	GO:0046961	hydrogen ion transporting ATPase activity, rotational mechanism	ATP synthase, H+ transporting, mitochondrial F0 complex, subunit b, isoform 1 [Source:RefSeq_peptide;Acc:NP_001005960]	atp5f1
1	23764009	8	ENSDARG00000023861	23769287	ENSDART00000034092	GO:0004536	deoxyribonuclease activity	deoxyribonuclease I-like 3, like [Source:RefSeq_peptide;Acc:NP_001002403]	dnase1l3l
1	23764009	8	ENSDARG00000023861	23769287	ENSDART00000034092	GO:0006308	DNA catabolic process	deoxyribonuclease I-like 3, like [Source:RefSeq_peptide;Acc:NP_001002403]	dnase1l3l
-1	23838613	8	ENSDARG00000055665	23977863	ENSDART00000078022				LOC570984
-1	23838613	8	ENSDARG00000055665	23977863	ENSDART00000078020				LOC570984
1	23983285	8	ENSDARG00000042536	23984100	ENSDART00000062375				LOC100006525
-1	24002867	8	ENSDARG00000019973	24017496	ENSDART00000005906	GO:0000166	nucleotide binding	hypothetical protein LOC406765 [Source:RefSeq_peptide;Acc:NP_998621]	zgc:55572
-1	24002867	8	ENSDARG00000019973	24017496	ENSDART00000005906	GO:0004672	protein kinase activity	hypothetical protein LOC406765 [Source:RefSeq_peptide;Acc:NP_998621]	zgc:55572
-1	24002867	8	ENSDARG00000019973	24017496	ENSDART00000005906	GO:0004674	protein serine/threonine kinase activity	hypothetical protein LOC406765 [Source:RefSeq_peptide;Acc:NP_998621]	zgc:55572
-1	24002867	8	ENSDARG00000019973	24017496	ENSDART00000005906	GO:0005524	ATP binding	hypothetical protein LOC406765 [Source:RefSeq_peptide;Acc:NP_998621]	zgc:55572
-1	24002867	8	ENSDARG00000019973	24017496	ENSDART00000005906	GO:0005575	cellular_component	hypothetical protein LOC406765 [Source:RefSeq_peptide;Acc:NP_998621]	zgc:55572
-1	24002867	8	ENSDARG00000019973	24017496	ENSDART00000005906	GO:0006468	protein amino acid phosphorylation	hypothetical protein LOC406765 [Source:RefSeq_peptide;Acc:NP_998621]	zgc:55572
-1	24002867	8	ENSDARG00000019973	24017496	ENSDART00000005906	GO:0016301	kinase activity	hypothetical protein LOC406765 [Source:RefSeq_peptide;Acc:NP_998621]	zgc:55572
-1	24002867	8	ENSDARG00000019973	24017496	ENSDART00000005906	GO:0016740	transferase activity	hypothetical protein LOC406765 [Source:RefSeq_peptide;Acc:NP_998621]	zgc:55572
1	24027674	8	ENSDARG00000009901	24035375	ENSDART00000062385				LOC100005797
1	24041873	8	ENSDARG00000015149	24055721	ENSDART00000026807			Wiskott-Aldrich syndrome protein (WASp). [Source:Uniprot/SWISSPROT;Acc:P42768]	WAS (2 of 2)
1	24041873	8	ENSDARG00000015149	24055721	ENSDART00000041051			Wiskott-Aldrich syndrome protein (WASp). [Source:Uniprot/SWISSPROT;Acc:P42768]	WAS (2 of 2)
-1	24062212	8	ENSDARG00000042545	24102506	ENSDART00000099470			semaphorin 3ga [Source:RefSeq_peptide;Acc:NP_001014823]	sema3ga
-1	24062212	8	ENSDARG00000042545	24102506	ENSDART00000033701	GO:0001755	neural crest cell migration	semaphorin 3ga [Source:RefSeq_peptide;Acc:NP_001014823]	sema3ga
-1	24062212	8	ENSDARG00000042545	24102506	ENSDART00000033701	GO:0004872	receptor activity	semaphorin 3ga [Source:RefSeq_peptide;Acc:NP_001014823]	sema3ga
-1	24062212	8	ENSDARG00000042545	24102506	ENSDART00000033701	GO:0007275	multicellular organismal development	semaphorin 3ga [Source:RefSeq_peptide;Acc:NP_001014823]	sema3ga
-1	24062212	8	ENSDARG00000042545	24102506	ENSDART00000033701	GO:0016020	membrane	semaphorin 3ga [Source:RefSeq_peptide;Acc:NP_001014823]	sema3ga
-1	24062212	8	ENSDARG00000042545	24102506	ENSDART00000099459			semaphorin 3ga [Source:RefSeq_peptide;Acc:NP_001014823]	sema3ga
-1	24062212	8	ENSDARG00000042545	24102506	ENSDART00000099457			semaphorin 3ga [Source:RefSeq_peptide;Acc:NP_001014823]	sema3ga
-1	24062212	8	ENSDARG00000042545	24102506	ENSDART00000099455			semaphorin 3ga [Source:RefSeq_peptide;Acc:NP_001014823]	sema3ga
-1	24119691	8	ENSDARG00000005015	24127698	ENSDART00000007482	GO:0003674	molecular_function	hypothetical protein LOC337214 [Source:RefSeq_peptide;Acc:NP_956349]	zgc:66430
-1	24119691	8	ENSDARG00000005015	24127698	ENSDART00000007482	GO:0005634	nucleus	hypothetical protein LOC337214 [Source:RefSeq_peptide;Acc:NP_956349]	zgc:66430
-1	24119691	8	ENSDARG00000005015	24127698	ENSDART00000007482	GO:0006334	nucleosome assembly	hypothetical protein LOC337214 [Source:RefSeq_peptide;Acc:NP_956349]	zgc:66430
-1	24128396	8	ENSDARG00000055750	24136130	ENSDART00000078149			hypothetical protein LOC571165 [Source:RefSeq_peptide;Acc:NP_001076343]	NP_001076343.1
-1	24163700	8	ENSDARG00000055753	24172775	ENSDART00000078152			hypothetical protein LOC326906 [Source:RefSeq_peptide;Acc:NP_001077010]	zgc:136593
-1	24163700	8	ENSDARG00000055753	24172775	ENSDART00000074475			hypothetical protein LOC326906 [Source:RefSeq_peptide;Acc:NP_001077010]	zgc:136593
1	24173331	8	ENSDARG00000055757	24178301	ENSDART00000062403	GO:0003674	molecular_function	hypothetical protein LOC334151 [Source:RefSeq_peptide;Acc:NP_956160]	tmem9
1	24173331	8	ENSDARG00000055757	24178301	ENSDART00000062403	GO:0008150	biological_process	hypothetical protein LOC334151 [Source:RefSeq_peptide;Acc:NP_956160]	tmem9
1	24173331	8	ENSDARG00000055757	24178301	ENSDART00000062403	GO:0016021	integral to membrane	hypothetical protein LOC334151 [Source:RefSeq_peptide;Acc:NP_956160]	tmem9
1	24179392	8	ENSDARG00000042552	24219961	ENSDART00000062406	GO:0005216	ion channel activity	calcium channel, voltage-dependent, L type, alpha 1S subunit [Source:RefSeq_peptide;Acc:NP_999891]	cacna1s
1	24179392	8	ENSDARG00000042552	24219961	ENSDART00000062406	GO:0005245	voltage-gated calcium channel activity	calcium channel, voltage-dependent, L type, alpha 1S subunit [Source:RefSeq_peptide;Acc:NP_999891]	cacna1s
1	24179392	8	ENSDARG00000042552	24219961	ENSDART00000062406	GO:0005262	calcium channel activity	calcium channel, voltage-dependent, L type, alpha 1S subunit [Source:RefSeq_peptide;Acc:NP_999891]	cacna1s
1	24179392	8	ENSDARG00000042552	24219961	ENSDART00000062406	GO:0005509	calcium ion binding	calcium channel, voltage-dependent, L type, alpha 1S subunit [Source:RefSeq_peptide;Acc:NP_999891]	cacna1s
1	24179392	8	ENSDARG00000042552	24219961	ENSDART00000062406	GO:0005891	voltage-gated calcium channel complex	calcium channel, voltage-dependent, L type, alpha 1S subunit [Source:RefSeq_peptide;Acc:NP_999891]	cacna1s
1	24179392	8	ENSDARG00000042552	24219961	ENSDART00000062406	GO:0006810	transport	calcium channel, voltage-dependent, L type, alpha 1S subunit [Source:RefSeq_peptide;Acc:NP_999891]	cacna1s
1	24179392	8	ENSDARG00000042552	24219961	ENSDART00000062406	GO:0006811	ion transport	calcium channel, voltage-dependent, L type, alpha 1S subunit [Source:RefSeq_peptide;Acc:NP_999891]	cacna1s
1	24179392	8	ENSDARG00000042552	24219961	ENSDART00000062406	GO:0006816	calcium ion transport	calcium channel, voltage-dependent, L type, alpha 1S subunit [Source:RefSeq_peptide;Acc:NP_999891]	cacna1s
1	24179392	8	ENSDARG00000042552	24219961	ENSDART00000062406	GO:0016020	membrane	calcium channel, voltage-dependent, L type, alpha 1S subunit [Source:RefSeq_peptide;Acc:NP_999891]	cacna1s
1	24179392	8	ENSDARG00000042552	24219961	ENSDART00000062406	GO:0016021	integral to membrane	calcium channel, voltage-dependent, L type, alpha 1S subunit [Source:RefSeq_peptide;Acc:NP_999891]	cacna1s
1	24179392	8	ENSDARG00000042552	24219961	ENSDART00000062406	GO:0019855	calcium channel inhibitor activity	calcium channel, voltage-dependent, L type, alpha 1S subunit [Source:RefSeq_peptide;Acc:NP_999891]	cacna1s
1	24179392	8	ENSDARG00000042552	24219961	ENSDART00000099372			calcium channel, voltage-dependent, L type, alpha 1S subunit [Source:RefSeq_peptide;Acc:NP_999891]	cacna1s
1	24179392	8	ENSDARG00000042552	24219961	ENSDART00000099368			calcium channel, voltage-dependent, L type, alpha 1S subunit [Source:RefSeq_peptide;Acc:NP_999891]	cacna1s
-1	24223516	8	ENSDARG00000068641	24228729	ENSDART00000099364	GO:0003702	RNA polymerase II transcription factor activity	hypothetical protein LOC556710 [Source:RefSeq_peptide;Acc:NP_001038276]	si:dkey-72l14.8
-1	24223516	8	ENSDARG00000068641	24228729	ENSDART00000099364	GO:0005634	nucleus	hypothetical protein LOC556710 [Source:RefSeq_peptide;Acc:NP_001038276]	si:dkey-72l14.8
-1	24223516	8	ENSDARG00000068641	24228729	ENSDART00000099364	GO:0006352	transcription initiation	hypothetical protein LOC556710 [Source:RefSeq_peptide;Acc:NP_001038276]	si:dkey-72l14.8
-1	24230244	8	ENSDARG00000055759	24257812	ENSDART00000047008	GO:0005509	calcium ion binding	Novel protein similar to vertebrate EF-hand domain family, member D2 (EFHD2) (Si:dkey-72l14.9). [Source:Uniprot/SPTREMBL;Acc:Q1LVD7]	si:dkey-72l14.9
-1	24269936	8	ENSDARG00000030867	24281110	ENSDART00000046856	GO:0001584	rhodopsin-like receptor activity	hypothetical protein LOC562695 [Source:RefSeq_peptide;Acc:NP_001038457]	si:dkey-72l14.7
-1	24269936	8	ENSDARG00000030867	24281110	ENSDART00000046856	GO:0007186	G-protein coupled receptor protein signaling pathway	hypothetical protein LOC562695 [Source:RefSeq_peptide;Acc:NP_001038457]	si:dkey-72l14.7
-1	24269936	8	ENSDARG00000030867	24281110	ENSDART00000046856	GO:0007601	visual perception	hypothetical protein LOC562695 [Source:RefSeq_peptide;Acc:NP_001038457]	si:dkey-72l14.7
-1	24269936	8	ENSDARG00000030867	24281110	ENSDART00000046856	GO:0016021	integral to membrane	hypothetical protein LOC562695 [Source:RefSeq_peptide;Acc:NP_001038457]	si:dkey-72l14.7
1	24304201	8	ENSDARG00000055763	24309023	ENSDART00000078163	GO:0003674	molecular_function	hypothetical protein LOC619264 [Source:RefSeq_peptide;Acc:NP_001028917]	zgc:114074
1	24304201	8	ENSDARG00000055763	24309023	ENSDART00000078163	GO:0005575	cellular_component	hypothetical protein LOC619264 [Source:RefSeq_peptide;Acc:NP_001028917]	zgc:114074
1	24304201	8	ENSDARG00000055763	24309023	ENSDART00000078163	GO:0008150	biological_process	hypothetical protein LOC619264 [Source:RefSeq_peptide;Acc:NP_001028917]	zgc:114074
1	24304201	8	ENSDARG00000055763	24309023	ENSDART00000078161	GO:0003674	molecular_function	hypothetical protein LOC619264 [Source:RefSeq_peptide;Acc:NP_001028917]	zgc:114074
1	24304201	8	ENSDARG00000055763	24309023	ENSDART00000078161	GO:0005575	cellular_component	hypothetical protein LOC619264 [Source:RefSeq_peptide;Acc:NP_001028917]	zgc:114074
1	24304201	8	ENSDARG00000055763	24309023	ENSDART00000078161	GO:0008150	biological_process	hypothetical protein LOC619264 [Source:RefSeq_peptide;Acc:NP_001028917]	zgc:114074
1	24311724	8	ENSDARG00000055766	24317650	ENSDART00000024009	GO:0000166	nucleotide binding	small GTPase RhoA [Source:RefSeq_peptide;Acc:NP_997914]	rhoab
1	24311724	8	ENSDARG00000055766	24317650	ENSDART00000024009	GO:0005525	GTP binding	small GTPase RhoA [Source:RefSeq_peptide;Acc:NP_997914]	rhoab
1	24311724	8	ENSDARG00000055766	24317650	ENSDART00000024009	GO:0005579	membrane attack complex	small GTPase RhoA [Source:RefSeq_peptide;Acc:NP_997914]	rhoab
1	24311724	8	ENSDARG00000055766	24317650	ENSDART00000024009	GO:0005622	intracellular	small GTPase RhoA [Source:RefSeq_peptide;Acc:NP_997914]	rhoab
1	24311724	8	ENSDARG00000055766	24317650	ENSDART00000024009	GO:0007264	small GTPase mediated signal transduction	small GTPase RhoA [Source:RefSeq_peptide;Acc:NP_997914]	rhoab
1	24311724	8	ENSDARG00000055766	24317650	ENSDART00000024009	GO:0016020	membrane	small GTPase RhoA [Source:RefSeq_peptide;Acc:NP_997914]	rhoab
1	24311724	8	ENSDARG00000055766	24317650	ENSDART00000024009	GO:0016055	Wnt receptor signaling pathway	small GTPase RhoA [Source:RefSeq_peptide;Acc:NP_997914]	rhoab
1	24311724	8	ENSDARG00000055766	24317650	ENSDART00000024009	GO:0035121	tail morphogenesis	small GTPase RhoA [Source:RefSeq_peptide;Acc:NP_997914]	rhoab
1	24311724	8	ENSDARG00000055766	24317650	ENSDART00000024009	GO:0042074	cell migration involved in gastrulation	small GTPase RhoA [Source:RefSeq_peptide;Acc:NP_997914]	rhoab
1	24311724	8	ENSDARG00000055766	24317650	ENSDART00000024009	GO:0048840	otolith development	small GTPase RhoA [Source:RefSeq_peptide;Acc:NP_997914]	rhoab
1	24325489	8	ENSDARG00000042616	24362723	ENSDART00000062515	GO:0005579	membrane attack complex	semaphorin 3h [Source:RefSeq_peptide;Acc:NP_571125]	sema3h
1	24325489	8	ENSDARG00000042616	24362723	ENSDART00000062515	GO:0007275	multicellular organismal development	semaphorin 3h [Source:RefSeq_peptide;Acc:NP_571125]	sema3h
1	24325489	8	ENSDARG00000042616	24362723	ENSDART00000062515	GO:0016020	membrane	semaphorin 3h [Source:RefSeq_peptide;Acc:NP_571125]	sema3h
1	24325489	8	ENSDARG00000042616	24362723	ENSDART00000062515	GO:0016021	integral to membrane	semaphorin 3h [Source:RefSeq_peptide;Acc:NP_571125]	sema3h
1	24325489	8	ENSDARG00000042616	24362723	ENSDART00000099341			semaphorin 3h [Source:RefSeq_peptide;Acc:NP_571125]	sema3h
1	24325489	8	ENSDARG00000042616	24362723	ENSDART00000083339			semaphorin 3h [Source:RefSeq_peptide;Acc:NP_571125]	sema3h
1	24325489	8	ENSDARG00000042616	24362723	ENSDART00000099335			semaphorin 3h [Source:RefSeq_peptide;Acc:NP_571125]	sema3h
1	24374473	8	ENSDARG00000061023	24381068	ENSDART00000086583			hypothetical protein LOC562545 [Source:RefSeq_peptide;Acc:NP_001038453]	si:dkey-72l14.4
1	24374473	8	ENSDARG00000061023	24381068	ENSDART00000086577			hypothetical protein LOC562545 [Source:RefSeq_peptide;Acc:NP_001038453]	si:dkey-72l14.4
-1	24385253	8	ENSDARG00000061044	24389554	ENSDART00000086601	GO:0004415	hyalurononglucosaminidase activity	hypothetical protein LOC562480 [Source:RefSeq_peptide;Acc:NP_001038450]	si:dkey-72l14.3
-1	24385253	8	ENSDARG00000061044	24389554	ENSDART00000086601	GO:0005975	carbohydrate metabolic process	hypothetical protein LOC562480 [Source:RefSeq_peptide;Acc:NP_001038450]	si:dkey-72l14.3
1	24417212	8	ENSDARG00000049010	24417293	ENSDART00000070712			dre-mir-135b [Source:miRBase;Acc:MI0003364]	dre-mir-135b
1	24419612	8	ENSDARG00000039754	24442335	ENSDART00000058100	GO:0003684	damaged DNA binding	xeroderma pigmentosum, complementation group C [Source:RefSeq_peptide;Acc:NP_001038675]	zgc:113032
1	24419612	8	ENSDARG00000039754	24442335	ENSDART00000058100	GO:0005634	nucleus	xeroderma pigmentosum, complementation group C [Source:RefSeq_peptide;Acc:NP_001038675]	zgc:113032
1	24419612	8	ENSDARG00000039754	24442335	ENSDART00000058100	GO:0006289	nucleotide-excision repair	xeroderma pigmentosum, complementation group C [Source:RefSeq_peptide;Acc:NP_001038675]	zgc:113032
1	24446247	8	ENSDARG00000012848	24469027	ENSDART00000004521			ariadne homolog 2 [Source:RefSeq_peptide;Acc:NP_998308]	arih2
1	24446247	8	ENSDARG00000012848	24469027	ENSDART00000099301	GO:0003676	nucleic acid binding	ariadne homolog 2 [Source:RefSeq_peptide;Acc:NP_998308]	arih2
1	24446247	8	ENSDARG00000012848	24469027	ENSDART00000099301	GO:0005515	protein binding	ariadne homolog 2 [Source:RefSeq_peptide;Acc:NP_998308]	arih2
1	24446247	8	ENSDARG00000012848	24469027	ENSDART00000099301	GO:0006829	zinc ion transport	ariadne homolog 2 [Source:RefSeq_peptide;Acc:NP_998308]	arih2
1	24446247	8	ENSDARG00000012848	24469027	ENSDART00000099301	GO:0008270	zinc ion binding	ariadne homolog 2 [Source:RefSeq_peptide;Acc:NP_998308]	arih2
1	24446247	8	ENSDARG00000012848	24469027	ENSDART00000099301	GO:0046872	metal ion binding	ariadne homolog 2 [Source:RefSeq_peptide;Acc:NP_998308]	arih2
1	24471468	8	ENSDARG00000006900	24490638	ENSDART00000009178			inosine monophosphate dehydrogenase 2 [Source:RefSeq_peptide;Acc:NP_958872]	impdh2
1	24471468	8	ENSDARG00000006900	24490638	ENSDART00000099289	GO:0003824	catalytic activity	inosine monophosphate dehydrogenase 2 [Source:RefSeq_peptide;Acc:NP_958872]	impdh2
1	24471468	8	ENSDARG00000006900	24490638	ENSDART00000099289	GO:0003938	IMP dehydrogenase activity	inosine monophosphate dehydrogenase 2 [Source:RefSeq_peptide;Acc:NP_958872]	impdh2
1	24471468	8	ENSDARG00000006900	24490638	ENSDART00000099289	GO:0006177	GMP biosynthetic process	inosine monophosphate dehydrogenase 2 [Source:RefSeq_peptide;Acc:NP_958872]	impdh2
1	24493932	8	ENSDARG00000049097	24494033	ENSDART00000070794			dre-mir-462 [Source:miRBase;Acc:MI0002028]	dre-mir-462
1	24494158	8	ENSDARG00000063738	24494247	ENSDART00000093439			dre-mir-731 [Source:miRBase;Acc:MI0004776]	dre-mir-731
1	24495489	8	ENSDARG00000068602	24509699	ENSDART00000099283	GO:0003674	molecular_function	hypothetical protein LOC571036 [Source:RefSeq_peptide;Acc:NP_001073518]	zgc:153958
1	24495489	8	ENSDARG00000068602	24509699	ENSDART00000099283	GO:0005575	cellular_component	hypothetical protein LOC571036 [Source:RefSeq_peptide;Acc:NP_001073518]	zgc:153958
1	24495489	8	ENSDARG00000068602	24509699	ENSDART00000099283	GO:0008150	biological_process	hypothetical protein LOC571036 [Source:RefSeq_peptide;Acc:NP_001073518]	zgc:153958
1	24536932	8	ENSDARG00000055825	24615276	ENSDART00000078334	GO:0004872	receptor activity	Cadherin EGF LAG seven-pass G-type receptor 3 (Fragment). [Source:Uniprot/SPTREMBL;Acc:A0JBX2]	celsr3
1	24536932	8	ENSDARG00000055825	24615276	ENSDART00000031027			Cadherin EGF LAG seven-pass G-type receptor 3 (Fragment). [Source:Uniprot/SPTREMBL;Acc:A0JBX2]	celsr3
1	24680350	8	ENSDARG00000055835	24699976	ENSDART00000045602				LOC100005108
1	24680350	8	ENSDARG00000055835	24699976	ENSDART00000078228				LOC100005108
1	24704184	8	ENSDARG00000036820	24735470	ENSDART00000053463	GO:0003824	catalytic activity	monoglyceride lipase [Source:RefSeq_peptide;Acc:NP_956591]	mgll
1	24704184	8	ENSDARG00000036820	24735470	ENSDART00000053463	GO:0006725	aromatic compound metabolic process	monoglyceride lipase [Source:RefSeq_peptide;Acc:NP_956591]	mgll
1	24704184	8	ENSDARG00000036820	24735470	ENSDART00000053463	GO:0016787	hydrolase activity	monoglyceride lipase [Source:RefSeq_peptide;Acc:NP_956591]	mgll
1	24767118	8	ENSDARG00000033184	24779608	ENSDART00000048676	GO:0003674	molecular_function	hypothetical protein LOC556042 [Source:RefSeq_peptide;Acc:NP_001070838]	zgc:153742
1	24767118	8	ENSDARG00000033184	24779608	ENSDART00000048676	GO:0005575	cellular_component	hypothetical protein LOC556042 [Source:RefSeq_peptide;Acc:NP_001070838]	zgc:153742
1	24767118	8	ENSDARG00000033184	24779608	ENSDART00000048676	GO:0008150	biological_process	hypothetical protein LOC556042 [Source:RefSeq_peptide;Acc:NP_001070838]	zgc:153742
1	24787018	8	ENSDARG00000068590	24787743	ENSDART00000053460
1	24788512	8	ENSDARG00000036818	24792536	ENSDART00000086763				LOC100004557
1	24808199	8	ENSDARG00000010862	24819876	ENSDART00000087151	GO:0004047	aminomethyltransferase activity	aminomethyltransferase [Source:RefSeq_peptide;Acc:NP_001006021]	amt
1	24808199	8	ENSDARG00000010862	24819876	ENSDART00000087151	GO:0005737	cytoplasm	aminomethyltransferase [Source:RefSeq_peptide;Acc:NP_001006021]	amt
1	24808199	8	ENSDARG00000010862	24819876	ENSDART00000087151	GO:0006546	glycine catabolic process	aminomethyltransferase [Source:RefSeq_peptide;Acc:NP_001006021]	amt
1	24808199	8	ENSDARG00000010862	24819876	ENSDART00000087151	GO:0008168	methyltransferase activity	aminomethyltransferase [Source:RefSeq_peptide;Acc:NP_001006021]	amt
1	24808199	8	ENSDARG00000010862	24819876	ENSDART00000087151	GO:0016740	transferase activity	aminomethyltransferase [Source:RefSeq_peptide;Acc:NP_001006021]	amt
1	24808199	8	ENSDARG00000010862	24819876	ENSDART00000011704	GO:0004047	aminomethyltransferase activity	aminomethyltransferase [Source:RefSeq_peptide;Acc:NP_001006021]	amt
1	24808199	8	ENSDARG00000010862	24819876	ENSDART00000011704	GO:0005737	cytoplasm	aminomethyltransferase [Source:RefSeq_peptide;Acc:NP_001006021]	amt
1	24808199	8	ENSDARG00000010862	24819876	ENSDART00000011704	GO:0006546	glycine catabolic process	aminomethyltransferase [Source:RefSeq_peptide;Acc:NP_001006021]	amt
1	24808199	8	ENSDARG00000010862	24819876	ENSDART00000011704	GO:0008168	methyltransferase activity	aminomethyltransferase [Source:RefSeq_peptide;Acc:NP_001006021]	amt
1	24808199	8	ENSDARG00000010862	24819876	ENSDART00000011704	GO:0016740	transferase activity	aminomethyltransferase [Source:RefSeq_peptide;Acc:NP_001006021]	amt
1	24808199	8	ENSDARG00000010862	24819876	ENSDART00000087152			aminomethyltransferase [Source:RefSeq_peptide;Acc:NP_001006021]	amt
1	24821237	8	ENSDARG00000036811	24838348	ENSDART00000053447	GO:0005488	binding	interferon-related developmental regulator 2 [Source:RefSeq_peptide;Acc:NP_001003621]	ifrd2
1	24821237	8	ENSDARG00000036811	24838348	ENSDART00000053447	GO:0005575	cellular_component	interferon-related developmental regulator 2 [Source:RefSeq_peptide;Acc:NP_001003621]	ifrd2
1	24821237	8	ENSDARG00000036811	24838348	ENSDART00000053447	GO:0030154	cell differentiation	interferon-related developmental regulator 2 [Source:RefSeq_peptide;Acc:NP_001003621]	ifrd2
1	24821237	8	ENSDARG00000036811	24838348	ENSDART00000099239			interferon-related developmental regulator 2 [Source:RefSeq_peptide;Acc:NP_001003621]	ifrd2
1	24843714	8	ENSDARG00000055970	24860868	ENSDART00000078369	GO:0004553	hydrolase activity, hydrolyzing O-glycosyl compounds	hypothetical protein LOC678599 [Source:RefSeq_peptide;Acc:NP_001035437]	zgc:136971
1	24843714	8	ENSDARG00000055970	24860868	ENSDART00000078369	GO:0005575	cellular_component	hypothetical protein LOC678599 [Source:RefSeq_peptide;Acc:NP_001035437]	zgc:136971
1	24843714	8	ENSDARG00000055970	24860868	ENSDART00000078369	GO:0005975	carbohydrate metabolic process	hypothetical protein LOC678599 [Source:RefSeq_peptide;Acc:NP_001035437]	zgc:136971
1	24843714	8	ENSDARG00000055970	24860868	ENSDART00000078369	GO:0006508	proteolysis	hypothetical protein LOC678599 [Source:RefSeq_peptide;Acc:NP_001035437]	zgc:136971
1	24843714	8	ENSDARG00000055970	24860868	ENSDART00000078369	GO:0008236	serine-type peptidase activity	hypothetical protein LOC678599 [Source:RefSeq_peptide;Acc:NP_001035437]	zgc:136971
1	24949164	8	ENSDARG00000007560	24984253	ENSDART00000046863				LOC100004611
1	24949164	8	ENSDARG00000007560	24984253	ENSDART00000010393				LOC100004611
1	24949164	8	ENSDARG00000007560	24984253	ENSDART00000015985				LOC100004611
-1	24998012	8	ENSDARG00000011672	25020117	ENSDART00000027301				LOC567064
-1	24998012	8	ENSDARG00000011672	25020117	ENSDART00000062608				LOC567064
-1	25112075	8	ENSDARG00000068575	25120996	ENSDART00000099220	GO:0003674	molecular_function	hypothetical protein LOC777622 [Source:RefSeq_peptide;Acc:NP_001071198]	zgc:152859
-1	25112075	8	ENSDARG00000068575	25120996	ENSDART00000099220	GO:0005575	cellular_component	hypothetical protein LOC777622 [Source:RefSeq_peptide;Acc:NP_001071198]	zgc:152859
-1	25112075	8	ENSDARG00000068575	25120996	ENSDART00000099220	GO:0008150	biological_process	hypothetical protein LOC777622 [Source:RefSeq_peptide;Acc:NP_001071198]	zgc:152859
1	25279142	8	ENSDARG00000016830	25296206	ENSDART00000005337	GO:0000166	nucleotide binding	Ribosomal protein S6 modification-like protein B. [Source:Uniprot/SWISSPROT;Acc:Q66HZ2]	zgc:92164
1	25279142	8	ENSDARG00000016830	25296206	ENSDART00000005337	GO:0003824	catalytic activity	Ribosomal protein S6 modification-like protein B. [Source:Uniprot/SWISSPROT;Acc:Q66HZ2]	zgc:92164
1	25279142	8	ENSDARG00000016830	25296206	ENSDART00000005337	GO:0005524	ATP binding	Ribosomal protein S6 modification-like protein B. [Source:Uniprot/SWISSPROT;Acc:Q66HZ2]	zgc:92164
1	25279142	8	ENSDARG00000016830	25296206	ENSDART00000005337	GO:0005575	cellular_component	Ribosomal protein S6 modification-like protein B. [Source:Uniprot/SWISSPROT;Acc:Q66HZ2]	zgc:92164
1	25279142	8	ENSDARG00000016830	25296206	ENSDART00000005337	GO:0006464	protein modification process	Ribosomal protein S6 modification-like protein B. [Source:Uniprot/SWISSPROT;Acc:Q66HZ2]	zgc:92164
1	25279142	8	ENSDARG00000016830	25296206	ENSDART00000005337	GO:0030145	manganese ion binding	Ribosomal protein S6 modification-like protein B. [Source:Uniprot/SWISSPROT;Acc:Q66HZ2]	zgc:92164
1	25279142	8	ENSDARG00000016830	25296206	ENSDART00000005337	GO:0046872	metal ion binding	Ribosomal protein S6 modification-like protein B. [Source:Uniprot/SWISSPROT;Acc:Q66HZ2]	zgc:92164
-1	25313881	8	ENSDARG00000017055	25329545	ENSDART00000008742	GO:0005488	binding	hypothetical protein LOC492338 [Source:RefSeq_peptide;Acc:NP_001007305]	zgc:92280
-1	25313881	8	ENSDARG00000017055	25329545	ENSDART00000008742	GO:0005575	cellular_component	hypothetical protein LOC492338 [Source:RefSeq_peptide;Acc:NP_001007305]	zgc:92280
-1	25313881	8	ENSDARG00000017055	25329545	ENSDART00000008742	GO:0008150	biological_process	hypothetical protein LOC492338 [Source:RefSeq_peptide;Acc:NP_001007305]	zgc:92280
-1	25313881	8	ENSDARG00000017055	25329545	ENSDART00000008742	GO:0008270	zinc ion binding	hypothetical protein LOC492338 [Source:RefSeq_peptide;Acc:NP_001007305]	zgc:92280
-1	25334650	8	ENSDARG00000068572	25372776	ENSDART00000099214	GO:0005215	transporter activity	solute carrier family 16 (monocarboxylic acid transporters), member 1 [Source:RefSeq_peptide;Acc:NP_956379]	slc16a1
-1	25334650	8	ENSDARG00000068572	25372776	ENSDART00000099214	GO:0005579	membrane attack complex	solute carrier family 16 (monocarboxylic acid transporters), member 1 [Source:RefSeq_peptide;Acc:NP_956379]	slc16a1
-1	25334650	8	ENSDARG00000068572	25372776	ENSDART00000099214	GO:0006810	transport	solute carrier family 16 (monocarboxylic acid transporters), member 1 [Source:RefSeq_peptide;Acc:NP_956379]	slc16a1
-1	25334650	8	ENSDARG00000068572	25372776	ENSDART00000099214	GO:0015355	monocarboxylate porter activity	solute carrier family 16 (monocarboxylic acid transporters), member 1 [Source:RefSeq_peptide;Acc:NP_956379]	slc16a1
-1	25334650	8	ENSDARG00000068572	25372776	ENSDART00000099214	GO:0015711	organic anion transport	solute carrier family 16 (monocarboxylic acid transporters), member 1 [Source:RefSeq_peptide;Acc:NP_956379]	slc16a1
-1	25334650	8	ENSDARG00000068572	25372776	ENSDART00000099214	GO:0016020	membrane	solute carrier family 16 (monocarboxylic acid transporters), member 1 [Source:RefSeq_peptide;Acc:NP_956379]	slc16a1
-1	25334650	8	ENSDARG00000068572	25372776	ENSDART00000099214	GO:0016021	integral to membrane	solute carrier family 16 (monocarboxylic acid transporters), member 1 [Source:RefSeq_peptide;Acc:NP_956379]	slc16a1
-1	25533157	8	ENSDARG00000068570	25533801	ENSDART00000099213				LOC798702
-1	25821128	8	ENSDARG00000068569	25825014	ENSDART00000099211				LOC100007432
1	25966409	8	ENSDARG00000018328	26035366	ENSDART00000016696	GO:0000166	nucleotide binding	ras homolog gene family, member Ad [Source:RefSeq_peptide;Acc:NP_001002445]	rhoad
1	25966409	8	ENSDARG00000018328	26035366	ENSDART00000016696	GO:0005525	GTP binding	ras homolog gene family, member Ad [Source:RefSeq_peptide;Acc:NP_001002445]	rhoad
1	25966409	8	ENSDARG00000018328	26035366	ENSDART00000016696	GO:0005579	membrane attack complex	ras homolog gene family, member Ad [Source:RefSeq_peptide;Acc:NP_001002445]	rhoad
1	25966409	8	ENSDARG00000018328	26035366	ENSDART00000016696	GO:0005622	intracellular	ras homolog gene family, member Ad [Source:RefSeq_peptide;Acc:NP_001002445]	rhoad
1	25966409	8	ENSDARG00000018328	26035366	ENSDART00000016696	GO:0007264	small GTPase mediated signal transduction	ras homolog gene family, member Ad [Source:RefSeq_peptide;Acc:NP_001002445]	rhoad
1	25966409	8	ENSDARG00000018328	26035366	ENSDART00000016696	GO:0016020	membrane	ras homolog gene family, member Ad [Source:RefSeq_peptide;Acc:NP_001002445]	rhoad
1	25966409	8	ENSDARG00000018328	26035366	ENSDART00000027810			ras homolog gene family, member Ad [Source:RefSeq_peptide;Acc:NP_001002445]	rhoad
-1	26041729	8	ENSDARG00000056065	26067719	ENSDART00000078491			hypothetical protein LOC555950 [Source:RefSeq_peptide;Acc:NP_001037805]	si:dkeyp-38g6.3
-1	26070447	8	ENSDARG00000061177	26098106	ENSDART00000086946	GO:0000166	nucleotide binding	hypothetical protein LOC556024 [Source:RefSeq_peptide;Acc:NP_001037807]	si:dkeyp-38g6.2
-1	26070447	8	ENSDARG00000061177	26098106	ENSDART00000086946	GO:0017111	nucleoside-triphosphatase activity	hypothetical protein LOC556024 [Source:RefSeq_peptide;Acc:NP_001037807]	si:dkeyp-38g6.2
1	26154587	8	ENSDARG00000032234	26179822	ENSDART00000046004	GO:0001889	liver development	wingless-type MMTV integration site family, member 2Bb [Source:RefSeq_peptide;Acc:NP_001037809]	wnt2bb
1	26154587	8	ENSDARG00000032234	26179822	ENSDART00000046004	GO:0004871	signal transducer activity	wingless-type MMTV integration site family, member 2Bb [Source:RefSeq_peptide;Acc:NP_001037809]	wnt2bb
1	26154587	8	ENSDARG00000032234	26179822	ENSDART00000046004	GO:0005576	extracellular region	wingless-type MMTV integration site family, member 2Bb [Source:RefSeq_peptide;Acc:NP_001037809]	wnt2bb
1	26154587	8	ENSDARG00000032234	26179822	ENSDART00000046004	GO:0007223	Wnt receptor signaling pathway, calcium modulating pathway	wingless-type MMTV integration site family, member 2Bb [Source:RefSeq_peptide;Acc:NP_001037809]	wnt2bb
1	26154587	8	ENSDARG00000032234	26179822	ENSDART00000046004	GO:0007275	multicellular organismal development	wingless-type MMTV integration site family, member 2Bb [Source:RefSeq_peptide;Acc:NP_001037809]	wnt2bb
1	26219083	8	ENSDARG00000056090	26227881	ENSDART00000078509	GO:0003779	actin binding	Zgc:101755. [Source:Uniprot/SPTREMBL;Acc:Q5XJN1]	zgc:101755
1	26219083	8	ENSDARG00000056090	26227881	ENSDART00000078509	GO:0008290	F-actin capping protein complex	Zgc:101755. [Source:Uniprot/SPTREMBL;Acc:Q5XJN1]	zgc:101755
1	26219083	8	ENSDARG00000056090	26227881	ENSDART00000078509	GO:0030036	actin cytoskeleton organization and biogenesis	Zgc:101755. [Source:Uniprot/SPTREMBL;Acc:Q5XJN1]	zgc:101755
-1	26234037	8	ENSDARG00000056091	26269495	ENSDART00000099166			hypothetical protein LOC556247 [Source:RefSeq_peptide;Acc:NP_001070839]	si:dkey-16k6.2
-1	26234037	8	ENSDARG00000056091	26269495	ENSDART00000078528			hypothetical protein LOC556247 [Source:RefSeq_peptide;Acc:NP_001070839]	si:dkey-16k6.2
1	26477111	8	ENSDARG00000056101	26643859	ENSDART00000078533	GO:0005216	ion channel activity	potassium voltage-gated channel, Shal-related subfamily, member 3 [Source:RefSeq_peptide;Acc:NP_956096]	kcnd3
1	26477111	8	ENSDARG00000056101	26643859	ENSDART00000078533	GO:0005249	voltage-gated potassium channel activity	potassium voltage-gated channel, Shal-related subfamily, member 3 [Source:RefSeq_peptide;Acc:NP_956096]	kcnd3
1	26477111	8	ENSDARG00000056101	26643859	ENSDART00000078533	GO:0005267	potassium channel activity	potassium voltage-gated channel, Shal-related subfamily, member 3 [Source:RefSeq_peptide;Acc:NP_956096]	kcnd3
1	26477111	8	ENSDARG00000056101	26643859	ENSDART00000078533	GO:0005515	protein binding	potassium voltage-gated channel, Shal-related subfamily, member 3 [Source:RefSeq_peptide;Acc:NP_956096]	kcnd3
1	26477111	8	ENSDARG00000056101	26643859	ENSDART00000078533	GO:0005579	membrane attack complex	potassium voltage-gated channel, Shal-related subfamily, member 3 [Source:RefSeq_peptide;Acc:NP_956096]	kcnd3
1	26477111	8	ENSDARG00000056101	26643859	ENSDART00000078533	GO:0006810	transport	potassium voltage-gated channel, Shal-related subfamily, member 3 [Source:RefSeq_peptide;Acc:NP_956096]	kcnd3
1	26477111	8	ENSDARG00000056101	26643859	ENSDART00000078533	GO:0006811	ion transport	potassium voltage-gated channel, Shal-related subfamily, member 3 [Source:RefSeq_peptide;Acc:NP_956096]	kcnd3
1	26477111	8	ENSDARG00000056101	26643859	ENSDART00000078533	GO:0006813	potassium ion transport	potassium voltage-gated channel, Shal-related subfamily, member 3 [Source:RefSeq_peptide;Acc:NP_956096]	kcnd3
1	26477111	8	ENSDARG00000056101	26643859	ENSDART00000078533	GO:0006829	zinc ion transport	potassium voltage-gated channel, Shal-related subfamily, member 3 [Source:RefSeq_peptide;Acc:NP_956096]	kcnd3
1	26477111	8	ENSDARG00000056101	26643859	ENSDART00000078533	GO:0008076	voltage-gated potassium channel complex	potassium voltage-gated channel, Shal-related subfamily, member 3 [Source:RefSeq_peptide;Acc:NP_956096]	kcnd3
1	26477111	8	ENSDARG00000056101	26643859	ENSDART00000078533	GO:0008270	zinc ion binding	potassium voltage-gated channel, Shal-related subfamily, member 3 [Source:RefSeq_peptide;Acc:NP_956096]	kcnd3
1	26477111	8	ENSDARG00000056101	26643859	ENSDART00000078533	GO:0016020	membrane	potassium voltage-gated channel, Shal-related subfamily, member 3 [Source:RefSeq_peptide;Acc:NP_956096]	kcnd3
1	26477111	8	ENSDARG00000056101	26643859	ENSDART00000078533	GO:0016021	integral to membrane	potassium voltage-gated channel, Shal-related subfamily, member 3 [Source:RefSeq_peptide;Acc:NP_956096]	kcnd3
1	26477111	8	ENSDARG00000056101	26643859	ENSDART00000078533	GO:0019870	potassium channel inhibitor activity	potassium voltage-gated channel, Shal-related subfamily, member 3 [Source:RefSeq_peptide;Acc:NP_956096]	kcnd3
1	26477111	8	ENSDARG00000056101	26643859	ENSDART00000078533	GO:0030955	potassium ion binding	potassium voltage-gated channel, Shal-related subfamily, member 3 [Source:RefSeq_peptide;Acc:NP_956096]	kcnd3
1	26477111	8	ENSDARG00000056101	26643859	ENSDART00000078533	GO:0046872	metal ion binding	potassium voltage-gated channel, Shal-related subfamily, member 3 [Source:RefSeq_peptide;Acc:NP_956096]	kcnd3
-1	26654342	8	ENSDARG00000061204	26667775	ENSDART00000087037			Probable ATP-dependent RNA helicase DDX20 (EC 3.6.1.-) (DEAD box protein 20). [Source:Uniprot/SWISSPROT;Acc:P0C218]	DDX20_DANRE
-1	26678583	8	ENSDARG00000012553	26685589	ENSDART00000050671	GO:0000166	nucleotide binding	RAP1A, member of RAS oncogene family [Source:RefSeq_peptide;Acc:NP_001002152]	rap1a
-1	26678583	8	ENSDARG00000012553	26685589	ENSDART00000050671	GO:0005525	GTP binding	RAP1A, member of RAS oncogene family [Source:RefSeq_peptide;Acc:NP_001002152]	rap1a
-1	26678583	8	ENSDARG00000012553	26685589	ENSDART00000050671	GO:0005579	membrane attack complex	RAP1A, member of RAS oncogene family [Source:RefSeq_peptide;Acc:NP_001002152]	rap1a
-1	26678583	8	ENSDARG00000012553	26685589	ENSDART00000050671	GO:0005622	intracellular	RAP1A, member of RAS oncogene family [Source:RefSeq_peptide;Acc:NP_001002152]	rap1a
-1	26678583	8	ENSDARG00000012553	26685589	ENSDART00000050671	GO:0007264	small GTPase mediated signal transduction	RAP1A, member of RAS oncogene family [Source:RefSeq_peptide;Acc:NP_001002152]	rap1a
-1	26678583	8	ENSDARG00000012553	26685589	ENSDART00000050671	GO:0016020	membrane	RAP1A, member of RAS oncogene family [Source:RefSeq_peptide;Acc:NP_001002152]	rap1a
-1	26678583	8	ENSDARG00000012553	26685589	ENSDART00000025491			RAP1A, member of RAS oncogene family [Source:RefSeq_peptide;Acc:NP_001002152]	rap1a
-1	26711759	8	ENSDARG00000056111	26715532	ENSDART00000078545
-1	26717570	8	ENSDARG00000003098	26753470	ENSDART00000005583	GO:0003677	DNA binding	Histone demethylase JARID1B (EC 1.14.11.-) (Jumonji/ARID domain- containing protein 1B). [Source:Uniprot/SWISSPROT;Acc:Q6IQX0]	zgc:85741
-1	26717570	8	ENSDARG00000003098	26753470	ENSDART00000005583	GO:0005515	protein binding	Histone demethylase JARID1B (EC 1.14.11.-) (Jumonji/ARID domain- containing protein 1B). [Source:Uniprot/SWISSPROT;Acc:Q6IQX0]	zgc:85741
-1	26717570	8	ENSDARG00000003098	26753470	ENSDART00000005583	GO:0005622	intracellular	Histone demethylase JARID1B (EC 1.14.11.-) (Jumonji/ARID domain- containing protein 1B). [Source:Uniprot/SWISSPROT;Acc:Q6IQX0]	zgc:85741
-1	26717570	8	ENSDARG00000003098	26753470	ENSDART00000005583	GO:0005634	nucleus	Histone demethylase JARID1B (EC 1.14.11.-) (Jumonji/ARID domain- containing protein 1B). [Source:Uniprot/SWISSPROT;Acc:Q6IQX0]	zgc:85741
-1	26717570	8	ENSDARG00000003098	26753470	ENSDART00000005583	GO:0006355	regulation of transcription, DNA-dependent	Histone demethylase JARID1B (EC 1.14.11.-) (Jumonji/ARID domain- containing protein 1B). [Source:Uniprot/SWISSPROT;Acc:Q6IQX0]	zgc:85741
-1	26717570	8	ENSDARG00000003098	26753470	ENSDART00000005583	GO:0008270	zinc ion binding	Histone demethylase JARID1B (EC 1.14.11.-) (Jumonji/ARID domain- containing protein 1B). [Source:Uniprot/SWISSPROT;Acc:Q6IQX0]	zgc:85741
-1	26756409	8	ENSDARG00000042708	26760935	ENSDART00000062671	GO:0003924	GTPase activity	tubulin, alpha 8 like [Source:RefSeq_peptide;Acc:NP_997937]	tuba8l
-1	26756409	8	ENSDARG00000042708	26760935	ENSDART00000062671	GO:0005198	structural molecule activity	tubulin, alpha 8 like [Source:RefSeq_peptide;Acc:NP_997937]	tuba8l
-1	26756409	8	ENSDARG00000042708	26760935	ENSDART00000062671	GO:0005525	GTP binding	tubulin, alpha 8 like [Source:RefSeq_peptide;Acc:NP_997937]	tuba8l
-1	26756409	8	ENSDARG00000042708	26760935	ENSDART00000062671	GO:0005874	microtubule	tubulin, alpha 8 like [Source:RefSeq_peptide;Acc:NP_997937]	tuba8l
-1	26756409	8	ENSDARG00000042708	26760935	ENSDART00000062671	GO:0007017	microtubule-based process	tubulin, alpha 8 like [Source:RefSeq_peptide;Acc:NP_997937]	tuba8l
-1	26756409	8	ENSDARG00000042708	26760935	ENSDART00000062671	GO:0007018	microtubule-based movement	tubulin, alpha 8 like [Source:RefSeq_peptide;Acc:NP_997937]	tuba8l
-1	26756409	8	ENSDARG00000042708	26760935	ENSDART00000062671	GO:0043234	protein complex	tubulin, alpha 8 like [Source:RefSeq_peptide;Acc:NP_997937]	tuba8l
-1	26756409	8	ENSDARG00000042708	26760935	ENSDART00000062671	GO:0051258	protein polymerization	tubulin, alpha 8 like [Source:RefSeq_peptide;Acc:NP_997937]	tuba8l
-1	26761990	8	ENSDARG00000018430	26783561	ENSDART00000043815	GO:0005515	protein binding	Kelch-like protein 12. [Source:Uniprot/SWISSPROT;Acc:Q5U374]	klhl12
-1	26761990	8	ENSDARG00000018430	26783561	ENSDART00000043815	GO:0005575	cellular_component	Kelch-like protein 12. [Source:Uniprot/SWISSPROT;Acc:Q5U374]	klhl12
-1	26761990	8	ENSDARG00000018430	26783561	ENSDART00000043815	GO:0009952	anterior/posterior pattern formation	Kelch-like protein 12. [Source:Uniprot/SWISSPROT;Acc:Q5U374]	klhl12
-1	26761990	8	ENSDARG00000018430	26783561	ENSDART00000043815	GO:0016055	Wnt receptor signaling pathway	Kelch-like protein 12. [Source:Uniprot/SWISSPROT;Acc:Q5U374]	klhl12
-1	26761990	8	ENSDARG00000018430	26783561	ENSDART00000043815	GO:0042074	cell migration involved in gastrulation	Kelch-like protein 12. [Source:Uniprot/SWISSPROT;Acc:Q5U374]	klhl12
-1	26786397	8	ENSDARG00000042717	26796864	ENSDART00000062682	GO:0004872	receptor activity	adiponectin receptor 1 [Source:RefSeq_peptide;Acc:NP_998665]	adipor1b
-1	26786397	8	ENSDARG00000042717	26796864	ENSDART00000062682	GO:0008150	biological_process	adiponectin receptor 1 [Source:RefSeq_peptide;Acc:NP_998665]	adipor1b
-1	26786397	8	ENSDARG00000042717	26796864	ENSDART00000062682	GO:0016021	integral to membrane	adiponectin receptor 1 [Source:RefSeq_peptide;Acc:NP_998665]	adipor1b
1	26799265	8	ENSDARG00000007923	26818242	ENSDART00000062693	GO:0004721	phosphoprotein phosphatase activity	protein tyrosine phosphatase 1b [Source:RefSeq_peptide;Acc:NP_570999]	ptp1b
1	26799265	8	ENSDARG00000007923	26818242	ENSDART00000062693	GO:0004725	protein tyrosine phosphatase activity	protein tyrosine phosphatase 1b [Source:RefSeq_peptide;Acc:NP_570999]	ptp1b
1	26799265	8	ENSDARG00000007923	26818242	ENSDART00000062693	GO:0006470	protein amino acid dephosphorylation	protein tyrosine phosphatase 1b [Source:RefSeq_peptide;Acc:NP_570999]	ptp1b
1	26799265	8	ENSDARG00000007923	26818242	ENSDART00000062693	GO:0016787	hydrolase activity	protein tyrosine phosphatase 1b [Source:RefSeq_peptide;Acc:NP_570999]	ptp1b
-1	26857785	8	ENSDARG00000042725	26858627	ENSDART00000062702	GO:0003677	DNA binding	CCAAT/enhancer binding protein beta [Source:RefSeq_peptide;Acc:NP_571959]	cebpb
-1	26857785	8	ENSDARG00000042725	26858627	ENSDART00000062702	GO:0003700	transcription factor activity	CCAAT/enhancer binding protein beta [Source:RefSeq_peptide;Acc:NP_571959]	cebpb
-1	26857785	8	ENSDARG00000042725	26858627	ENSDART00000062702	GO:0005634	nucleus	CCAAT/enhancer binding protein beta [Source:RefSeq_peptide;Acc:NP_571959]	cebpb
-1	26857785	8	ENSDARG00000042725	26858627	ENSDART00000062702	GO:0006355	regulation of transcription, DNA-dependent	CCAAT/enhancer binding protein beta [Source:RefSeq_peptide;Acc:NP_571959]	cebpb
-1	26857785	8	ENSDARG00000042725	26858627	ENSDART00000062702	GO:0043565	sequence-specific DNA binding	CCAAT/enhancer binding protein beta [Source:RefSeq_peptide;Acc:NP_571959]	cebpb
-1	26857785	8	ENSDARG00000042725	26858627	ENSDART00000062702	GO:0046983	protein dimerization activity	CCAAT/enhancer binding protein beta [Source:RefSeq_peptide;Acc:NP_571959]	cebpb
1	26862497	8	ENSDARG00000042732	26877247	ENSDART00000062706	GO:0003674	molecular_function	hypothetical protein LOC450031 [Source:RefSeq_peptide;Acc:NP_001006052]	zgc:101801
1	26862497	8	ENSDARG00000042732	26877247	ENSDART00000062706	GO:0005575	cellular_component	hypothetical protein LOC450031 [Source:RefSeq_peptide;Acc:NP_001006052]	zgc:101801
1	26862497	8	ENSDARG00000042732	26877247	ENSDART00000062706	GO:0008150	biological_process	hypothetical protein LOC450031 [Source:RefSeq_peptide;Acc:NP_001006052]	zgc:101801
1	26882297	8	ENSDARG00000042737	26890641	ENSDART00000062716	GO:0003674	molecular_function	hypothetical protein LOC678609 [Source:RefSeq_peptide;Acc:NP_001035447]	zgc:136909
1	26882297	8	ENSDARG00000042737	26890641	ENSDART00000062716	GO:0005575	cellular_component	hypothetical protein LOC678609 [Source:RefSeq_peptide;Acc:NP_001035447]	zgc:136909
1	26882297	8	ENSDARG00000042737	26890641	ENSDART00000062716	GO:0008150	biological_process	hypothetical protein LOC678609 [Source:RefSeq_peptide;Acc:NP_001035447]	zgc:136909
1	26882297	8	ENSDARG00000042737	26890641	ENSDART00000062714			hypothetical protein LOC678609 [Source:RefSeq_peptide;Acc:NP_001035447]	zgc:136909
-1	26936927	8	ENSDARG00000041389	26942468	ENSDART00000060660				LOC793375
-1	26971283	8	ENSDARG00000068513	26972630	ENSDART00000099125				LOC100001605
-1	26992642	8	ENSDARG00000055509	27129685	ENSDART00000064264				LOC793664
-1	26992642	8	ENSDARG00000055509	27129685	ENSDART00000064246				LOC793664
-1	26992642	8	ENSDARG00000055509	27129685	ENSDART00000064121				LOC793664
-1	26992642	8	ENSDARG00000055509	27129685	ENSDART00000077858				LOC793664
-1	27022180	8	ENSDARG00000068511	27024490	ENSDART00000099120				LOC793805
-1	27071521	8	ENSDARG00000068509	27073618	ENSDART00000099116
-1	27090254	8	ENSDARG00000055413	27095497	ENSDART00000060678				LOC794101
-1	27090254	8	ENSDARG00000055413	27095497	ENSDART00000062728				LOC794101
-1	27114047	8	ENSDARG00000036216	27118512	ENSDART00000062721			si:dkey-88n24.5 (si:dkey-88n24.5), mRNA [Source:RefSeq_dna;Acc:NM_001034991]	si:dkey-88n24.5
1	27181308	8	ENSDARG00000055313	27209601	ENSDART00000077585			Novel protein similar to vertebrate solute carrier family 12 (Sodium/potassium/chloride transporters), member 2 (SLC12A2) (Fragment). [Source:Uniprot/SPTREMBL;Acc:Q1L965]	si:dkey-114c3.1
1	27181308	8	ENSDARG00000055313	27209601	ENSDART00000023090			Novel protein similar to vertebrate solute carrier family 12 (Sodium/potassium/chloride transporters), member 2 (SLC12A2) (Fragment). [Source:Uniprot/SPTREMBL;Acc:Q1L965]	si:dkey-114c3.1
1	27181308	8	ENSDARG00000055313	27209601	ENSDART00000077786			Novel protein similar to vertebrate solute carrier family 12 (Sodium/potassium/chloride transporters), member 2 (SLC12A2) (Fragment). [Source:Uniprot/SPTREMBL;Acc:Q1L965]	si:dkey-114c3.1
1	27181308	8	ENSDARG00000055313	27209601	ENSDART00000099093	GO:0006810	transport	Novel protein similar to vertebrate solute carrier family 12 (Sodium/potassium/chloride transporters), member 2 (SLC12A2) (Fragment). [Source:Uniprot/SPTREMBL;Acc:Q1L965]	si:dkey-114c3.1
1	27181308	8	ENSDARG00000055313	27209601	ENSDART00000099093	GO:0016020	membrane	Novel protein similar to vertebrate solute carrier family 12 (Sodium/potassium/chloride transporters), member 2 (SLC12A2) (Fragment). [Source:Uniprot/SPTREMBL;Acc:Q1L965]	si:dkey-114c3.1
1	27207539	8	ENSDARG00000064256	27207657	ENSDART00000093951			5S ribosomal RNA [Source: RFAM 8.0]	5S_rRNA
-1	27215646	8	ENSDARG00000055424	27233749	ENSDART00000077771
-1	27361537	8	ENSDARG00000068500	27362149	ENSDART00000099086
1	27565627	8	ENSDARG00000055309	27565779	ENSDART00000077656			Novel protein similar to human ionotropic glutamate receptor delta 2 (GRID2) (Fragment). [Source:Uniprot/SPTREMBL;Acc:Q7T142]	grid2
	27583197		OMM5088
1	27850280	8	ENSDARG00000055302	28172674	ENSDART00000077647	GO:0004872	receptor activity	Glutamate receptor delta-2 subunit precursor (GluR delta-2). [Source:Uniprot/SWISSPROT;Acc:Q68Y21]	grid2
1	27850280	8	ENSDARG00000055302	28172674	ENSDART00000077647	GO:0004970	ionotropic glutamate receptor activity	Glutamate receptor delta-2 subunit precursor (GluR delta-2). [Source:Uniprot/SWISSPROT;Acc:Q68Y21]	grid2
1	27850280	8	ENSDARG00000055302	28172674	ENSDART00000077647	GO:0005216	ion channel activity	Glutamate receptor delta-2 subunit precursor (GluR delta-2). [Source:Uniprot/SWISSPROT;Acc:Q68Y21]	grid2
1	27850280	8	ENSDARG00000055302	28172674	ENSDART00000077647	GO:0005234	glutamate-gated ion channel activity	Glutamate receptor delta-2 subunit precursor (GluR delta-2). [Source:Uniprot/SWISSPROT;Acc:Q68Y21]	grid2
1	27850280	8	ENSDARG00000055302	28172674	ENSDART00000077647	GO:0005579	membrane attack complex	Glutamate receptor delta-2 subunit precursor (GluR delta-2). [Source:Uniprot/SWISSPROT;Acc:Q68Y21]	grid2
1	27850280	8	ENSDARG00000055302	28172674	ENSDART00000077647	GO:0005786	signal recognition particle, endoplasmic reticulum targeting	Glutamate receptor delta-2 subunit precursor (GluR delta-2). [Source:Uniprot/SWISSPROT;Acc:Q68Y21]	grid2
1	27850280	8	ENSDARG00000055302	28172674	ENSDART00000077647	GO:0005887	integral to plasma membrane	Glutamate receptor delta-2 subunit precursor (GluR delta-2). [Source:Uniprot/SWISSPROT;Acc:Q68Y21]	grid2
1	27850280	8	ENSDARG00000055302	28172674	ENSDART00000077647	GO:0006810	transport	Glutamate receptor delta-2 subunit precursor (GluR delta-2). [Source:Uniprot/SWISSPROT;Acc:Q68Y21]	grid2
1	27850280	8	ENSDARG00000055302	28172674	ENSDART00000077647	GO:0006811	ion transport	Glutamate receptor delta-2 subunit precursor (GluR delta-2). [Source:Uniprot/SWISSPROT;Acc:Q68Y21]	grid2
1	27850280	8	ENSDARG00000055302	28172674	ENSDART00000077647	GO:0009968	negative regulation of signal transduction	Glutamate receptor delta-2 subunit precursor (GluR delta-2). [Source:Uniprot/SWISSPROT;Acc:Q68Y21]	grid2
1	27850280	8	ENSDARG00000055302	28172674	ENSDART00000077647	GO:0016020	membrane	Glutamate receptor delta-2 subunit precursor (GluR delta-2). [Source:Uniprot/SWISSPROT;Acc:Q68Y21]	grid2
1	27850280	8	ENSDARG00000055302	28172674	ENSDART00000077647	GO:0016021	integral to membrane	Glutamate receptor delta-2 subunit precursor (GluR delta-2). [Source:Uniprot/SWISSPROT;Acc:Q68Y21]	grid2
1	27850280	8	ENSDARG00000055302	28172674	ENSDART00000077647	GO:0035235	ionotropic glutamate receptor signaling pathway	Glutamate receptor delta-2 subunit precursor (GluR delta-2). [Source:Uniprot/SWISSPROT;Acc:Q68Y21]	grid2
1	28179173	8	ENSDARG00000055294	28180802	ENSDART00000077642	GO:0005634	nucleus	atonal homolog 1a [Source:RefSeq_peptide;Acc:NP_571166]	atoh1a
1	28179173	8	ENSDARG00000055294	28180802	ENSDART00000077642	GO:0030528	transcription regulator activity	atonal homolog 1a [Source:RefSeq_peptide;Acc:NP_571166]	atoh1a
1	28179173	8	ENSDARG00000055294	28180802	ENSDART00000077642	GO:0042491	auditory receptor cell differentiation	atonal homolog 1a [Source:RefSeq_peptide;Acc:NP_571166]	atoh1a
1	28179173	8	ENSDARG00000055294	28180802	ENSDART00000077642	GO:0042668	auditory receptor cell fate determination	atonal homolog 1a [Source:RefSeq_peptide;Acc:NP_571166]	atoh1a
1	28179173	8	ENSDARG00000055294	28180802	ENSDART00000077642	GO:0045449	regulation of transcription	atonal homolog 1a [Source:RefSeq_peptide;Acc:NP_571166]	atoh1a
1	28179173	8	ENSDARG00000055294	28180802	ENSDART00000077642	GO:0048839	inner ear development	atonal homolog 1a [Source:RefSeq_peptide;Acc:NP_571166]	atoh1a
1	28179173	8	ENSDARG00000055294	28180802	ENSDART00000077642	GO:0048884	neuromast development	atonal homolog 1a [Source:RefSeq_peptide;Acc:NP_571166]	atoh1a
1	28221231	8	ENSDARG00000014041	28236899	ENSDART00000007284	GO:0003674	molecular_function	hypothetical protein LOC553812 [Source:RefSeq_peptide;Acc:NP_001018610]	zgc:113183
1	28221231	8	ENSDARG00000014041	28236899	ENSDART00000007284	GO:0005575	cellular_component	hypothetical protein LOC553812 [Source:RefSeq_peptide;Acc:NP_001018610]	zgc:113183
1	28221231	8	ENSDARG00000014041	28236899	ENSDART00000007284	GO:0008150	biological_process	hypothetical protein LOC553812 [Source:RefSeq_peptide;Acc:NP_001018610]	zgc:113183
1	28221231	8	ENSDARG00000014041	28236899	ENSDART00000091409			hypothetical protein LOC553812 [Source:RefSeq_peptide;Acc:NP_001018610]	zgc:113183
-1	28257285	8	ENSDARG00000024522	28262292	ENSDART00000032407	GO:0003674	molecular_function	hypothetical protein LOC100037353 [Source:RefSeq_peptide;Acc:NP_001082976]	zgc:163021
-1	28257285	8	ENSDARG00000024522	28262292	ENSDART00000032407	GO:0005575	cellular_component	hypothetical protein LOC100037353 [Source:RefSeq_peptide;Acc:NP_001082976]	zgc:163021
-1	28257285	8	ENSDARG00000024522	28262292	ENSDART00000032407	GO:0008150	biological_process	hypothetical protein LOC100037353 [Source:RefSeq_peptide;Acc:NP_001082976]	zgc:163021
-1	28286757	8	ENSDARG00000037598	28292080	ENSDART00000045909				LOC559384
-1	28295346	8	ENSDARG00000055290	28298861	ENSDART00000077637	GO:0003674	molecular_function	hypothetical protein LOC335407 [Source:RefSeq_peptide;Acc:NP_997902]	zgc:66409
-1	28295346	8	ENSDARG00000055290	28298861	ENSDART00000077637	GO:0005575	cellular_component	hypothetical protein LOC335407 [Source:RefSeq_peptide;Acc:NP_997902]	zgc:66409
-1	28295346	8	ENSDARG00000055290	28298861	ENSDART00000077637	GO:0008150	biological_process	hypothetical protein LOC335407 [Source:RefSeq_peptide;Acc:NP_997902]	zgc:66409
-1	28304025	8	ENSDARG00000055289	28304555	ENSDART00000077635				LOC559526
1	28311928	8	ENSDARG00000024540	28325527	ENSDART00000032498	GO:0005488	binding	hypothetical protein LOC437021 [Source:RefSeq_peptide;Acc:NP_001002748]	zgc:100919
1	28311928	8	ENSDARG00000024540	28325527	ENSDART00000032498	GO:0006810	transport	hypothetical protein LOC437021 [Source:RefSeq_peptide;Acc:NP_001002748]	zgc:100919
1	28311928	8	ENSDARG00000024540	28325527	ENSDART00000032498	GO:0008289	lipid binding	hypothetical protein LOC437021 [Source:RefSeq_peptide;Acc:NP_001002748]	zgc:100919
1	28311928	8	ENSDARG00000024540	28325527	ENSDART00000032498	GO:0016021	integral to membrane	hypothetical protein LOC437021 [Source:RefSeq_peptide;Acc:NP_001002748]	zgc:100919
1	28333211	8	ENSDARG00000017681	28355045	ENSDART00000020621	GO:0004672	protein kinase activity	mitogen-activated protein kinase 4 [Source:RefSeq_peptide;Acc:NP_998638]	mapk4
1	28333211	8	ENSDARG00000017681	28355045	ENSDART00000020621	GO:0004674	protein serine/threonine kinase activity	mitogen-activated protein kinase 4 [Source:RefSeq_peptide;Acc:NP_998638]	mapk4
1	28333211	8	ENSDARG00000017681	28355045	ENSDART00000020621	GO:0004707	MAP kinase activity	mitogen-activated protein kinase 4 [Source:RefSeq_peptide;Acc:NP_998638]	mapk4
1	28333211	8	ENSDARG00000017681	28355045	ENSDART00000020621	GO:0005524	ATP binding	mitogen-activated protein kinase 4 [Source:RefSeq_peptide;Acc:NP_998638]	mapk4
1	28333211	8	ENSDARG00000017681	28355045	ENSDART00000020621	GO:0005575	cellular_component	mitogen-activated protein kinase 4 [Source:RefSeq_peptide;Acc:NP_998638]	mapk4
1	28333211	8	ENSDARG00000017681	28355045	ENSDART00000020621	GO:0006468	protein amino acid phosphorylation	mitogen-activated protein kinase 4 [Source:RefSeq_peptide;Acc:NP_998638]	mapk4
1	28333211	8	ENSDARG00000017681	28355045	ENSDART00000020621	GO:0016301	kinase activity	mitogen-activated protein kinase 4 [Source:RefSeq_peptide;Acc:NP_998638]	mapk4
-1	28365441	8	ENSDARG00000060796	28442212	ENSDART00000086044	GO:0003674	molecular_function	hypothetical protein LOC558346 [Source:RefSeq_peptide;Acc:NP_001071014]	zgc:152990
-1	28365441	8	ENSDARG00000060796	28442212	ENSDART00000086044	GO:0005575	cellular_component	hypothetical protein LOC558346 [Source:RefSeq_peptide;Acc:NP_001071014]	zgc:152990
-1	28365441	8	ENSDARG00000060796	28442212	ENSDART00000086044	GO:0008150	biological_process	hypothetical protein LOC558346 [Source:RefSeq_peptide;Acc:NP_001071014]	zgc:152990
-1	28365441	8	ENSDARG00000060796	28442212	ENSDART00000086047			hypothetical protein LOC558346 [Source:RefSeq_peptide;Acc:NP_001071014]	zgc:152990
1	28446589	8	ENSDARG00000023287	28466989	ENSDART00000061981	GO:0005783	endoplasmic reticulum	17-beta hydroxysteroid dehydrogenase type 3 [Source:RefSeq_peptide;Acc:NP_956658]	hsd17b3
1	28446589	8	ENSDARG00000023287	28466989	ENSDART00000061981	GO:0006702	androgen biosynthetic process	17-beta hydroxysteroid dehydrogenase type 3 [Source:RefSeq_peptide;Acc:NP_956658]	hsd17b3
1	28446589	8	ENSDARG00000023287	28466989	ENSDART00000061981	GO:0008152	metabolic process	17-beta hydroxysteroid dehydrogenase type 3 [Source:RefSeq_peptide;Acc:NP_956658]	hsd17b3
1	28446589	8	ENSDARG00000023287	28466989	ENSDART00000061981	GO:0016491	oxidoreductase activity	17-beta hydroxysteroid dehydrogenase type 3 [Source:RefSeq_peptide;Acc:NP_956658]	hsd17b3
1	28446589	8	ENSDARG00000023287	28466989	ENSDART00000061981	GO:0047045	testosterone 17-beta-dehydrogenase (NADP+) activity	17-beta hydroxysteroid dehydrogenase type 3 [Source:RefSeq_peptide;Acc:NP_956658]	hsd17b3
-1	28489775	8	ENSDARG00000012403	28521435	ENSDART00000002566			Hypothetical protein (Fragment). [Source:Uniprot/SPTREMBL;Acc:A2RUZ9]	A2RUZ9_DANRE
-1	28489775	8	ENSDARG00000012403	28521435	ENSDART00000061993			Hypothetical protein (Fragment). [Source:Uniprot/SPTREMBL;Acc:A2RUZ9]	A2RUZ9_DANRE
1	28553600	8	ENSDARG00000016404	28654001	ENSDART00000007640	GO:0008158	hedgehog receptor activity	Patched-2 protein. [Source:Uniprot/SPTREMBL;Acc:Q9W6T6]	ptc2
1	28553600	8	ENSDARG00000016404	28654001	ENSDART00000007640	GO:0016020	membrane	Patched-2 protein. [Source:Uniprot/SPTREMBL;Acc:Q9W6T6]	ptc2
1	28553600	8	ENSDARG00000016404	28654001	ENSDART00000007640	GO:0016021	integral to membrane	Patched-2 protein. [Source:Uniprot/SPTREMBL;Acc:Q9W6T6]	ptc2
1	28553600	8	ENSDARG00000016404	28654001	ENSDART00000007640	GO:0045879	negative regulation of smoothened signaling pathway	Patched-2 protein. [Source:Uniprot/SPTREMBL;Acc:Q9W6T6]	ptc2
1	28553600	8	ENSDARG00000016404	28654001	ENSDART00000007640	GO:0048635	negative regulation of muscle development	Patched-2 protein. [Source:Uniprot/SPTREMBL;Acc:Q9W6T6]	ptc2
1	28553600	8	ENSDARG00000016404	28654001	ENSDART00000077569			Patched-2 protein. [Source:Uniprot/SPTREMBL;Acc:Q9W6T6]	ptc2
1	28703277	8	ENSDARG00000055232	28746739	ENSDART00000099027			Fanconi anemia, complementation group C [Source:RefSeq_peptide;Acc:NP_001035727]	fancc
1	28703277	8	ENSDARG00000055232	28746739	ENSDART00000077554	GO:0006281	DNA repair	Fanconi anemia, complementation group C [Source:RefSeq_peptide;Acc:NP_001035727]	fancc
-1	28749949	8	ENSDARG00000068461	28833334	ENSDART00000099025			Hypothetical protein. [Source:Uniprot/SPTREMBL;Acc:A3KP45]	A3KP45_DANRE
-1	28753114	8	ENSDARG00000048565	28753255	ENSDART00000070274			dre-mir-24-3 [Source:miRBase;Acc:MI0001920]	dre-mir-24-3
-1	28758057	8	ENSDARG00000048599	28758147	ENSDART00000070308			dre-mir-27b [Source:miRBase;Acc:MI0001929]	dre-mir-27b
-1	28758246	8	ENSDARG00000048791	28758332	ENSDART00000070500
1	28767427	8	ENSDARG00000065719	28767544	ENSDART00000095378			5S ribosomal RNA [Source: RFAM 8.0]	5S_rRNA
-1	28917287	8	ENSDARG00000055225	29087301	ENSDART00000099022			Dock8 protein (Fragment). [Source:Uniprot/SPTREMBL;Acc:Q6PHG5]	Q6PHG5_DANRE
-1	28917287	8	ENSDARG00000055225	29087301	ENSDART00000099021			Dock8 protein (Fragment). [Source:Uniprot/SPTREMBL;Acc:Q6PHG5]	Q6PHG5_DANRE
-1	28917287	8	ENSDARG00000055225	29087301	ENSDART00000077546			Dock8 protein (Fragment). [Source:Uniprot/SPTREMBL;Acc:Q6PHG5]	Q6PHG5_DANRE
-1	28917287	8	ENSDARG00000055225	29087301	ENSDART00000003741			Dock8 protein (Fragment). [Source:Uniprot/SPTREMBL;Acc:Q6PHG5]	Q6PHG5_DANRE
1	29016143	8	ENSDARG00000004318	29040491	ENSDART00000012132			COBW domain containing [Source:RefSeq_peptide;Acc:NP_998418]	cbwd
1	29016143	8	ENSDARG00000004318	29040491	ENSDART00000099011	GO:0003674	molecular_function	COBW domain containing [Source:RefSeq_peptide;Acc:NP_998418]	cbwd
1	29016143	8	ENSDARG00000004318	29040491	ENSDART00000099011	GO:0005575	cellular_component	COBW domain containing [Source:RefSeq_peptide;Acc:NP_998418]	cbwd
1	29016143	8	ENSDARG00000004318	29040491	ENSDART00000099011	GO:0008150	biological_process	COBW domain containing [Source:RefSeq_peptide;Acc:NP_998418]	cbwd
1	29043320	8	ENSDARG00000042485	29183428	ENSDART00000062303	GO:0003700	transcription factor activity	forkhead box D5 [Source:RefSeq_peptide;Acc:NP_571345]	foxd5
1	29043320	8	ENSDARG00000042485	29183428	ENSDART00000062303	GO:0005634	nucleus	forkhead box D5 [Source:RefSeq_peptide;Acc:NP_571345]	foxd5
1	29043320	8	ENSDARG00000042485	29183428	ENSDART00000062303	GO:0006355	regulation of transcription, DNA-dependent	forkhead box D5 [Source:RefSeq_peptide;Acc:NP_571345]	foxd5
1	29043320	8	ENSDARG00000042485	29183428	ENSDART00000062303	GO:0043565	sequence-specific DNA binding	forkhead box D5 [Source:RefSeq_peptide;Acc:NP_571345]	foxd5
1	29046576	8	ENSDARG00000060745	29085032	ENSDART00000085894				LOC560297
1	29091585	8	ENSDARG00000042329	29151391	ENSDART00000062073
1	29162481	8	ENSDARG00000028913	29183975	ENSDART00000032316
1	29162481	8	ENSDARG00000028913	29183975	ENSDART00000090931
1	29210373	8	ENSDARG00000006719	29252167	ENSDART00000014046			Cytospin-A (SPECC1-like protein). [Source:Uniprot/SWISSPROT;Acc:Q2KN93]	CYTSA_DANRE
1	29261999	8	ENSDARG00000033706	29272107	ENSDART00000043902			hypothetical protein LOC561701 [Source:RefSeq_peptide;Acc:NP_001034904]	NP_001034904.1
1	29289901	8	ENSDARG00000011521	29321085	ENSDART00000005345	GO:0006807	nitrogen compound metabolic process	beta-ureidopropionase [Source:RefSeq_peptide;Acc:NP_955910]	upb1
1	29289901	8	ENSDARG00000011521	29321085	ENSDART00000005345	GO:0016810	hydrolase activity, acting on carbon-nitrogen (but not peptide) bonds	beta-ureidopropionase [Source:RefSeq_peptide;Acc:NP_955910]	upb1
-1	29321062	8	ENSDARG00000068438	29332554	ENSDART00000098986	GO:0003674	molecular_function	hypothetical protein LOC564677 [Source:RefSeq_peptide;Acc:NP_001070630]	zgc:152874
-1	29321062	8	ENSDARG00000068438	29332554	ENSDART00000098986	GO:0005575	cellular_component	hypothetical protein LOC564677 [Source:RefSeq_peptide;Acc:NP_001070630]	zgc:152874
-1	29321062	8	ENSDARG00000068438	29332554	ENSDART00000098986	GO:0008150	biological_process	hypothetical protein LOC564677 [Source:RefSeq_peptide;Acc:NP_001070630]	zgc:152874
1	29333430	8	ENSDARG00000013800	29336042	ENSDART00000018475	GO:0003674	molecular_function	small nuclear ribonucleoprotein D3 polypeptide [Source:RefSeq_peptide;Acc:NP_001002081]	snrpd3
1	29333430	8	ENSDARG00000013800	29336042	ENSDART00000018475	GO:0016071	mRNA metabolic process	small nuclear ribonucleoprotein D3 polypeptide [Source:RefSeq_peptide;Acc:NP_001002081]	snrpd3
1	29333430	8	ENSDARG00000013800	29336042	ENSDART00000018475	GO:0030529	ribonucleoprotein complex	small nuclear ribonucleoprotein D3 polypeptide [Source:RefSeq_peptide;Acc:NP_001002081]	snrpd3
1	29337643	8	ENSDARG00000042452	29375630	ENSDART00000098975			purinergic receptor P2X, ligand-gated ion channel, 4b [Source:RefSeq_peptide;Acc:NP_945338]	p2rx4b
1	29337643	8	ENSDARG00000042452	29375630	ENSDART00000098974			purinergic receptor P2X, ligand-gated ion channel, 4b [Source:RefSeq_peptide;Acc:NP_945338]	p2rx4b
1	29337643	8	ENSDARG00000042452	29375630	ENSDART00000062240			purinergic receptor P2X, ligand-gated ion channel, 4b [Source:RefSeq_peptide;Acc:NP_945338]	p2rx4b
1	29337643	8	ENSDARG00000042452	29375630	ENSDART00000062242	GO:0004872	receptor activity	purinergic receptor P2X, ligand-gated ion channel, 4b [Source:RefSeq_peptide;Acc:NP_945338]	p2rx4b
1	29337643	8	ENSDARG00000042452	29375630	ENSDART00000062242	GO:0005216	ion channel activity	purinergic receptor P2X, ligand-gated ion channel, 4b [Source:RefSeq_peptide;Acc:NP_945338]	p2rx4b
1	29337643	8	ENSDARG00000042452	29375630	ENSDART00000062242	GO:0005524	ATP binding	purinergic receptor P2X, ligand-gated ion channel, 4b [Source:RefSeq_peptide;Acc:NP_945338]	p2rx4b
1	29337643	8	ENSDARG00000042452	29375630	ENSDART00000062242	GO:0006810	transport	purinergic receptor P2X, ligand-gated ion channel, 4b [Source:RefSeq_peptide;Acc:NP_945338]	p2rx4b
1	29337643	8	ENSDARG00000042452	29375630	ENSDART00000062242	GO:0006811	ion transport	purinergic receptor P2X, ligand-gated ion channel, 4b [Source:RefSeq_peptide;Acc:NP_945338]	p2rx4b
1	29337643	8	ENSDARG00000042452	29375630	ENSDART00000062242	GO:0016020	membrane	purinergic receptor P2X, ligand-gated ion channel, 4b [Source:RefSeq_peptide;Acc:NP_945338]	p2rx4b
1	29337643	8	ENSDARG00000042452	29375630	ENSDART00000062242	GO:0016021	integral to membrane	purinergic receptor P2X, ligand-gated ion channel, 4b [Source:RefSeq_peptide;Acc:NP_945338]	p2rx4b
1	29337643	8	ENSDARG00000042452	29375630	ENSDART00000098969			purinergic receptor P2X, ligand-gated ion channel, 4b [Source:RefSeq_peptide;Acc:NP_945338]	p2rx4b
-1	29348621	8	ENSDARG00000042440	29369536	ENSDART00000062229	GO:0004872	receptor activity	purinergic receptor P2X, ligand-gated ion channel, 7 [Source:RefSeq_peptide;Acc:NP_945335]	p2rx7
-1	29348621	8	ENSDARG00000042440	29369536	ENSDART00000062229	GO:0004931	ATP-gated cation channel activity	purinergic receptor P2X, ligand-gated ion channel, 7 [Source:RefSeq_peptide;Acc:NP_945335]	p2rx7
-1	29348621	8	ENSDARG00000042440	29369536	ENSDART00000062229	GO:0005216	ion channel activity	purinergic receptor P2X, ligand-gated ion channel, 7 [Source:RefSeq_peptide;Acc:NP_945335]	p2rx7
-1	29348621	8	ENSDARG00000042440	29369536	ENSDART00000062229	GO:0005524	ATP binding	purinergic receptor P2X, ligand-gated ion channel, 7 [Source:RefSeq_peptide;Acc:NP_945335]	p2rx7
-1	29348621	8	ENSDARG00000042440	29369536	ENSDART00000062229	GO:0005886	plasma membrane	purinergic receptor P2X, ligand-gated ion channel, 7 [Source:RefSeq_peptide;Acc:NP_945335]	p2rx7
-1	29348621	8	ENSDARG00000042440	29369536	ENSDART00000062229	GO:0006810	transport	purinergic receptor P2X, ligand-gated ion channel, 7 [Source:RefSeq_peptide;Acc:NP_945335]	p2rx7
-1	29348621	8	ENSDARG00000042440	29369536	ENSDART00000062229	GO:0006811	ion transport	purinergic receptor P2X, ligand-gated ion channel, 7 [Source:RefSeq_peptide;Acc:NP_945335]	p2rx7
-1	29348621	8	ENSDARG00000042440	29369536	ENSDART00000062229	GO:0016020	membrane	purinergic receptor P2X, ligand-gated ion channel, 7 [Source:RefSeq_peptide;Acc:NP_945335]	p2rx7
-1	29348621	8	ENSDARG00000042440	29369536	ENSDART00000062229	GO:0016021	integral to membrane	purinergic receptor P2X, ligand-gated ion channel, 7 [Source:RefSeq_peptide;Acc:NP_945335]	p2rx7
-1	29348621	8	ENSDARG00000042440	29369536	ENSDART00000098960			purinergic receptor P2X, ligand-gated ion channel, 7 [Source:RefSeq_peptide;Acc:NP_945335]	p2rx7
-1	29348621	8	ENSDARG00000042440	29369536	ENSDART00000098957			purinergic receptor P2X, ligand-gated ion channel, 7 [Source:RefSeq_peptide;Acc:NP_945335]	p2rx7
-1	29348621	8	ENSDARG00000042440	29369536	ENSDART00000098956			purinergic receptor P2X, ligand-gated ion channel, 7 [Source:RefSeq_peptide;Acc:NP_945335]	p2rx7
-1	29348621	8	ENSDARG00000042440	29369536	ENSDART00000098951			purinergic receptor P2X, ligand-gated ion channel, 7 [Source:RefSeq_peptide;Acc:NP_945335]	p2rx7
-1	29378124	8	ENSDARG00000042428	29381543	ENSDART00000062220				LOC563972
1	29401140	8	ENSDARG00000026325	29415860	ENSDART00000077280				LOC563753
1	29511858	8	ENSDARG00000033871	29520056	ENSDART00000043251	GO:0003674	molecular_function	hypothetical protein LOC393877 [Source:RefSeq_peptide;Acc:NP_957197]	zgc:63991
1	29511858	8	ENSDARG00000033871	29520056	ENSDART00000043251	GO:0005575	cellular_component	hypothetical protein LOC393877 [Source:RefSeq_peptide;Acc:NP_957197]	zgc:63991
1	29511858	8	ENSDARG00000033871	29520056	ENSDART00000043251	GO:0008150	biological_process	hypothetical protein LOC393877 [Source:RefSeq_peptide;Acc:NP_957197]	zgc:63991
-1	29520158	8	ENSDARG00000033647	29534901	ENSDART00000049944	GO:0000228	nuclear chromosome	SWI/SNF-related matrix-associated actin-dependent regulator of chromatin subfamily B member 1. [Source:Uniprot/SWISSPROT;Acc:Q5U379]	zgc:92517
-1	29520158	8	ENSDARG00000033647	29534901	ENSDART00000049944	GO:0003674	molecular_function	SWI/SNF-related matrix-associated actin-dependent regulator of chromatin subfamily B member 1. [Source:Uniprot/SWISSPROT;Acc:Q5U379]	zgc:92517
-1	29520158	8	ENSDARG00000033647	29534901	ENSDART00000049944	GO:0006338	chromatin remodeling	SWI/SNF-related matrix-associated actin-dependent regulator of chromatin subfamily B member 1. [Source:Uniprot/SWISSPROT;Acc:Q5U379]	zgc:92517
-1	29520158	8	ENSDARG00000033647	29534901	ENSDART00000049944	GO:0006350	transcription	SWI/SNF-related matrix-associated actin-dependent regulator of chromatin subfamily B member 1. [Source:Uniprot/SWISSPROT;Acc:Q5U379]	zgc:92517
-1	29520158	8	ENSDARG00000033647	29534901	ENSDART00000049944	GO:0006353	transcription termination	SWI/SNF-related matrix-associated actin-dependent regulator of chromatin subfamily B member 1. [Source:Uniprot/SWISSPROT;Acc:Q5U379]	zgc:92517
-1	29520158	8	ENSDARG00000033647	29534901	ENSDART00000049944	GO:0006355	regulation of transcription, DNA-dependent	SWI/SNF-related matrix-associated actin-dependent regulator of chromatin subfamily B member 1. [Source:Uniprot/SWISSPROT;Acc:Q5U379]	zgc:92517
-1	29520158	8	ENSDARG00000033647	29534901	ENSDART00000049944	GO:0031564	transcription antitermination	SWI/SNF-related matrix-associated actin-dependent regulator of chromatin subfamily B member 1. [Source:Uniprot/SWISSPROT;Acc:Q5U379]	zgc:92517
-1	29540422	8	ENSDARG00000042409	29554602	ENSDART00000062181				LOC799483
1	29598741	8	ENSDARG00000068415	29604118	ENSDART00000098936	GO:0005579	membrane attack complex	Prostaglandin E synthase 2 (EC 5.3.99.3) (Microsomal prostaglandin E synthase 2) (mPGES-2). [Source:Uniprot/SWISSPROT;Acc:Q7ZUC7]	ptgesl
1	29598741	8	ENSDARG00000068415	29604118	ENSDART00000098936	GO:0009055	electron carrier activity	Prostaglandin E synthase 2 (EC 5.3.99.3) (Microsomal prostaglandin E synthase 2) (mPGES-2). [Source:Uniprot/SWISSPROT;Acc:Q7ZUC7]	ptgesl
1	29598741	8	ENSDARG00000068415	29604118	ENSDART00000098936	GO:0015035	protein disulfide oxidoreductase activity	Prostaglandin E synthase 2 (EC 5.3.99.3) (Microsomal prostaglandin E synthase 2) (mPGES-2). [Source:Uniprot/SWISSPROT;Acc:Q7ZUC7]	ptgesl
1	29598741	8	ENSDARG00000068415	29604118	ENSDART00000098936	GO:0016020	membrane	Prostaglandin E synthase 2 (EC 5.3.99.3) (Microsomal prostaglandin E synthase 2) (mPGES-2). [Source:Uniprot/SWISSPROT;Acc:Q7ZUC7]	ptgesl
1	29598741	8	ENSDARG00000068415	29604118	ENSDART00000098936	GO:0016021	integral to membrane	Prostaglandin E synthase 2 (EC 5.3.99.3) (Microsomal prostaglandin E synthase 2) (mPGES-2). [Source:Uniprot/SWISSPROT;Acc:Q7ZUC7]	ptgesl
1	29598741	8	ENSDARG00000068415	29604118	ENSDART00000098936	GO:0016853	isomerase activity	Prostaglandin E synthase 2 (EC 5.3.99.3) (Microsomal prostaglandin E synthase 2) (mPGES-2). [Source:Uniprot/SWISSPROT;Acc:Q7ZUC7]	ptgesl
1	29598741	8	ENSDARG00000068415	29604118	ENSDART00000098936	GO:0045454	cell redox homeostasis	Prostaglandin E synthase 2 (EC 5.3.99.3) (Microsomal prostaglandin E synthase 2) (mPGES-2). [Source:Uniprot/SWISSPROT;Acc:Q7ZUC7]	ptgesl
1	29598741	8	ENSDARG00000068415	29604118	ENSDART00000098936	GO:0050220	prostaglandin-E synthase activity	Prostaglandin E synthase 2 (EC 5.3.99.3) (Microsomal prostaglandin E synthase 2) (mPGES-2). [Source:Uniprot/SWISSPROT;Acc:Q7ZUC7]	ptgesl
1	29606637	8	ENSDARG00000020702	29616964	ENSDART00000077361			Im:7137744 protein (Fragment). [Source:Uniprot/SPTREMBL;Acc:Q5EAR3]	im:7137744
1	29606637	8	ENSDARG00000020702	29616964	ENSDART00000012342	GO:0003674	molecular_function	Im:7137744 protein (Fragment). [Source:Uniprot/SPTREMBL;Acc:Q5EAR3]	im:7137744
1	29606637	8	ENSDARG00000020702	29616964	ENSDART00000012342	GO:0005575	cellular_component	Im:7137744 protein (Fragment). [Source:Uniprot/SPTREMBL;Acc:Q5EAR3]	im:7137744
1	29606637	8	ENSDARG00000020702	29616964	ENSDART00000012342	GO:0008150	biological_process	Im:7137744 protein (Fragment). [Source:Uniprot/SPTREMBL;Acc:Q5EAR3]	im:7137744
1	29618145	8	ENSDARG00000060665	29621470	ENSDART00000085742
-1	29647569	8	ENSDARG00000020114	29665386	ENSDART00000010993	GO:0005315	inorganic phosphate transporter activity	Sodium-dependent phosphate transporter 1-A (Solute carrier family 20 member 1-A). [Source:Uniprot/SWISSPROT;Acc:Q6NV12]	slc20a1a
-1	29647569	8	ENSDARG00000020114	29665386	ENSDART00000010993	GO:0005579	membrane attack complex	Sodium-dependent phosphate transporter 1-A (Solute carrier family 20 member 1-A). [Source:Uniprot/SWISSPROT;Acc:Q6NV12]	slc20a1a
-1	29647569	8	ENSDARG00000020114	29665386	ENSDART00000010993	GO:0006810	transport	Sodium-dependent phosphate transporter 1-A (Solute carrier family 20 member 1-A). [Source:Uniprot/SWISSPROT;Acc:Q6NV12]	slc20a1a
-1	29647569	8	ENSDARG00000020114	29665386	ENSDART00000010993	GO:0006817	phosphate transport	Sodium-dependent phosphate transporter 1-A (Solute carrier family 20 member 1-A). [Source:Uniprot/SWISSPROT;Acc:Q6NV12]	slc20a1a
-1	29647569	8	ENSDARG00000020114	29665386	ENSDART00000010993	GO:0015293	symporter activity	Sodium-dependent phosphate transporter 1-A (Solute carrier family 20 member 1-A). [Source:Uniprot/SWISSPROT;Acc:Q6NV12]	slc20a1a
-1	29647569	8	ENSDARG00000020114	29665386	ENSDART00000010993	GO:0016020	membrane	Sodium-dependent phosphate transporter 1-A (Solute carrier family 20 member 1-A). [Source:Uniprot/SWISSPROT;Acc:Q6NV12]	slc20a1a
-1	29647569	8	ENSDARG00000020114	29665386	ENSDART00000010993	GO:0016021	integral to membrane	Sodium-dependent phosphate transporter 1-A (Solute carrier family 20 member 1-A). [Source:Uniprot/SWISSPROT;Acc:Q6NV12]	slc20a1a
-1	29689718	8	ENSDARG00000068409	29697932	ENSDART00000098925	GO:0003674	molecular_function	hypothetical protein LOC562092 [Source:RefSeq_peptide;Acc:NP_001073467]	zgc:158499
-1	29689718	8	ENSDARG00000068409	29697932	ENSDART00000098925	GO:0005575	cellular_component	hypothetical protein LOC562092 [Source:RefSeq_peptide;Acc:NP_001073467]	zgc:158499
-1	29689718	8	ENSDARG00000068409	29697932	ENSDART00000098925	GO:0008150	biological_process	hypothetical protein LOC562092 [Source:RefSeq_peptide;Acc:NP_001073467]	zgc:158499
1	29710513	8	ENSDARG00000060368	29713519	ENSDART00000084969				LOC570672
-1	29955853	8	ENSDARG00000019417	29957332	ENSDART00000019937	GO:0003674	molecular_function	hypothetical protein zgc:77806 [Source:RefSeq_peptide;Acc:NP_991254]	zgc:77806
-1	29955853	8	ENSDARG00000019417	29957332	ENSDART00000019937	GO:0005575	cellular_component	hypothetical protein zgc:77806 [Source:RefSeq_peptide;Acc:NP_991254]	zgc:77806
-1	29955853	8	ENSDARG00000019417	29957332	ENSDART00000019937	GO:0008150	biological_process	hypothetical protein zgc:77806 [Source:RefSeq_peptide;Acc:NP_991254]	zgc:77806
-1	29963307	8	ENSDARG00000020926	29972795	ENSDART00000024872	GO:0003677	DNA binding	cAMP responsive element binding protein 3-like 3 [Source:RefSeq_peptide;Acc:NP_998697]	creb3l3
-1	29963307	8	ENSDARG00000020926	29972795	ENSDART00000024872	GO:0003700	transcription factor activity	cAMP responsive element binding protein 3-like 3 [Source:RefSeq_peptide;Acc:NP_998697]	creb3l3
-1	29963307	8	ENSDARG00000020926	29972795	ENSDART00000024872	GO:0005634	nucleus	cAMP responsive element binding protein 3-like 3 [Source:RefSeq_peptide;Acc:NP_998697]	creb3l3
-1	29963307	8	ENSDARG00000020926	29972795	ENSDART00000024872	GO:0006355	regulation of transcription, DNA-dependent	cAMP responsive element binding protein 3-like 3 [Source:RefSeq_peptide;Acc:NP_998697]	creb3l3
-1	29963307	8	ENSDARG00000020926	29972795	ENSDART00000024872	GO:0043565	sequence-specific DNA binding	cAMP responsive element binding protein 3-like 3 [Source:RefSeq_peptide;Acc:NP_998697]	creb3l3
-1	29963307	8	ENSDARG00000020926	29972795	ENSDART00000024872	GO:0046983	protein dimerization activity	cAMP responsive element binding protein 3-like 3 [Source:RefSeq_peptide;Acc:NP_998697]	creb3l3
-1	29994628	8	ENSDARG00000068400	30004584	ENSDART00000098913			Zgc:66182 protein. [Source:Uniprot/SPTREMBL;Acc:Q6P3L5]	znf131
-1	29994628	8	ENSDARG00000068400	30004584	ENSDART00000077264			Zgc:66182 protein. [Source:Uniprot/SPTREMBL;Acc:Q6P3L5]	znf131
-1	29994628	8	ENSDARG00000068400	30004584	ENSDART00000098912			Zgc:66182 protein. [Source:Uniprot/SPTREMBL;Acc:Q6P3L5]	znf131
-1	30032569	8	ENSDARG00000068396	30044074	ENSDART00000098905	GO:0003676	nucleic acid binding	zinc finger protein 131 [Source:RefSeq_peptide;Acc:NP_956799]	znf131
-1	30032569	8	ENSDARG00000068396	30044074	ENSDART00000098905	GO:0003677	DNA binding	zinc finger protein 131 [Source:RefSeq_peptide;Acc:NP_956799]	znf131
-1	30032569	8	ENSDARG00000068396	30044074	ENSDART00000098905	GO:0005515	protein binding	zinc finger protein 131 [Source:RefSeq_peptide;Acc:NP_956799]	znf131
-1	30032569	8	ENSDARG00000068396	30044074	ENSDART00000098905	GO:0005622	intracellular	zinc finger protein 131 [Source:RefSeq_peptide;Acc:NP_956799]	znf131
-1	30032569	8	ENSDARG00000068396	30044074	ENSDART00000098905	GO:0006350	transcription	zinc finger protein 131 [Source:RefSeq_peptide;Acc:NP_956799]	znf131
-1	30032569	8	ENSDARG00000068396	30044074	ENSDART00000098905	GO:0006353	transcription termination	zinc finger protein 131 [Source:RefSeq_peptide;Acc:NP_956799]	znf131
-1	30032569	8	ENSDARG00000068396	30044074	ENSDART00000098905	GO:0006355	regulation of transcription, DNA-dependent	zinc finger protein 131 [Source:RefSeq_peptide;Acc:NP_956799]	znf131
-1	30032569	8	ENSDARG00000068396	30044074	ENSDART00000098905	GO:0006829	zinc ion transport	zinc finger protein 131 [Source:RefSeq_peptide;Acc:NP_956799]	znf131
-1	30032569	8	ENSDARG00000068396	30044074	ENSDART00000098905	GO:0008270	zinc ion binding	zinc finger protein 131 [Source:RefSeq_peptide;Acc:NP_956799]	znf131
-1	30032569	8	ENSDARG00000068396	30044074	ENSDART00000098905	GO:0031564	transcription antitermination	zinc finger protein 131 [Source:RefSeq_peptide;Acc:NP_956799]	znf131
-1	30032569	8	ENSDARG00000068396	30044074	ENSDART00000098905	GO:0046872	metal ion binding	zinc finger protein 131 [Source:RefSeq_peptide;Acc:NP_956799]	znf131
-1	30032569	8	ENSDARG00000068396	30044074	ENSDART00000076736	GO:0003676	nucleic acid binding	zinc finger protein 131 [Source:RefSeq_peptide;Acc:NP_956799]	znf131
-1	30032569	8	ENSDARG00000068396	30044074	ENSDART00000076736	GO:0003677	DNA binding	zinc finger protein 131 [Source:RefSeq_peptide;Acc:NP_956799]	znf131
-1	30032569	8	ENSDARG00000068396	30044074	ENSDART00000076736	GO:0005515	protein binding	zinc finger protein 131 [Source:RefSeq_peptide;Acc:NP_956799]	znf131
-1	30032569	8	ENSDARG00000068396	30044074	ENSDART00000076736	GO:0005622	intracellular	zinc finger protein 131 [Source:RefSeq_peptide;Acc:NP_956799]	znf131
-1	30032569	8	ENSDARG00000068396	30044074	ENSDART00000076736	GO:0006350	transcription	zinc finger protein 131 [Source:RefSeq_peptide;Acc:NP_956799]	znf131
-1	30032569	8	ENSDARG00000068396	30044074	ENSDART00000076736	GO:0006353	transcription termination	zinc finger protein 131 [Source:RefSeq_peptide;Acc:NP_956799]	znf131
-1	30032569	8	ENSDARG00000068396	30044074	ENSDART00000076736	GO:0006355	regulation of transcription, DNA-dependent	zinc finger protein 131 [Source:RefSeq_peptide;Acc:NP_956799]	znf131
-1	30032569	8	ENSDARG00000068396	30044074	ENSDART00000076736	GO:0006829	zinc ion transport	zinc finger protein 131 [Source:RefSeq_peptide;Acc:NP_956799]	znf131
-1	30032569	8	ENSDARG00000068396	30044074	ENSDART00000076736	GO:0008270	zinc ion binding	zinc finger protein 131 [Source:RefSeq_peptide;Acc:NP_956799]	znf131
-1	30032569	8	ENSDARG00000068396	30044074	ENSDART00000076736	GO:0031564	transcription antitermination	zinc finger protein 131 [Source:RefSeq_peptide;Acc:NP_956799]	znf131
-1	30032569	8	ENSDARG00000068396	30044074	ENSDART00000076736	GO:0046872	metal ion binding	zinc finger protein 131 [Source:RefSeq_peptide;Acc:NP_956799]	znf131
-1	30085141	8	ENSDARG00000054771	30107830	ENSDART00000018886			hypothetical protein LOC100001424 [Source:RefSeq_peptide;Acc:NP_001077047]	zgc:162141
-1	30085141	8	ENSDARG00000054771	30107830	ENSDART00000076931			hypothetical protein LOC100001424 [Source:RefSeq_peptide;Acc:NP_001077047]	zgc:162141
-1	30085141	8	ENSDARG00000054771	30107830	ENSDART00000076913			hypothetical protein LOC100001424 [Source:RefSeq_peptide;Acc:NP_001077047]	zgc:162141
-1	30085141	8	ENSDARG00000054771	30107830	ENSDART00000076779	GO:0003674	molecular_function	hypothetical protein LOC100001424 [Source:RefSeq_peptide;Acc:NP_001077047]	zgc:162141
-1	30085141	8	ENSDARG00000054771	30107830	ENSDART00000076779	GO:0005575	cellular_component	hypothetical protein LOC100001424 [Source:RefSeq_peptide;Acc:NP_001077047]	zgc:162141
-1	30085141	8	ENSDARG00000054771	30107830	ENSDART00000076779	GO:0008150	biological_process	hypothetical protein LOC100001424 [Source:RefSeq_peptide;Acc:NP_001077047]	zgc:162141
-1	30085141	8	ENSDARG00000054771	30107830	ENSDART00000076744			hypothetical protein LOC100001424 [Source:RefSeq_peptide;Acc:NP_001077047]	zgc:162141
-1	30085141	8	ENSDARG00000054771	30107830	ENSDART00000076797			hypothetical protein LOC100001424 [Source:RefSeq_peptide;Acc:NP_001077047]	zgc:162141
-1	30085141	8	ENSDARG00000054771	30107830	ENSDART00000076821			hypothetical protein LOC100001424 [Source:RefSeq_peptide;Acc:NP_001077047]	zgc:162141
-1	30321983	8	ENSDARG00000054777	30333437	ENSDART00000061832			Wu:fd42g01 protein (Fragment). [Source:Uniprot/SPTREMBL;Acc:Q6PBK5]	wu:fd42g01
1	30334648	8	ENSDARG00000013063	30435839	ENSDART00000013434	GO:0008152	metabolic process	3-oxoacid CoA transferase 1 [Source:RefSeq_peptide;Acc:NP_001007292]	oxct1
1	30334648	8	ENSDARG00000013063	30435839	ENSDART00000013434	GO:0008410	CoA-transferase activity	3-oxoacid CoA transferase 1 [Source:RefSeq_peptide;Acc:NP_001007292]	oxct1
1	30334648	8	ENSDARG00000013063	30435839	ENSDART00000013434	GO:0016740	transferase activity	3-oxoacid CoA transferase 1 [Source:RefSeq_peptide;Acc:NP_001007292]	oxct1
1	30438804	8	ENSDARG00000054794	30480215	ENSDART00000077053	GO:0004629	phospholipase C activity	phosphatidylinositol-specific phospholipase C, X domain containing 3 [Source:RefSeq_peptide;Acc:NP_001014322]	plcxd3
1	30438804	8	ENSDARG00000054794	30480215	ENSDART00000077053	GO:0005575	cellular_component	phosphatidylinositol-specific phospholipase C, X domain containing 3 [Source:RefSeq_peptide;Acc:NP_001014322]	plcxd3
1	30438804	8	ENSDARG00000054794	30480215	ENSDART00000077053	GO:0007165	signal transduction	phosphatidylinositol-specific phospholipase C, X domain containing 3 [Source:RefSeq_peptide;Acc:NP_001014322]	plcxd3
1	30438804	8	ENSDARG00000054794	30480215	ENSDART00000077053	GO:0007242	intracellular signaling cascade	phosphatidylinositol-specific phospholipase C, X domain containing 3 [Source:RefSeq_peptide;Acc:NP_001014322]	plcxd3
1	30491506	8	ENSDARG00000042172	30516213	ENSDART00000061890				LOC562475
1	30491506	8	ENSDARG00000042172	30516213	ENSDART00000061803				LOC562475
1	30491506	8	ENSDARG00000042172	30516213	ENSDART00000061808				LOC562475
1	30491506	8	ENSDARG00000042172	30516213	ENSDART00000077058				LOC562475
-1	30518674	8	ENSDARG00000060601	30536989	ENSDART00000085573	GO:0003674	molecular_function	Regulator of G-protein signaling 7-binding protein A (R7 family- binding protein A). [Source:Uniprot/SWISSPROT;Acc:Q08BU8]	zgc:154140
-1	30518674	8	ENSDARG00000060601	30536989	ENSDART00000085573	GO:0005575	cellular_component	Regulator of G-protein signaling 7-binding protein A (R7 family- binding protein A). [Source:Uniprot/SWISSPROT;Acc:Q08BU8]	zgc:154140
-1	30518674	8	ENSDARG00000060601	30536989	ENSDART00000085573	GO:0008150	biological_process	Regulator of G-protein signaling 7-binding protein A (R7 family- binding protein A). [Source:Uniprot/SWISSPROT;Acc:Q08BU8]	zgc:154140
1	30559117	8	ENSDARG00000034438	30560301	ENSDART00000049270			5-hydroxytryptamine 1A receptor (5-HT-1A) (Serotonin receptor 1A) (5- HT1A) (G-21). [Source:Uniprot/SWISSPROT;Acc:P08908]	HTR1A (1 of 2)
-1	30646582	8	ENSDARG00000054224	30919964	ENSDART00000045295			LOC553344 protein (Fragment). [Source:Uniprot/SPTREMBL;Acc:Q58EH0]	Q58EH0_DANRE
-1	30646582	8	ENSDARG00000054224	30919964	ENSDART00000098860			LOC553344 protein (Fragment). [Source:Uniprot/SPTREMBL;Acc:Q58EH0]	Q58EH0_DANRE
-1	30646582	8	ENSDARG00000054224	30919964	ENSDART00000076369			LOC553344 protein (Fragment). [Source:Uniprot/SPTREMBL;Acc:Q58EH0]	Q58EH0_DANRE
-1	30950609	8	ENSDARG00000031044	30959678	ENSDART00000098850	GO:0003824	catalytic activity	hypothetical protein LOC393096 [Source:RefSeq_peptide;Acc:NP_956422]	zgc:55345
-1	30950609	8	ENSDARG00000031044	30959678	ENSDART00000098850	GO:0004465	lipoprotein lipase activity	hypothetical protein LOC393096 [Source:RefSeq_peptide;Acc:NP_956422]	zgc:55345
-1	30950609	8	ENSDARG00000031044	30959678	ENSDART00000098850	GO:0006629	lipid metabolic process	hypothetical protein LOC393096 [Source:RefSeq_peptide;Acc:NP_956422]	zgc:55345
-1	30950609	8	ENSDARG00000031044	30959678	ENSDART00000047062			hypothetical protein LOC393096 [Source:RefSeq_peptide;Acc:NP_956422]	zgc:55345
1	30963511	8	ENSDARG00000054199	30977499	ENSDART00000076350	GO:0003824	catalytic activity	hypothetical protein LOC327496 [Source:RefSeq_peptide;Acc:NP_956107]	zgc:63479
1	30963511	8	ENSDARG00000054199	30977499	ENSDART00000076350	GO:0005575	cellular_component	hypothetical protein LOC327496 [Source:RefSeq_peptide;Acc:NP_956107]	zgc:63479
1	30963511	8	ENSDARG00000054199	30977499	ENSDART00000076350	GO:0009396	folic acid and derivative biosynthetic process	hypothetical protein LOC327496 [Source:RefSeq_peptide;Acc:NP_956107]	zgc:63479
-1	30989352	8	ENSDARG00000040194	30993704	ENSDART00000058797				LOC100005340
-1	31077121	8	ENSDARG00000042159	31079600	ENSDART00000061792				LOC559859
1	31091837	8	ENSDARG00000054186	31175535	ENSDART00000061786	GO:0005262	calcium channel activity	neuronal calcium sensor 1b [Source:RefSeq_peptide;Acc:NP_001018350]	freqb
1	31091837	8	ENSDARG00000054186	31175535	ENSDART00000061786	GO:0005509	calcium ion binding	neuronal calcium sensor 1b [Source:RefSeq_peptide;Acc:NP_001018350]	freqb
1	31091837	8	ENSDARG00000054186	31175535	ENSDART00000061786	GO:0006816	calcium ion transport	neuronal calcium sensor 1b [Source:RefSeq_peptide;Acc:NP_001018350]	freqb
1	31091837	8	ENSDARG00000054186	31175535	ENSDART00000061786	GO:0019855	calcium channel inhibitor activity	neuronal calcium sensor 1b [Source:RefSeq_peptide;Acc:NP_001018350]	freqb
1	31091837	8	ENSDARG00000054186	31175535	ENSDART00000061786	GO:0048752	semicircular canal morphogenesis	neuronal calcium sensor 1b [Source:RefSeq_peptide;Acc:NP_001018350]	freqb
1	31091837	8	ENSDARG00000054186	31175535	ENSDART00000076336			neuronal calcium sensor 1b [Source:RefSeq_peptide;Acc:NP_001018350]	freqb
-1	31134120	8	ENSDARG00000068371	31134552	ENSDART00000098841				LOC794446
-1	31490784	8	ENSDARG00000068370	31525236	ENSDART00000098840
1	31611382	8	ENSDARG00000068369	31625114	ENSDART00000098836	GO:0001525	angiogenesis	angiopoietin-like 2 [Source:RefSeq_peptide;Acc:NP_001012502]	angptl2
1	31611382	8	ENSDARG00000068369	31625114	ENSDART00000098836	GO:0004812	aminoacyl-tRNA ligase activity	angiopoietin-like 2 [Source:RefSeq_peptide;Acc:NP_001012502]	angptl2
1	31611382	8	ENSDARG00000068369	31625114	ENSDART00000098836	GO:0005102	receptor binding	angiopoietin-like 2 [Source:RefSeq_peptide;Acc:NP_001012502]	angptl2
1	31611382	8	ENSDARG00000068369	31625114	ENSDART00000098836	GO:0005524	ATP binding	angiopoietin-like 2 [Source:RefSeq_peptide;Acc:NP_001012502]	angptl2
1	31611382	8	ENSDARG00000068369	31625114	ENSDART00000098836	GO:0006412	translation	angiopoietin-like 2 [Source:RefSeq_peptide;Acc:NP_001012502]	angptl2
1	31611382	8	ENSDARG00000068369	31625114	ENSDART00000098836	GO:0007165	signal transduction	angiopoietin-like 2 [Source:RefSeq_peptide;Acc:NP_001012502]	angptl2
1	31611382	8	ENSDARG00000068369	31625114	ENSDART00000098836	GO:0017101	aminoacyl-tRNA synthetase multienzyme complex	angiopoietin-like 2 [Source:RefSeq_peptide;Acc:NP_001012502]	angptl2
1	31611382	8	ENSDARG00000068369	31625114	ENSDART00000004013			angiopoietin-like 2 [Source:RefSeq_peptide;Acc:NP_001012502]	angptl2
-1	31632430	8	ENSDARG00000028495	31678032	ENSDART00000076393				LOC568394
-1	31632430	8	ENSDARG00000028495	31678032	ENSDART00000076390				LOC568394
-1	31632430	8	ENSDARG00000028495	31678032	ENSDART00000024284				LOC568394
-1	31707087	8	ENSDARG00000013492	31708562	ENSDART00000021558				LOC100004439
-1	31835208	8	ENSDARG00000068365	31956446	ENSDART00000076420	GO:0003677	DNA binding	LIM homeobox transcription factor 1, beta 1 [Source:RefSeq_peptide;Acc:NP_001020338]	lmx1b.1
-1	31835208	8	ENSDARG00000068365	31956446	ENSDART00000076420	GO:0003700	transcription factor activity	LIM homeobox transcription factor 1, beta 1 [Source:RefSeq_peptide;Acc:NP_001020338]	lmx1b.1
-1	31835208	8	ENSDARG00000068365	31956446	ENSDART00000076420	GO:0005634	nucleus	LIM homeobox transcription factor 1, beta 1 [Source:RefSeq_peptide;Acc:NP_001020338]	lmx1b.1
-1	31835208	8	ENSDARG00000068365	31956446	ENSDART00000076420	GO:0006355	regulation of transcription, DNA-dependent	LIM homeobox transcription factor 1, beta 1 [Source:RefSeq_peptide;Acc:NP_001020338]	lmx1b.1
-1	31835208	8	ENSDARG00000068365	31956446	ENSDART00000076420	GO:0006829	zinc ion transport	LIM homeobox transcription factor 1, beta 1 [Source:RefSeq_peptide;Acc:NP_001020338]	lmx1b.1
-1	31835208	8	ENSDARG00000068365	31956446	ENSDART00000076420	GO:0008270	zinc ion binding	LIM homeobox transcription factor 1, beta 1 [Source:RefSeq_peptide;Acc:NP_001020338]	lmx1b.1
-1	31835208	8	ENSDARG00000068365	31956446	ENSDART00000076420	GO:0030917	midbrain-hindbrain boundary development	LIM homeobox transcription factor 1, beta 1 [Source:RefSeq_peptide;Acc:NP_001020338]	lmx1b.1
-1	31835208	8	ENSDARG00000068365	31956446	ENSDART00000076420	GO:0043565	sequence-specific DNA binding	LIM homeobox transcription factor 1, beta 1 [Source:RefSeq_peptide;Acc:NP_001020338]	lmx1b.1
-1	31835208	8	ENSDARG00000068365	31956446	ENSDART00000076420	GO:0045449	regulation of transcription	LIM homeobox transcription factor 1, beta 1 [Source:RefSeq_peptide;Acc:NP_001020338]	lmx1b.1
-1	31835208	8	ENSDARG00000068365	31956446	ENSDART00000076420	GO:0046872	metal ion binding	LIM homeobox transcription factor 1, beta 1 [Source:RefSeq_peptide;Acc:NP_001020338]	lmx1b.1
-1	31835208	8	ENSDARG00000068365	31956446	ENSDART00000098826			LIM homeobox transcription factor 1, beta 1 [Source:RefSeq_peptide;Acc:NP_001020338]	lmx1b.1
-1	31835208	8	ENSDARG00000068365	31956446	ENSDART00000098825			LIM homeobox transcription factor 1, beta 1 [Source:RefSeq_peptide;Acc:NP_001020338]	lmx1b.1
1	32375168	8	ENSDARG00000013615	32523761	ENSDART00000098822	GO:0003677	DNA binding	pre-B-cell leukemia transcription factor 3b [Source:RefSeq_peptide;Acc:NP_571691]	pbx3b
1	32375168	8	ENSDARG00000013615	32523761	ENSDART00000098822	GO:0003700	transcription factor activity	pre-B-cell leukemia transcription factor 3b [Source:RefSeq_peptide;Acc:NP_571691]	pbx3b
1	32375168	8	ENSDARG00000013615	32523761	ENSDART00000098822	GO:0005634	nucleus	pre-B-cell leukemia transcription factor 3b [Source:RefSeq_peptide;Acc:NP_571691]	pbx3b
1	32375168	8	ENSDARG00000013615	32523761	ENSDART00000098822	GO:0006350	transcription	pre-B-cell leukemia transcription factor 3b [Source:RefSeq_peptide;Acc:NP_571691]	pbx3b
1	32375168	8	ENSDARG00000013615	32523761	ENSDART00000098822	GO:0006353	transcription termination	pre-B-cell leukemia transcription factor 3b [Source:RefSeq_peptide;Acc:NP_571691]	pbx3b
1	32375168	8	ENSDARG00000013615	32523761	ENSDART00000098822	GO:0006355	regulation of transcription, DNA-dependent	pre-B-cell leukemia transcription factor 3b [Source:RefSeq_peptide;Acc:NP_571691]	pbx3b
1	32375168	8	ENSDARG00000013615	32523761	ENSDART00000098822	GO:0031564	transcription antitermination	pre-B-cell leukemia transcription factor 3b [Source:RefSeq_peptide;Acc:NP_571691]	pbx3b
1	32375168	8	ENSDARG00000013615	32523761	ENSDART00000098822	GO:0043565	sequence-specific DNA binding	pre-B-cell leukemia transcription factor 3b [Source:RefSeq_peptide;Acc:NP_571691]	pbx3b
1	32375168	8	ENSDARG00000013615	32523761	ENSDART00000098822	GO:0045449	regulation of transcription	pre-B-cell leukemia transcription factor 3b [Source:RefSeq_peptide;Acc:NP_571691]	pbx3b
1	32375168	8	ENSDARG00000013615	32523761	ENSDART00000048994			pre-B-cell leukemia transcription factor 3b [Source:RefSeq_peptide;Acc:NP_571691]	pbx3b
1	32375168	8	ENSDARG00000013615	32523761	ENSDART00000006685			pre-B-cell leukemia transcription factor 3b [Source:RefSeq_peptide;Acc:NP_571691]	pbx3b
-1	32575219	8	ENSDARG00000068360	32576122	ENSDART00000098821
1	32577138	8	ENSDARG00000068359	32578005	ENSDART00000098820				LOC100008307
1	32578430	8	ENSDARG00000044934	32593146	ENSDART00000066046
-1	32602449	8	ENSDARG00000044935	32612721	ENSDART00000066050	GO:0003868	4-hydroxyphenylpyruvate dioxygenase activity	hypothetical protein LOC445287 [Source:RefSeq_peptide;Acc:NP_001003742]	zgc:92456
-1	32602449	8	ENSDARG00000044935	32612721	ENSDART00000066050	GO:0005575	cellular_component	hypothetical protein LOC445287 [Source:RefSeq_peptide;Acc:NP_001003742]	zgc:92456
-1	32602449	8	ENSDARG00000044935	32612721	ENSDART00000066050	GO:0009072	aromatic amino acid family metabolic process	hypothetical protein LOC445287 [Source:RefSeq_peptide;Acc:NP_001003742]	zgc:92456
-1	32616749	8	ENSDARG00000068358	32617616	ENSDART00000098816				LOC100008307
-1	32627031	8	ENSDARG00000068357	32628233	ENSDART00000098813				LOC798755
1	32631355	8	ENSDARG00000054306	32632257	ENSDART00000076487				LOC100008200
-1	32637611	8	ENSDARG00000068354	32638806	ENSDART00000098811	GO:0003674	molecular_function	hypothetical protein LOC393868 [Source:RefSeq_peptide;Acc:NP_957188]	zgc:77614
-1	32637611	8	ENSDARG00000068354	32638806	ENSDART00000098811	GO:0005575	cellular_component	hypothetical protein LOC393868 [Source:RefSeq_peptide;Acc:NP_957188]	zgc:77614
-1	32637611	8	ENSDARG00000068354	32638806	ENSDART00000098811	GO:0008150	biological_process	hypothetical protein LOC393868 [Source:RefSeq_peptide;Acc:NP_957188]	zgc:77614
-1	32642334	8	ENSDARG00000068353	32643529	ENSDART00000098809	GO:0003674	molecular_function	hypothetical protein LOC393868 [Source:RefSeq_peptide;Acc:NP_957188]	zgc:77614
-1	32642334	8	ENSDARG00000068353	32643529	ENSDART00000098809	GO:0005575	cellular_component	hypothetical protein LOC393868 [Source:RefSeq_peptide;Acc:NP_957188]	zgc:77614
-1	32642334	8	ENSDARG00000068353	32643529	ENSDART00000098809	GO:0008150	biological_process	hypothetical protein LOC393868 [Source:RefSeq_peptide;Acc:NP_957188]	zgc:77614
-1	32647051	8	ENSDARG00000068352	32648246	ENSDART00000098808	GO:0003674	molecular_function	hypothetical protein LOC393868 [Source:RefSeq_peptide;Acc:NP_957188]	zgc:77614
-1	32647051	8	ENSDARG00000068352	32648246	ENSDART00000098808	GO:0005575	cellular_component	hypothetical protein LOC393868 [Source:RefSeq_peptide;Acc:NP_957188]	zgc:77614
-1	32647051	8	ENSDARG00000068352	32648246	ENSDART00000098808	GO:0008150	biological_process	hypothetical protein LOC393868 [Source:RefSeq_peptide;Acc:NP_957188]	zgc:77614
-1	32651785	8	ENSDARG00000068350	32652983	ENSDART00000098804	GO:0003674	molecular_function	hypothetical protein LOC393868 [Source:RefSeq_peptide;Acc:NP_957188]	zgc:77614
-1	32651785	8	ENSDARG00000068350	32652983	ENSDART00000098804	GO:0005575	cellular_component	hypothetical protein LOC393868 [Source:RefSeq_peptide;Acc:NP_957188]	zgc:77614
-1	32651785	8	ENSDARG00000068350	32652983	ENSDART00000098804	GO:0008150	biological_process	hypothetical protein LOC393868 [Source:RefSeq_peptide;Acc:NP_957188]	zgc:77614
-1	32656516	8	ENSDARG00000068349	32657711	ENSDART00000098803	GO:0003674	molecular_function	hypothetical protein LOC393868 [Source:RefSeq_peptide;Acc:NP_957188]	zgc:77614
-1	32656516	8	ENSDARG00000068349	32657711	ENSDART00000098803	GO:0005575	cellular_component	hypothetical protein LOC393868 [Source:RefSeq_peptide;Acc:NP_957188]	zgc:77614
-1	32656516	8	ENSDARG00000068349	32657711	ENSDART00000098803	GO:0008150	biological_process	hypothetical protein LOC393868 [Source:RefSeq_peptide;Acc:NP_957188]	zgc:77614
-1	32661213	8	ENSDARG00000068348	32662408	ENSDART00000098801	GO:0003674	molecular_function	hypothetical protein LOC393868 [Source:RefSeq_peptide;Acc:NP_957188]	zgc:77614
-1	32661213	8	ENSDARG00000068348	32662408	ENSDART00000098801	GO:0005575	cellular_component	hypothetical protein LOC393868 [Source:RefSeq_peptide;Acc:NP_957188]	zgc:77614
-1	32661213	8	ENSDARG00000068348	32662408	ENSDART00000098801	GO:0008150	biological_process	hypothetical protein LOC393868 [Source:RefSeq_peptide;Acc:NP_957188]	zgc:77614
-1	32709551	8	ENSDARG00000068347	32711894	ENSDART00000098799	GO:0003674	molecular_function	hypothetical protein LOC393868 [Source:RefSeq_peptide;Acc:NP_957188]	zgc:77614
-1	32709551	8	ENSDARG00000068347	32711894	ENSDART00000098799	GO:0005575	cellular_component	hypothetical protein LOC393868 [Source:RefSeq_peptide;Acc:NP_957188]	zgc:77614
-1	32709551	8	ENSDARG00000068347	32711894	ENSDART00000098799	GO:0008150	biological_process	hypothetical protein LOC393868 [Source:RefSeq_peptide;Acc:NP_957188]	zgc:77614
-1	32715399	8	ENSDARG00000068346	32716597	ENSDART00000098798	GO:0003674	molecular_function	hypothetical protein LOC393868 [Source:RefSeq_peptide;Acc:NP_957188]	zgc:77614
-1	32715399	8	ENSDARG00000068346	32716597	ENSDART00000098798	GO:0005575	cellular_component	hypothetical protein LOC393868 [Source:RefSeq_peptide;Acc:NP_957188]	zgc:77614
-1	32715399	8	ENSDARG00000068346	32716597	ENSDART00000098798	GO:0008150	biological_process	hypothetical protein LOC393868 [Source:RefSeq_peptide;Acc:NP_957188]	zgc:77614
-1	32727773	8	ENSDARG00000068345	32728971	ENSDART00000098797	GO:0003674	molecular_function	hypothetical protein LOC393868 [Source:RefSeq_peptide;Acc:NP_957188]	zgc:77614
-1	32727773	8	ENSDARG00000068345	32728971	ENSDART00000098797	GO:0005575	cellular_component	hypothetical protein LOC393868 [Source:RefSeq_peptide;Acc:NP_957188]	zgc:77614
-1	32727773	8	ENSDARG00000068345	32728971	ENSDART00000098797	GO:0008150	biological_process	hypothetical protein LOC393868 [Source:RefSeq_peptide;Acc:NP_957188]	zgc:77614
-1	32744529	8	ENSDARG00000068343	32746225	ENSDART00000098794			hypothetical protein LOC393868 [Source:RefSeq_peptide;Acc:NP_957188]	zgc:77614
-1	32744529	8	ENSDARG00000068343	32746225	ENSDART00000098793	GO:0003674	molecular_function	hypothetical protein LOC393868 [Source:RefSeq_peptide;Acc:NP_957188]	zgc:77614
-1	32744529	8	ENSDARG00000068343	32746225	ENSDART00000098793	GO:0005575	cellular_component	hypothetical protein LOC393868 [Source:RefSeq_peptide;Acc:NP_957188]	zgc:77614
-1	32744529	8	ENSDARG00000068343	32746225	ENSDART00000098793	GO:0008150	biological_process	hypothetical protein LOC393868 [Source:RefSeq_peptide;Acc:NP_957188]	zgc:77614
1	32853711	8	ENSDARG00000068341	32854913	ENSDART00000098792				LOC798755
1	32858421	8	ENSDARG00000068339	32859623	ENSDART00000098790	GO:0003674	molecular_function	hypothetical protein LOC393868 [Source:RefSeq_peptide;Acc:NP_957188]	zgc:77614
1	32858421	8	ENSDARG00000068339	32859623	ENSDART00000098790	GO:0005575	cellular_component	hypothetical protein LOC393868 [Source:RefSeq_peptide;Acc:NP_957188]	zgc:77614
1	32858421	8	ENSDARG00000068339	32859623	ENSDART00000098790	GO:0008150	biological_process	hypothetical protein LOC393868 [Source:RefSeq_peptide;Acc:NP_957188]	zgc:77614
1	32863141	8	ENSDARG00000068338	32864343	ENSDART00000098786	GO:0003674	molecular_function	hypothetical protein LOC393868 [Source:RefSeq_peptide;Acc:NP_957188]	zgc:77614
1	32863141	8	ENSDARG00000068338	32864343	ENSDART00000098786	GO:0005575	cellular_component	hypothetical protein LOC393868 [Source:RefSeq_peptide;Acc:NP_957188]	zgc:77614
1	32863141	8	ENSDARG00000068338	32864343	ENSDART00000098786	GO:0008150	biological_process	hypothetical protein LOC393868 [Source:RefSeq_peptide;Acc:NP_957188]	zgc:77614
1	32903429	8	ENSDARG00000068336	32904556	ENSDART00000098783				LOC798755
-1	32909896	8	ENSDARG00000068334	32910798	ENSDART00000098782				LOC100006393
1	32919197	8	ENSDARG00000068333	32920399	ENSDART00000098780	GO:0003674	molecular_function	hypothetical protein LOC393868 [Source:RefSeq_peptide;Acc:NP_957188]	zgc:77614
1	32919197	8	ENSDARG00000068333	32920399	ENSDART00000098780	GO:0005575	cellular_component	hypothetical protein LOC393868 [Source:RefSeq_peptide;Acc:NP_957188]	zgc:77614
1	32919197	8	ENSDARG00000068333	32920399	ENSDART00000098780	GO:0008150	biological_process	hypothetical protein LOC393868 [Source:RefSeq_peptide;Acc:NP_957188]	zgc:77614
1	32929223	8	ENSDARG00000068332	32930425	ENSDART00000098779	GO:0003674	molecular_function	hypothetical protein LOC393868 [Source:RefSeq_peptide;Acc:NP_957188]	zgc:77614
1	32929223	8	ENSDARG00000068332	32930425	ENSDART00000098779	GO:0005575	cellular_component	hypothetical protein LOC393868 [Source:RefSeq_peptide;Acc:NP_957188]	zgc:77614
1	32929223	8	ENSDARG00000068332	32930425	ENSDART00000098779	GO:0008150	biological_process	hypothetical protein LOC393868 [Source:RefSeq_peptide;Acc:NP_957188]	zgc:77614
1	32963330	8	ENSDARG00000068331	32964532	ENSDART00000098777	GO:0003674	molecular_function	hypothetical protein LOC393868 [Source:RefSeq_peptide;Acc:NP_957188]	zgc:77614
1	32963330	8	ENSDARG00000068331	32964532	ENSDART00000098777	GO:0005575	cellular_component	hypothetical protein LOC393868 [Source:RefSeq_peptide;Acc:NP_957188]	zgc:77614
1	32963330	8	ENSDARG00000068331	32964532	ENSDART00000098777	GO:0008150	biological_process	hypothetical protein LOC393868 [Source:RefSeq_peptide;Acc:NP_957188]	zgc:77614
1	32977988	8	ENSDARG00000068330	32979183	ENSDART00000098775	GO:0003674	molecular_function	hypothetical protein LOC393868 [Source:RefSeq_peptide;Acc:NP_957188]	zgc:77614
1	32977988	8	ENSDARG00000068330	32979183	ENSDART00000098775	GO:0005575	cellular_component	hypothetical protein LOC393868 [Source:RefSeq_peptide;Acc:NP_957188]	zgc:77614
1	32977988	8	ENSDARG00000068330	32979183	ENSDART00000098775	GO:0008150	biological_process	hypothetical protein LOC393868 [Source:RefSeq_peptide;Acc:NP_957188]	zgc:77614
1	33023418	8	ENSDARG00000068329	33024613	ENSDART00000098772	GO:0003674	molecular_function	hypothetical protein LOC393868 [Source:RefSeq_peptide;Acc:NP_957188]	zgc:77614
1	33023418	8	ENSDARG00000068329	33024613	ENSDART00000098772	GO:0005575	cellular_component	hypothetical protein LOC393868 [Source:RefSeq_peptide;Acc:NP_957188]	zgc:77614
1	33023418	8	ENSDARG00000068329	33024613	ENSDART00000098772	GO:0008150	biological_process	hypothetical protein LOC393868 [Source:RefSeq_peptide;Acc:NP_957188]	zgc:77614
1	33081640	8	ENSDARG00000042040	33082835	ENSDART00000061613				LOC798755
1	33086352	8	ENSDARG00000068328	33087554	ENSDART00000098770	GO:0003674	molecular_function	hypothetical protein LOC393868 [Source:RefSeq_peptide;Acc:NP_957188]	zgc:77614
1	33086352	8	ENSDARG00000068328	33087554	ENSDART00000098770	GO:0005575	cellular_component	hypothetical protein LOC393868 [Source:RefSeq_peptide;Acc:NP_957188]	zgc:77614
1	33086352	8	ENSDARG00000068328	33087554	ENSDART00000098770	GO:0008150	biological_process	hypothetical protein LOC393868 [Source:RefSeq_peptide;Acc:NP_957188]	zgc:77614
1	33142587	8	ENSDARG00000068327	33143789	ENSDART00000098769	GO:0003674	molecular_function	hypothetical protein LOC393868 [Source:RefSeq_peptide;Acc:NP_957188]	zgc:77614
1	33142587	8	ENSDARG00000068327	33143789	ENSDART00000098769	GO:0005575	cellular_component	hypothetical protein LOC393868 [Source:RefSeq_peptide;Acc:NP_957188]	zgc:77614
1	33142587	8	ENSDARG00000068327	33143789	ENSDART00000098769	GO:0008150	biological_process	hypothetical protein LOC393868 [Source:RefSeq_peptide;Acc:NP_957188]	zgc:77614
-1	33177089	8	ENSDARG00000068326	33178291	ENSDART00000098768	GO:0003674	molecular_function	hypothetical protein LOC393868 [Source:RefSeq_peptide;Acc:NP_957188]	zgc:77614
-1	33177089	8	ENSDARG00000068326	33178291	ENSDART00000098768	GO:0005575	cellular_component	hypothetical protein LOC393868 [Source:RefSeq_peptide;Acc:NP_957188]	zgc:77614
-1	33177089	8	ENSDARG00000068326	33178291	ENSDART00000098768	GO:0008150	biological_process	hypothetical protein LOC393868 [Source:RefSeq_peptide;Acc:NP_957188]	zgc:77614
1	33215114	8	ENSDARG00000068324	33216316	ENSDART00000098767	GO:0003674	molecular_function	hypothetical protein LOC393868 [Source:RefSeq_peptide;Acc:NP_957188]	zgc:77614
1	33215114	8	ENSDARG00000068324	33216316	ENSDART00000098767	GO:0005575	cellular_component	hypothetical protein LOC393868 [Source:RefSeq_peptide;Acc:NP_957188]	zgc:77614
1	33215114	8	ENSDARG00000068324	33216316	ENSDART00000098767	GO:0008150	biological_process	hypothetical protein LOC393868 [Source:RefSeq_peptide;Acc:NP_957188]	zgc:77614
-1	33268471	8	ENSDARG00000068322	33269673	ENSDART00000098766	GO:0003674	molecular_function	hypothetical protein LOC393868 [Source:RefSeq_peptide;Acc:NP_957188]	zgc:77614
-1	33268471	8	ENSDARG00000068322	33269673	ENSDART00000098766	GO:0005575	cellular_component	hypothetical protein LOC393868 [Source:RefSeq_peptide;Acc:NP_957188]	zgc:77614
-1	33268471	8	ENSDARG00000068322	33269673	ENSDART00000098766	GO:0008150	biological_process	hypothetical protein LOC393868 [Source:RefSeq_peptide;Acc:NP_957188]	zgc:77614
-1	33273174	8	ENSDARG00000068321	33274369	ENSDART00000098763	GO:0003674	molecular_function	hypothetical protein LOC393868 [Source:RefSeq_peptide;Acc:NP_957188]	zgc:77614
-1	33273174	8	ENSDARG00000068321	33274369	ENSDART00000098763	GO:0005575	cellular_component	hypothetical protein LOC393868 [Source:RefSeq_peptide;Acc:NP_957188]	zgc:77614
-1	33273174	8	ENSDARG00000068321	33274369	ENSDART00000098763	GO:0008150	biological_process	hypothetical protein LOC393868 [Source:RefSeq_peptide;Acc:NP_957188]	zgc:77614
-1	33277847	8	ENSDARG00000068320	33279049	ENSDART00000098760	GO:0003674	molecular_function	hypothetical protein LOC393868 [Source:RefSeq_peptide;Acc:NP_957188]	zgc:77614
-1	33277847	8	ENSDARG00000068320	33279049	ENSDART00000098760	GO:0005575	cellular_component	hypothetical protein LOC393868 [Source:RefSeq_peptide;Acc:NP_957188]	zgc:77614
-1	33277847	8	ENSDARG00000068320	33279049	ENSDART00000098760	GO:0008150	biological_process	hypothetical protein LOC393868 [Source:RefSeq_peptide;Acc:NP_957188]	zgc:77614
-1	33308876	8	ENSDARG00000068317	33310078	ENSDART00000076246	GO:0003674	molecular_function	hypothetical protein LOC393868 [Source:RefSeq_peptide;Acc:NP_957188]	zgc:77614
-1	33308876	8	ENSDARG00000068317	33310078	ENSDART00000076246	GO:0005575	cellular_component	hypothetical protein LOC393868 [Source:RefSeq_peptide;Acc:NP_957188]	zgc:77614
-1	33308876	8	ENSDARG00000068317	33310078	ENSDART00000076246	GO:0008150	biological_process	hypothetical protein LOC393868 [Source:RefSeq_peptide;Acc:NP_957188]	zgc:77614
-1	33313591	8	ENSDARG00000068316	33314793	ENSDART00000098756	GO:0003674	molecular_function	hypothetical protein LOC393868 [Source:RefSeq_peptide;Acc:NP_957188]	zgc:77614
-1	33313591	8	ENSDARG00000068316	33314793	ENSDART00000098756	GO:0005575	cellular_component	hypothetical protein LOC393868 [Source:RefSeq_peptide;Acc:NP_957188]	zgc:77614
-1	33313591	8	ENSDARG00000068316	33314793	ENSDART00000098756	GO:0008150	biological_process	hypothetical protein LOC393868 [Source:RefSeq_peptide;Acc:NP_957188]	zgc:77614
-1	33354174	8	ENSDARG00000068315	33355376	ENSDART00000098755	GO:0003674	molecular_function	hypothetical protein LOC393868 [Source:RefSeq_peptide;Acc:NP_957188]	zgc:77614
-1	33354174	8	ENSDARG00000068315	33355376	ENSDART00000098755	GO:0005575	cellular_component	hypothetical protein LOC393868 [Source:RefSeq_peptide;Acc:NP_957188]	zgc:77614
-1	33354174	8	ENSDARG00000068315	33355376	ENSDART00000098755	GO:0008150	biological_process	hypothetical protein LOC393868 [Source:RefSeq_peptide;Acc:NP_957188]	zgc:77614
-1	33358892	8	ENSDARG00000068314	33365603	ENSDART00000098752	GO:0003674	molecular_function	hypothetical protein LOC393868 [Source:RefSeq_peptide;Acc:NP_957188]	zgc:77614
-1	33358892	8	ENSDARG00000068314	33365603	ENSDART00000098752	GO:0005575	cellular_component	hypothetical protein LOC393868 [Source:RefSeq_peptide;Acc:NP_957188]	zgc:77614
-1	33358892	8	ENSDARG00000068314	33365603	ENSDART00000098752	GO:0008150	biological_process	hypothetical protein LOC393868 [Source:RefSeq_peptide;Acc:NP_957188]	zgc:77614
-1	33392360	8	ENSDARG00000068313	33393562	ENSDART00000098749	GO:0003674	molecular_function	hypothetical protein LOC393868 [Source:RefSeq_peptide;Acc:NP_957188]	zgc:77614
-1	33392360	8	ENSDARG00000068313	33393562	ENSDART00000098749	GO:0005575	cellular_component	hypothetical protein LOC393868 [Source:RefSeq_peptide;Acc:NP_957188]	zgc:77614
-1	33392360	8	ENSDARG00000068313	33393562	ENSDART00000098749	GO:0008150	biological_process	hypothetical protein LOC393868 [Source:RefSeq_peptide;Acc:NP_957188]	zgc:77614
-1	33397071	8	ENSDARG00000068312	33398273	ENSDART00000098748	GO:0003674	molecular_function	hypothetical protein LOC393868 [Source:RefSeq_peptide;Acc:NP_957188]	zgc:77614
-1	33397071	8	ENSDARG00000068312	33398273	ENSDART00000098748	GO:0005575	cellular_component	hypothetical protein LOC393868 [Source:RefSeq_peptide;Acc:NP_957188]	zgc:77614
-1	33397071	8	ENSDARG00000068312	33398273	ENSDART00000098748	GO:0008150	biological_process	hypothetical protein LOC393868 [Source:RefSeq_peptide;Acc:NP_957188]	zgc:77614
-1	33401778	8	ENSDARG00000068311	33402980	ENSDART00000098745	GO:0003674	molecular_function	hypothetical protein LOC393868 [Source:RefSeq_peptide;Acc:NP_957188]	zgc:77614
-1	33401778	8	ENSDARG00000068311	33402980	ENSDART00000098745	GO:0005575	cellular_component	hypothetical protein LOC393868 [Source:RefSeq_peptide;Acc:NP_957188]	zgc:77614
-1	33401778	8	ENSDARG00000068311	33402980	ENSDART00000098745	GO:0008150	biological_process	hypothetical protein LOC393868 [Source:RefSeq_peptide;Acc:NP_957188]	zgc:77614
-1	33406485	8	ENSDARG00000068308	33407687	ENSDART00000098743	GO:0003674	molecular_function	hypothetical protein LOC393868 [Source:RefSeq_peptide;Acc:NP_957188]	zgc:77614
-1	33406485	8	ENSDARG00000068308	33407687	ENSDART00000098743	GO:0005575	cellular_component	hypothetical protein LOC393868 [Source:RefSeq_peptide;Acc:NP_957188]	zgc:77614
-1	33406485	8	ENSDARG00000068308	33407687	ENSDART00000098743	GO:0008150	biological_process	hypothetical protein LOC393868 [Source:RefSeq_peptide;Acc:NP_957188]	zgc:77614
1	33414921	8	ENSDARG00000041920	33499719	ENSDART00000025633	GO:0005096	GTPase activator activity	hypothetical protein LOC436693 [Source:RefSeq_peptide;Acc:NP_001002420]	zgc:92666
1	33414921	8	ENSDARG00000041920	33499719	ENSDART00000025633	GO:0005622	intracellular	hypothetical protein LOC436693 [Source:RefSeq_peptide;Acc:NP_001002420]	zgc:92666
1	33414921	8	ENSDARG00000041920	33499719	ENSDART00000025633	GO:0051056	regulation of small GTPase mediated signal transduction	hypothetical protein LOC436693 [Source:RefSeq_peptide;Acc:NP_001002420]	zgc:92666
1	33414921	8	ENSDARG00000041920	33499719	ENSDART00000085100			hypothetical protein LOC436693 [Source:RefSeq_peptide;Acc:NP_001002420]	zgc:92666
1	33714949	8	ENSDARG00000006021	33750944	ENSDART00000026050			ATP/GTP binding protein 1 [Source:RefSeq_peptide;Acc:NP_001019616]	NP_001019616.1
-1	33771883	8	ENSDARG00000059897	33790718	ENSDART00000083790				LOC570592
-1	33822804	8	ENSDARG00000068306	33824546	ENSDART00000098737	GO:0004926	non-G-protein coupled 7TM receptor activity	frizzled 10 [Source:RefSeq_peptide;Acc:NP_571211]	fzd10
-1	33822804	8	ENSDARG00000068306	33824546	ENSDART00000098737	GO:0004930	G-protein coupled receptor activity	frizzled 10 [Source:RefSeq_peptide;Acc:NP_571211]	fzd10
-1	33822804	8	ENSDARG00000068306	33824546	ENSDART00000098737	GO:0007166	cell surface receptor linked signal transduction	frizzled 10 [Source:RefSeq_peptide;Acc:NP_571211]	fzd10
-1	33822804	8	ENSDARG00000068306	33824546	ENSDART00000098737	GO:0016020	membrane	frizzled 10 [Source:RefSeq_peptide;Acc:NP_571211]	fzd10
-1	33847402	8	ENSDARG00000029234	33965278	ENSDART00000098731			Syntaxin-binding protein 5 (Tomosyn-1) (Lethal(2) giant larvae protein homolog 3). [Source:Uniprot/SWISSPROT;Acc:Q5T5C0]	STXBP5 (2 of 2)
-1	33847402	8	ENSDARG00000029234	33965278	ENSDART00000098730			Syntaxin-binding protein 5 (Tomosyn-1) (Lethal(2) giant larvae protein homolog 3). [Source:Uniprot/SWISSPROT;Acc:Q5T5C0]	STXBP5 (2 of 2)
-1	33847402	8	ENSDARG00000029234	33965278	ENSDART00000039940			Syntaxin-binding protein 5 (Tomosyn-1) (Lethal(2) giant larvae protein homolog 3). [Source:Uniprot/SWISSPROT;Acc:Q5T5C0]	STXBP5 (2 of 2)
-1	33980036	8	ENSDARG00000041165	33986353	ENSDART00000060336				LOC100000199
-1	33995837	8	ENSDARG00000041162	34014821	ENSDART00000048546				LOC561957
1	34027434	8	ENSDARG00000053914	34033532	ENSDART00000076036	GO:0005381	iron ion transporter activity	Mitoferrin-1 (Mitochondrial iron transporter 1) (Solute carrier family 25 member 37) (Protein frascati). [Source:Uniprot/SWISSPROT;Acc:Q287T7]	slc25a37
1	34027434	8	ENSDARG00000053914	34033532	ENSDART00000076036	GO:0005488	binding	Mitoferrin-1 (Mitochondrial iron transporter 1) (Solute carrier family 25 member 37) (Protein frascati). [Source:Uniprot/SWISSPROT;Acc:Q287T7]	slc25a37
1	34027434	8	ENSDARG00000053914	34033532	ENSDART00000076036	GO:0005506	iron ion binding	Mitoferrin-1 (Mitochondrial iron transporter 1) (Solute carrier family 25 member 37) (Protein frascati). [Source:Uniprot/SWISSPROT;Acc:Q287T7]	slc25a37
1	34027434	8	ENSDARG00000053914	34033532	ENSDART00000076036	GO:0005579	membrane attack complex	Mitoferrin-1 (Mitochondrial iron transporter 1) (Solute carrier family 25 member 37) (Protein frascati). [Source:Uniprot/SWISSPROT;Acc:Q287T7]	slc25a37
1	34027434	8	ENSDARG00000053914	34033532	ENSDART00000076036	GO:0005739	mitochondrion	Mitoferrin-1 (Mitochondrial iron transporter 1) (Solute carrier family 25 member 37) (Protein frascati). [Source:Uniprot/SWISSPROT;Acc:Q287T7]	slc25a37
1	34027434	8	ENSDARG00000053914	34033532	ENSDART00000076036	GO:0005743	mitochondrial inner membrane	Mitoferrin-1 (Mitochondrial iron transporter 1) (Solute carrier family 25 member 37) (Protein frascati). [Source:Uniprot/SWISSPROT;Acc:Q287T7]	slc25a37
1	34027434	8	ENSDARG00000053914	34033532	ENSDART00000076036	GO:0006810	transport	Mitoferrin-1 (Mitochondrial iron transporter 1) (Solute carrier family 25 member 37) (Protein frascati). [Source:Uniprot/SWISSPROT;Acc:Q287T7]	slc25a37
1	34027434	8	ENSDARG00000053914	34033532	ENSDART00000076036	GO:0006826	iron ion transport	Mitoferrin-1 (Mitochondrial iron transporter 1) (Solute carrier family 25 member 37) (Protein frascati). [Source:Uniprot/SWISSPROT;Acc:Q287T7]	slc25a37
1	34027434	8	ENSDARG00000053914	34033532	ENSDART00000076036	GO:0006879	iron ion homeostasis	Mitoferrin-1 (Mitochondrial iron transporter 1) (Solute carrier family 25 member 37) (Protein frascati). [Source:Uniprot/SWISSPROT;Acc:Q287T7]	slc25a37
1	34027434	8	ENSDARG00000053914	34033532	ENSDART00000076036	GO:0016020	membrane	Mitoferrin-1 (Mitochondrial iron transporter 1) (Solute carrier family 25 member 37) (Protein frascati). [Source:Uniprot/SWISSPROT;Acc:Q287T7]	slc25a37
1	34027434	8	ENSDARG00000053914	34033532	ENSDART00000076036	GO:0016021	integral to membrane	Mitoferrin-1 (Mitochondrial iron transporter 1) (Solute carrier family 25 member 37) (Protein frascati). [Source:Uniprot/SWISSPROT;Acc:Q287T7]	slc25a37
1	34027434	8	ENSDARG00000053914	34033532	ENSDART00000076036	GO:0035162	embryonic hemopoiesis	Mitoferrin-1 (Mitochondrial iron transporter 1) (Solute carrier family 25 member 37) (Protein frascati). [Source:Uniprot/SWISSPROT;Acc:Q287T7]	slc25a37
1	34027434	8	ENSDARG00000053914	34033532	ENSDART00000076036	GO:0043249	erythrocyte maturation	Mitoferrin-1 (Mitochondrial iron transporter 1) (Solute carrier family 25 member 37) (Protein frascati). [Source:Uniprot/SWISSPROT;Acc:Q287T7]	slc25a37
1	34027434	8	ENSDARG00000053914	34033532	ENSDART00000076036	GO:0048250	mitochondrial iron ion transport	Mitoferrin-1 (Mitochondrial iron transporter 1) (Solute carrier family 25 member 37) (Protein frascati). [Source:Uniprot/SWISSPROT;Acc:Q287T7]	slc25a37
-1	34103027	8	ENSDARG00000021232	34106608	ENSDART00000098722			NK2 transcription factor related 7 [Source:RefSeq_peptide;Acc:NP_571494]	nkx2.7
-1	34103027	8	ENSDARG00000021232	34106608	ENSDART00000023639	GO:0003677	DNA binding	NK2 transcription factor related 7 [Source:RefSeq_peptide;Acc:NP_571494]	nkx2.7
-1	34103027	8	ENSDARG00000021232	34106608	ENSDART00000023639	GO:0003700	transcription factor activity	NK2 transcription factor related 7 [Source:RefSeq_peptide;Acc:NP_571494]	nkx2.7
-1	34103027	8	ENSDARG00000021232	34106608	ENSDART00000023639	GO:0005634	nucleus	NK2 transcription factor related 7 [Source:RefSeq_peptide;Acc:NP_571494]	nkx2.7
-1	34103027	8	ENSDARG00000021232	34106608	ENSDART00000023639	GO:0006350	transcription	NK2 transcription factor related 7 [Source:RefSeq_peptide;Acc:NP_571494]	nkx2.7
-1	34103027	8	ENSDARG00000021232	34106608	ENSDART00000023639	GO:0006353	transcription termination	NK2 transcription factor related 7 [Source:RefSeq_peptide;Acc:NP_571494]	nkx2.7
-1	34103027	8	ENSDARG00000021232	34106608	ENSDART00000023639	GO:0006355	regulation of transcription, DNA-dependent	NK2 transcription factor related 7 [Source:RefSeq_peptide;Acc:NP_571494]	nkx2.7
-1	34103027	8	ENSDARG00000021232	34106608	ENSDART00000023639	GO:0031564	transcription antitermination	NK2 transcription factor related 7 [Source:RefSeq_peptide;Acc:NP_571494]	nkx2.7
-1	34103027	8	ENSDARG00000021232	34106608	ENSDART00000023639	GO:0043565	sequence-specific DNA binding	NK2 transcription factor related 7 [Source:RefSeq_peptide;Acc:NP_571494]	nkx2.7
-1	34103027	8	ENSDARG00000021232	34106608	ENSDART00000023639	GO:0045449	regulation of transcription	NK2 transcription factor related 7 [Source:RefSeq_peptide;Acc:NP_571494]	nkx2.7
-1	34141426	8	ENSDARG00000003303	34164892	ENSDART00000025008	GO:0004672	protein kinase activity	hypothetical protein LOC751747 [Source:RefSeq_peptide;Acc:NP_001038922]	zgc:153307
-1	34141426	8	ENSDARG00000003303	34164892	ENSDART00000025008	GO:0005179	hormone activity	hypothetical protein LOC751747 [Source:RefSeq_peptide;Acc:NP_001038922]	zgc:153307
-1	34141426	8	ENSDARG00000003303	34164892	ENSDART00000025008	GO:0005524	ATP binding	hypothetical protein LOC751747 [Source:RefSeq_peptide;Acc:NP_001038922]	zgc:153307
-1	34141426	8	ENSDARG00000003303	34164892	ENSDART00000025008	GO:0005576	extracellular region	hypothetical protein LOC751747 [Source:RefSeq_peptide;Acc:NP_001038922]	zgc:153307
-1	34141426	8	ENSDARG00000003303	34164892	ENSDART00000025008	GO:0006468	protein amino acid phosphorylation	hypothetical protein LOC751747 [Source:RefSeq_peptide;Acc:NP_001038922]	zgc:153307
-1	34281884	8	ENSDARG00000033594	34302430	ENSDART00000098717			hypothetical protein LOC571967 [Source:RefSeq_peptide;Acc:NP_001077323]	NP_001077323.1
-1	34281884	8	ENSDARG00000033594	34302430	ENSDART00000056363			hypothetical protein LOC571967 [Source:RefSeq_peptide;Acc:NP_001077323]	NP_001077323.1
-1	34281884	8	ENSDARG00000033594	34302430	ENSDART00000042985			hypothetical protein LOC571967 [Source:RefSeq_peptide;Acc:NP_001077323]	NP_001077323.1
-1	34281884	8	ENSDARG00000033594	34302430	ENSDART00000056361			hypothetical protein LOC571967 [Source:RefSeq_peptide;Acc:NP_001077323]	NP_001077323.1
1	34369080	8	ENSDARG00000038270	34436093	ENSDART00000055817			GPI ethanolamine phosphate transferase 2 (EC 2.-.-.-) (Phosphatidylinositol-glycan biosynthesis class G protein) (PIG-G) (GPI7 homolog) (hGPI7). [Source:Uniprot/SWISSPROT;Acc:Q5H8A4]	PIGG
1	34475259	8	ENSDARG00000003996	34481536	ENSDART00000098714			stretch responsive protein 278 isoform a [Source:RefSeq_peptide;Acc:NP_064592]	NP_064592.1
-1	34527329	8	ENSDARG00000000573	34529728	ENSDART00000000148			major histocompatibility complex class II DAB [Source:RefSeq_peptide;Acc:NP_571551]	mhc2dab
-1	34527329	8	ENSDARG00000000573	34529728	ENSDART00000030098	GO:0003674	molecular_function	major histocompatibility complex class II DAB [Source:RefSeq_peptide;Acc:NP_571551]	mhc2dab
-1	34527329	8	ENSDARG00000000573	34529728	ENSDART00000030098	GO:0005575	cellular_component	major histocompatibility complex class II DAB [Source:RefSeq_peptide;Acc:NP_571551]	mhc2dab
-1	34527329	8	ENSDARG00000000573	34529728	ENSDART00000030098	GO:0006955	immune response	major histocompatibility complex class II DAB [Source:RefSeq_peptide;Acc:NP_571551]	mhc2dab
-1	34527329	8	ENSDARG00000000573	34529728	ENSDART00000030098	GO:0008150	biological_process	major histocompatibility complex class II DAB [Source:RefSeq_peptide;Acc:NP_571551]	mhc2dab
-1	34527329	8	ENSDARG00000000573	34529728	ENSDART00000030098	GO:0016020	membrane	major histocompatibility complex class II DAB [Source:RefSeq_peptide;Acc:NP_571551]	mhc2dab
-1	34527329	8	ENSDARG00000000573	34529728	ENSDART00000030098	GO:0016021	integral to membrane	major histocompatibility complex class II DAB [Source:RefSeq_peptide;Acc:NP_571551]	mhc2dab
-1	34527329	8	ENSDARG00000000573	34529728	ENSDART00000098708			major histocompatibility complex class II DAB [Source:RefSeq_peptide;Acc:NP_571551]	mhc2dab
-1	34533055	8	ENSDARG00000031745	34535939	ENSDART00000048448	GO:0006955	immune response	hypothetical protein LOC368878 [Source:RefSeq_peptide;Acc:NP_001004521]	si:busm1-266f07.2
-1	34533055	8	ENSDARG00000031745	34535939	ENSDART00000048448	GO:0016020	membrane	hypothetical protein LOC368878 [Source:RefSeq_peptide;Acc:NP_001004521]	si:busm1-266f07.2
1	34560977	8	ENSDARG00000068286	34576580	ENSDART00000098701	GO:0006810	transport	solute carrier family 7 (cationic amino acid transporter, y+ system), member 4 [Source:RefSeq_peptide;Acc:NP_919408]	slc7a4
1	34560977	8	ENSDARG00000068286	34576580	ENSDART00000098701	GO:0006865	amino acid transport	solute carrier family 7 (cationic amino acid transporter, y+ system), member 4 [Source:RefSeq_peptide;Acc:NP_919408]	slc7a4
1	34560977	8	ENSDARG00000068286	34576580	ENSDART00000098701	GO:0016020	membrane	solute carrier family 7 (cationic amino acid transporter, y+ system), member 4 [Source:RefSeq_peptide;Acc:NP_919408]	slc7a4
-1	34604388	8	ENSDARG00000068284	34608033	ENSDART00000098697			Novel protein (Fragment). [Source:Uniprot/SPTREMBL;Acc:Q90X42]	si:busm1-150f13.1
1	34620889	8	ENSDARG00000041887	34631106	ENSDART00000061378	GO:0003723	RNA binding	splicing factor 3a, subunit 1 [Source:RefSeq_peptide;Acc:NP_956388]	sf3a1
1	34620889	8	ENSDARG00000041887	34631106	ENSDART00000061378	GO:0006396	RNA processing	splicing factor 3a, subunit 1 [Source:RefSeq_peptide;Acc:NP_956388]	sf3a1
1	34620889	8	ENSDARG00000041887	34631106	ENSDART00000061378	GO:0006464	protein modification process	splicing factor 3a, subunit 1 [Source:RefSeq_peptide;Acc:NP_956388]	sf3a1
1	34631403	8	ENSDARG00000041881	34640399	ENSDART00000061368	GO:0003677	DNA binding	polymerase (DNA directed), delta 2, regulatory subunit [Source:RefSeq_peptide;Acc:NP_998468]	pold2
1	34631403	8	ENSDARG00000041881	34640399	ENSDART00000061368	GO:0003887	DNA-directed DNA polymerase activity	polymerase (DNA directed), delta 2, regulatory subunit [Source:RefSeq_peptide;Acc:NP_998468]	pold2
1	34631403	8	ENSDARG00000041881	34640399	ENSDART00000061368	GO:0005634	nucleus	polymerase (DNA directed), delta 2, regulatory subunit [Source:RefSeq_peptide;Acc:NP_998468]	pold2
1	34631403	8	ENSDARG00000041881	34640399	ENSDART00000061368	GO:0006260	DNA replication	polymerase (DNA directed), delta 2, regulatory subunit [Source:RefSeq_peptide;Acc:NP_998468]	pold2
1	34643598	8	ENSDARG00000029724	34650260	ENSDART00000049230			polyglutamine binding protein 1-like [Source:RefSeq_peptide;Acc:NP_001002435]	pqbp1l
1	34643598	8	ENSDARG00000029724	34650260	ENSDART00000075783			polyglutamine binding protein 1-like [Source:RefSeq_peptide;Acc:NP_001002435]	pqbp1l
-1	34653128	8	ENSDARG00000029612	34678943	ENSDART00000047912	GO:0003676	nucleic acid binding	G patch domain and KOW motifs-containing protein (Protein T54-like). [Source:Uniprot/SWISSPROT;Acc:Q90X38]	t54l
-1	34653128	8	ENSDARG00000029612	34678943	ENSDART00000047912	GO:0005622	intracellular	G patch domain and KOW motifs-containing protein (Protein T54-like). [Source:Uniprot/SWISSPROT;Acc:Q90X38]	t54l
-1	34653128	8	ENSDARG00000029612	34678943	ENSDART00000075996			G patch domain and KOW motifs-containing protein (Protein T54-like). [Source:Uniprot/SWISSPROT;Acc:Q90X38]	t54l
1	35046894	8	ENSDARG00000006124	35087133	ENSDART00000098657			LOC553406 protein (Fragment). [Source:Uniprot/SPTREMBL;Acc:Q561P9]	Q561P9_DANRE
1	35046894	8	ENSDARG00000006124	35087133	ENSDART00000098656			LOC553406 protein (Fragment). [Source:Uniprot/SPTREMBL;Acc:Q561P9]	Q561P9_DANRE
1	35046894	8	ENSDARG00000006124	35087133	ENSDART00000098654			LOC553406 protein (Fragment). [Source:Uniprot/SPTREMBL;Acc:Q561P9]	Q561P9_DANRE
1	35046894	8	ENSDARG00000006124	35087133	ENSDART00000098651			LOC553406 protein (Fragment). [Source:Uniprot/SPTREMBL;Acc:Q561P9]	Q561P9_DANRE
1	35046894	8	ENSDARG00000006124	35087133	ENSDART00000088376			LOC553406 protein (Fragment). [Source:Uniprot/SPTREMBL;Acc:Q561P9]	Q561P9_DANRE
1	35046894	8	ENSDARG00000006124	35087133	ENSDART00000088374			LOC553406 protein (Fragment). [Source:Uniprot/SPTREMBL;Acc:Q561P9]	Q561P9_DANRE
1	35046894	8	ENSDARG00000006124	35087133	ENSDART00000040943			LOC553406 protein (Fragment). [Source:Uniprot/SPTREMBL;Acc:Q561P9]	Q561P9_DANRE
1	35046894	8	ENSDARG00000006124	35087133	ENSDART00000088367			LOC553406 protein (Fragment). [Source:Uniprot/SPTREMBL;Acc:Q561P9]	Q561P9_DANRE
1	35046894	8	ENSDARG00000006124	35087133	ENSDART00000098646			LOC553406 protein (Fragment). [Source:Uniprot/SPTREMBL;Acc:Q561P9]	Q561P9_DANRE
1	35046894	8	ENSDARG00000006124	35087133	ENSDART00000049306			LOC553406 protein (Fragment). [Source:Uniprot/SPTREMBL;Acc:Q561P9]	Q561P9_DANRE
-1	35092374	8	ENSDARG00000008931	35102841	ENSDART00000046640	GO:0004476	mannose-6-phosphate isomerase activity	renin binding protein [Source:RefSeq_peptide;Acc:NP_001008610]	renbp
-1	35092374	8	ENSDARG00000008931	35102841	ENSDART00000046640	GO:0005575	cellular_component	renin binding protein [Source:RefSeq_peptide;Acc:NP_001008610]	renbp
-1	35092374	8	ENSDARG00000008931	35102841	ENSDART00000046640	GO:0006013	mannose metabolic process	renin binding protein [Source:RefSeq_peptide;Acc:NP_001008610]	renbp
1	35172513	8	ENSDARG00000041858	35193690	ENSDART00000061336	GO:0004190	aspartic-type endopeptidase activity	renin [Source:RefSeq_peptide;Acc:NP_998025]	ren
1	35172513	8	ENSDARG00000041858	35193690	ENSDART00000061336	GO:0004194	pepsin A activity	renin [Source:RefSeq_peptide;Acc:NP_998025]	ren
1	35172513	8	ENSDARG00000041858	35193690	ENSDART00000061336	GO:0006508	proteolysis	renin [Source:RefSeq_peptide;Acc:NP_998025]	ren
1	35229467	8	ENSDARG00000068263	35263289	ENSDART00000098636	GO:0003674	molecular_function	hypothetical protein LOC790931 [Source:RefSeq_peptide;Acc:NP_001073545]	zgc:158436
1	35229467	8	ENSDARG00000068263	35263289	ENSDART00000098636	GO:0005575	cellular_component	hypothetical protein LOC790931 [Source:RefSeq_peptide;Acc:NP_001073545]	zgc:158436
1	35229467	8	ENSDARG00000068263	35263289	ENSDART00000098636	GO:0008150	biological_process	hypothetical protein LOC790931 [Source:RefSeq_peptide;Acc:NP_001073545]	zgc:158436
-1	35292625	8	ENSDARG00000041853	35310692	ENSDART00000098634			RNA binding motif protein 39b [Source:RefSeq_peptide;Acc:NP_001014392]	rbm39b
-1	35292625	8	ENSDARG00000041853	35310692	ENSDART00000075748			RNA binding motif protein 39b [Source:RefSeq_peptide;Acc:NP_001014392]	rbm39b
-1	35292625	8	ENSDARG00000041853	35310692	ENSDART00000061328	GO:0000166	nucleotide binding	RNA binding motif protein 39b [Source:RefSeq_peptide;Acc:NP_001014392]	rbm39b
-1	35292625	8	ENSDARG00000041853	35310692	ENSDART00000061328	GO:0003676	nucleic acid binding	RNA binding motif protein 39b [Source:RefSeq_peptide;Acc:NP_001014392]	rbm39b
-1	35292625	8	ENSDARG00000041853	35310692	ENSDART00000061328	GO:0003723	RNA binding	RNA binding motif protein 39b [Source:RefSeq_peptide;Acc:NP_001014392]	rbm39b
-1	35292625	8	ENSDARG00000041853	35310692	ENSDART00000061328	GO:0005634	nucleus	RNA binding motif protein 39b [Source:RefSeq_peptide;Acc:NP_001014392]	rbm39b
-1	35292625	8	ENSDARG00000041853	35310692	ENSDART00000061328	GO:0006397	mRNA processing	RNA binding motif protein 39b [Source:RefSeq_peptide;Acc:NP_001014392]	rbm39b
-1	35320490	8	ENSDARG00000041848	35324394	ENSDART00000098630			Rh50-like protein [Source:RefSeq_peptide;Acc:NP_571622]	rh50
-1	35320490	8	ENSDARG00000041848	35324394	ENSDART00000061327	GO:0016020	membrane	Rh50-like protein [Source:RefSeq_peptide;Acc:NP_571622]	rh50
-1	35508476	8	ENSDARG00000012929	35522705	ENSDART00000013446	GO:0003723	RNA binding	hypothetical protein LOC394137 [Source:RefSeq_peptide;Acc:NP_957456]	zgc:63669
-1	35508476	8	ENSDARG00000012929	35522705	ENSDART00000013446	GO:0003743	translation initiation factor activity	hypothetical protein LOC394137 [Source:RefSeq_peptide;Acc:NP_957456]	zgc:63669
-1	35508476	8	ENSDARG00000012929	35522705	ENSDART00000013446	GO:0005575	cellular_component	hypothetical protein LOC394137 [Source:RefSeq_peptide;Acc:NP_957456]	zgc:63669
-1	35508476	8	ENSDARG00000012929	35522705	ENSDART00000013446	GO:0006413	translational initiation	hypothetical protein LOC394137 [Source:RefSeq_peptide;Acc:NP_957456]	zgc:63669
1	35526296	8	ENSDARG00000018530	35538646	ENSDART00000003954				LOC557648
1	35550365	8	ENSDARG00000010294	35556656	ENSDART00000019822				LOC797559
1	35587880	8	ENSDARG00000053648	35591518	ENSDART00000098620			odorant receptor [Source:RefSeq_peptide;Acc:NP_001077338]	NP_001077338.1
1	35587880	8	ENSDARG00000053648	35591518	ENSDART00000098619			odorant receptor [Source:RefSeq_peptide;Acc:NP_001077338]	NP_001077338.1
1	35587880	8	ENSDARG00000053648	35591518	ENSDART00000098618			odorant receptor [Source:RefSeq_peptide;Acc:NP_001077338]	NP_001077338.1
1	35587880	8	ENSDARG00000053648	35591518	ENSDART00000075715			odorant receptor [Source:RefSeq_peptide;Acc:NP_001077338]	NP_001077338.1
1	35761584	8	ENSDARG00000053646	35763623	ENSDART00000075713				LOC558248
1	35761584	8	ENSDARG00000053646	35763623	ENSDART00000075712				LOC558248
1	35761584	8	ENSDARG00000053646	35763623	ENSDART00000098617				LOC558248
1	35816565	8	ENSDARG00000053644	35833576	ENSDART00000075708			hypothetical protein LOC767770 [Source:RefSeq_peptide;Acc:NP_001070205]	zgc:152691
1	35816565	8	ENSDARG00000053644	35833576	ENSDART00000098613	GO:0003674	molecular_function	hypothetical protein LOC767770 [Source:RefSeq_peptide;Acc:NP_001070205]	zgc:152691
1	35816565	8	ENSDARG00000053644	35833576	ENSDART00000098613	GO:0005575	cellular_component	hypothetical protein LOC767770 [Source:RefSeq_peptide;Acc:NP_001070205]	zgc:152691
1	35816565	8	ENSDARG00000053644	35833576	ENSDART00000098613	GO:0008150	biological_process	hypothetical protein LOC767770 [Source:RefSeq_peptide;Acc:NP_001070205]	zgc:152691
1	35939674	8	ENSDARG00000068254	35940827	ENSDART00000098612
1	35939674	8	ENSDARG00000068254	35940827	ENSDART00000098611
1	36158456	8	ENSDARG00000000384	36310829	ENSDART00000034612			hypothetical protein LOC393932 [Source:RefSeq_peptide;Acc:NP_957251]	zgc:63767
1	36158456	8	ENSDARG00000000384	36310829	ENSDART00000076101	GO:0005215	transporter activity	hypothetical protein LOC393932 [Source:RefSeq_peptide;Acc:NP_957251]	zgc:63767
1	36158456	8	ENSDARG00000000384	36310829	ENSDART00000076101	GO:0005507	copper ion binding	hypothetical protein LOC393932 [Source:RefSeq_peptide;Acc:NP_957251]	zgc:63767
1	36158456	8	ENSDARG00000000384	36310829	ENSDART00000076101	GO:0006810	transport	hypothetical protein LOC393932 [Source:RefSeq_peptide;Acc:NP_957251]	zgc:63767
1	36158456	8	ENSDARG00000000384	36310829	ENSDART00000076101	GO:0006857	oligopeptide transport	hypothetical protein LOC393932 [Source:RefSeq_peptide;Acc:NP_957251]	zgc:63767
1	36158456	8	ENSDARG00000000384	36310829	ENSDART00000076101	GO:0016020	membrane	hypothetical protein LOC393932 [Source:RefSeq_peptide;Acc:NP_957251]	zgc:63767
1	36158456	8	ENSDARG00000000384	36310829	ENSDART00000076101	GO:0016021	integral to membrane	hypothetical protein LOC393932 [Source:RefSeq_peptide;Acc:NP_957251]	zgc:63767
1	36158456	8	ENSDARG00000000384	36310829	ENSDART00000061691			hypothetical protein LOC393932 [Source:RefSeq_peptide;Acc:NP_957251]	zgc:63767
1	36339977	8	ENSDARG00000068252	36340855	ENSDART00000098606
-1	37135572	8	ENSDARG00000053575	37213112	ENSDART00000075620			hypothetical protein LOC558437 [Source:RefSeq_peptide;Acc:NP_001082849]	NP_001082849.1
-1	37575245	8	ENSDARG00000053512	37581646	ENSDART00000075553			Beta B2-crystallin. [Source:Uniprot/SPTREMBL;Acc:Q52JI4]	crybb2
1	37587373	8	ENSDARG00000053509	37601571	ENSDART00000075550				LOC100000101
1	37973002	8	ENSDARG00000042723	38152044	ENSDART00000062697	GO:0004872	receptor activity	GFR alpha 2. [Source:Uniprot/SPTREMBL;Acc:Q6T5C3]	gfra2
1	37973002	8	ENSDARG00000042723	38152044	ENSDART00000062697	GO:0048484	enteric nervous system development	GFR alpha 2. [Source:Uniprot/SPTREMBL;Acc:Q6T5C3]	gfra2
1	37973002	8	ENSDARG00000042723	38152044	ENSDART00000098602			GFR alpha 2. [Source:Uniprot/SPTREMBL;Acc:Q6T5C3]	gfra2
1	38325918	8	ENSDARG00000068249	38327120	ENSDART00000098601	GO:0003674	molecular_function	hypothetical protein LOC393868 [Source:RefSeq_peptide;Acc:NP_957188]	zgc:77614
1	38325918	8	ENSDARG00000068249	38327120	ENSDART00000098601	GO:0005575	cellular_component	hypothetical protein LOC393868 [Source:RefSeq_peptide;Acc:NP_957188]	zgc:77614
1	38325918	8	ENSDARG00000068249	38327120	ENSDART00000098601	GO:0008150	biological_process	hypothetical protein LOC393868 [Source:RefSeq_peptide;Acc:NP_957188]	zgc:77614
-1	38341757	8	ENSDARG00000068248	38342404	ENSDART00000098598				LOC100008004
1	38523570	8	ENSDARG00000000966	38597653	ENSDART00000001092	GO:0003677	DNA binding	Novel protein similar to mouse silencing mediator of retinoic acid and thyroid hormone receptor (SMRT) (Fragment). [Source:Uniprot/SPTREMBL;Acc:Q8QFM0]	ncor2
1	38523570	8	ENSDARG00000000966	38597653	ENSDART00000001092	GO:0004872	receptor activity	Novel protein similar to mouse silencing mediator of retinoic acid and thyroid hormone receptor (SMRT) (Fragment). [Source:Uniprot/SPTREMBL;Acc:Q8QFM0]	ncor2
1	38523570	8	ENSDARG00000000966	38597653	ENSDART00000001092	GO:0005634	nucleus	Novel protein similar to mouse silencing mediator of retinoic acid and thyroid hormone receptor (SMRT) (Fragment). [Source:Uniprot/SPTREMBL;Acc:Q8QFM0]	ncor2
1	38523570	8	ENSDARG00000000966	38597653	ENSDART00000001092	GO:0045449	regulation of transcription	Novel protein similar to mouse silencing mediator of retinoic acid and thyroid hormone receptor (SMRT) (Fragment). [Source:Uniprot/SPTREMBL;Acc:Q8QFM0]	ncor2
-1	38616004	8	ENSDARG00000023484	38638599	ENSDART00000038566			hypothetical protein LOC368489 [Source:RefSeq_peptide;Acc:NP_001007032]	si:rp71-71m17.1
1	38746906	8	ENSDARG00000029865	38794760	ENSDART00000048819	GO:0005515	protein binding	hypothetical protein LOC447938 [Source:RefSeq_peptide;Acc:NP_001004676]	zgc:101844
1	38746906	8	ENSDARG00000029865	38794760	ENSDART00000048819	GO:0005575	cellular_component	hypothetical protein LOC447938 [Source:RefSeq_peptide;Acc:NP_001004676]	zgc:101844
1	38746906	8	ENSDARG00000029865	38794760	ENSDART00000048819	GO:0007165	signal transduction	hypothetical protein LOC447938 [Source:RefSeq_peptide;Acc:NP_001004676]	zgc:101844
1	38746906	8	ENSDARG00000029865	38794760	ENSDART00000079873			hypothetical protein LOC447938 [Source:RefSeq_peptide;Acc:NP_001004676]	zgc:101844
1	38801304	8	ENSDARG00000026229	38804737	ENSDART00000038741	GO:0005786	signal recognition particle, endoplasmic reticulum targeting	prion protein [Source:RefSeq_peptide;Acc:NP_991149]	prnp
1	38801304	8	ENSDARG00000026229	38804737	ENSDART00000038741	GO:0009968	negative regulation of signal transduction	prion protein [Source:RefSeq_peptide;Acc:NP_991149]	prnp
1	38823504	8	ENSDARG00000068244	38825527	ENSDART00000098588
-1	38844705	8	ENSDARG00000041750	38868022	ENSDART00000061196	GO:0003674	molecular_function	hypothetical protein LOC571995 [Source:RefSeq_peptide;Acc:NP_001032794]	zgc:123269
-1	38844705	8	ENSDARG00000041750	38868022	ENSDART00000061196	GO:0005575	cellular_component	hypothetical protein LOC571995 [Source:RefSeq_peptide;Acc:NP_001032794]	zgc:123269
-1	38844705	8	ENSDARG00000041750	38868022	ENSDART00000061196	GO:0008150	biological_process	hypothetical protein LOC571995 [Source:RefSeq_peptide;Acc:NP_001032794]	zgc:123269
-1	39017675	8	ENSDARG00000053452	39022767	ENSDART00000075491	GO:0004526	ribonuclease P activity	Ribonuclease P/MRP protein subunit POP5 (EC 3.1.26.5). [Source:Uniprot/SWISSPROT;Acc:Q5BJI6]	pop5
-1	39017675	8	ENSDARG00000053452	39022767	ENSDART00000075491	GO:0004540	ribonuclease activity	Ribonuclease P/MRP protein subunit POP5 (EC 3.1.26.5). [Source:Uniprot/SWISSPROT;Acc:Q5BJI6]	pop5
-1	39017675	8	ENSDARG00000053452	39022767	ENSDART00000075491	GO:0008033	tRNA processing	Ribonuclease P/MRP protein subunit POP5 (EC 3.1.26.5). [Source:Uniprot/SWISSPROT;Acc:Q5BJI6]	pop5
-1	39017675	8	ENSDARG00000053452	39022767	ENSDART00000075491	GO:0016787	hydrolase activity	Ribonuclease P/MRP protein subunit POP5 (EC 3.1.26.5). [Source:Uniprot/SWISSPROT;Acc:Q5BJI6]	pop5
1	39065228	8	ENSDARG00000005648	39086382	ENSDART00000061155			olfactomedin-like 2A [Source:RefSeq_peptide;Acc:NP_872293]	OLFML2A
1	39065228	8	ENSDARG00000005648	39086382	ENSDART00000084439			olfactomedin-like 2A [Source:RefSeq_peptide;Acc:NP_872293]	OLFML2A
1	39197411	8	ENSDARG00000041720	39206207	ENSDART00000061146	GO:0005856	cytoskeleton	actin related protein 2/3 complex, subunit 5-like [Source:RefSeq_peptide;Acc:NP_956872]	arpc5l
1	39197411	8	ENSDARG00000041720	39206207	ENSDART00000061146	GO:0030833	regulation of actin filament polymerization	actin related protein 2/3 complex, subunit 5-like [Source:RefSeq_peptide;Acc:NP_956872]	arpc5l
1	39197411	8	ENSDARG00000041720	39206207	ENSDART00000061144	GO:0005856	cytoskeleton	actin related protein 2/3 complex, subunit 5-like [Source:RefSeq_peptide;Acc:NP_956872]	arpc5l
1	39197411	8	ENSDARG00000041720	39206207	ENSDART00000061144	GO:0030833	regulation of actin filament polymerization	actin related protein 2/3 complex, subunit 5-like [Source:RefSeq_peptide;Acc:NP_956872]	arpc5l
-1	39211886	8	ENSDARG00000008979	39262543	ENSDART00000019858	GO:0003674	molecular_function	hypothetical protein LOC393811 [Source:RefSeq_peptide;Acc:NP_957132]	zgc:63688
-1	39211886	8	ENSDARG00000008979	39262543	ENSDART00000019858	GO:0005575	cellular_component	hypothetical protein LOC393811 [Source:RefSeq_peptide;Acc:NP_957132]	zgc:63688
-1	39211886	8	ENSDARG00000008979	39262543	ENSDART00000019858	GO:0008150	biological_process	hypothetical protein LOC393811 [Source:RefSeq_peptide;Acc:NP_957132]	zgc:63688
-1	39211886	8	ENSDARG00000008979	39262543	ENSDART00000098578			hypothetical protein LOC393811 [Source:RefSeq_peptide;Acc:NP_957132]	zgc:63688
1	39448239	8	ENSDARG00000068237	39448670	ENSDART00000098576
-1	39822212	8	ENSDARG00000068236	39822993	ENSDART00000098574
-1	39828461	8	ENSDARG00000068234	39831467	ENSDART00000098573				LOC100003064
-1	39828461	8	ENSDARG00000068234	39831467	ENSDART00000098570				LOC100003064
-1	39860820	8	ENSDARG00000016545	39909825	ENSDART00000098567			hypothetical protein LOC562075 [Source:RefSeq_peptide;Acc:NP_001073466]	zgc:154046
-1	39860820	8	ENSDARG00000016545	39909825	ENSDART00000040021	GO:0003674	molecular_function	hypothetical protein LOC562075 [Source:RefSeq_peptide;Acc:NP_001073466]	zgc:154046
-1	39860820	8	ENSDARG00000016545	39909825	ENSDART00000040021	GO:0005575	cellular_component	hypothetical protein LOC562075 [Source:RefSeq_peptide;Acc:NP_001073466]	zgc:154046
-1	39860820	8	ENSDARG00000016545	39909825	ENSDART00000040021	GO:0008150	biological_process	hypothetical protein LOC562075 [Source:RefSeq_peptide;Acc:NP_001073466]	zgc:154046
1	39910716	8	ENSDARG00000060124	39915349	ENSDART00000084417				LOC562144
1	39932076	8	ENSDARG00000032535	39943143	ENSDART00000040804	GO:0003674	molecular_function	hypothetical protein LOC550393 [Source:RefSeq_peptide;Acc:NP_001017698]	zgc:112438
1	39932076	8	ENSDARG00000032535	39943143	ENSDART00000040804	GO:0005575	cellular_component	hypothetical protein LOC550393 [Source:RefSeq_peptide;Acc:NP_001017698]	zgc:112438
1	39932076	8	ENSDARG00000032535	39943143	ENSDART00000040804	GO:0008150	biological_process	hypothetical protein LOC550393 [Source:RefSeq_peptide;Acc:NP_001017698]	zgc:112438
1	39968789	8	ENSDARG00000010933	40012669	ENSDART00000011078			Voltage-dependent L-type calcium channel subunit alpha-1F (Voltage- gated calcium channel subunit alpha Cav1.4). [Source:Uniprot/SWISSPROT;Acc:O60840]	CACNA1F (2 of 2)
-1	40037705	8	ENSDARG00000006901	40043046	ENSDART00000025875				LOC567630
-1	40131076	8	ENSDARG00000006137	40135157	ENSDART00000016225	GO:0005739	mitochondrion	Steroidogenic acute regulatory protein, mitochondrial precursor (StAR) (StARD1). [Source:Uniprot/SWISSPROT;Acc:Q9DG10]	star
-1	40131076	8	ENSDARG00000006137	40135157	ENSDART00000016225	GO:0006694	steroid biosynthetic process	Steroidogenic acute regulatory protein, mitochondrial precursor (StAR) (StARD1). [Source:Uniprot/SWISSPROT;Acc:Q9DG10]	star
-1	40131076	8	ENSDARG00000006137	40135157	ENSDART00000016225	GO:0006700	C21-steroid hormone biosynthetic process	Steroidogenic acute regulatory protein, mitochondrial precursor (StAR) (StARD1). [Source:Uniprot/SWISSPROT;Acc:Q9DG10]	star
-1	40131076	8	ENSDARG00000006137	40135157	ENSDART00000016225	GO:0006810	transport	Steroidogenic acute regulatory protein, mitochondrial precursor (StAR) (StARD1). [Source:Uniprot/SWISSPROT;Acc:Q9DG10]	star
-1	40131076	8	ENSDARG00000006137	40135157	ENSDART00000016225	GO:0008289	lipid binding	Steroidogenic acute regulatory protein, mitochondrial precursor (StAR) (StARD1). [Source:Uniprot/SWISSPROT;Acc:Q9DG10]	star
-1	40131076	8	ENSDARG00000006137	40135157	ENSDART00000016225	GO:0015485	cholesterol binding	Steroidogenic acute regulatory protein, mitochondrial precursor (StAR) (StARD1). [Source:Uniprot/SWISSPROT;Acc:Q9DG10]	star
-1	40131076	8	ENSDARG00000006137	40135157	ENSDART00000016225	GO:0017127	cholesterol transporter activity	Steroidogenic acute regulatory protein, mitochondrial precursor (StAR) (StARD1). [Source:Uniprot/SWISSPROT;Acc:Q9DG10]	star
-1	40230237	8	ENSDARG00000043177	40235278	ENSDART00000063392	GO:0003674	molecular_function	hypothetical protein LOC445157 [Source:RefSeq_peptide;Acc:NP_001003551]	zgc:101136
-1	40230237	8	ENSDARG00000043177	40235278	ENSDART00000063392	GO:0016071	mRNA metabolic process	hypothetical protein LOC445157 [Source:RefSeq_peptide;Acc:NP_001003551]	zgc:101136
-1	40230237	8	ENSDARG00000043177	40235278	ENSDART00000063392	GO:0030529	ribonucleoprotein complex	hypothetical protein LOC445157 [Source:RefSeq_peptide;Acc:NP_001003551]	zgc:101136
1	40243611	8	ENSDARG00000043179	40248595	ENSDART00000063396				LOC100001980
1	40261487	8	ENSDARG00000017983	40281750	ENSDART00000026831			LOC553388 protein (Fragment). [Source:Uniprot/SPTREMBL;Acc:Q566V5]	Q566V5_DANRE
-1	40333484	8	ENSDARG00000062853	40334493	ENSDART00000091304
-1	40371297	8	ENSDARG00000044069	40374583	ENSDART00000060730			Novel protein similar to MHC class II alpha chain (Fragment). [Source:Uniprot/SPTREMBL;Acc:Q8MGS1]	si:busm1-37i06.1
-1	40371297	8	ENSDARG00000044069	40374583	ENSDART00000064697	GO:0006955	immune response	Novel protein similar to MHC class II alpha chain (Fragment). [Source:Uniprot/SPTREMBL;Acc:Q8MGS1]	si:busm1-37i06.1
-1	40371297	8	ENSDARG00000044069	40374583	ENSDART00000064697	GO:0016020	membrane	Novel protein similar to MHC class II alpha chain (Fragment). [Source:Uniprot/SPTREMBL;Acc:Q8MGS1]	si:busm1-37i06.1
-1	40371297	8	ENSDARG00000044069	40374583	ENSDART00000006898			Novel protein similar to MHC class II alpha chain (Fragment). [Source:Uniprot/SPTREMBL;Acc:Q8MGS1]	si:busm1-37i06.1
1	40385496	8	ENSDARG00000016227	40388664	ENSDART00000098541				LOC568550
1	40385496	8	ENSDARG00000016227	40388664	ENSDART00000016845				LOC568550
1	40385496	8	ENSDARG00000016227	40388664	ENSDART00000098537				LOC568550
-1	40386200	8	ENSDARG00000016056	40409628	ENSDART00000003130			hypothetical protein LOC550603 [Source:RefSeq_peptide;Acc:NP_001017904]	zgc:113060
-1	40386200	8	ENSDARG00000016056	40409628	ENSDART00000018275	GO:0003674	molecular_function	hypothetical protein LOC550603 [Source:RefSeq_peptide;Acc:NP_001017904]	zgc:113060
-1	40386200	8	ENSDARG00000016056	40409628	ENSDART00000018275	GO:0008150	biological_process	hypothetical protein LOC550603 [Source:RefSeq_peptide;Acc:NP_001017904]	zgc:113060
-1	40430501	8	ENSDARG00000053345	40431771	ENSDART00000075381				LOC100004002
-1	40595663	8	ENSDARG00000053344	40627087	ENSDART00000075372	GO:0004930	G-protein coupled receptor activity	hypothetical protein LOC494058 [Source:RefSeq_peptide;Acc:NP_001008601]	zgc:103546
-1	40595663	8	ENSDARG00000053344	40627087	ENSDART00000075372	GO:0016020	membrane	hypothetical protein LOC494058 [Source:RefSeq_peptide;Acc:NP_001008601]	zgc:103546
-1	40595663	8	ENSDARG00000053344	40627087	ENSDART00000098530			hypothetical protein LOC494058 [Source:RefSeq_peptide;Acc:NP_001008601]	zgc:103546
-1	40722298	8	ENSDARG00000001154	40784157	ENSDART00000001313			Novel protein similar to chicken and human RIM binding protein 2 (KIAA0318) (Fragment). [Source:Uniprot/SPTREMBL;Acc:Q7SZY5]	si:ch211-255f14.1
-1	40820818	8	ENSDARG00000065255	40820935	ENSDART00000094924			5S ribosomal RNA [Source: RFAM 8.0]	5S_rRNA
-1	41031383	8	ENSDARG00000068217	41043331	ENSDART00000098525			Syntaxin-2 (Epimorphin). [Source:Uniprot/SWISSPROT;Acc:P32856]	STX2
-1	41044671	8	ENSDARG00000041699	41060450	ENSDART00000061118			Piwi-like protein 1. [Source:Uniprot/SWISSPROT;Acc:Q8UVX0]	piwil1
-1	41044671	8	ENSDARG00000041699	41060450	ENSDART00000061115	GO:0005654	nucleoplasm	Piwi-like protein 1. [Source:Uniprot/SWISSPROT;Acc:Q8UVX0]	piwil1
-1	41044671	8	ENSDARG00000041699	41060450	ENSDART00000061115	GO:0009653	anatomical structure morphogenesis	Piwi-like protein 1. [Source:Uniprot/SWISSPROT;Acc:Q8UVX0]	piwil1
-1	41044671	8	ENSDARG00000041699	41060450	ENSDART00000061115	GO:0030718	germ-line stem cell maintenance	Piwi-like protein 1. [Source:Uniprot/SWISSPROT;Acc:Q8UVX0]	piwil1
-1	41117507	8	ENSDARG00000068213	41119249	ENSDART00000098520			Frizzled homolog 10. [Source:Uniprot/SPTREMBL;Acc:Q90WM3]	fzd10
1	41186801	8	ENSDARG00000041713	41188301	ENSDART00000044359			Novel protein similar to MHC class II alpha chain (Fragment). [Source:Uniprot/SPTREMBL;Acc:Q95H91]	si:busm1-37i06.9
1	41196228	8	ENSDARG00000041709	41197172	ENSDART00000061132			Novel protein similar to MHC class II alpha chain (Fragment). [Source:Uniprot/SPTREMBL;Acc:Q95HJ5]	si:busm1-228j01.5
1	41196228	8	ENSDARG00000041709	41197172	ENSDART00000000002			Novel protein similar to MHC class II alpha chain (Fragment). [Source:Uniprot/SPTREMBL;Acc:Q95HJ5]	si:busm1-228j01.5
-1	41202121	8	ENSDARG00000032303	41207267	ENSDART00000098508			hypothetical protein LOC368846 [Source:RefSeq_peptide;Acc:NP_001001595]	zgc:123114
-1	41202121	8	ENSDARG00000032303	41207267	ENSDART00000061125	GO:0006955	immune response	hypothetical protein LOC368846 [Source:RefSeq_peptide;Acc:NP_001001595]	zgc:123114
-1	41202121	8	ENSDARG00000032303	41207267	ENSDART00000061125	GO:0016020	membrane	hypothetical protein LOC368846 [Source:RefSeq_peptide;Acc:NP_001001595]	zgc:123114
-1	41202121	8	ENSDARG00000032303	41207267	ENSDART00000061136			hypothetical protein LOC368846 [Source:RefSeq_peptide;Acc:NP_001001595]	zgc:123114
-1	41202121	8	ENSDARG00000032303	41207267	ENSDART00000098505			hypothetical protein LOC368846 [Source:RefSeq_peptide;Acc:NP_001001595]	zgc:123114
-1	41202121	8	ENSDARG00000032303	41207267	ENSDART00000075336	GO:0003674	molecular_function	hypothetical protein LOC368846 [Source:RefSeq_peptide;Acc:NP_001001595]	zgc:123114
-1	41202121	8	ENSDARG00000032303	41207267	ENSDART00000075336	GO:0006955	immune response	hypothetical protein LOC368846 [Source:RefSeq_peptide;Acc:NP_001001595]	zgc:123114
-1	41202121	8	ENSDARG00000032303	41207267	ENSDART00000075336	GO:0016020	membrane	hypothetical protein LOC368846 [Source:RefSeq_peptide;Acc:NP_001001595]	zgc:123114
-1	41202121	8	ENSDARG00000032303	41207267	ENSDART00000046999			hypothetical protein LOC368846 [Source:RefSeq_peptide;Acc:NP_001001595]	zgc:123114
-1	41202121	8	ENSDARG00000032303	41207267	ENSDART00000098502			hypothetical protein LOC368846 [Source:RefSeq_peptide;Acc:NP_001001595]	zgc:123114
-1	41223450	8	ENSDARG00000002597	41241127	ENSDART00000040287	GO:0000166	nucleotide binding	hypothetical protein LOC327625 [Source:RefSeq_peptide;Acc:NP_956133]	zgc:55855
-1	41223450	8	ENSDARG00000002597	41241127	ENSDART00000040287	GO:0003676	nucleic acid binding	hypothetical protein LOC327625 [Source:RefSeq_peptide;Acc:NP_956133]	zgc:55855
-1	41223450	8	ENSDARG00000002597	41241127	ENSDART00000040287	GO:0003723	RNA binding	hypothetical protein LOC327625 [Source:RefSeq_peptide;Acc:NP_956133]	zgc:55855
-1	41223450	8	ENSDARG00000002597	41241127	ENSDART00000040287	GO:0005575	cellular_component	hypothetical protein LOC327625 [Source:RefSeq_peptide;Acc:NP_956133]	zgc:55855
-1	41223450	8	ENSDARG00000002597	41241127	ENSDART00000004546			hypothetical protein LOC327625 [Source:RefSeq_peptide;Acc:NP_956133]	zgc:55855
-1	41247006	8	ENSDARG00000060065	41280891	ENSDART00000084230			hypothetical protein LOC570789 [Source:RefSeq_peptide;Acc:NP_001075950]	zgc:158399
-1	41247006	8	ENSDARG00000060065	41280891	ENSDART00000084232			hypothetical protein LOC570789 [Source:RefSeq_peptide;Acc:NP_001075950]	zgc:158399
-1	41247006	8	ENSDARG00000060065	41280891	ENSDART00000084241	GO:0003674	molecular_function	hypothetical protein LOC570789 [Source:RefSeq_peptide;Acc:NP_001075950]	zgc:158399
-1	41247006	8	ENSDARG00000060065	41280891	ENSDART00000084241	GO:0005575	cellular_component	hypothetical protein LOC570789 [Source:RefSeq_peptide;Acc:NP_001075950]	zgc:158399
-1	41247006	8	ENSDARG00000060065	41280891	ENSDART00000084241	GO:0008150	biological_process	hypothetical protein LOC570789 [Source:RefSeq_peptide;Acc:NP_001075950]	zgc:158399
1	41550792	8	ENSDARG00000068201	41552015	ENSDART00000075854
1	41550792	8	ENSDARG00000068201	41552015	ENSDART00000060987
1	41685852	8	ENSDARG00000015382	41697646	ENSDART00000014802	GO:0019904	protein domain specific binding	14-3-3 protein beta/alpha-2. [Source:Uniprot/SWISSPROT;Acc:Q7T356]	ywhab2
1	41704883	8	ENSDARG00000066509	41705047	ENSDART00000096156			U1 spliceosomal RNA [Source: RFAM 8.0]	U1
-1	41736953	8	ENSDARG00000007323	41750721	ENSDART00000015193	GO:0005575	cellular_component	Charged multivesicular body protein 4c (Chromatin-modifying protein 4c) (CHMP4c). [Source:Uniprot/SWISSPROT;Acc:Q6IQ73]	chmp4b
-1	41736953	8	ENSDARG00000007323	41750721	ENSDART00000015193	GO:0006810	transport	Charged multivesicular body protein 4c (Chromatin-modifying protein 4c) (CHMP4c). [Source:Uniprot/SWISSPROT;Acc:Q6IQ73]	chmp4b
-1	41736953	8	ENSDARG00000007323	41750721	ENSDART00000015193	GO:0015031	protein transport	Charged multivesicular body protein 4c (Chromatin-modifying protein 4c) (CHMP4c). [Source:Uniprot/SWISSPROT;Acc:Q6IQ73]	chmp4b
-1	41736953	8	ENSDARG00000007323	41750721	ENSDART00000098485			Charged multivesicular body protein 4c (Chromatin-modifying protein 4c) (CHMP4c). [Source:Uniprot/SWISSPROT;Acc:Q6IQ73]	chmp4b
-1	41753698	8	ENSDARG00000038300	41764885	ENSDART00000055861	GO:0005515	protein binding	hypothetical protein LOC334203 [Source:RefSeq_peptide;Acc:NP_001025239]	zgc:114043
-1	41753698	8	ENSDARG00000038300	41764885	ENSDART00000055861	GO:0006829	zinc ion transport	hypothetical protein LOC334203 [Source:RefSeq_peptide;Acc:NP_001025239]	zgc:114043
-1	41753698	8	ENSDARG00000038300	41764885	ENSDART00000055861	GO:0008270	zinc ion binding	hypothetical protein LOC334203 [Source:RefSeq_peptide;Acc:NP_001025239]	zgc:114043
-1	41753698	8	ENSDARG00000038300	41764885	ENSDART00000055861	GO:0046872	metal ion binding	hypothetical protein LOC334203 [Source:RefSeq_peptide;Acc:NP_001025239]	zgc:114043
1	41775196	8	ENSDARG00000008461	41793931	ENSDART00000026592	GO:0005488	binding	anaphase promoting complex subunit 5 [Source:RefSeq_peptide;Acc:NP_955916]	anapc5
1	41775196	8	ENSDARG00000008461	41793931	ENSDART00000026592	GO:0005575	cellular_component	anaphase promoting complex subunit 5 [Source:RefSeq_peptide;Acc:NP_955916]	anapc5
1	41775196	8	ENSDARG00000008461	41793931	ENSDART00000026592	GO:0008150	biological_process	anaphase promoting complex subunit 5 [Source:RefSeq_peptide;Acc:NP_955916]	anapc5
1	41797245	8	ENSDARG00000013302	41802687	ENSDART00000005118	GO:0004601	peroxidase activity	hypothetical protein LOC393191 [Source:RefSeq_peptide;Acc:NP_956516]	zgc:56280
1	41797245	8	ENSDARG00000013302	41802687	ENSDART00000005118	GO:0004602	glutathione peroxidase activity	hypothetical protein LOC393191 [Source:RefSeq_peptide;Acc:NP_956516]	zgc:56280
1	41797245	8	ENSDARG00000013302	41802687	ENSDART00000005118	GO:0005783	endoplasmic reticulum	hypothetical protein LOC393191 [Source:RefSeq_peptide;Acc:NP_956516]	zgc:56280
1	41797245	8	ENSDARG00000013302	41802687	ENSDART00000005118	GO:0006979	response to oxidative stress	hypothetical protein LOC393191 [Source:RefSeq_peptide;Acc:NP_956516]	zgc:56280
1	41797245	8	ENSDARG00000013302	41802687	ENSDART00000005118	GO:0016491	oxidoreductase activity	hypothetical protein LOC393191 [Source:RefSeq_peptide;Acc:NP_956516]	zgc:56280
-1	41972622	8	ENSDARG00000030562	41990042	ENSDART00000045080			Chromaffin granule amine transporter (Vesicular amine transporter 1) (VAT1) (Solute carrier family 18 member 1). [Source:Uniprot/SWISSPROT;Acc:P54219]	SLC18A1
-1	41972622	8	ENSDARG00000030562	41990042	ENSDART00000013613			Chromaffin granule amine transporter (Vesicular amine transporter 1) (VAT1) (Solute carrier family 18 member 1). [Source:Uniprot/SWISSPROT;Acc:P54219]	SLC18A1
-1	42049758	8	ENSDARG00000009212	42055131	ENSDART00000025620	GO:0003755	peptidyl-prolyl cis-trans isomerase activity	2-peptidylprolyl isomerase A [Source:RefSeq_peptide;Acc:NP_997923]	ppia
-1	42049758	8	ENSDARG00000009212	42055131	ENSDART00000025620	GO:0006457	protein folding	2-peptidylprolyl isomerase A [Source:RefSeq_peptide;Acc:NP_997923]	ppia
-1	42049758	8	ENSDARG00000009212	42055131	ENSDART00000025620	GO:0016853	isomerase activity	2-peptidylprolyl isomerase A [Source:RefSeq_peptide;Acc:NP_997923]	ppia
-1	42060123	8	ENSDARG00000034270	42123631	ENSDART00000022242			Ogdh protein. [Source:Uniprot/SPTREMBL;Acc:Q6PBQ6]	ogdh
-1	42060123	8	ENSDARG00000034270	42123631	ENSDART00000013485			Ogdh protein. [Source:Uniprot/SPTREMBL;Acc:Q6PBQ6]	ogdh
-1	42060123	8	ENSDARG00000034270	42123631	ENSDART00000046064			Ogdh protein. [Source:Uniprot/SPTREMBL;Acc:Q6PBQ6]	ogdh
-1	42135455	8	ENSDARG00000010070	42223869	ENSDART00000040066	GO:0004222	metalloendopeptidase activity	hypothetical protein LOC447940 [Source:RefSeq_peptide;Acc:NP_001004678]	zgc:101824
-1	42135455	8	ENSDARG00000010070	42223869	ENSDART00000040066	GO:0006508	proteolysis	hypothetical protein LOC447940 [Source:RefSeq_peptide;Acc:NP_001004678]	zgc:101824
1	42226646	8	ENSDARG00000041576	42236630	ENSDART00000060955	GO:0005575	cellular_component	hypothetical protein LOC550541 [Source:RefSeq_peptide;Acc:NP_001017843]	zgc:110174
1	42226646	8	ENSDARG00000041576	42236630	ENSDART00000060955	GO:0008150	biological_process	hypothetical protein LOC550541 [Source:RefSeq_peptide;Acc:NP_001017843]	zgc:110174
1	42226646	8	ENSDARG00000041576	42236630	ENSDART00000060955	GO:0016787	hydrolase activity	hypothetical protein LOC550541 [Source:RefSeq_peptide;Acc:NP_001017843]	zgc:110174
-1	42245795	8	ENSDARG00000060029	42289494	ENSDART00000084131	GO:0003674	molecular_function	Retinoic acid-induced protein 16-like (RAI16-like protein). [Source:Uniprot/SWISSPROT;Acc:A0JPF5]	zgc:153945
-1	42245795	8	ENSDARG00000060029	42289494	ENSDART00000084131	GO:0005575	cellular_component	Retinoic acid-induced protein 16-like (RAI16-like protein). [Source:Uniprot/SWISSPROT;Acc:A0JPF5]	zgc:153945
-1	42245795	8	ENSDARG00000060029	42289494	ENSDART00000084131	GO:0008150	biological_process	Retinoic acid-induced protein 16-like (RAI16-like protein). [Source:Uniprot/SWISSPROT;Acc:A0JPF5]	zgc:153945
-1	42342220	8	ENSDARG00000068190	42344186	ENSDART00000098452				LOC569452
-1	42342220	8	ENSDARG00000068190	42344186	ENSDART00000078146				LOC569452
-1	42342220	8	ENSDARG00000068190	42344186	ENSDART00000098449				LOC569452
-1	42342220	8	ENSDARG00000068190	42344186	ENSDART00000060929				LOC569452
-1	42361860	8	ENSDARG00000053196	42605872	ENSDART00000075189	GO:0016773	phosphotransferase activity, alcohol group as acceptor	FK506 binding protein 12-rapamycin associated protein 1 [Source:RefSeq_peptide;Acc:NP_001070679]	frap1
-1	42361860	8	ENSDARG00000053196	42605872	ENSDART00000024210			FK506 binding protein 12-rapamycin associated protein 1 [Source:RefSeq_peptide;Acc:NP_001070679]	frap1
1	42501886	8	ENSDARG00000027582	42505279	ENSDART00000038790	GO:0005102	receptor binding	hypothetical protein LOC450053 [Source:RefSeq_peptide;Acc:NP_001006073]	zgc:101687
1	42501886	8	ENSDARG00000027582	42505279	ENSDART00000038790	GO:0005575	cellular_component	hypothetical protein LOC450053 [Source:RefSeq_peptide;Acc:NP_001006073]	zgc:101687
1	42501886	8	ENSDARG00000027582	42505279	ENSDART00000038790	GO:0007165	signal transduction	hypothetical protein LOC450053 [Source:RefSeq_peptide;Acc:NP_001006073]	zgc:101687
-1	42637338	8	ENSDARG00000010316	42670043	ENSDART00000023780	GO:0000166	nucleotide binding	glutaminyl-tRNA synthetase [Source:RefSeq_peptide;Acc:NP_957507]	qars
-1	42637338	8	ENSDARG00000010316	42670043	ENSDART00000023780	GO:0004812	aminoacyl-tRNA ligase activity	glutaminyl-tRNA synthetase [Source:RefSeq_peptide;Acc:NP_957507]	qars
-1	42637338	8	ENSDARG00000010316	42670043	ENSDART00000023780	GO:0004818	glutamate-tRNA ligase activity	glutaminyl-tRNA synthetase [Source:RefSeq_peptide;Acc:NP_957507]	qars
-1	42637338	8	ENSDARG00000010316	42670043	ENSDART00000023780	GO:0004819	glutamine-tRNA ligase activity	glutaminyl-tRNA synthetase [Source:RefSeq_peptide;Acc:NP_957507]	qars
-1	42637338	8	ENSDARG00000010316	42670043	ENSDART00000023780	GO:0005524	ATP binding	glutaminyl-tRNA synthetase [Source:RefSeq_peptide;Acc:NP_957507]	qars
-1	42637338	8	ENSDARG00000010316	42670043	ENSDART00000023780	GO:0006418	tRNA aminoacylation for protein translation	glutaminyl-tRNA synthetase [Source:RefSeq_peptide;Acc:NP_957507]	qars
-1	42637338	8	ENSDARG00000010316	42670043	ENSDART00000023780	GO:0006424	glutamyl-tRNA aminoacylation	glutaminyl-tRNA synthetase [Source:RefSeq_peptide;Acc:NP_957507]	qars
-1	42637338	8	ENSDARG00000010316	42670043	ENSDART00000023780	GO:0016874	ligase activity	glutaminyl-tRNA synthetase [Source:RefSeq_peptide;Acc:NP_957507]	qars
-1	42637338	8	ENSDARG00000010316	42670043	ENSDART00000060919			glutaminyl-tRNA synthetase [Source:RefSeq_peptide;Acc:NP_957507]	qars
1	42670584	8	ENSDARG00000060002	42690161	ENSDART00000084081			Hypothetical protein (Fragment). [Source:Uniprot/SPTREMBL;Acc:Q0P4B1]	Q0P4B1_DANRE
-1	42783076	8	ENSDARG00000028275	42792754	ENSDART00000038924	GO:0005737	cytoplasm	Cytosolic sulfotransferase 1 (EC 2.8.2.-) (SULT1 ST1). [Source:Uniprot/SWISSPROT;Acc:Q6PH37]	sult1st1
-1	42783076	8	ENSDARG00000028275	42792754	ENSDART00000038924	GO:0006805	xenobiotic metabolic process	Cytosolic sulfotransferase 1 (EC 2.8.2.-) (SULT1 ST1). [Source:Uniprot/SWISSPROT;Acc:Q6PH37]	sult1st1
-1	42783076	8	ENSDARG00000028275	42792754	ENSDART00000038924	GO:0008146	sulfotransferase activity	Cytosolic sulfotransferase 1 (EC 2.8.2.-) (SULT1 ST1). [Source:Uniprot/SWISSPROT;Acc:Q6PH37]	sult1st1
-1	42783076	8	ENSDARG00000028275	42792754	ENSDART00000038924	GO:0016740	transferase activity	Cytosolic sulfotransferase 1 (EC 2.8.2.-) (SULT1 ST1). [Source:Uniprot/SWISSPROT;Acc:Q6PH37]	sult1st1
-1	42797934	8	ENSDARG00000041540	42808955	ENSDART00000030482	GO:0005737	cytoplasm	Cytosolic sulfotransferase 2 (EC 2.8.2.-) (SULT1 ST2). [Source:Uniprot/SWISSPROT;Acc:Q7ZUS4]	sult1st2
-1	42797934	8	ENSDARG00000041540	42808955	ENSDART00000030482	GO:0006805	xenobiotic metabolic process	Cytosolic sulfotransferase 2 (EC 2.8.2.-) (SULT1 ST2). [Source:Uniprot/SWISSPROT;Acc:Q7ZUS4]	sult1st2
-1	42797934	8	ENSDARG00000041540	42808955	ENSDART00000030482	GO:0008146	sulfotransferase activity	Cytosolic sulfotransferase 2 (EC 2.8.2.-) (SULT1 ST2). [Source:Uniprot/SWISSPROT;Acc:Q7ZUS4]	sult1st2
-1	42797934	8	ENSDARG00000041540	42808955	ENSDART00000030482	GO:0016740	transferase activity	Cytosolic sulfotransferase 2 (EC 2.8.2.-) (SULT1 ST2). [Source:Uniprot/SWISSPROT;Acc:Q7ZUS4]	sult1st2
-1	42797934	8	ENSDARG00000041540	42808955	ENSDART00000014240			Cytosolic sulfotransferase 2 (EC 2.8.2.-) (SULT1 ST2). [Source:Uniprot/SWISSPROT;Acc:Q7ZUS4]	sult1st2
1	42821111	8	ENSDARG00000041537	42822829	ENSDART00000060895
1	42821111	8	ENSDARG00000041537	42822829	ENSDART00000098420
1	42837531	8	ENSDARG00000041535	42838747	ENSDART00000060893				LOC566030
-1	42843315	8	ENSDARG00000018361	42856281	ENSDART00000030470	GO:0005737	cytoplasm	Cytosolic sulfotransferase 3 (EC 2.8.2.-) (SULT1 ST3). [Source:Uniprot/SWISSPROT;Acc:Q7T2V2]	sult1st3
-1	42843315	8	ENSDARG00000018361	42856281	ENSDART00000030470	GO:0006805	xenobiotic metabolic process	Cytosolic sulfotransferase 3 (EC 2.8.2.-) (SULT1 ST3). [Source:Uniprot/SWISSPROT;Acc:Q7T2V2]	sult1st3
-1	42843315	8	ENSDARG00000018361	42856281	ENSDART00000030470	GO:0008146	sulfotransferase activity	Cytosolic sulfotransferase 3 (EC 2.8.2.-) (SULT1 ST3). [Source:Uniprot/SWISSPROT;Acc:Q7T2V2]	sult1st3
-1	42843315	8	ENSDARG00000018361	42856281	ENSDART00000030470	GO:0016740	transferase activity	Cytosolic sulfotransferase 3 (EC 2.8.2.-) (SULT1 ST3). [Source:Uniprot/SWISSPROT;Acc:Q7T2V2]	sult1st3
1	42871576	8	ENSDARG00000053135	42881734	ENSDART00000075125			taste receptor, type 1, member 2a [Source:RefSeq_peptide;Acc:NP_001034920]	NP_001034920.1
1	42894600	8	ENSDARG00000059397	42898053	ENSDART00000082509			Taste receptor, type 1, member 2b (Fragment). [Source:Uniprot/SPTREMBL;Acc:Q2MHL0]	Q2MHL0_DANRE
1	42919463	8	ENSDARG00000068171	42920710	ENSDART00000098410	GO:0003677	DNA binding	hairy-related 3 [Source:RefSeq_peptide;Acc:NP_571155]	her3
1	42919463	8	ENSDARG00000068171	42920710	ENSDART00000098410	GO:0005634	nucleus	hairy-related 3 [Source:RefSeq_peptide;Acc:NP_571155]	her3
1	42919463	8	ENSDARG00000068171	42920710	ENSDART00000098410	GO:0006355	regulation of transcription, DNA-dependent	hairy-related 3 [Source:RefSeq_peptide;Acc:NP_571155]	her3
1	42919463	8	ENSDARG00000068171	42920710	ENSDART00000098410	GO:0030528	transcription regulator activity	hairy-related 3 [Source:RefSeq_peptide;Acc:NP_571155]	her3
1	42919463	8	ENSDARG00000068171	42920710	ENSDART00000098410	GO:0045449	regulation of transcription	hairy-related 3 [Source:RefSeq_peptide;Acc:NP_571155]	her3
1	42919463	8	ENSDARG00000068171	42920710	ENSDART00000098410	GO:0045892	negative regulation of transcription, DNA-dependent	hairy-related 3 [Source:RefSeq_peptide;Acc:NP_571155]	her3
1	42919463	8	ENSDARG00000068171	42920710	ENSDART00000098410	GO:0050768	negative regulation of neurogenesis	hairy-related 3 [Source:RefSeq_peptide;Acc:NP_571155]	her3
-1	42934181	8	ENSDARG00000059988	42983135	ENSDART00000084040				LOC564208
-1	43041156	8	ENSDARG00000018653	43166861	ENSDART00000021668			acyl-CoA thioesterase 7 [Source:RefSeq_peptide;Acc:NP_001004617]	acot7
-1	43041156	8	ENSDARG00000018653	43166861	ENSDART00000098404	GO:0003824	catalytic activity	acyl-CoA thioesterase 7 [Source:RefSeq_peptide;Acc:NP_001004617]	acot7
-1	43041156	8	ENSDARG00000018653	43166861	ENSDART00000098404	GO:0005575	cellular_component	acyl-CoA thioesterase 7 [Source:RefSeq_peptide;Acc:NP_001004617]	acot7
-1	43041156	8	ENSDARG00000018653	43166861	ENSDART00000098404	GO:0008150	biological_process	acyl-CoA thioesterase 7 [Source:RefSeq_peptide;Acc:NP_001004617]	acot7
-1	43179341	8	ENSDARG00000068168	43180630	ENSDART00000098401	GO:0005634	nucleus	hypothetical protein LOC751634 [Source:RefSeq_peptide;Acc:NP_001038818]	zgc:153398
-1	43179341	8	ENSDARG00000068168	43180630	ENSDART00000098401	GO:0030528	transcription regulator activity	hypothetical protein LOC751634 [Source:RefSeq_peptide;Acc:NP_001038818]	zgc:153398
-1	43179341	8	ENSDARG00000068168	43180630	ENSDART00000098401	GO:0045449	regulation of transcription	hypothetical protein LOC751634 [Source:RefSeq_peptide;Acc:NP_001038818]	zgc:153398
1	43355116	8	ENSDARG00000065574	43355233	ENSDART00000095236			5S ribosomal RNA [Source: RFAM 8.0]	5S_rRNA
-1	43425691	8	ENSDARG00000004757	43433863	ENSDART00000024320	GO:0003676	nucleic acid binding	Y box binding protein 1 [Source:RefSeq_peptide;Acc:NP_571695]	ybx1
-1	43425691	8	ENSDARG00000004757	43433863	ENSDART00000024320	GO:0003677	DNA binding	Y box binding protein 1 [Source:RefSeq_peptide;Acc:NP_571695]	ybx1
-1	43425691	8	ENSDARG00000004757	43433863	ENSDART00000024320	GO:0006350	transcription	Y box binding protein 1 [Source:RefSeq_peptide;Acc:NP_571695]	ybx1
-1	43425691	8	ENSDARG00000004757	43433863	ENSDART00000024320	GO:0006353	transcription termination	Y box binding protein 1 [Source:RefSeq_peptide;Acc:NP_571695]	ybx1
-1	43425691	8	ENSDARG00000004757	43433863	ENSDART00000024320	GO:0006355	regulation of transcription, DNA-dependent	Y box binding protein 1 [Source:RefSeq_peptide;Acc:NP_571695]	ybx1
-1	43425691	8	ENSDARG00000004757	43433863	ENSDART00000024320	GO:0031564	transcription antitermination	Y box binding protein 1 [Source:RefSeq_peptide;Acc:NP_571695]	ybx1
-1	43434562	8	ENSDARG00000041530	43488024	ENSDART00000060883			hypothetical protein LOC394180 [Source:RefSeq_peptide;Acc:NP_957499]	ppih
-1	43434562	8	ENSDARG00000041530	43488024	ENSDART00000060880	GO:0003755	peptidyl-prolyl cis-trans isomerase activity	hypothetical protein LOC394180 [Source:RefSeq_peptide;Acc:NP_957499]	ppih
-1	43434562	8	ENSDARG00000041530	43488024	ENSDART00000060880	GO:0005575	cellular_component	hypothetical protein LOC394180 [Source:RefSeq_peptide;Acc:NP_957499]	ppih
-1	43434562	8	ENSDARG00000041530	43488024	ENSDART00000060880	GO:0006457	protein folding	hypothetical protein LOC394180 [Source:RefSeq_peptide;Acc:NP_957499]	ppih
-1	43434562	8	ENSDARG00000041530	43488024	ENSDART00000060880	GO:0016853	isomerase activity	hypothetical protein LOC394180 [Source:RefSeq_peptide;Acc:NP_957499]	ppih
-1	43434562	8	ENSDARG00000041530	43488024	ENSDART00000075055			hypothetical protein LOC394180 [Source:RefSeq_peptide;Acc:NP_957499]	ppih
-1	43434562	8	ENSDARG00000041530	43488024	ENSDART00000060877			hypothetical protein LOC394180 [Source:RefSeq_peptide;Acc:NP_957499]	ppih
-1	43491918	8	ENSDARG00000030634	43493398	ENSDART00000040370				LOC796015
-1	43491918	8	ENSDARG00000030634	43493398	ENSDART00000078121				LOC796015
-1	43491918	8	ENSDARG00000030634	43493398	ENSDART00000049275				LOC796015
1	43503067	8	ENSDARG00000053087	43532666	ENSDART00000075068				LOC795928
-1	43601958	8	ENSDARG00000041511	43612060	ENSDART00000060853	GO:0005515	protein binding	peroxisome biogenesis factor 10 [Source:RefSeq_peptide;Acc:NP_001005994]	pex10
-1	43601958	8	ENSDARG00000041511	43612060	ENSDART00000060853	GO:0005777	peroxisome	peroxisome biogenesis factor 10 [Source:RefSeq_peptide;Acc:NP_001005994]	pex10
-1	43601958	8	ENSDARG00000041511	43612060	ENSDART00000060853	GO:0006829	zinc ion transport	peroxisome biogenesis factor 10 [Source:RefSeq_peptide;Acc:NP_001005994]	pex10
-1	43601958	8	ENSDARG00000041511	43612060	ENSDART00000060853	GO:0008270	zinc ion binding	peroxisome biogenesis factor 10 [Source:RefSeq_peptide;Acc:NP_001005994]	pex10
-1	43601958	8	ENSDARG00000041511	43612060	ENSDART00000060853	GO:0046872	metal ion binding	peroxisome biogenesis factor 10 [Source:RefSeq_peptide;Acc:NP_001005994]	pex10
-1	43927494	8	ENSDARG00000068162	43928673	ENSDART00000098382			Soluble neuropilin 2b2. [Source:Uniprot/SPTREMBL;Acc:Q6T492]	nrp2b
-1	44152516	8	ENSDARG00000011855	44181874	ENSDART00000008058			AP2-associated protein kinase 1 (EC 2.7.11.1) (Adaptor-associated kinase 1). [Source:Uniprot/SWISSPROT;Acc:Q2M2I8]	AAK1
-1	44214128	8	ENSDARG00000012747	44231175	ENSDART00000060838	GO:0003674	molecular_function	RER1 retention in endoplasmic reticulum 1 homolog [Source:RefSeq_peptide;Acc:NP_956969]	rer1
-1	44214128	8	ENSDARG00000012747	44231175	ENSDART00000060838	GO:0008150	biological_process	RER1 retention in endoplasmic reticulum 1 homolog [Source:RefSeq_peptide;Acc:NP_956969]	rer1
-1	44214128	8	ENSDARG00000012747	44231175	ENSDART00000060838	GO:0016021	integral to membrane	RER1 retention in endoplasmic reticulum 1 homolog [Source:RefSeq_peptide;Acc:NP_956969]	rer1
-1	44214128	8	ENSDARG00000012747	44231175	ENSDART00000005464	GO:0003674	molecular_function	RER1 retention in endoplasmic reticulum 1 homolog [Source:RefSeq_peptide;Acc:NP_956969]	rer1
-1	44214128	8	ENSDARG00000012747	44231175	ENSDART00000005464	GO:0008150	biological_process	RER1 retention in endoplasmic reticulum 1 homolog [Source:RefSeq_peptide;Acc:NP_956969]	rer1
-1	44214128	8	ENSDARG00000012747	44231175	ENSDART00000005464	GO:0016021	integral to membrane	RER1 retention in endoplasmic reticulum 1 homolog [Source:RefSeq_peptide;Acc:NP_956969]	rer1
-1	44238260	8	ENSDARG00000017953	44325540	ENSDART00000079644	GO:0003677	DNA binding	tumor protein p73 [Source:RefSeq_peptide;Acc:NP_899183]	tp73
-1	44238260	8	ENSDARG00000017953	44325540	ENSDART00000079644	GO:0003700	transcription factor activity	tumor protein p73 [Source:RefSeq_peptide;Acc:NP_899183]	tp73
-1	44238260	8	ENSDARG00000017953	44325540	ENSDART00000079644	GO:0005634	nucleus	tumor protein p73 [Source:RefSeq_peptide;Acc:NP_899183]	tp73
-1	44238260	8	ENSDARG00000017953	44325540	ENSDART00000079644	GO:0005667	transcription factor complex	tumor protein p73 [Source:RefSeq_peptide;Acc:NP_899183]	tp73
-1	44238260	8	ENSDARG00000017953	44325540	ENSDART00000079644	GO:0006355	regulation of transcription, DNA-dependent	tumor protein p73 [Source:RefSeq_peptide;Acc:NP_899183]	tp73
-1	44238260	8	ENSDARG00000017953	44325540	ENSDART00000019187	GO:0003677	DNA binding	tumor protein p73 [Source:RefSeq_peptide;Acc:NP_899183]	tp73
-1	44238260	8	ENSDARG00000017953	44325540	ENSDART00000019187	GO:0003700	transcription factor activity	tumor protein p73 [Source:RefSeq_peptide;Acc:NP_899183]	tp73
-1	44238260	8	ENSDARG00000017953	44325540	ENSDART00000019187	GO:0005634	nucleus	tumor protein p73 [Source:RefSeq_peptide;Acc:NP_899183]	tp73
-1	44238260	8	ENSDARG00000017953	44325540	ENSDART00000019187	GO:0005667	transcription factor complex	tumor protein p73 [Source:RefSeq_peptide;Acc:NP_899183]	tp73
-1	44238260	8	ENSDARG00000017953	44325540	ENSDART00000019187	GO:0006355	regulation of transcription, DNA-dependent	tumor protein p73 [Source:RefSeq_peptide;Acc:NP_899183]	tp73
1	44325968	8	ENSDARG00000009557	44357658	ENSDART00000010591	GO:0003674	molecular_function	WD repeat domain 8 [Source:RefSeq_peptide;Acc:NP_956187]	wdr8
1	44325968	8	ENSDARG00000009557	44357658	ENSDART00000010591	GO:0005575	cellular_component	WD repeat domain 8 [Source:RefSeq_peptide;Acc:NP_956187]	wdr8
1	44325968	8	ENSDARG00000009557	44357658	ENSDART00000010591	GO:0008150	biological_process	WD repeat domain 8 [Source:RefSeq_peptide;Acc:NP_956187]	wdr8
-1	44364004	8	ENSDARG00000068149	44372199	ENSDART00000098363			LOC568867 protein (Fragment). [Source:Uniprot/SPTREMBL;Acc:Q4VBH9]	fam79a
1	44384014	8	ENSDARG00000068147	44385736	ENSDART00000098362
1	44417047	8	ENSDARG00000009985	44418404	ENSDART00000060801				LOC568233
1	44431901	8	ENSDARG00000068145	44433442	ENSDART00000060793				LOC568728
1	44431901	8	ENSDARG00000068145	44433442	ENSDART00000098359				LOC568728
1	44455240	8	ENSDARG00000041470	44458745	ENSDART00000098358
1	44516069	8	ENSDARG00000052980	44516981	ENSDART00000060790
1	44544631	8	ENSDARG00000041462	44545855	ENSDART00000060785				LOC568395
1	44544631	8	ENSDARG00000041462	44545855	ENSDART00000018865				LOC568395
1	44552287	8	ENSDARG00000032577	44586883	ENSDART00000047134				LOC568122
1	44552287	8	ENSDARG00000032577	44586883	ENSDART00000060772				LOC568122
-1	44603422	8	ENSDARG00000052960	44607332	ENSDART00000074915	GO:0005179	hormone activity	natriuretic peptide precursor A [Source:RefSeq_peptide;Acc:NP_942095]	nppa
-1	44603422	8	ENSDARG00000052960	44607332	ENSDART00000074915	GO:0005576	extracellular region	natriuretic peptide precursor A [Source:RefSeq_peptide;Acc:NP_942095]	nppa
-1	44603422	8	ENSDARG00000052960	44607332	ENSDART00000074915	GO:0050880	regulation of blood vessel size	natriuretic peptide precursor A [Source:RefSeq_peptide;Acc:NP_942095]	nppa
-1	44610200	8	ENSDARG00000052958	44611105	ENSDART00000060765				LOC568005
-1	44610200	8	ENSDARG00000052958	44611105	ENSDART00000074902				LOC568005
-1	44616441	8	ENSDARG00000052948	44616895	ENSDART00000074900				LOC567953
1	44800114	8	ENSDARG00000025854	44824164	ENSDART00000032277	GO:0000166	nucleotide binding	ATP-dependent RNA helicase DDX51 (EC 3.6.1.-) (DEAD box protein 51). [Source:Uniprot/SWISSPROT;Acc:Q6DRI7]	ddx51
1	44800114	8	ENSDARG00000025854	44824164	ENSDART00000032277	GO:0003676	nucleic acid binding	ATP-dependent RNA helicase DDX51 (EC 3.6.1.-) (DEAD box protein 51). [Source:Uniprot/SWISSPROT;Acc:Q6DRI7]	ddx51
1	44800114	8	ENSDARG00000025854	44824164	ENSDART00000032277	GO:0003723	RNA binding	ATP-dependent RNA helicase DDX51 (EC 3.6.1.-) (DEAD box protein 51). [Source:Uniprot/SWISSPROT;Acc:Q6DRI7]	ddx51
1	44800114	8	ENSDARG00000025854	44824164	ENSDART00000032277	GO:0004386	helicase activity	ATP-dependent RNA helicase DDX51 (EC 3.6.1.-) (DEAD box protein 51). [Source:Uniprot/SWISSPROT;Acc:Q6DRI7]	ddx51
1	44800114	8	ENSDARG00000025854	44824164	ENSDART00000032277	GO:0005524	ATP binding	ATP-dependent RNA helicase DDX51 (EC 3.6.1.-) (DEAD box protein 51). [Source:Uniprot/SWISSPROT;Acc:Q6DRI7]	ddx51
1	44800114	8	ENSDARG00000025854	44824164	ENSDART00000032277	GO:0008026	ATP-dependent helicase activity	ATP-dependent RNA helicase DDX51 (EC 3.6.1.-) (DEAD box protein 51). [Source:Uniprot/SWISSPROT;Acc:Q6DRI7]	ddx51
1	44800114	8	ENSDARG00000025854	44824164	ENSDART00000032277	GO:0016787	hydrolase activity	ATP-dependent RNA helicase DDX51 (EC 3.6.1.-) (DEAD box protein 51). [Source:Uniprot/SWISSPROT;Acc:Q6DRI7]	ddx51
1	44826821	8	ENSDARG00000025858	44847041	ENSDART00000032355	GO:0003674	molecular_function	hypothetical protein LOC393249 [Source:RefSeq_peptide;Acc:NP_956573]	zgc:56525
1	44826821	8	ENSDARG00000025858	44847041	ENSDART00000032355	GO:0005575	cellular_component	hypothetical protein LOC393249 [Source:RefSeq_peptide;Acc:NP_956573]	zgc:56525
1	44826821	8	ENSDARG00000025858	44847041	ENSDART00000032355	GO:0008150	biological_process	hypothetical protein LOC393249 [Source:RefSeq_peptide;Acc:NP_956573]	zgc:56525
1	44852750	8	ENSDARG00000022493	44875904	ENSDART00000079631	GO:0003674	molecular_function	hypothetical protein LOC571082 [Source:RefSeq_peptide;Acc:NP_001073519]	zgc:154013
1	44852750	8	ENSDARG00000022493	44875904	ENSDART00000079631	GO:0005575	cellular_component	hypothetical protein LOC571082 [Source:RefSeq_peptide;Acc:NP_001073519]	zgc:154013
1	44852750	8	ENSDARG00000022493	44875904	ENSDART00000079631	GO:0008150	biological_process	hypothetical protein LOC571082 [Source:RefSeq_peptide;Acc:NP_001073519]	zgc:154013
-1	44905074	8	ENSDARG00000022684	44907704	ENSDART00000036157	GO:0003755	peptidyl-prolyl cis-trans isomerase activity	hypothetical protein LOC335335 [Source:RefSeq_peptide;Acc:NP_956239]	zgc:73373
-1	44905074	8	ENSDARG00000022684	44907704	ENSDART00000036157	GO:0005575	cellular_component	hypothetical protein LOC335335 [Source:RefSeq_peptide;Acc:NP_956239]	zgc:73373
-1	44905074	8	ENSDARG00000022684	44907704	ENSDART00000036157	GO:0006457	protein folding	hypothetical protein LOC335335 [Source:RefSeq_peptide;Acc:NP_956239]	zgc:73373
-1	44905074	8	ENSDARG00000022684	44907704	ENSDART00000036157	GO:0016853	isomerase activity	hypothetical protein LOC335335 [Source:RefSeq_peptide;Acc:NP_956239]	zgc:73373
-1	44941363	8	ENSDARG00000015293	44942625	ENSDART00000060722
-1	44941363	8	ENSDARG00000015293	44942625	ENSDART00000022870
-1	45043794	8	ENSDARG00000036630	45080542	ENSDART00000053203				LOC798079
-1	45101467	8	ENSDARG00000068127	45105486	ENSDART00000098333
-1	45139228	8	ENSDARG00000002230	45166700	ENSDART00000011453			hypothetical protein LOC570162 [Source:RefSeq_peptide;Acc:NP_001025413]	sypb
1	45168442	8	ENSDARG00000068125	45181806	ENSDART00000098327	GO:0003674	molecular_function	HIRA interacting protein 5 [Source:RefSeq_peptide;Acc:NP_991300]	hirip5
1	45168442	8	ENSDARG00000068125	45181806	ENSDART00000098327	GO:0005575	cellular_component	HIRA interacting protein 5 [Source:RefSeq_peptide;Acc:NP_991300]	hirip5
1	45168442	8	ENSDARG00000068125	45181806	ENSDART00000098327	GO:0008150	biological_process	HIRA interacting protein 5 [Source:RefSeq_peptide;Acc:NP_991300]	hirip5
-1	45212787	8	ENSDARG00000068124	45234218	ENSDART00000098326				LOC100000387
-1	45356194	8	ENSDARG00000059885	45403036	ENSDART00000083760			FERM domain containing 3 [Source:RefSeq_peptide;Acc:NP_777598]	FRMD3
-1	45437378	8	ENSDARG00000068123	45459699	ENSDART00000098319	GO:0005575	cellular_component	G kinase anchoring protein 1 [Source:RefSeq_peptide;Acc:NP_998237]	gkap1
-1	45437378	8	ENSDARG00000068123	45459699	ENSDART00000098319	GO:0008150	biological_process	G kinase anchoring protein 1 [Source:RefSeq_peptide;Acc:NP_998237]	gkap1
-1	45461216	8	ENSDARG00000068117	45466774	ENSDART00000098316			Uncharacterized protein C9orf64. [Source:Uniprot/SWISSPROT;Acc:Q5T6V5]	C9orf64 (2 of 2)
1	45480157	8	ENSDARG00000041372	45493463	ENSDART00000074840	GO:0003674	molecular_function	hypothetical protein LOC566166 [Source:RefSeq_peptide;Acc:NP_001077027]	zgc:136564
1	45480157	8	ENSDARG00000041372	45493463	ENSDART00000074840	GO:0005575	cellular_component	hypothetical protein LOC566166 [Source:RefSeq_peptide;Acc:NP_001077027]	zgc:136564
1	45480157	8	ENSDARG00000041372	45493463	ENSDART00000074840	GO:0008150	biological_process	hypothetical protein LOC566166 [Source:RefSeq_peptide;Acc:NP_001077027]	zgc:136564
1	45480157	8	ENSDARG00000041372	45493463	ENSDART00000060645			hypothetical protein LOC566166 [Source:RefSeq_peptide;Acc:NP_001077027]	zgc:136564
1	45498446	8	ENSDARG00000008148	45515042	ENSDART00000028009			G kinase anchoring protein 1 [Source:RefSeq_peptide;Acc:NP_079487]	GKAP1 (1 of 2)
1	45498446	8	ENSDARG00000008148	45515042	ENSDART00000074825			G kinase anchoring protein 1 [Source:RefSeq_peptide;Acc:NP_079487]	GKAP1 (1 of 2)
1	45517548	8	ENSDARG00000057465	45554300	ENSDART00000080135			glutamine-fructose-6-phosphate transaminase 1 [Source:RefSeq_peptide;Acc:NP_001030153]	gfpt1
-1	45584358	8	ENSDARG00000025672	45636737	ENSDART00000030064			Anthrax toxin receptor 1 precursor (Tumor endothelial marker 8). [Source:Uniprot/SWISSPROT;Acc:Q9H6X2]	ANTXR1
1	45670292	8	ENSDARG00000038422	45699137	ENSDART00000056073	GO:0005575	cellular_component	hypothetical protein LOC436692 [Source:RefSeq_peptide;Acc:NP_001002419]	zgc:92668
1	45670292	8	ENSDARG00000038422	45699137	ENSDART00000056073	GO:0006508	proteolysis	hypothetical protein LOC436692 [Source:RefSeq_peptide;Acc:NP_001002419]	zgc:92668
1	45670292	8	ENSDARG00000038422	45699137	ENSDART00000056073	GO:0008237	metallopeptidase activity	hypothetical protein LOC436692 [Source:RefSeq_peptide;Acc:NP_001002419]	zgc:92668
1	45670292	8	ENSDARG00000038422	45699137	ENSDART00000056073	GO:0008270	zinc ion binding	hypothetical protein LOC436692 [Source:RefSeq_peptide;Acc:NP_001002419]	zgc:92668
1	45670292	8	ENSDARG00000038422	45699137	ENSDART00000056073	GO:0016787	hydrolase activity	hypothetical protein LOC436692 [Source:RefSeq_peptide;Acc:NP_001002419]	zgc:92668
1	45670292	8	ENSDARG00000038422	45699137	ENSDART00000056074			hypothetical protein LOC436692 [Source:RefSeq_peptide;Acc:NP_001002419]	zgc:92668
1	45744681	8	ENSDARG00000068104	45745780	ENSDART00000098297
-1	45921830	8	ENSDARG00000068103	45942854	ENSDART00000098292	GO:0005515	protein binding	hypothetical protein LOC100009627 [Source:RefSeq_peptide;Acc:NP_001076465]	zgc:158569
-1	45921830	8	ENSDARG00000068103	45942854	ENSDART00000098292	GO:0005575	cellular_component	hypothetical protein LOC100009627 [Source:RefSeq_peptide;Acc:NP_001076465]	zgc:158569
-1	45921830	8	ENSDARG00000068103	45942854	ENSDART00000098292	GO:0006886	intracellular protein transport	hypothetical protein LOC100009627 [Source:RefSeq_peptide;Acc:NP_001076465]	zgc:158569
-1	45921830	8	ENSDARG00000068103	45942854	ENSDART00000098292	GO:0017137	Rab GTPase binding	hypothetical protein LOC100009627 [Source:RefSeq_peptide;Acc:NP_001076465]	zgc:158569
-1	45921830	8	ENSDARG00000068103	45942854	ENSDART00000083987			hypothetical protein LOC100009627 [Source:RefSeq_peptide;Acc:NP_001076465]	zgc:158569
-1	45921830	8	ENSDARG00000068103	45942854	ENSDART00000098289			hypothetical protein LOC100009627 [Source:RefSeq_peptide;Acc:NP_001076465]	zgc:158569
-1	45947015	8	ENSDARG00000029556	45965755	ENSDART00000060633	GO:0003674	molecular_function	Protein KIAA1310 homolog. [Source:Uniprot/SWISSPROT;Acc:Q499B3]	zgc:109953
-1	45947015	8	ENSDARG00000029556	45965755	ENSDART00000060633	GO:0005575	cellular_component	Protein KIAA1310 homolog. [Source:Uniprot/SWISSPROT;Acc:Q499B3]	zgc:109953
-1	45947015	8	ENSDARG00000029556	45965755	ENSDART00000060633	GO:0008150	biological_process	Protein KIAA1310 homolog. [Source:Uniprot/SWISSPROT;Acc:Q499B3]	zgc:109953
-1	45968101	8	ENSDARG00000068098	45975920	ENSDART00000098282			hypothetical protein LOC555550 [Source:RefSeq_peptide;Acc:NP_001037800]	si:ch211-198o12.4
-1	45977458	8	ENSDARG00000041362	45993787	ENSDART00000060628	GO:0003674	molecular_function	Protein CHMP7. [Source:Uniprot/SWISSPROT;Acc:Q6PBQ2]	chmp7
-1	45977458	8	ENSDARG00000041362	45993787	ENSDART00000060628	GO:0005575	cellular_component	Protein CHMP7. [Source:Uniprot/SWISSPROT;Acc:Q6PBQ2]	chmp7
-1	45977458	8	ENSDARG00000041362	45993787	ENSDART00000060628	GO:0015031	protein transport	Protein CHMP7. [Source:Uniprot/SWISSPROT;Acc:Q6PBQ2]	chmp7
1	45983816	8	ENSDARG00000066626	45983937	ENSDART00000096271			5S ribosomal RNA [Source: RFAM 8.0]	5S_rRNA
-1	46001797	8	ENSDARG00000041358	46031295	ENSDART00000060625	GO:0005515	protein binding	leucine-rich repeat LGI family, member 3 [Source:RefSeq_peptide;Acc:NP_001034768]	lgi3
-1	46060985	8	ENSDARG00000011027	46133668	ENSDART00000024882	GO:0000166	nucleotide binding	Basic fibroblast growth factor receptor 1 precursor (EC 2.7.10.1) (FGFR-1). [Source:Uniprot/SWISSPROT;Acc:Q90Z00]	fgfr1
-1	46060985	8	ENSDARG00000011027	46133668	ENSDART00000024882	GO:0004672	protein kinase activity	Basic fibroblast growth factor receptor 1 precursor (EC 2.7.10.1) (FGFR-1). [Source:Uniprot/SWISSPROT;Acc:Q90Z00]	fgfr1
-1	46060985	8	ENSDARG00000011027	46133668	ENSDART00000024882	GO:0004713	protein-tyrosine kinase activity	Basic fibroblast growth factor receptor 1 precursor (EC 2.7.10.1) (FGFR-1). [Source:Uniprot/SWISSPROT;Acc:Q90Z00]	fgfr1
-1	46060985	8	ENSDARG00000011027	46133668	ENSDART00000024882	GO:0004872	receptor activity	Basic fibroblast growth factor receptor 1 precursor (EC 2.7.10.1) (FGFR-1). [Source:Uniprot/SWISSPROT;Acc:Q90Z00]	fgfr1
-1	46060985	8	ENSDARG00000011027	46133668	ENSDART00000024882	GO:0005007	fibroblast growth factor receptor activity	Basic fibroblast growth factor receptor 1 precursor (EC 2.7.10.1) (FGFR-1). [Source:Uniprot/SWISSPROT;Acc:Q90Z00]	fgfr1
-1	46060985	8	ENSDARG00000011027	46133668	ENSDART00000024882	GO:0005021	vascular endothelial growth factor receptor activity	Basic fibroblast growth factor receptor 1 precursor (EC 2.7.10.1) (FGFR-1). [Source:Uniprot/SWISSPROT;Acc:Q90Z00]	fgfr1
-1	46060985	8	ENSDARG00000011027	46133668	ENSDART00000024882	GO:0005524	ATP binding	Basic fibroblast growth factor receptor 1 precursor (EC 2.7.10.1) (FGFR-1). [Source:Uniprot/SWISSPROT;Acc:Q90Z00]	fgfr1
-1	46060985	8	ENSDARG00000011027	46133668	ENSDART00000024882	GO:0005579	membrane attack complex	Basic fibroblast growth factor receptor 1 precursor (EC 2.7.10.1) (FGFR-1). [Source:Uniprot/SWISSPROT;Acc:Q90Z00]	fgfr1
-1	46060985	8	ENSDARG00000011027	46133668	ENSDART00000024882	GO:0005786	signal recognition particle, endoplasmic reticulum targeting	Basic fibroblast growth factor receptor 1 precursor (EC 2.7.10.1) (FGFR-1). [Source:Uniprot/SWISSPROT;Acc:Q90Z00]	fgfr1
-1	46060985	8	ENSDARG00000011027	46133668	ENSDART00000024882	GO:0005887	integral to plasma membrane	Basic fibroblast growth factor receptor 1 precursor (EC 2.7.10.1) (FGFR-1). [Source:Uniprot/SWISSPROT;Acc:Q90Z00]	fgfr1
-1	46060985	8	ENSDARG00000011027	46133668	ENSDART00000024882	GO:0006468	protein amino acid phosphorylation	Basic fibroblast growth factor receptor 1 precursor (EC 2.7.10.1) (FGFR-1). [Source:Uniprot/SWISSPROT;Acc:Q90Z00]	fgfr1
-1	46060985	8	ENSDARG00000011027	46133668	ENSDART00000024882	GO:0008543	fibroblast growth factor receptor signaling pathway	Basic fibroblast growth factor receptor 1 precursor (EC 2.7.10.1) (FGFR-1). [Source:Uniprot/SWISSPROT;Acc:Q90Z00]	fgfr1
-1	46060985	8	ENSDARG00000011027	46133668	ENSDART00000024882	GO:0009953	dorsal/ventral pattern formation	Basic fibroblast growth factor receptor 1 precursor (EC 2.7.10.1) (FGFR-1). [Source:Uniprot/SWISSPROT;Acc:Q90Z00]	fgfr1
-1	46060985	8	ENSDARG00000011027	46133668	ENSDART00000024882	GO:0009968	negative regulation of signal transduction	Basic fibroblast growth factor receptor 1 precursor (EC 2.7.10.1) (FGFR-1). [Source:Uniprot/SWISSPROT;Acc:Q90Z00]	fgfr1
-1	46060985	8	ENSDARG00000011027	46133668	ENSDART00000024882	GO:0016020	membrane	Basic fibroblast growth factor receptor 1 precursor (EC 2.7.10.1) (FGFR-1). [Source:Uniprot/SWISSPROT;Acc:Q90Z00]	fgfr1
-1	46060985	8	ENSDARG00000011027	46133668	ENSDART00000024882	GO:0016021	integral to membrane	Basic fibroblast growth factor receptor 1 precursor (EC 2.7.10.1) (FGFR-1). [Source:Uniprot/SWISSPROT;Acc:Q90Z00]	fgfr1
-1	46060985	8	ENSDARG00000011027	46133668	ENSDART00000024882	GO:0016301	kinase activity	Basic fibroblast growth factor receptor 1 precursor (EC 2.7.10.1) (FGFR-1). [Source:Uniprot/SWISSPROT;Acc:Q90Z00]	fgfr1
-1	46060985	8	ENSDARG00000011027	46133668	ENSDART00000024882	GO:0016740	transferase activity	Basic fibroblast growth factor receptor 1 precursor (EC 2.7.10.1) (FGFR-1). [Source:Uniprot/SWISSPROT;Acc:Q90Z00]	fgfr1
-1	46060985	8	ENSDARG00000011027	46133668	ENSDART00000024882	GO:0042664	negative regulation of endodermal cell fate specification	Basic fibroblast growth factor receptor 1 precursor (EC 2.7.10.1) (FGFR-1). [Source:Uniprot/SWISSPROT;Acc:Q90Z00]	fgfr1
-1	46060985	8	ENSDARG00000011027	46133668	ENSDART00000067689			Basic fibroblast growth factor receptor 1 precursor (EC 2.7.10.1) (FGFR-1). [Source:Uniprot/SWISSPROT;Acc:Q90Z00]	fgfr1
-1	46060985	8	ENSDARG00000011027	46133668	ENSDART00000098270			Basic fibroblast growth factor receptor 1 precursor (EC 2.7.10.1) (FGFR-1). [Source:Uniprot/SWISSPROT;Acc:Q90Z00]	fgfr1
-1	46060985	8	ENSDARG00000011027	46133668	ENSDART00000098269			Basic fibroblast growth factor receptor 1 precursor (EC 2.7.10.1) (FGFR-1). [Source:Uniprot/SWISSPROT;Acc:Q90Z00]	fgfr1
-1	46060985	8	ENSDARG00000011027	46133668	ENSDART00000074774			Basic fibroblast growth factor receptor 1 precursor (EC 2.7.10.1) (FGFR-1). [Source:Uniprot/SWISSPROT;Acc:Q90Z00]	fgfr1
-1	46060985	8	ENSDARG00000011027	46133668	ENSDART00000075259			Basic fibroblast growth factor receptor 1 precursor (EC 2.7.10.1) (FGFR-1). [Source:Uniprot/SWISSPROT;Acc:Q90Z00]	fgfr1
-1	46060985	8	ENSDARG00000011027	46133668	ENSDART00000027831			Basic fibroblast growth factor receptor 1 precursor (EC 2.7.10.1) (FGFR-1). [Source:Uniprot/SWISSPROT;Acc:Q90Z00]	fgfr1
-1	46199820	8	ENSDARG00000041350	46205430	ENSDART00000060610				LOC100000333
-1	46212972	8	ENSDARG00000021209	46225658	ENSDART00000043389	GO:0005249	voltage-gated potassium channel activity	hypothetical protein LOC541442 [Source:RefSeq_peptide;Acc:NP_001013585]	zgc:113115
-1	46212972	8	ENSDARG00000021209	46225658	ENSDART00000043389	GO:0005515	protein binding	hypothetical protein LOC541442 [Source:RefSeq_peptide;Acc:NP_001013585]	zgc:113115
-1	46212972	8	ENSDARG00000021209	46225658	ENSDART00000043389	GO:0006813	potassium ion transport	hypothetical protein LOC541442 [Source:RefSeq_peptide;Acc:NP_001013585]	zgc:113115
-1	46212972	8	ENSDARG00000021209	46225658	ENSDART00000043389	GO:0008076	voltage-gated potassium channel complex	hypothetical protein LOC541442 [Source:RefSeq_peptide;Acc:NP_001013585]	zgc:113115
-1	46212972	8	ENSDARG00000021209	46225658	ENSDART00000043389	GO:0016020	membrane	hypothetical protein LOC541442 [Source:RefSeq_peptide;Acc:NP_001013585]	zgc:113115
-1	46212972	8	ENSDARG00000021209	46225658	ENSDART00000098263			hypothetical protein LOC541442 [Source:RefSeq_peptide;Acc:NP_001013585]	zgc:113115
-1	46212972	8	ENSDARG00000021209	46225658	ENSDART00000098261			hypothetical protein LOC541442 [Source:RefSeq_peptide;Acc:NP_001013585]	zgc:113115
-1	46261292	8	ENSDARG00000005780	46262419	ENSDART00000015833	GO:0001584	rhodopsin-like receptor activity	neuropeptide Y/peptide YY receptor YB [Source:RefSeq_peptide;Acc:NP_571511]	npyryb
-1	46261292	8	ENSDARG00000005780	46262419	ENSDART00000015833	GO:0004871	signal transducer activity	neuropeptide Y/peptide YY receptor YB [Source:RefSeq_peptide;Acc:NP_571511]	npyryb
-1	46261292	8	ENSDARG00000005780	46262419	ENSDART00000015833	GO:0004872	receptor activity	neuropeptide Y/peptide YY receptor YB [Source:RefSeq_peptide;Acc:NP_571511]	npyryb
-1	46261292	8	ENSDARG00000005780	46262419	ENSDART00000015833	GO:0004983	neuropeptide Y receptor activity	neuropeptide Y/peptide YY receptor YB [Source:RefSeq_peptide;Acc:NP_571511]	npyryb
-1	46261292	8	ENSDARG00000005780	46262419	ENSDART00000015833	GO:0005579	membrane attack complex	neuropeptide Y/peptide YY receptor YB [Source:RefSeq_peptide;Acc:NP_571511]	npyryb
-1	46261292	8	ENSDARG00000005780	46262419	ENSDART00000015833	GO:0007165	signal transduction	neuropeptide Y/peptide YY receptor YB [Source:RefSeq_peptide;Acc:NP_571511]	npyryb
-1	46261292	8	ENSDARG00000005780	46262419	ENSDART00000015833	GO:0007186	G-protein coupled receptor protein signaling pathway	neuropeptide Y/peptide YY receptor YB [Source:RefSeq_peptide;Acc:NP_571511]	npyryb
-1	46261292	8	ENSDARG00000005780	46262419	ENSDART00000015833	GO:0007218	neuropeptide signaling pathway	neuropeptide Y/peptide YY receptor YB [Source:RefSeq_peptide;Acc:NP_571511]	npyryb
-1	46261292	8	ENSDARG00000005780	46262419	ENSDART00000015833	GO:0016020	membrane	neuropeptide Y/peptide YY receptor YB [Source:RefSeq_peptide;Acc:NP_571511]	npyryb
-1	46261292	8	ENSDARG00000005780	46262419	ENSDART00000015833	GO:0016021	integral to membrane	neuropeptide Y/peptide YY receptor YB [Source:RefSeq_peptide;Acc:NP_571511]	npyryb
1	46326754	8	ENSDARG00000059860	46329951	ENSDART00000083666				LOC565275
1	46498982	8	ENSDARG00000007329	46515601	ENSDART00000007090	GO:0003700	transcription factor activity	T-box gene 16 [Source:RefSeq_peptide;Acc:NP_571133]	tbx16
1	46498982	8	ENSDARG00000007329	46515601	ENSDART00000007090	GO:0005634	nucleus	T-box gene 16 [Source:RefSeq_peptide;Acc:NP_571133]	tbx16
1	46498982	8	ENSDARG00000007329	46515601	ENSDART00000007090	GO:0006355	regulation of transcription, DNA-dependent	T-box gene 16 [Source:RefSeq_peptide;Acc:NP_571133]	tbx16
1	46498982	8	ENSDARG00000007329	46515601	ENSDART00000007090	GO:0007368	determination of left/right symmetry	T-box gene 16 [Source:RefSeq_peptide;Acc:NP_571133]	tbx16
1	46498982	8	ENSDARG00000007329	46515601	ENSDART00000007090	GO:0007498	mesoderm development	T-box gene 16 [Source:RefSeq_peptide;Acc:NP_571133]	tbx16
1	46498982	8	ENSDARG00000007329	46515601	ENSDART00000007090	GO:0030218	erythrocyte differentiation	T-box gene 16 [Source:RefSeq_peptide;Acc:NP_571133]	tbx16
1	46498982	8	ENSDARG00000007329	46515601	ENSDART00000007090	GO:0035050	embryonic heart tube development	T-box gene 16 [Source:RefSeq_peptide;Acc:NP_571133]	tbx16
1	46498982	8	ENSDARG00000007329	46515601	ENSDART00000007090	GO:0048389	intermediate mesoderm development	T-box gene 16 [Source:RefSeq_peptide;Acc:NP_571133]	tbx16
-1	46530170	8	ENSDARG00000039230	46532569	ENSDART00000062641				LOC571383
-1	46685748	8	ENSDARG00000039229	46688156	ENSDART00000057315				LOC564741
1	46706642	8	ENSDARG00000025013	46735030	ENSDART00000036178				LOC556160
-1	46740691	8	ENSDARG00000039225	46753626	ENSDART00000009383			Chorein-like protein, isoform A (Fragment). [Source:Uniprot/SPTREMBL;Acc:Q8AYC0]	chac
-1	46857554	8	ENSDARG00000007369	46891142	ENSDART00000051825	GO:0003677	DNA binding	Transcription factor 7-like 1-B (HMG box transcription factor 3-B) (TCF-3-B). [Source:Uniprot/SWISSPROT;Acc:Q800Q5]	tcf7l1b
-1	46857554	8	ENSDARG00000007369	46891142	ENSDART00000051825	GO:0006350	transcription	Transcription factor 7-like 1-B (HMG box transcription factor 3-B) (TCF-3-B). [Source:Uniprot/SWISSPROT;Acc:Q800Q5]	tcf7l1b
-1	46857554	8	ENSDARG00000007369	46891142	ENSDART00000051825	GO:0006353	transcription termination	Transcription factor 7-like 1-B (HMG box transcription factor 3-B) (TCF-3-B). [Source:Uniprot/SWISSPROT;Acc:Q800Q5]	tcf7l1b
-1	46857554	8	ENSDARG00000007369	46891142	ENSDART00000051825	GO:0006355	regulation of transcription, DNA-dependent	Transcription factor 7-like 1-B (HMG box transcription factor 3-B) (TCF-3-B). [Source:Uniprot/SWISSPROT;Acc:Q800Q5]	tcf7l1b
-1	46857554	8	ENSDARG00000007369	46891142	ENSDART00000051825	GO:0009880	embryonic pattern specification	Transcription factor 7-like 1-B (HMG box transcription factor 3-B) (TCF-3-B). [Source:Uniprot/SWISSPROT;Acc:Q800Q5]	tcf7l1b
-1	46857554	8	ENSDARG00000007369	46891142	ENSDART00000051825	GO:0021903	rostrocaudal neural tube patterning	Transcription factor 7-like 1-B (HMG box transcription factor 3-B) (TCF-3-B). [Source:Uniprot/SWISSPROT;Acc:Q800Q5]	tcf7l1b
-1	46857554	8	ENSDARG00000007369	46891142	ENSDART00000051825	GO:0030901	midbrain development	Transcription factor 7-like 1-B (HMG box transcription factor 3-B) (TCF-3-B). [Source:Uniprot/SWISSPROT;Acc:Q800Q5]	tcf7l1b
-1	46857554	8	ENSDARG00000007369	46891142	ENSDART00000051825	GO:0030902	hindbrain development	Transcription factor 7-like 1-B (HMG box transcription factor 3-B) (TCF-3-B). [Source:Uniprot/SWISSPROT;Acc:Q800Q5]	tcf7l1b
-1	46857554	8	ENSDARG00000007369	46891142	ENSDART00000051825	GO:0031564	transcription antitermination	Transcription factor 7-like 1-B (HMG box transcription factor 3-B) (TCF-3-B). [Source:Uniprot/SWISSPROT;Acc:Q800Q5]	tcf7l1b
-1	46857554	8	ENSDARG00000007369	46891142	ENSDART00000051825	GO:0035284	brain segmentation	Transcription factor 7-like 1-B (HMG box transcription factor 3-B) (TCF-3-B). [Source:Uniprot/SWISSPROT;Acc:Q800Q5]	tcf7l1b
1	46968694	8	ENSDARG00000017704	46994917	ENSDART00000004036	GO:0003677	DNA binding	nuclear receptor subfamily 5, group A, member 1a [Source:RefSeq_peptide;Acc:NP_571869]	nr5a1a
1	46968694	8	ENSDARG00000017704	46994917	ENSDART00000004036	GO:0003700	transcription factor activity	nuclear receptor subfamily 5, group A, member 1a [Source:RefSeq_peptide;Acc:NP_571869]	nr5a1a
1	46968694	8	ENSDARG00000017704	46994917	ENSDART00000004036	GO:0003707	steroid hormone receptor activity	nuclear receptor subfamily 5, group A, member 1a [Source:RefSeq_peptide;Acc:NP_571869]	nr5a1a
1	46968694	8	ENSDARG00000017704	46994917	ENSDART00000004036	GO:0004872	receptor activity	nuclear receptor subfamily 5, group A, member 1a [Source:RefSeq_peptide;Acc:NP_571869]	nr5a1a
1	46968694	8	ENSDARG00000017704	46994917	ENSDART00000004036	GO:0004879	ligand-dependent nuclear receptor activity	nuclear receptor subfamily 5, group A, member 1a [Source:RefSeq_peptide;Acc:NP_571869]	nr5a1a
1	46968694	8	ENSDARG00000017704	46994917	ENSDART00000004036	GO:0005634	nucleus	nuclear receptor subfamily 5, group A, member 1a [Source:RefSeq_peptide;Acc:NP_571869]	nr5a1a
1	46968694	8	ENSDARG00000017704	46994917	ENSDART00000004036	GO:0006350	transcription	nuclear receptor subfamily 5, group A, member 1a [Source:RefSeq_peptide;Acc:NP_571869]	nr5a1a
1	46968694	8	ENSDARG00000017704	46994917	ENSDART00000004036	GO:0006353	transcription termination	nuclear receptor subfamily 5, group A, member 1a [Source:RefSeq_peptide;Acc:NP_571869]	nr5a1a
1	46968694	8	ENSDARG00000017704	46994917	ENSDART00000004036	GO:0006355	regulation of transcription, DNA-dependent	nuclear receptor subfamily 5, group A, member 1a [Source:RefSeq_peptide;Acc:NP_571869]	nr5a1a
1	46968694	8	ENSDARG00000017704	46994917	ENSDART00000004036	GO:0006829	zinc ion transport	nuclear receptor subfamily 5, group A, member 1a [Source:RefSeq_peptide;Acc:NP_571869]	nr5a1a
1	46968694	8	ENSDARG00000017704	46994917	ENSDART00000004036	GO:0008270	zinc ion binding	nuclear receptor subfamily 5, group A, member 1a [Source:RefSeq_peptide;Acc:NP_571869]	nr5a1a
1	46968694	8	ENSDARG00000017704	46994917	ENSDART00000004036	GO:0021854	hypothalamus development	nuclear receptor subfamily 5, group A, member 1a [Source:RefSeq_peptide;Acc:NP_571869]	nr5a1a
1	46968694	8	ENSDARG00000017704	46994917	ENSDART00000004036	GO:0030325	adrenal gland development	nuclear receptor subfamily 5, group A, member 1a [Source:RefSeq_peptide;Acc:NP_571869]	nr5a1a
1	46968694	8	ENSDARG00000017704	46994917	ENSDART00000004036	GO:0030528	transcription regulator activity	nuclear receptor subfamily 5, group A, member 1a [Source:RefSeq_peptide;Acc:NP_571869]	nr5a1a
1	46968694	8	ENSDARG00000017704	46994917	ENSDART00000004036	GO:0031564	transcription antitermination	nuclear receptor subfamily 5, group A, member 1a [Source:RefSeq_peptide;Acc:NP_571869]	nr5a1a
1	46968694	8	ENSDARG00000017704	46994917	ENSDART00000004036	GO:0043565	sequence-specific DNA binding	nuclear receptor subfamily 5, group A, member 1a [Source:RefSeq_peptide;Acc:NP_571869]	nr5a1a
1	46968694	8	ENSDARG00000017704	46994917	ENSDART00000004036	GO:0045944	positive regulation of transcription from RNA polymerase II promoter	nuclear receptor subfamily 5, group A, member 1a [Source:RefSeq_peptide;Acc:NP_571869]	nr5a1a
1	46968694	8	ENSDARG00000017704	46994917	ENSDART00000004036	GO:0046872	metal ion binding	nuclear receptor subfamily 5, group A, member 1a [Source:RefSeq_peptide;Acc:NP_571869]	nr5a1a
1	47084249	8	ENSDARG00000023520	47097310	ENSDART00000029630	GO:0000074	regulation of progression through cell cycle	Fibroblast growth factor 17b precursor (FGF-17b). [Source:Uniprot/SWISSPROT;Acc:Q6SJP8]	fgf17b
1	47084249	8	ENSDARG00000023520	47097310	ENSDART00000029630	GO:0005104	fibroblast growth factor receptor binding	Fibroblast growth factor 17b precursor (FGF-17b). [Source:Uniprot/SWISSPROT;Acc:Q6SJP8]	fgf17b
1	47084249	8	ENSDARG00000023520	47097310	ENSDART00000029630	GO:0005786	signal recognition particle, endoplasmic reticulum targeting	Fibroblast growth factor 17b precursor (FGF-17b). [Source:Uniprot/SWISSPROT;Acc:Q6SJP8]	fgf17b
1	47084249	8	ENSDARG00000023520	47097310	ENSDART00000029630	GO:0007399	nervous system development	Fibroblast growth factor 17b precursor (FGF-17b). [Source:Uniprot/SWISSPROT;Acc:Q6SJP8]	fgf17b
1	47084249	8	ENSDARG00000023520	47097310	ENSDART00000029630	GO:0007498	mesoderm development	Fibroblast growth factor 17b precursor (FGF-17b). [Source:Uniprot/SWISSPROT;Acc:Q6SJP8]	fgf17b
1	47084249	8	ENSDARG00000023520	47097310	ENSDART00000029630	GO:0008083	growth factor activity	Fibroblast growth factor 17b precursor (FGF-17b). [Source:Uniprot/SWISSPROT;Acc:Q6SJP8]	fgf17b
1	47084249	8	ENSDARG00000023520	47097310	ENSDART00000029630	GO:0008283	cell proliferation	Fibroblast growth factor 17b precursor (FGF-17b). [Source:Uniprot/SWISSPROT;Acc:Q6SJP8]	fgf17b
1	47084249	8	ENSDARG00000023520	47097310	ENSDART00000029630	GO:0008543	fibroblast growth factor receptor signaling pathway	Fibroblast growth factor 17b precursor (FGF-17b). [Source:Uniprot/SWISSPROT;Acc:Q6SJP8]	fgf17b
1	47084249	8	ENSDARG00000023520	47097310	ENSDART00000029630	GO:0009952	anterior/posterior pattern formation	Fibroblast growth factor 17b precursor (FGF-17b). [Source:Uniprot/SWISSPROT;Acc:Q6SJP8]	fgf17b
1	47084249	8	ENSDARG00000023520	47097310	ENSDART00000029630	GO:0009968	negative regulation of signal transduction	Fibroblast growth factor 17b precursor (FGF-17b). [Source:Uniprot/SWISSPROT;Acc:Q6SJP8]	fgf17b
1	47084249	8	ENSDARG00000023520	47097310	ENSDART00000029630	GO:0030154	cell differentiation	Fibroblast growth factor 17b precursor (FGF-17b). [Source:Uniprot/SWISSPROT;Acc:Q6SJP8]	fgf17b
1	47084249	8	ENSDARG00000023520	47097310	ENSDART00000029630	GO:0042664	negative regulation of endodermal cell fate specification	Fibroblast growth factor 17b precursor (FGF-17b). [Source:Uniprot/SWISSPROT;Acc:Q6SJP8]	fgf17b
1	47084249	8	ENSDARG00000023520	47097310	ENSDART00000098233			Fibroblast growth factor 17b precursor (FGF-17b). [Source:Uniprot/SWISSPROT;Acc:Q6SJP8]	fgf17b
1	47113531	8	ENSDARG00000035423	47116181	ENSDART00000051337	GO:0000166	nucleotide binding	hypothetical protein LOC641421 [Source:RefSeq_peptide;Acc:NP_001032487]	zgc:123194
1	47113531	8	ENSDARG00000035423	47116181	ENSDART00000051337	GO:0003924	GTPase activity	hypothetical protein LOC641421 [Source:RefSeq_peptide;Acc:NP_001032487]	zgc:123194
1	47113531	8	ENSDARG00000035423	47116181	ENSDART00000051337	GO:0005198	structural molecule activity	hypothetical protein LOC641421 [Source:RefSeq_peptide;Acc:NP_001032487]	zgc:123194
1	47113531	8	ENSDARG00000035423	47116181	ENSDART00000051337	GO:0005525	GTP binding	hypothetical protein LOC641421 [Source:RefSeq_peptide;Acc:NP_001032487]	zgc:123194
1	47113531	8	ENSDARG00000035423	47116181	ENSDART00000051337	GO:0005737	cytoplasm	hypothetical protein LOC641421 [Source:RefSeq_peptide;Acc:NP_001032487]	zgc:123194
1	47113531	8	ENSDARG00000035423	47116181	ENSDART00000051337	GO:0005874	microtubule	hypothetical protein LOC641421 [Source:RefSeq_peptide;Acc:NP_001032487]	zgc:123194
1	47113531	8	ENSDARG00000035423	47116181	ENSDART00000051337	GO:0007017	microtubule-based process	hypothetical protein LOC641421 [Source:RefSeq_peptide;Acc:NP_001032487]	zgc:123194
1	47113531	8	ENSDARG00000035423	47116181	ENSDART00000051337	GO:0007018	microtubule-based movement	hypothetical protein LOC641421 [Source:RefSeq_peptide;Acc:NP_001032487]	zgc:123194
1	47113531	8	ENSDARG00000035423	47116181	ENSDART00000051337	GO:0043234	protein complex	hypothetical protein LOC641421 [Source:RefSeq_peptide;Acc:NP_001032487]	zgc:123194
1	47113531	8	ENSDARG00000035423	47116181	ENSDART00000051337	GO:0051258	protein polymerization	hypothetical protein LOC641421 [Source:RefSeq_peptide;Acc:NP_001032487]	zgc:123194
-1	47181590	8	ENSDARG00000052657	47186983	ENSDART00000074551				LOC100004958
-1	47181590	8	ENSDARG00000052657	47186983	ENSDART00000061349				LOC100004958
-1	47201156	8	ENSDARG00000006823	47209986	ENSDART00000098226			cysteine-rich, angiogenic inducer, 61 [Source:RefSeq_peptide;Acc:NP_001074456]	cyr61
-1	47201156	8	ENSDARG00000006823	47209986	ENSDART00000093083			cysteine-rich, angiogenic inducer, 61 [Source:RefSeq_peptide;Acc:NP_001074456]	cyr61
-1	47201156	8	ENSDARG00000006823	47209986	ENSDART00000098222	GO:0001558	regulation of cell growth	cysteine-rich, angiogenic inducer, 61 [Source:RefSeq_peptide;Acc:NP_001074456]	cyr61
-1	47201156	8	ENSDARG00000006823	47209986	ENSDART00000098222	GO:0005520	insulin-like growth factor binding	cysteine-rich, angiogenic inducer, 61 [Source:RefSeq_peptide;Acc:NP_001074456]	cyr61
-1	47201156	8	ENSDARG00000006823	47209986	ENSDART00000098222	GO:0005576	extracellular region	cysteine-rich, angiogenic inducer, 61 [Source:RefSeq_peptide;Acc:NP_001074456]	cyr61
-1	47201156	8	ENSDARG00000006823	47209986	ENSDART00000020068			cysteine-rich, angiogenic inducer, 61 [Source:RefSeq_peptide;Acc:NP_001074456]	cyr61
1	47235228	8	ENSDARG00000059778	47264560	ENSDART00000083447				LOC571805
1	47235228	8	ENSDARG00000059778	47264560	ENSDART00000083443				LOC571805
1	47235228	8	ENSDARG00000059778	47264560	ENSDART00000083441				LOC571805
1	47268712	8	ENSDARG00000043028	47292866	ENSDART00000098217			hypothetical protein LOC336060 [Source:RefSeq_peptide;Acc:NP_956286]	zgc:66106
1	47268712	8	ENSDARG00000043028	47292866	ENSDART00000063167	GO:0004872	receptor activity	hypothetical protein LOC336060 [Source:RefSeq_peptide;Acc:NP_956286]	zgc:66106
1	47268712	8	ENSDARG00000043028	47292866	ENSDART00000063167	GO:0007275	multicellular organismal development	hypothetical protein LOC336060 [Source:RefSeq_peptide;Acc:NP_956286]	zgc:66106
1	47268712	8	ENSDARG00000043028	47292866	ENSDART00000063167	GO:0016020	membrane	hypothetical protein LOC336060 [Source:RefSeq_peptide;Acc:NP_956286]	zgc:66106
1	47268712	8	ENSDARG00000043028	47292866	ENSDART00000098216			hypothetical protein LOC336060 [Source:RefSeq_peptide;Acc:NP_956286]	zgc:66106
1	47268712	8	ENSDARG00000043028	47292866	ENSDART00000098214			hypothetical protein LOC336060 [Source:RefSeq_peptide;Acc:NP_956286]	zgc:66106
-1	47288229	8	ENSDARG00000043030	47306818	ENSDART00000063173			COMM domain-containing protein 10. [Source:Uniprot/SWISSPROT;Acc:Q9Y6G5]	COMMD10
1	47384103	8	ENSDARG00000059763	47391580	ENSDART00000083416			Gamma-aminobutyric-acid receptor subunit delta precursor (GABA(A) receptor subunit delta). [Source:Uniprot/SWISSPROT;Acc:O14764]	GABRD
1	47397055	8	ENSDARG00000003181	47405658	ENSDART00000030557	GO:0005575	cellular_component	SULT1 sulfotransferase isoform 4 [Source:RefSeq_peptide;Acc:NP_991183]	sult1st4
1	47397055	8	ENSDARG00000003181	47405658	ENSDART00000030557	GO:0008146	sulfotransferase activity	SULT1 sulfotransferase isoform 4 [Source:RefSeq_peptide;Acc:NP_991183]	sult1st4
1	47397055	8	ENSDARG00000003181	47405658	ENSDART00000030557	GO:0016740	transferase activity	SULT1 sulfotransferase isoform 4 [Source:RefSeq_peptide;Acc:NP_991183]	sult1st4
-1	47430013	8	ENSDARG00000041306	47433449	ENSDART00000060542	GO:0008150	biological_process	hypothetical protein LOC550252 [Source:RefSeq_peptide;Acc:NP_001017590]	zgc:110709
-1	47436579	8	ENSDARG00000042477	47452094	ENSDART00000011597			TR4 (Fragment). [Source:Uniprot/SPTREMBL;Acc:Q1L681]	Q1L681_DANRE
-1	47479906	8	ENSDARG00000010120	47495534	ENSDART00000084063			WD repeat domain 46 [Source:RefSeq_peptide;Acc:NP_956917]	wdr46
-1	47479906	8	ENSDARG00000010120	47495534	ENSDART00000023316	GO:0004812	aminoacyl-tRNA ligase activity	WD repeat domain 46 [Source:RefSeq_peptide;Acc:NP_956917]	wdr46
-1	47479906	8	ENSDARG00000010120	47495534	ENSDART00000023316	GO:0005524	ATP binding	WD repeat domain 46 [Source:RefSeq_peptide;Acc:NP_956917]	wdr46
-1	47479906	8	ENSDARG00000010120	47495534	ENSDART00000023316	GO:0006418	tRNA aminoacylation for protein translation	WD repeat domain 46 [Source:RefSeq_peptide;Acc:NP_956917]	wdr46
-1	47507111	8	ENSDARG00000006577	47529920	ENSDART00000012994	GO:0003951	NAD+ kinase activity	hypothetical protein LOC550242 [Source:RefSeq_peptide;Acc:NP_001017580]	zgc:110083
-1	47507111	8	ENSDARG00000006577	47529920	ENSDART00000012994	GO:0005575	cellular_component	hypothetical protein LOC550242 [Source:RefSeq_peptide;Acc:NP_001017580]	zgc:110083
-1	47507111	8	ENSDARG00000006577	47529920	ENSDART00000012994	GO:0008152	metabolic process	hypothetical protein LOC550242 [Source:RefSeq_peptide;Acc:NP_001017580]	zgc:110083
-1	47557286	8	ENSDARG00000048459	47557371	ENSDART00000070168			dre-mir-181b-2 [Source:miRBase;Acc:MI0001367]	dre-mir-181b-2
-1	47557433	8	ENSDARG00000048469	47557511	ENSDART00000070178			dre-mir-181a-2 [Source:miRBase;Acc:MI0003387]	dre-mir-181a-2
-1	47679848	8	ENSDARG00000068050	48025925	ENSDART00000098186	GO:0003674	molecular_function	hypothetical protein LOC550450 [Source:RefSeq_peptide;Acc:NP_001017754]	zgc:112522
-1	47679848	8	ENSDARG00000068050	48025925	ENSDART00000098186	GO:0005575	cellular_component	hypothetical protein LOC550450 [Source:RefSeq_peptide;Acc:NP_001017754]	zgc:112522
-1	47679848	8	ENSDARG00000068050	48025925	ENSDART00000098186	GO:0008150	biological_process	hypothetical protein LOC550450 [Source:RefSeq_peptide;Acc:NP_001017754]	zgc:112522
1	48060040	8	ENSDARG00000045639	48147499	ENSDART00000028601	GO:0000166	nucleotide binding	ELAV-like 4 [Source:RefSeq_peptide;Acc:NP_571528]	elavl4
1	48060040	8	ENSDARG00000045639	48147499	ENSDART00000028601	GO:0003676	nucleic acid binding	ELAV-like 4 [Source:RefSeq_peptide;Acc:NP_571528]	elavl4
1	48060040	8	ENSDARG00000045639	48147499	ENSDART00000028601	GO:0003723	RNA binding	ELAV-like 4 [Source:RefSeq_peptide;Acc:NP_571528]	elavl4
1	48060040	8	ENSDARG00000045639	48147499	ENSDART00000028601	GO:0030529	ribonucleoprotein complex	ELAV-like 4 [Source:RefSeq_peptide;Acc:NP_571528]	elavl4
1	48178790	8	ENSDARG00000062346	48248875	ENSDART00000089988			Voltage-dependent R-type calcium channel subunit alpha-1E (Voltage- gated calcium channel subunit alpha Cav2.3) (Calcium channel, L type, alpha-1 polypeptide, isoform 6) (Brain calcium channel II) (BII). [Source:Uniprot/SWISSPROT;Acc:Q15878]	CACNA1E
1	48178790	8	ENSDARG00000062346	48248875	ENSDART00000089967			Voltage-dependent R-type calcium channel subunit alpha-1E (Voltage- gated calcium channel subunit alpha Cav2.3) (Calcium channel, L type, alpha-1 polypeptide, isoform 6) (Brain calcium channel II) (BII). [Source:Uniprot/SWISSPROT;Acc:Q15878]	CACNA1E
1	48178790	8	ENSDARG00000062346	48248875	ENSDART00000089972			Voltage-dependent R-type calcium channel subunit alpha-1E (Voltage- gated calcium channel subunit alpha Cav2.3) (Calcium channel, L type, alpha-1 polypeptide, isoform 6) (Brain calcium channel II) (BII). [Source:Uniprot/SWISSPROT;Acc:Q15878]	CACNA1E
1	48178790	8	ENSDARG00000062346	48248875	ENSDART00000089971			Voltage-dependent R-type calcium channel subunit alpha-1E (Voltage- gated calcium channel subunit alpha Cav2.3) (Calcium channel, L type, alpha-1 polypeptide, isoform 6) (Brain calcium channel II) (BII). [Source:Uniprot/SWISSPROT;Acc:Q15878]	CACNA1E
1	48273840	8	ENSDARG00000068034	48303358	ENSDART00000098154
1	48273840	8	ENSDARG00000068034	48303358	ENSDART00000098151
1	48385900	8	ENSDARG00000068031	48391815	ENSDART00000098150				LOC570636
1	48406522	8	ENSDARG00000062707	48433436	ENSDART00000090925				LOC797414
-1	48895560	8	ENSDARG00000068029	48896549	ENSDART00000098147
-1	49009895	8	ENSDARG00000068028	49054767	ENSDART00000098145				LOC100008316
-1	49009895	8	ENSDARG00000068028	49054767	ENSDART00000098144				LOC100008316
-1	49118893	8	ENSDARG00000036999	49156454	ENSDART00000053768			Patched domain-containing protein 2 (Fragment). [Source:Uniprot/SPTREMBL;Acc:Q5VTU9]	PTCHD2
-1	49118893	8	ENSDARG00000036999	49156454	ENSDART00000053769			Patched domain-containing protein 2 (Fragment). [Source:Uniprot/SPTREMBL;Acc:Q5VTU9]	PTCHD2
-1	49210615	8	ENSDARG00000063159	49251858	ENSDART00000092024				LOC566871
	49214496		OMM5045
1	49256537	8	ENSDARG00000021287	49268666	ENSDART00000004065	GO:0000166	nucleotide binding	hypothetical protein LOC431725 [Source:RefSeq_peptide;Acc:NP_001002178]	zgc:91909
1	49256537	8	ENSDARG00000021287	49268666	ENSDART00000004065	GO:0005524	ATP binding	hypothetical protein LOC431725 [Source:RefSeq_peptide;Acc:NP_001002178]	zgc:91909
1	49256537	8	ENSDARG00000021287	49268666	ENSDART00000004065	GO:0005525	GTP binding	hypothetical protein LOC431725 [Source:RefSeq_peptide;Acc:NP_001002178]	zgc:91909
1	49256537	8	ENSDARG00000021287	49268666	ENSDART00000004065	GO:0005579	membrane attack complex	hypothetical protein LOC431725 [Source:RefSeq_peptide;Acc:NP_001002178]	zgc:91909
1	49256537	8	ENSDARG00000021287	49268666	ENSDART00000004065	GO:0005622	intracellular	hypothetical protein LOC431725 [Source:RefSeq_peptide;Acc:NP_001002178]	zgc:91909
1	49256537	8	ENSDARG00000021287	49268666	ENSDART00000004065	GO:0006355	regulation of transcription, DNA-dependent	hypothetical protein LOC431725 [Source:RefSeq_peptide;Acc:NP_001002178]	zgc:91909
1	49256537	8	ENSDARG00000021287	49268666	ENSDART00000004065	GO:0006810	transport	hypothetical protein LOC431725 [Source:RefSeq_peptide;Acc:NP_001002178]	zgc:91909
1	49256537	8	ENSDARG00000021287	49268666	ENSDART00000004065	GO:0007264	small GTPase mediated signal transduction	hypothetical protein LOC431725 [Source:RefSeq_peptide;Acc:NP_001002178]	zgc:91909
1	49256537	8	ENSDARG00000021287	49268666	ENSDART00000004065	GO:0008134	transcription factor binding	hypothetical protein LOC431725 [Source:RefSeq_peptide;Acc:NP_001002178]	zgc:91909
1	49256537	8	ENSDARG00000021287	49268666	ENSDART00000004065	GO:0015031	protein transport	hypothetical protein LOC431725 [Source:RefSeq_peptide;Acc:NP_001002178]	zgc:91909
1	49256537	8	ENSDARG00000021287	49268666	ENSDART00000004065	GO:0016020	membrane	hypothetical protein LOC431725 [Source:RefSeq_peptide;Acc:NP_001002178]	zgc:91909
-1	49275018	8	ENSDARG00000007359	49283760	ENSDART00000013870	GO:0003674	molecular_function	hypothetical protein LOC393270 [Source:RefSeq_peptide;Acc:NP_956594]	zgc:56596
-1	49275018	8	ENSDARG00000007359	49283760	ENSDART00000013870	GO:0006464	protein modification process	hypothetical protein LOC393270 [Source:RefSeq_peptide;Acc:NP_956594]	zgc:56596
-1	49290451	8	ENSDARG00000015887	49295467	ENSDART00000016216			beta-2 microglobulin [Source:RefSeq_peptide;Acc:NP_998291]	zgc:64161
1	49306510	8	ENSDARG00000068026	49343387	ENSDART00000098135				LOC573557
-1	49517525	8	ENSDARG00000059746	49563278	ENSDART00000083395			zgc:152876 [Source:RefSeq_peptide;Acc:NP_001071210]	NP_001071210.1
-1	49594690	8	ENSDARG00000006109	49596180	ENSDART00000053288				LOC568359
-1	49594690	8	ENSDARG00000006109	49596180	ENSDART00000003307				LOC568359
-1	49601394	8	ENSDARG00000036684	49608968	ENSDART00000053285	GO:0005743	mitochondrial inner membrane	hypothetical protein LOC445042 [Source:RefSeq_peptide;Acc:NP_001003436]	zgc:92850
-1	49601394	8	ENSDARG00000036684	49608968	ENSDART00000053285	GO:0008137	NADH dehydrogenase (ubiquinone) activity	hypothetical protein LOC445042 [Source:RefSeq_peptide;Acc:NP_001003436]	zgc:92850
-1	49601394	8	ENSDARG00000036684	49608968	ENSDART00000053285	GO:0042773	ATP synthesis coupled electron transport	hypothetical protein LOC445042 [Source:RefSeq_peptide;Acc:NP_001003436]	zgc:92850
-1	49691034	8	ENSDARG00000052606	49735387	ENSDART00000074495	GO:0003674	molecular_function	hypothetical protein LOC768170 [Source:RefSeq_peptide;Acc:NP_001070781]	zgc:152900
-1	49691034	8	ENSDARG00000052606	49735387	ENSDART00000074495	GO:0005575	cellular_component	hypothetical protein LOC768170 [Source:RefSeq_peptide;Acc:NP_001070781]	zgc:152900
-1	49691034	8	ENSDARG00000052606	49735387	ENSDART00000074495	GO:0008150	biological_process	hypothetical protein LOC768170 [Source:RefSeq_peptide;Acc:NP_001070781]	zgc:152900
-1	49748879	8	ENSDARG00000007275	49780657	ENSDART00000008778				LOC571720
-1	49793281	8	ENSDARG00000059960	49820018	ENSDART00000078278
-1	49793281	8	ENSDARG00000059960	49820018	ENSDART00000083968
-1	49793281	8	ENSDARG00000059960	49820018	ENSDART00000098116
-1	49793281	8	ENSDARG00000059960	49820018	ENSDART00000007624
1	49993113	8	ENSDARG00000057565	50005393	ENSDART00000098113
1	49993113	8	ENSDARG00000057565	50005393	ENSDART00000098110
-1	50025102	8	ENSDARG00000068016	50030533	ENSDART00000074487	GO:0000786	nucleosome	Histone H2AV (H2A.F/Z). [Source:Uniprot/SWISSPROT;Acc:Q71PD7]	h2afv
-1	50025102	8	ENSDARG00000068016	50030533	ENSDART00000074487	GO:0003677	DNA binding	Histone H2AV (H2A.F/Z). [Source:Uniprot/SWISSPROT;Acc:Q71PD7]	h2afv
-1	50025102	8	ENSDARG00000068016	50030533	ENSDART00000074487	GO:0005634	nucleus	Histone H2AV (H2A.F/Z). [Source:Uniprot/SWISSPROT;Acc:Q71PD7]	h2afv
-1	50025102	8	ENSDARG00000068016	50030533	ENSDART00000074487	GO:0006334	nucleosome assembly	Histone H2AV (H2A.F/Z). [Source:Uniprot/SWISSPROT;Acc:Q71PD7]	h2afv
-1	50025102	8	ENSDARG00000068016	50030533	ENSDART00000074487	GO:0007001	chromosome organization and biogenesis (sensu Eukaryota)	Histone H2AV (H2A.F/Z). [Source:Uniprot/SWISSPROT;Acc:Q71PD7]	h2afv
1	50031844	8	ENSDARG00000068013	50032788	ENSDART00000081308
1	50110470	8	ENSDARG00000068011	50111940	ENSDART00000098107				LOC569890
-1	50134599	8	ENSDARG00000068010	50135968	ENSDART00000098105			Novel protein similar to vertebrate cyclin M family (Fragment). [Source:Uniprot/SPTREMBL;Acc:A2BG41]	A2BG41_DANRE
-1	50357252	8	ENSDARG00000031222	50371217	ENSDART00000033846	GO:0003677	DNA binding	LIM homeobox protein 2b [Source:RefSeq_peptide;Acc:NP_001035099]	lhx2
-1	50357252	8	ENSDARG00000031222	50371217	ENSDART00000033846	GO:0003700	transcription factor activity	LIM homeobox protein 2b [Source:RefSeq_peptide;Acc:NP_001035099]	lhx2
-1	50357252	8	ENSDARG00000031222	50371217	ENSDART00000033846	GO:0005634	nucleus	LIM homeobox protein 2b [Source:RefSeq_peptide;Acc:NP_001035099]	lhx2
-1	50357252	8	ENSDARG00000031222	50371217	ENSDART00000033846	GO:0006355	regulation of transcription, DNA-dependent	LIM homeobox protein 2b [Source:RefSeq_peptide;Acc:NP_001035099]	lhx2
-1	50357252	8	ENSDARG00000031222	50371217	ENSDART00000033846	GO:0006829	zinc ion transport	LIM homeobox protein 2b [Source:RefSeq_peptide;Acc:NP_001035099]	lhx2
-1	50357252	8	ENSDARG00000031222	50371217	ENSDART00000033846	GO:0007411	axon guidance	LIM homeobox protein 2b [Source:RefSeq_peptide;Acc:NP_001035099]	lhx2
-1	50357252	8	ENSDARG00000031222	50371217	ENSDART00000033846	GO:0007420	brain development	LIM homeobox protein 2b [Source:RefSeq_peptide;Acc:NP_001035099]	lhx2
-1	50357252	8	ENSDARG00000031222	50371217	ENSDART00000033846	GO:0007634	optokinetic behavior	LIM homeobox protein 2b [Source:RefSeq_peptide;Acc:NP_001035099]	lhx2
-1	50357252	8	ENSDARG00000031222	50371217	ENSDART00000033846	GO:0008270	zinc ion binding	LIM homeobox protein 2b [Source:RefSeq_peptide;Acc:NP_001035099]	lhx2
-1	50357252	8	ENSDARG00000031222	50371217	ENSDART00000033846	GO:0021537	telencephalon development	LIM homeobox protein 2b [Source:RefSeq_peptide;Acc:NP_001035099]	lhx2
-1	50357252	8	ENSDARG00000031222	50371217	ENSDART00000033846	GO:0030900	forebrain development	LIM homeobox protein 2b [Source:RefSeq_peptide;Acc:NP_001035099]	lhx2
-1	50357252	8	ENSDARG00000031222	50371217	ENSDART00000033846	GO:0031290	retinal ganglion cell axon guidance	LIM homeobox protein 2b [Source:RefSeq_peptide;Acc:NP_001035099]	lhx2
-1	50357252	8	ENSDARG00000031222	50371217	ENSDART00000033846	GO:0043010	camera-type eye development	LIM homeobox protein 2b [Source:RefSeq_peptide;Acc:NP_001035099]	lhx2
-1	50357252	8	ENSDARG00000031222	50371217	ENSDART00000033846	GO:0043565	sequence-specific DNA binding	LIM homeobox protein 2b [Source:RefSeq_peptide;Acc:NP_001035099]	lhx2
-1	50357252	8	ENSDARG00000031222	50371217	ENSDART00000033846	GO:0045449	regulation of transcription	LIM homeobox protein 2b [Source:RefSeq_peptide;Acc:NP_001035099]	lhx2
-1	50357252	8	ENSDARG00000031222	50371217	ENSDART00000033846	GO:0046872	metal ion binding	LIM homeobox protein 2b [Source:RefSeq_peptide;Acc:NP_001035099]	lhx2
-1	50463056	8	ENSDARG00000061390	50469457	ENSDART00000087512
-1	50463056	8	ENSDARG00000061390	50469457	ENSDART00000088218
1	50688792	8	ENSDARG00000036862	50689431	ENSDART00000098099
1	50727642	8	ENSDARG00000068007	50728784	ENSDART00000098097			Putative tyrosine recombinase (Fragment). [Source:Uniprot/SPTREMBL;Acc:Q8AXW9]	Q8AXW9_DANRE
-1	50880552	8	ENSDARG00000068006	50915155	ENSDART00000098096			glucokinase (hexokinase 4, maturity onset diabetes of the young 2) [Source:RefSeq_peptide;Acc:NP_001038850]	gck
-1	50880552	8	ENSDARG00000068006	50915155	ENSDART00000085559	GO:0004396	hexokinase activity	glucokinase (hexokinase 4, maturity onset diabetes of the young 2) [Source:RefSeq_peptide;Acc:NP_001038850]	gck
-1	50880552	8	ENSDARG00000068006	50915155	ENSDART00000085559	GO:0005524	ATP binding	glucokinase (hexokinase 4, maturity onset diabetes of the young 2) [Source:RefSeq_peptide;Acc:NP_001038850]	gck
-1	50880552	8	ENSDARG00000068006	50915155	ENSDART00000085559	GO:0005575	cellular_component	glucokinase (hexokinase 4, maturity onset diabetes of the young 2) [Source:RefSeq_peptide;Acc:NP_001038850]	gck
-1	50880552	8	ENSDARG00000068006	50915155	ENSDART00000085559	GO:0006096	glycolysis	glucokinase (hexokinase 4, maturity onset diabetes of the young 2) [Source:RefSeq_peptide;Acc:NP_001038850]	gck
-1	50880552	8	ENSDARG00000068006	50915155	ENSDART00000085559	GO:0016301	kinase activity	glucokinase (hexokinase 4, maturity onset diabetes of the young 2) [Source:RefSeq_peptide;Acc:NP_001038850]	gck
-1	50896182	8	ENSDARG00000068005	50903793	ENSDART00000098093	GO:0005262	calcium channel activity	myosin, light polypeptide 7, regulatory [Source:RefSeq_peptide;Acc:NP_571404]	myl7
-1	50896182	8	ENSDARG00000068005	50903793	ENSDART00000098093	GO:0005509	calcium ion binding	myosin, light polypeptide 7, regulatory [Source:RefSeq_peptide;Acc:NP_571404]	myl7
-1	50896182	8	ENSDARG00000068005	50903793	ENSDART00000098093	GO:0006816	calcium ion transport	myosin, light polypeptide 7, regulatory [Source:RefSeq_peptide;Acc:NP_571404]	myl7
-1	50896182	8	ENSDARG00000068005	50903793	ENSDART00000098093	GO:0019855	calcium channel inhibitor activity	myosin, light polypeptide 7, regulatory [Source:RefSeq_peptide;Acc:NP_571404]	myl7
-1	50896182	8	ENSDARG00000068005	50903793	ENSDART00000098093	GO:0045823	positive regulation of heart contraction	myosin, light polypeptide 7, regulatory [Source:RefSeq_peptide;Acc:NP_571404]	myl7
-1	50896182	8	ENSDARG00000068005	50903793	ENSDART00000098093	GO:0055004	atrial cardiac myofibril development	myosin, light polypeptide 7, regulatory [Source:RefSeq_peptide;Acc:NP_571404]	myl7
-1	50896182	8	ENSDARG00000068005	50903793	ENSDART00000098093	GO:0055005	ventricular cardiac myofibril development	myosin, light polypeptide 7, regulatory [Source:RefSeq_peptide;Acc:NP_571404]	myl7
1	50927484	8	ENSDARG00000019096	50935312	ENSDART00000040013	GO:0005262	calcium channel activity	myosin, light polypeptide 7, regulatory [Source:RefSeq_peptide;Acc:NP_571404]	myl7
1	50927484	8	ENSDARG00000019096	50935312	ENSDART00000040013	GO:0005509	calcium ion binding	myosin, light polypeptide 7, regulatory [Source:RefSeq_peptide;Acc:NP_571404]	myl7
1	50927484	8	ENSDARG00000019096	50935312	ENSDART00000040013	GO:0006816	calcium ion transport	myosin, light polypeptide 7, regulatory [Source:RefSeq_peptide;Acc:NP_571404]	myl7
1	50927484	8	ENSDARG00000019096	50935312	ENSDART00000040013	GO:0019855	calcium channel inhibitor activity	myosin, light polypeptide 7, regulatory [Source:RefSeq_peptide;Acc:NP_571404]	myl7
1	50927484	8	ENSDARG00000019096	50935312	ENSDART00000040013	GO:0045823	positive regulation of heart contraction	myosin, light polypeptide 7, regulatory [Source:RefSeq_peptide;Acc:NP_571404]	myl7
1	50927484	8	ENSDARG00000019096	50935312	ENSDART00000040013	GO:0055004	atrial cardiac myofibril development	myosin, light polypeptide 7, regulatory [Source:RefSeq_peptide;Acc:NP_571404]	myl7
1	50927484	8	ENSDARG00000019096	50935312	ENSDART00000040013	GO:0055005	ventricular cardiac myofibril development	myosin, light polypeptide 7, regulatory [Source:RefSeq_peptide;Acc:NP_571404]	myl7
1	51058965	8	ENSDARG00000002172	51060442	ENSDART00000074125	GO:0001584	rhodopsin-like receptor activity	similar to angiotensin receptor 1 [Source:RefSeq_peptide;Acc:NP_001068573]	agtrl1a
1	51058965	8	ENSDARG00000002172	51060442	ENSDART00000074125	GO:0004871	signal transducer activity	similar to angiotensin receptor 1 [Source:RefSeq_peptide;Acc:NP_001068573]	agtrl1a
1	51058965	8	ENSDARG00000002172	51060442	ENSDART00000074125	GO:0004872	receptor activity	similar to angiotensin receptor 1 [Source:RefSeq_peptide;Acc:NP_001068573]	agtrl1a
1	51058965	8	ENSDARG00000002172	51060442	ENSDART00000074125	GO:0004945	angiotensin type II receptor activity	similar to angiotensin receptor 1 [Source:RefSeq_peptide;Acc:NP_001068573]	agtrl1a
1	51058965	8	ENSDARG00000002172	51060442	ENSDART00000074125	GO:0005579	membrane attack complex	similar to angiotensin receptor 1 [Source:RefSeq_peptide;Acc:NP_001068573]	agtrl1a
1	51058965	8	ENSDARG00000002172	51060442	ENSDART00000074125	GO:0007165	signal transduction	similar to angiotensin receptor 1 [Source:RefSeq_peptide;Acc:NP_001068573]	agtrl1a
1	51058965	8	ENSDARG00000002172	51060442	ENSDART00000074125	GO:0007186	G-protein coupled receptor protein signaling pathway	similar to angiotensin receptor 1 [Source:RefSeq_peptide;Acc:NP_001068573]	agtrl1a
1	51058965	8	ENSDARG00000002172	51060442	ENSDART00000074125	GO:0016020	membrane	similar to angiotensin receptor 1 [Source:RefSeq_peptide;Acc:NP_001068573]	agtrl1a
1	51058965	8	ENSDARG00000002172	51060442	ENSDART00000074125	GO:0016021	integral to membrane	similar to angiotensin receptor 1 [Source:RefSeq_peptide;Acc:NP_001068573]	agtrl1a
-1	51101471	8	ENSDARG00000011515	51110524	ENSDART00000018401				LOC566671
1	51116098	8	ENSDARG00000036593	51138768	ENSDART00000053158			Zgc:85787 protein. [Source:Uniprot/SPTREMBL;Acc:A2RV13]	zgc:85787
1	51158453	8	ENSDARG00000042069	51165305	ENSDART00000061653	GO:0003674	molecular_function	phosphatidylethanolamine binding protein [Source:RefSeq_peptide;Acc:NP_998488]	pbp
1	51158453	8	ENSDARG00000042069	51165305	ENSDART00000061653	GO:0005575	cellular_component	phosphatidylethanolamine binding protein [Source:RefSeq_peptide;Acc:NP_998488]	pbp
1	51158453	8	ENSDARG00000042069	51165305	ENSDART00000061653	GO:0008150	biological_process	phosphatidylethanolamine binding protein [Source:RefSeq_peptide;Acc:NP_998488]	pbp
-1	51168806	8	ENSDARG00000060751	51234576	ENSDART00000085943				LOC798327
1	51302702	8	ENSDARG00000041406	51321301	ENSDART00000060699			suppressor of defective silencing 3-like [Source:RefSeq_peptide;Acc:NP_001003493]	suds3
1	51504322	8	ENSDARG00000023526	51531804	ENSDART00000036280	GO:0003840	gamma-glutamyltransferase activity	hypothetical protein LOC393387 [Source:RefSeq_peptide;Acc:NP_956709]	zgc:64172
1	51504322	8	ENSDARG00000023526	51531804	ENSDART00000036280	GO:0005575	cellular_component	hypothetical protein LOC393387 [Source:RefSeq_peptide;Acc:NP_956709]	zgc:64172
1	51504322	8	ENSDARG00000023526	51531804	ENSDART00000036280	GO:0008150	biological_process	hypothetical protein LOC393387 [Source:RefSeq_peptide;Acc:NP_956709]	zgc:64172
-1	51546284	8	ENSDARG00000052045	51571995	ENSDART00000073782				LOC569734
1	51595839	8	ENSDARG00000059629	51609321	ENSDART00000083066	GO:0003674	molecular_function	hypothetical protein LOC569819 [Source:RefSeq_peptide;Acc:NP_001073514]	zgc:153516
1	51595839	8	ENSDARG00000059629	51609321	ENSDART00000083066	GO:0005575	cellular_component	hypothetical protein LOC569819 [Source:RefSeq_peptide;Acc:NP_001073514]	zgc:153516
1	51595839	8	ENSDARG00000059629	51609321	ENSDART00000083066	GO:0008150	biological_process	hypothetical protein LOC569819 [Source:RefSeq_peptide;Acc:NP_001073514]	zgc:153516
1	51622341	8	ENSDARG00000019990	51684250	ENSDART00000098071			hypothetical protein LOC449789 [Source:RefSeq_peptide;Acc:NP_001005962]	zgc:101878
1	51622341	8	ENSDARG00000019990	51684250	ENSDART00000012391	GO:0001539	ciliary or flagellar motility	hypothetical protein LOC449789 [Source:RefSeq_peptide;Acc:NP_001005962]	zgc:101878
1	51622341	8	ENSDARG00000019990	51684250	ENSDART00000012391	GO:0005262	calcium channel activity	hypothetical protein LOC449789 [Source:RefSeq_peptide;Acc:NP_001005962]	zgc:101878
1	51622341	8	ENSDARG00000019990	51684250	ENSDART00000012391	GO:0005509	calcium ion binding	hypothetical protein LOC449789 [Source:RefSeq_peptide;Acc:NP_001005962]	zgc:101878
1	51622341	8	ENSDARG00000019990	51684250	ENSDART00000012391	GO:0006816	calcium ion transport	hypothetical protein LOC449789 [Source:RefSeq_peptide;Acc:NP_001005962]	zgc:101878
1	51622341	8	ENSDARG00000019990	51684250	ENSDART00000012391	GO:0009288	flagellin-based flagellum	hypothetical protein LOC449789 [Source:RefSeq_peptide;Acc:NP_001005962]	zgc:101878
1	51622341	8	ENSDARG00000019990	51684250	ENSDART00000012391	GO:0019855	calcium channel inhibitor activity	hypothetical protein LOC449789 [Source:RefSeq_peptide;Acc:NP_001005962]	zgc:101878
1	51693357	8	ENSDARG00000059630	51703335	ENSDART00000083068				LOC569613
1	51714777	8	ENSDARG00000009629	51722341	ENSDART00000019907	GO:0003674	molecular_function	Unc119c [Source:RefSeq_peptide;Acc:NP_997952]	unc119.1
1	51714777	8	ENSDARG00000009629	51722341	ENSDART00000019907	GO:0005575	cellular_component	Unc119c [Source:RefSeq_peptide;Acc:NP_997952]	unc119.1
1	51714777	8	ENSDARG00000009629	51722341	ENSDART00000019907	GO:0007399	nervous system development	Unc119c [Source:RefSeq_peptide;Acc:NP_997952]	unc119.1
1	51743419	8	ENSDARG00000052332	51743950	ENSDART00000074163				LOC100000633
1	51751607	8	ENSDARG00000046141	51757944	ENSDART00000067843	GO:0003674	molecular_function	hypothetical protein LOC571775 [Source:RefSeq_peptide;Acc:NP_001082895]	zgc:162025
1	51751607	8	ENSDARG00000046141	51757944	ENSDART00000067843	GO:0005575	cellular_component	hypothetical protein LOC571775 [Source:RefSeq_peptide;Acc:NP_001082895]	zgc:162025
1	51751607	8	ENSDARG00000046141	51757944	ENSDART00000067843	GO:0008150	biological_process	hypothetical protein LOC571775 [Source:RefSeq_peptide;Acc:NP_001082895]	zgc:162025
	51752285		BX863453
-1	51757269	8	ENSDARG00000009470	51771930	ENSDART00000018862	GO:0003677	DNA binding	transcription factor 1 [Source:RefSeq_peptide;Acc:NP_739570]	tcf1
-1	51757269	8	ENSDARG00000009470	51771930	ENSDART00000018862	GO:0003700	transcription factor activity	transcription factor 1 [Source:RefSeq_peptide;Acc:NP_739570]	tcf1
-1	51757269	8	ENSDARG00000009470	51771930	ENSDART00000018862	GO:0005634	nucleus	transcription factor 1 [Source:RefSeq_peptide;Acc:NP_739570]	tcf1
-1	51757269	8	ENSDARG00000009470	51771930	ENSDART00000018862	GO:0006355	regulation of transcription, DNA-dependent	transcription factor 1 [Source:RefSeq_peptide;Acc:NP_739570]	tcf1
-1	51757269	8	ENSDARG00000009470	51771930	ENSDART00000018862	GO:0016563	transcriptional activator activity	transcription factor 1 [Source:RefSeq_peptide;Acc:NP_739570]	tcf1
-1	51757269	8	ENSDARG00000009470	51771930	ENSDART00000018862	GO:0043565	sequence-specific DNA binding	transcription factor 1 [Source:RefSeq_peptide;Acc:NP_739570]	tcf1
-1	51757269	8	ENSDARG00000009470	51771930	ENSDART00000018862	GO:0045449	regulation of transcription	transcription factor 1 [Source:RefSeq_peptide;Acc:NP_739570]	tcf1
-1	51757269	8	ENSDARG00000009470	51771930	ENSDART00000018862	GO:0045941	positive regulation of transcription	transcription factor 1 [Source:RefSeq_peptide;Acc:NP_739570]	tcf1
-1	51757269	8	ENSDARG00000009470	51771930	ENSDART00000018862	GO:0046983	protein dimerization activity	transcription factor 1 [Source:RefSeq_peptide;Acc:NP_739570]	tcf1
-1	51757269	8	ENSDARG00000009470	51771930	ENSDART00000074166			transcription factor 1 [Source:RefSeq_peptide;Acc:NP_739570]	tcf1
-1	51757269	8	ENSDARG00000009470	51771930	ENSDART00000098062			transcription factor 1 [Source:RefSeq_peptide;Acc:NP_739570]	tcf1
-1	51782079	8	ENSDARG00000013795	51806505	ENSDART00000017153	GO:0003674	molecular_function	hypothetical protein LOC393296 [Source:RefSeq_peptide;Acc:NP_956620]	zgc:56538
-1	51782079	8	ENSDARG00000013795	51806505	ENSDART00000017153	GO:0005575	cellular_component	hypothetical protein LOC393296 [Source:RefSeq_peptide;Acc:NP_956620]	zgc:56538
-1	51782079	8	ENSDARG00000013795	51806505	ENSDART00000017153	GO:0008150	biological_process	hypothetical protein LOC393296 [Source:RefSeq_peptide;Acc:NP_956620]	zgc:56538
-1	51808440	8	ENSDARG00000022438	51814132	ENSDART00000037914	GO:0004129	cytochrome-c oxidase activity	cytochrome c oxidase subunit VIa polypeptide 1 [Source:RefSeq_peptide;Acc:NP_001005592]	cox6a1
-1	51808440	8	ENSDARG00000022438	51814132	ENSDART00000037914	GO:0005740	mitochondrial envelope	cytochrome c oxidase subunit VIa polypeptide 1 [Source:RefSeq_peptide;Acc:NP_001005592]	cox6a1
-1	51808440	8	ENSDARG00000022438	51814132	ENSDART00000037914	GO:0006118	electron transport	cytochrome c oxidase subunit VIa polypeptide 1 [Source:RefSeq_peptide;Acc:NP_001005592]	cox6a1
1	51839003	8	ENSDARG00000046142	51840623	ENSDART00000067844				LOC100000463
-1	51840765	8	ENSDARG00000009153	51850250	ENSDART00000009323	GO:0004623	phospholipase A2 activity	Pla2g1b protein (Fragment). [Source:Uniprot/SPTREMBL;Acc:Q24JV5]	pla2g1b
-1	51840765	8	ENSDARG00000009153	51850250	ENSDART00000009323	GO:0005509	calcium ion binding	Pla2g1b protein (Fragment). [Source:Uniprot/SPTREMBL;Acc:Q24JV5]	pla2g1b
-1	51840765	8	ENSDARG00000009153	51850250	ENSDART00000009323	GO:0006644	phospholipid metabolic process	Pla2g1b protein (Fragment). [Source:Uniprot/SPTREMBL;Acc:Q24JV5]	pla2g1b
-1	51840765	8	ENSDARG00000009153	51850250	ENSDART00000009323	GO:0016042	lipid catabolic process	Pla2g1b protein (Fragment). [Source:Uniprot/SPTREMBL;Acc:Q24JV5]	pla2g1b
-1	51870689	8	ENSDARG00000046143	51899644	ENSDART00000040330	GO:0005575	cellular_component	protein kinase, AMP-activated, beta 1 non-catalytic subunit [Source:RefSeq_peptide;Acc:NP_999878]	prkab1
-1	51870689	8	ENSDARG00000046143	51899644	ENSDART00000040330	GO:0008150	biological_process	protein kinase, AMP-activated, beta 1 non-catalytic subunit [Source:RefSeq_peptide;Acc:NP_999878]	prkab1
-1	51870689	8	ENSDARG00000046143	51899644	ENSDART00000040330	GO:0016301	kinase activity	protein kinase, AMP-activated, beta 1 non-catalytic subunit [Source:RefSeq_peptide;Acc:NP_999878]	prkab1
-1	51870689	8	ENSDARG00000046143	51899644	ENSDART00000040330	GO:0030246	carbohydrate binding	protein kinase, AMP-activated, beta 1 non-catalytic subunit [Source:RefSeq_peptide;Acc:NP_999878]	prkab1
-1	51870689	8	ENSDARG00000046143	51899644	ENSDART00000045529			protein kinase, AMP-activated, beta 1 non-catalytic subunit [Source:RefSeq_peptide;Acc:NP_999878]	prkab1
-1	51927232	8	ENSDARG00000010710	51967493	ENSDART00000041634			RNA-binding protein Musashi homolog 1 (Musashi-1). [Source:Uniprot/SWISSPROT;Acc:O43347]	MSI1 (2 of 2)
-1	52139739	8	ENSDARG00000050634	52140426	ENSDART00000072310			Small subunit ribosomal RNA, 5' domain [Source: RFAM 8.0]	SSU_rRNA_5
-1	52244788	8	ENSDARG00000013009	52247766	ENSDART00000015554				LOC558410
1	52265184	8	ENSDARG00000043079	52270523	ENSDART00000063242				LOC100001275
-1	52273357	8	ENSDARG00000059862	52279133	ENSDART00000083701	GO:0000166	nucleotide binding	hypothetical protein LOC494103 [Source:RefSeq_peptide;Acc:NP_001008646]	zgc:101589
-1	52273357	8	ENSDARG00000059862	52279133	ENSDART00000083701	GO:0004672	protein kinase activity	hypothetical protein LOC494103 [Source:RefSeq_peptide;Acc:NP_001008646]	zgc:101589
-1	52273357	8	ENSDARG00000059862	52279133	ENSDART00000083701	GO:0004674	protein serine/threonine kinase activity	hypothetical protein LOC494103 [Source:RefSeq_peptide;Acc:NP_001008646]	zgc:101589
-1	52273357	8	ENSDARG00000059862	52279133	ENSDART00000083701	GO:0005524	ATP binding	hypothetical protein LOC494103 [Source:RefSeq_peptide;Acc:NP_001008646]	zgc:101589
-1	52273357	8	ENSDARG00000059862	52279133	ENSDART00000083701	GO:0005575	cellular_component	hypothetical protein LOC494103 [Source:RefSeq_peptide;Acc:NP_001008646]	zgc:101589
-1	52273357	8	ENSDARG00000059862	52279133	ENSDART00000083701	GO:0006468	protein amino acid phosphorylation	hypothetical protein LOC494103 [Source:RefSeq_peptide;Acc:NP_001008646]	zgc:101589
-1	52273357	8	ENSDARG00000059862	52279133	ENSDART00000083701	GO:0016301	kinase activity	hypothetical protein LOC494103 [Source:RefSeq_peptide;Acc:NP_001008646]	zgc:101589
-1	52273357	8	ENSDARG00000059862	52279133	ENSDART00000083701	GO:0016740	transferase activity	hypothetical protein LOC494103 [Source:RefSeq_peptide;Acc:NP_001008646]	zgc:101589
-1	52344726	8	ENSDARG00000003323	52356102	ENSDART00000017567			decapping enzyme [Source:RefSeq_peptide;Acc:NP_878313]	dcp1a
1	52407065	8	ENSDARG00000006990	52413387	ENSDART00000020569				LOC569741
1	52485137	8	ENSDARG00000008703	52522341	ENSDART00000023349	GO:0004287	prolyl oligopeptidase activity	acylpeptide hydrolase [Source:RefSeq_peptide;Acc:NP_942570]	apeh
1	52485137	8	ENSDARG00000008703	52522341	ENSDART00000023349	GO:0006508	proteolysis	acylpeptide hydrolase [Source:RefSeq_peptide;Acc:NP_942570]	apeh
1	52485137	8	ENSDARG00000008703	52522341	ENSDART00000023349	GO:0008236	serine-type peptidase activity	acylpeptide hydrolase [Source:RefSeq_peptide;Acc:NP_942570]	apeh
1	52485137	8	ENSDARG00000008703	52522341	ENSDART00000023349	GO:0016787	hydrolase activity	acylpeptide hydrolase [Source:RefSeq_peptide;Acc:NP_942570]	apeh
1	52485137	8	ENSDARG00000008703	52522341	ENSDART00000098031			acylpeptide hydrolase [Source:RefSeq_peptide;Acc:NP_942570]	apeh
1	52485137	8	ENSDARG00000008703	52522341	ENSDART00000098029			acylpeptide hydrolase [Source:RefSeq_peptide;Acc:NP_942570]	apeh
1	52540533	8	ENSDARG00000044490	52544820	ENSDART00000064732	GO:0004872	receptor activity	Toll-like receptor 9 (Fragment). [Source:Uniprot/SPTREMBL;Acc:Q6TQH3]	tlr9
1	52540533	8	ENSDARG00000044490	52544820	ENSDART00000064732	GO:0004888	transmembrane receptor activity	Toll-like receptor 9 (Fragment). [Source:Uniprot/SPTREMBL;Acc:Q6TQH3]	tlr9
1	52540533	8	ENSDARG00000044490	52544820	ENSDART00000064732	GO:0016020	membrane	Toll-like receptor 9 (Fragment). [Source:Uniprot/SPTREMBL;Acc:Q6TQH3]	tlr9
1	52540533	8	ENSDARG00000044490	52544820	ENSDART00000065340	GO:0004872	receptor activity	Toll-like receptor 9 (Fragment). [Source:Uniprot/SPTREMBL;Acc:Q6TQH3]	tlr9
1	52540533	8	ENSDARG00000044490	52544820	ENSDART00000065340	GO:0004888	transmembrane receptor activity	Toll-like receptor 9 (Fragment). [Source:Uniprot/SPTREMBL;Acc:Q6TQH3]	tlr9
1	52540533	8	ENSDARG00000044490	52544820	ENSDART00000065340	GO:0016020	membrane	Toll-like receptor 9 (Fragment). [Source:Uniprot/SPTREMBL;Acc:Q6TQH3]	tlr9
1	52601561	8	ENSDARG00000014495	52608138	ENSDART00000074651			wingless-type MMTV integration site family, member 5a [Source:RefSeq_peptide;Acc:NP_001073303]	wnt5a
1	52601561	8	ENSDARG00000014495	52608138	ENSDART00000023675			wingless-type MMTV integration site family, member 5a [Source:RefSeq_peptide;Acc:NP_001073303]	wnt5a
-1	52613682	8	ENSDARG00000045204	52693162	ENSDART00000002055				LOC563040
-1	52613682	8	ENSDARG00000045204	52693162	ENSDART00000066454				LOC563040
-1	52613682	8	ENSDARG00000045204	52693162	ENSDART00000098023				LOC563040
1	52632852	8	ENSDARG00000045205	52636047	ENSDART00000066457			Leucine-rich repeat and transmembrane domain-containing protein 1 precursor. [Source:Uniprot/SWISSPROT;Acc:Q9HBL6]	LRTM1
-1	52870047	8	ENSDARG00000005500	52882893	ENSDART00000026747	GO:0003674	molecular_function	hypothetical protein LOC403055 [Source:RefSeq_peptide;Acc:NP_991302]	zgc:101841
-1	52870047	8	ENSDARG00000005500	52882893	ENSDART00000026747	GO:0005575	cellular_component	hypothetical protein LOC403055 [Source:RefSeq_peptide;Acc:NP_991302]	zgc:101841
-1	52870047	8	ENSDARG00000005500	52882893	ENSDART00000026747	GO:0008150	biological_process	hypothetical protein LOC403055 [Source:RefSeq_peptide;Acc:NP_991302]	zgc:101841
1	52885630	8	ENSDARG00000041515	52916395	ENSDART00000060865			RasGAP-activating-like protein 1. [Source:Uniprot/SWISSPROT;Acc:O95294]	RASAL1
-1	52979367	8	ENSDARG00000058419	53047827	ENSDART00000081272	GO:0005488	binding	Novel protein similar to human general control of amino-acid synthesis 1-like 1 (Yeast) (GCN1) (Fragment). [Source:Uniprot/SPTREMBL;Acc:Q7T160]	gcn1l1
1	53515826	8	ENSDARG00000028725	53547566	ENSDART00000030938				LOC798498
-1	53569672	8	ENSDARG00000038974	53602891	ENSDART00000056885			similar to collapsin response mediator protein 2 (LOC798555), mRNA [Source:RefSeq_dna;Acc:XR_029478]	XR_029478.1
-1	53651225	8	ENSDARG00000025468	53665876	ENSDART00000035676	GO:0005740	mitochondrial envelope	BCL2/adenovirus E1B interacting protein 3-like, 2 [Source:RefSeq_peptide;Acc:NP_001012242]	bnip3l2
-1	53651225	8	ENSDARG00000025468	53665876	ENSDART00000035676	GO:0016021	integral to membrane	BCL2/adenovirus E1B interacting protein 3-like, 2 [Source:RefSeq_peptide;Acc:NP_001012242]	bnip3l2
-1	53651225	8	ENSDARG00000025468	53665876	ENSDART00000035676	GO:0043065	positive regulation of apoptosis	BCL2/adenovirus E1B interacting protein 3-like, 2 [Source:RefSeq_peptide;Acc:NP_001012242]	bnip3l2
1	53690469	8	ENSDARG00000021996	53711544	ENSDART00000028983				LOC558752
1	53941202	8	ENSDARG00000059120	53944928	ENSDART00000082124	GO:0003674	molecular_function	hypothetical protein LOC572469 [Source:RefSeq_peptide;Acc:NP_001070859]	zgc:153997
1	53941202	8	ENSDARG00000059120	53944928	ENSDART00000082124	GO:0005575	cellular_component	hypothetical protein LOC572469 [Source:RefSeq_peptide;Acc:NP_001070859]	zgc:153997
1	53941202	8	ENSDARG00000059120	53944928	ENSDART00000082124	GO:0008150	biological_process	hypothetical protein LOC572469 [Source:RefSeq_peptide;Acc:NP_001070859]	zgc:153997
1	53986788	8	ENSDARG00000026988	54086987	ENSDART00000098009				LOC557377
1	53986788	8	ENSDARG00000026988	54086987	ENSDART00000035448				LOC557377
1	54163658	8	ENSDARG00000013375	54165414	ENSDART00000017718			feminization 1 homolog a [Source:RefSeq_peptide;Acc:NP_064562]	FEM1C
1	54163658	8	ENSDARG00000013375	54165414	ENSDART00000098006			feminization 1 homolog a [Source:RefSeq_peptide;Acc:NP_064562]	FEM1C
1	54171821	8	ENSDARG00000058610	54173450	ENSDART00000081497			coiled-coil domain containing 112 isoform 2 [Source:RefSeq_peptide;Acc:NP_689762]	CCDC112
-1	54224700	8	ENSDARG00000067969	54227912	ENSDART00000098001			spermatogenesis associated, serine-rich 2 [Source:RefSeq_peptide;Acc:NP_075559]	SPATS2
-1	54224700	8	ENSDARG00000067969	54227912	ENSDART00000098000			spermatogenesis associated, serine-rich 2 [Source:RefSeq_peptide;Acc:NP_075559]	SPATS2
1	54234044	8	ENSDARG00000046024	54235247	ENSDART00000067668	GO:0003674	molecular_function	Protein wibg homolog. [Source:Uniprot/SWISSPROT;Acc:Q6PH11]	zgc:65891
1	54234044	8	ENSDARG00000046024	54235247	ENSDART00000067668	GO:0005575	cellular_component	Protein wibg homolog. [Source:Uniprot/SWISSPROT;Acc:Q6PH11]	zgc:65891
1	54234044	8	ENSDARG00000046024	54235247	ENSDART00000067668	GO:0008150	biological_process	Protein wibg homolog. [Source:Uniprot/SWISSPROT;Acc:Q6PH11]	zgc:65891
-1	54237943	8	ENSDARG00000062794	54252124	ENSDART00000082550			Tripartite motif-containing protein 36 (Zinc-binding protein Rbcc728) (RING finger protein 98). [Source:Uniprot/SWISSPROT;Acc:Q9NQ86]	TRIM36
-1	54237943	8	ENSDARG00000062794	54252124	ENSDART00000097996			Tripartite motif-containing protein 36 (Zinc-binding protein Rbcc728) (RING finger protein 98). [Source:Uniprot/SWISSPROT;Acc:Q9NQ86]	TRIM36
-1	54237943	8	ENSDARG00000062794	54252124	ENSDART00000091177			Tripartite motif-containing protein 36 (Zinc-binding protein Rbcc728) (RING finger protein 98). [Source:Uniprot/SWISSPROT;Acc:Q9NQ86]	TRIM36
-1	54279518	8	ENSDARG00000067966	54283138	ENSDART00000097991	GO:0005488	binding	hypothetical protein LOC327613 [Source:RefSeq_peptide;Acc:NP_956131]	zgc:63483
-1	54279518	8	ENSDARG00000067966	54283138	ENSDART00000097991	GO:0005575	cellular_component	hypothetical protein LOC327613 [Source:RefSeq_peptide;Acc:NP_956131]	zgc:63483
-1	54279518	8	ENSDARG00000067966	54283138	ENSDART00000097991	GO:0008150	biological_process	hypothetical protein LOC327613 [Source:RefSeq_peptide;Acc:NP_956131]	zgc:63483
-1	54283967	8	ENSDARG00000048650	54284086	ENSDART00000070359			dre-mir-7a-3 [Source:miRBase;Acc:MI0001879]	dre-mir-7a-3
-1	54287224	8	ENSDARG00000046022	54292169	ENSDART00000067666	GO:0006810	transport	hypothetical protein LOC405848 [Source:RefSeq_peptide;Acc:NP_998077]	zgc:76996
-1	54287224	8	ENSDARG00000046022	54292169	ENSDART00000067666	GO:0016021	integral to membrane	hypothetical protein LOC405848 [Source:RefSeq_peptide;Acc:NP_998077]	zgc:76996
1	54301698	8	ENSDARG00000067963	54303125	ENSDART00000097987				LOC562656
-1	54306906	8	ENSDARG00000058613	54313991	ENSDART00000081505			Geranylgeranyl transferase type-1 subunit beta (EC 2.5.1.59) (Geranylgeranyl transferase type I subunit beta) (Type I protein geranyl-geranyltransferase subunit beta) (GGTase-I-beta). [Source:Uniprot/SWISSPROT;Acc:P53609]	PGGT1B
1	54318089	8	ENSDARG00000063415	54373131	ENSDART00000092643			Protein DmX-like 1 (X-like 1 protein). [Source:Uniprot/SWISSPROT;Acc:Q9Y485]	DMXL1
-1	54390423	8	ENSDARG00000053356	54422781	ENSDART00000075387				LOC796078
-1	54390423	8	ENSDARG00000053356	54422781	ENSDART00000097979				LOC796078
1	54490723	8	ENSDARG00000031873	54512688	ENSDART00000097972			Peroxisomal multifunctional enzyme type 2 (MFE-2) (D-bifunctional protein) (DBP) (17-beta-hydroxysteroid dehydrogenase 4) (17-beta-HSD 4) (D-3-hydroxyacyl-CoA dehydratase) (EC 4.2.1.107) (3-alpha,7- alpha,12-alpha-trihydroxy-5-beta-cholest-24-enoyl-CoA hy [Source:Uniprot/SWISSPROT;Acc:P51659]	HSD17B4
1	54490723	8	ENSDARG00000031873	54512688	ENSDART00000046431			Peroxisomal multifunctional enzyme type 2 (MFE-2) (D-bifunctional protein) (DBP) (17-beta-hydroxysteroid dehydrogenase 4) (17-beta-HSD 4) (D-3-hydroxyacyl-CoA dehydratase) (EC 4.2.1.107) (3-alpha,7- alpha,12-alpha-trihydroxy-5-beta-cholest-24-enoyl-CoA hy [Source:Uniprot/SWISSPROT;Acc:P51659]	HSD17B4
-1	54772507	8	ENSDARG00000035700	54792286	ENSDART00000051777			hypothetical protein LOC450064 [Source:RefSeq_peptide;Acc:NP_001006084]	zgc:101664
-1	54772507	8	ENSDARG00000035700	54792286	ENSDART00000097967	GO:0003674	molecular_function	hypothetical protein LOC450064 [Source:RefSeq_peptide;Acc:NP_001006084]	zgc:101664
-1	54772507	8	ENSDARG00000035700	54792286	ENSDART00000097967	GO:0005575	cellular_component	hypothetical protein LOC450064 [Source:RefSeq_peptide;Acc:NP_001006084]	zgc:101664
-1	54772507	8	ENSDARG00000035700	54792286	ENSDART00000097967	GO:0008150	biological_process	hypothetical protein LOC450064 [Source:RefSeq_peptide;Acc:NP_001006084]	zgc:101664
1	54777618	8	ENSDARG00000035699	54784618	ENSDART00000051776	GO:0005786	signal recognition particle, endoplasmic reticulum targeting	signal recognition particle [Source:RefSeq_peptide;Acc:NP_998508]	srp19
1	54777618	8	ENSDARG00000035699	54784618	ENSDART00000051776	GO:0006605	protein targeting	signal recognition particle [Source:RefSeq_peptide;Acc:NP_998508]	srp19
1	54777618	8	ENSDARG00000035699	54784618	ENSDART00000051776	GO:0008312	7S RNA binding	signal recognition particle [Source:RefSeq_peptide;Acc:NP_998508]	srp19
1	54810922	8	ENSDARG00000063368	54825070	ENSDART00000092561
-1	54837966	8	ENSDARG00000030129	54858360	ENSDART00000050352			Hippocampus abundant transcript-like protein 1. [Source:Uniprot/SWISSPROT;Acc:Q5SR56]	HIATL1 (1 of 2)
1	54864008	8	ENSDARG00000035697	54867750	ENSDART00000051774	GO:0003674	molecular_function	hypothetical protein LOC550562 [Source:RefSeq_peptide;Acc:NP_001017864]	zgc:110697
1	54864008	8	ENSDARG00000035697	54867750	ENSDART00000051774	GO:0005575	cellular_component	hypothetical protein LOC550562 [Source:RefSeq_peptide;Acc:NP_001017864]	zgc:110697
1	54864008	8	ENSDARG00000035697	54867750	ENSDART00000051774	GO:0007276	gamete generation	hypothetical protein LOC550562 [Source:RefSeq_peptide;Acc:NP_001017864]	zgc:110697
1	54868963	8	ENSDARG00000016016	54887448	ENSDART00000013059	GO:0003779	actin binding	hypothetical protein LOC553729 [Source:RefSeq_peptide;Acc:NP_001018536]	zgc:112450
1	54868963	8	ENSDARG00000016016	54887448	ENSDART00000013059	GO:0005622	intracellular	hypothetical protein LOC553729 [Source:RefSeq_peptide;Acc:NP_001018536]	zgc:112450
1	54868963	8	ENSDARG00000016016	54887448	ENSDART00000013059	GO:0005856	cytoskeleton	hypothetical protein LOC553729 [Source:RefSeq_peptide;Acc:NP_001018536]	zgc:112450
1	54868963	8	ENSDARG00000016016	54887448	ENSDART00000013059	GO:0008150	biological_process	hypothetical protein LOC553729 [Source:RefSeq_peptide;Acc:NP_001018536]	zgc:112450
-1	54950515	8	ENSDARG00000011208	54954962	ENSDART00000015081				LOC100002384
1	54956859	8	ENSDARG00000016044	54971909	ENSDART00000021604	GO:0003674	molecular_function	hypothetical protein LOC445152 [Source:RefSeq_peptide;Acc:NP_001003546]	zgc:100817
1	54956859	8	ENSDARG00000016044	54971909	ENSDART00000021604	GO:0005575	cellular_component	hypothetical protein LOC445152 [Source:RefSeq_peptide;Acc:NP_001003546]	zgc:100817
1	54956859	8	ENSDARG00000016044	54971909	ENSDART00000021604	GO:0008150	biological_process	hypothetical protein LOC445152 [Source:RefSeq_peptide;Acc:NP_001003546]	zgc:100817
1	54983663	8	ENSDARG00000015657	54987029	ENSDART00000012758	GO:0003674	molecular_function	hypothetical protein LOC406459 [Source:RefSeq_peptide;Acc:NP_998345]	zgc:77112
1	54983663	8	ENSDARG00000015657	54987029	ENSDART00000012758	GO:0005575	cellular_component	hypothetical protein LOC406459 [Source:RefSeq_peptide;Acc:NP_998345]	zgc:77112
1	54983663	8	ENSDARG00000015657	54987029	ENSDART00000012758	GO:0008150	biological_process	hypothetical protein LOC406459 [Source:RefSeq_peptide;Acc:NP_998345]	zgc:77112
-1	55103622	8	ENSDARG00000062379	55104566	ENSDART00000090196	GO:0003674	molecular_function	hypothetical protein LOC777628 [Source:RefSeq_peptide;Acc:NP_001071204]	zgc:153507
-1	55103622	8	ENSDARG00000062379	55104566	ENSDART00000090196	GO:0005575	cellular_component	hypothetical protein LOC777628 [Source:RefSeq_peptide;Acc:NP_001071204]	zgc:153507
-1	55103622	8	ENSDARG00000062379	55104566	ENSDART00000090196	GO:0008150	biological_process	hypothetical protein LOC777628 [Source:RefSeq_peptide;Acc:NP_001071204]	zgc:153507
1	55141969	8	ENSDARG00000033589	55182459	ENSDART00000050395				LOC555957
1	55141969	8	ENSDARG00000033589	55182459	ENSDART00000033242				LOC555957
1	55141969	8	ENSDARG00000033589	55182459	ENSDART00000054729				LOC555957
1	55141969	8	ENSDARG00000033589	55182459	ENSDART00000097955				LOC555957
1	55141969	8	ENSDARG00000033589	55182459	ENSDART00000054725				LOC555957
1	55288307	8	ENSDARG00000061753	55289503	ENSDART00000088477			Potassium voltage-gated channel subfamily A member 5 (Voltage-gated potassium channel subunit Kv1.5) (HK2) (HPCN1). [Source:Uniprot/SWISSPROT;Acc:P22460]	KCNA5
1	55369110	8	ENSDARG00000028071	55478703	ENSDART00000033284	GO:0005509	calcium ion binding	bone morphogenetic protein 1a (bmp1a), mRNA [Source:RefSeq_dna;Acc:NM_001040037]	bmp1a
1	55369110	8	ENSDARG00000028071	55478703	ENSDART00000033284	GO:0006508	proteolysis	bone morphogenetic protein 1a (bmp1a), mRNA [Source:RefSeq_dna;Acc:NM_001040037]	bmp1a
1	55369110	8	ENSDARG00000028071	55478703	ENSDART00000033284	GO:0008233	peptidase activity	bone morphogenetic protein 1a (bmp1a), mRNA [Source:RefSeq_dna;Acc:NM_001040037]	bmp1a
1	55369110	8	ENSDARG00000028071	55478703	ENSDART00000033284	GO:0008237	metallopeptidase activity	bone morphogenetic protein 1a (bmp1a), mRNA [Source:RefSeq_dna;Acc:NM_001040037]	bmp1a
1	55369110	8	ENSDARG00000028071	55478703	ENSDART00000033284	GO:0008270	zinc ion binding	bone morphogenetic protein 1a (bmp1a), mRNA [Source:RefSeq_dna;Acc:NM_001040037]	bmp1a
1	55369110	8	ENSDARG00000028071	55478703	ENSDART00000033284	GO:0008533	astacin activity	bone morphogenetic protein 1a (bmp1a), mRNA [Source:RefSeq_dna;Acc:NM_001040037]	bmp1a
1	55369110	8	ENSDARG00000028071	55478703	ENSDART00000033284	GO:0009953	dorsal/ventral pattern formation	bone morphogenetic protein 1a (bmp1a), mRNA [Source:RefSeq_dna;Acc:NM_001040037]	bmp1a
1	55369110	8	ENSDARG00000028071	55478703	ENSDART00000033284	GO:0048264	determination of ventral identity	bone morphogenetic protein 1a (bmp1a), mRNA [Source:RefSeq_dna;Acc:NM_001040037]	bmp1a
-1	55480095	8	ENSDARG00000046115	55482972	ENSDART00000097951
-1	55480095	8	ENSDARG00000046115	55482972	ENSDART00000067797
-1	55680310	8	ENSDARG00000058425	55706021	ENSDART00000033152	GO:0000166	nucleotide binding	RAB35, member RAS oncogene family [Source:RefSeq_peptide;Acc:NP_001003548]	rab35
-1	55680310	8	ENSDARG00000058425	55706021	ENSDART00000033152	GO:0005524	ATP binding	RAB35, member RAS oncogene family [Source:RefSeq_peptide;Acc:NP_001003548]	rab35
-1	55680310	8	ENSDARG00000058425	55706021	ENSDART00000033152	GO:0005525	GTP binding	RAB35, member RAS oncogene family [Source:RefSeq_peptide;Acc:NP_001003548]	rab35
-1	55680310	8	ENSDARG00000058425	55706021	ENSDART00000033152	GO:0005579	membrane attack complex	RAB35, member RAS oncogene family [Source:RefSeq_peptide;Acc:NP_001003548]	rab35
-1	55680310	8	ENSDARG00000058425	55706021	ENSDART00000033152	GO:0005622	intracellular	RAB35, member RAS oncogene family [Source:RefSeq_peptide;Acc:NP_001003548]	rab35
-1	55680310	8	ENSDARG00000058425	55706021	ENSDART00000033152	GO:0006355	regulation of transcription, DNA-dependent	RAB35, member RAS oncogene family [Source:RefSeq_peptide;Acc:NP_001003548]	rab35
-1	55680310	8	ENSDARG00000058425	55706021	ENSDART00000033152	GO:0006810	transport	RAB35, member RAS oncogene family [Source:RefSeq_peptide;Acc:NP_001003548]	rab35
-1	55680310	8	ENSDARG00000058425	55706021	ENSDART00000033152	GO:0007264	small GTPase mediated signal transduction	RAB35, member RAS oncogene family [Source:RefSeq_peptide;Acc:NP_001003548]	rab35
-1	55680310	8	ENSDARG00000058425	55706021	ENSDART00000033152	GO:0008134	transcription factor binding	RAB35, member RAS oncogene family [Source:RefSeq_peptide;Acc:NP_001003548]	rab35
-1	55680310	8	ENSDARG00000058425	55706021	ENSDART00000033152	GO:0015031	protein transport	RAB35, member RAS oncogene family [Source:RefSeq_peptide;Acc:NP_001003548]	rab35
-1	55680310	8	ENSDARG00000058425	55706021	ENSDART00000033152	GO:0016020	membrane	RAB35, member RAS oncogene family [Source:RefSeq_peptide;Acc:NP_001003548]	rab35
-1	55711714	8	ENSDARG00000067953	55733209	ENSDART00000097948
-1	55800198	8	ENSDARG00000034836	55804831	ENSDART00000045669
-1	55819317	8	ENSDARG00000058567	55819847	ENSDART00000081451	GO:0005185	neurohypophyseal hormone activity	vasotocin neurophysin [Source:RefSeq_peptide;Acc:NP_840078]	vsnp
-1	55819317	8	ENSDARG00000058567	55819847	ENSDART00000081451	GO:0005576	extracellular region	vasotocin neurophysin [Source:RefSeq_peptide;Acc:NP_840078]	vsnp
1	55825960	8	ENSDARG00000058570	55842177	ENSDART00000081457	GO:0005576	extracellular region	CC chemokine 1 [Source:RefSeq_peptide;Acc:NP_571137]	ccl1
1	55825960	8	ENSDARG00000058570	55842177	ENSDART00000081457	GO:0006955	immune response	CC chemokine 1 [Source:RefSeq_peptide;Acc:NP_571137]	ccl1
1	55825960	8	ENSDARG00000058570	55842177	ENSDART00000081457	GO:0008009	chemokine activity	CC chemokine 1 [Source:RefSeq_peptide;Acc:NP_571137]	ccl1
1	55847064	8	ENSDARG00000058573	55865764	ENSDART00000081460				LOC795159
-1	55869384	8	ENSDARG00000021086	55878984	ENSDART00000016800	GO:0003676	nucleic acid binding	Zinc finger protein 367. [Source:Uniprot/SWISSPROT;Acc:Q567C6]	zgc:112157
-1	55869384	8	ENSDARG00000021086	55878984	ENSDART00000016800	GO:0005622	intracellular	Zinc finger protein 367. [Source:Uniprot/SWISSPROT;Acc:Q567C6]	zgc:112157
-1	55869384	8	ENSDARG00000021086	55878984	ENSDART00000016800	GO:0006829	zinc ion transport	Zinc finger protein 367. [Source:Uniprot/SWISSPROT;Acc:Q567C6]	zgc:112157
-1	55869384	8	ENSDARG00000021086	55878984	ENSDART00000016800	GO:0008270	zinc ion binding	Zinc finger protein 367. [Source:Uniprot/SWISSPROT;Acc:Q567C6]	zgc:112157
-1	55869384	8	ENSDARG00000021086	55878984	ENSDART00000016800	GO:0046872	metal ion binding	Zinc finger protein 367. [Source:Uniprot/SWISSPROT;Acc:Q567C6]	zgc:112157
-1	55904128	8	ENSDARG00000021483	55927614	ENSDART00000097943	GO:0004721	phosphoprotein phosphatase activity	CDC14 cell division cycle 14 homolog A [Source:RefSeq_peptide;Acc:NP_956473]	cdc14a
-1	55904128	8	ENSDARG00000021483	55927614	ENSDART00000097943	GO:0005575	cellular_component	CDC14 cell division cycle 14 homolog A [Source:RefSeq_peptide;Acc:NP_956473]	cdc14a
-1	55904128	8	ENSDARG00000021483	55927614	ENSDART00000097943	GO:0006470	protein amino acid dephosphorylation	CDC14 cell division cycle 14 homolog A [Source:RefSeq_peptide;Acc:NP_956473]	cdc14a
-1	55904128	8	ENSDARG00000021483	55927614	ENSDART00000097943	GO:0008138	protein tyrosine/serine/threonine phosphatase activity	CDC14 cell division cycle 14 homolog A [Source:RefSeq_peptide;Acc:NP_956473]	cdc14a
-1	55904128	8	ENSDARG00000021483	55927614	ENSDART00000097943	GO:0016787	hydrolase activity	CDC14 cell division cycle 14 homolog A [Source:RefSeq_peptide;Acc:NP_956473]	cdc14a
-1	55904128	8	ENSDARG00000021483	55927614	ENSDART00000037445			CDC14 cell division cycle 14 homolog A [Source:RefSeq_peptide;Acc:NP_956473]	cdc14a
1	55945760	8	ENSDARG00000042072	55953292	ENSDART00000061663			F-box/LRR-repeat protein 17 (F-box and leucine-rich repeat protein 17) (F-box only protein 13) (Fragment). [Source:Uniprot/SWISSPROT;Acc:Q9UF56]	FBXL17
-1	56012421	8	ENSDARG00000039844	56013264	ENSDART00000058280
-1	56145967	8	ENSDARG00000055441	56150190	ENSDART00000077794	GO:0006955	immune response	hypothetical protein LOC368614 [Source:RefSeq_peptide;Acc:NP_001007206]	si:busm1-48c11.3
-1	56145967	8	ENSDARG00000055441	56150190	ENSDART00000077794	GO:0016020	membrane	hypothetical protein LOC368614 [Source:RefSeq_peptide;Acc:NP_001007206]	si:busm1-48c11.3
1	56150432	8	ENSDARG00000055447	56152466	ENSDART00000097936			MHC class II beta [Source:RefSeq_peptide;Acc:NP_001007207]	si:busm1-194e12.12
1	56150432	8	ENSDARG00000055447	56152466	ENSDART00000077802	GO:0006955	immune response	MHC class II beta [Source:RefSeq_peptide;Acc:NP_001007207]	si:busm1-194e12.12
1	56150432	8	ENSDARG00000055447	56152466	ENSDART00000077802	GO:0016020	membrane	MHC class II beta [Source:RefSeq_peptide;Acc:NP_001007207]	si:busm1-194e12.12
1	56150432	8	ENSDARG00000055447	56152466	ENSDART00000077802	GO:0016021	integral to membrane	MHC class II beta [Source:RefSeq_peptide;Acc:NP_001007207]	si:busm1-194e12.12
1	56150432	8	ENSDARG00000055447	56152466	ENSDART00000097932			MHC class II beta [Source:RefSeq_peptide;Acc:NP_001007207]	si:busm1-194e12.12
1	56150432	8	ENSDARG00000055447	56152466	ENSDART00000097931			MHC class II beta [Source:RefSeq_peptide;Acc:NP_001007207]	si:busm1-194e12.12
-1	56187305	8	ENSDARG00000037779	56190304	ENSDART00000040336			hypothetical protein LOC449770 [Source:RefSeq_peptide;Acc:NP_001005943]	mhc2dab
-1	56187305	8	ENSDARG00000037779	56190304	ENSDART00000007283			hypothetical protein LOC449770 [Source:RefSeq_peptide;Acc:NP_001005943]	mhc2dab
-1	56187305	8	ENSDARG00000037779	56190304	ENSDART00000055052	GO:0006955	immune response	hypothetical protein LOC449770 [Source:RefSeq_peptide;Acc:NP_001005943]	mhc2dab
-1	56187305	8	ENSDARG00000037779	56190304	ENSDART00000055052	GO:0016020	membrane	hypothetical protein LOC449770 [Source:RefSeq_peptide;Acc:NP_001005943]	mhc2dab
-1	56193799	8	ENSDARG00000001832	56196339	ENSDART00000043525	GO:0006955	immune response	hypothetical protein LOC449802 [Source:RefSeq_peptide;Acc:NP_001005975]	zgc:103599
-1	56193799	8	ENSDARG00000001832	56196339	ENSDART00000043525	GO:0016020	membrane	hypothetical protein LOC449802 [Source:RefSeq_peptide;Acc:NP_001005975]	zgc:103599
-1	56267722	8	ENSDARG00000019819	56270396	ENSDART00000018663
-1	56281484	8	ENSDARG00000036572	56285464	ENSDART00000053131	GO:0004721	phosphoprotein phosphatase activity	hypothetical protein LOC445057 [Source:RefSeq_peptide;Acc:NP_001003451]	zgc:91929
-1	56281484	8	ENSDARG00000036572	56285464	ENSDART00000053131	GO:0005575	cellular_component	hypothetical protein LOC445057 [Source:RefSeq_peptide;Acc:NP_001003451]	zgc:91929
-1	56281484	8	ENSDARG00000036572	56285464	ENSDART00000053131	GO:0006470	protein amino acid dephosphorylation	hypothetical protein LOC445057 [Source:RefSeq_peptide;Acc:NP_001003451]	zgc:91929
-1	56281484	8	ENSDARG00000036572	56285464	ENSDART00000053131	GO:0008138	protein tyrosine/serine/threonine phosphatase activity	hypothetical protein LOC445057 [Source:RefSeq_peptide;Acc:NP_001003451]	zgc:91929
-1	56281484	8	ENSDARG00000036572	56285464	ENSDART00000053131	GO:0016787	hydrolase activity	hypothetical protein LOC445057 [Source:RefSeq_peptide;Acc:NP_001003451]	zgc:91929
-1	56281484	8	ENSDARG00000036572	56285464	ENSDART00000053131	GO:0017017	MAP kinase phosphatase activity	hypothetical protein LOC445057 [Source:RefSeq_peptide;Acc:NP_001003451]	zgc:91929
-1	56381220	8	ENSDARG00000067944	56386088	ENSDART00000097923	GO:0005515	protein binding	Actin-related protein 8. [Source:Uniprot/SWISSPROT;Acc:P59679]	actr8
-1	56381220	8	ENSDARG00000067944	56386088	ENSDART00000097923	GO:0005856	cytoskeleton	Actin-related protein 8. [Source:Uniprot/SWISSPROT;Acc:P59679]	actr8
-1	56442302	8	ENSDARG00000018914	56456703	ENSDART00000097919			heterogeneous nuclear ribonucleoprotein K [Source:RefSeq_peptide;Acc:NP_998159]	hnrpk
-1	56442302	8	ENSDARG00000018914	56456703	ENSDART00000014895			heterogeneous nuclear ribonucleoprotein K [Source:RefSeq_peptide;Acc:NP_998159]	hnrpk
-1	56442302	8	ENSDARG00000018914	56456703	ENSDART00000097918	GO:0003676	nucleic acid binding	heterogeneous nuclear ribonucleoprotein K [Source:RefSeq_peptide;Acc:NP_998159]	hnrpk
-1	56442302	8	ENSDARG00000018914	56456703	ENSDART00000097918	GO:0003677	DNA binding	heterogeneous nuclear ribonucleoprotein K [Source:RefSeq_peptide;Acc:NP_998159]	hnrpk
-1	56442302	8	ENSDARG00000018914	56456703	ENSDART00000097918	GO:0003723	RNA binding	heterogeneous nuclear ribonucleoprotein K [Source:RefSeq_peptide;Acc:NP_998159]	hnrpk
-1	56442302	8	ENSDARG00000018914	56456703	ENSDART00000097918	GO:0005681	spliceosome	heterogeneous nuclear ribonucleoprotein K [Source:RefSeq_peptide;Acc:NP_998159]	hnrpk
-1	56442302	8	ENSDARG00000018914	56456703	ENSDART00000097918	GO:0030529	ribonucleoprotein complex	heterogeneous nuclear ribonucleoprotein K [Source:RefSeq_peptide;Acc:NP_998159]	hnrpk
