# Supplementary material for: Determination of Quantitative Trait Loci (QTL) for Early Maturation in Rainbow Trout (Oncorhynchus mykiss)
Source: Mar Biotechnol (NY). 2008 May 20;10(5):579–92. doi: 10.1007/s10126-008-9098-5 (PMC2516301; doi:10.1007/s10126-008-9098-5)
Supplement: Supplementary file 26 [file 10126_2008_9098_MOESM26_ESM.xls]

## Sheet: Dr2
Suggestive candidate genes for regulating early maturation
Putative homology locations to the rainbow trout genome on linkage group RT13
Strand	Start	Chrom	Ensembl Gene ID	End	Ensembl Transcript ID	GO ID	GO description	Gene description	External ID
-1	9722385	2	ENSDARG00000003944	9728713	ENSDART00000017787				LOC569960
1	9808539	2	ENSDARG00000058090	9863698	ENSDART00000080900				LOC100006472
1	10039200	2	ENSDARG00000017391	10110965	ENSDART00000064752				LOC565114
-1	10156632	2	ENSDARG00000069158	10163184	ENSDART00000100434	GO:0004497	monooxygenase activity	hypothetical protein LOC378987 [Source:RefSeq_peptide;Acc:NP_997966]	zgc:77439
-1	10156632	2	ENSDARG00000069158	10163184	ENSDART00000100434	GO:0005575	cellular_component	hypothetical protein LOC378987 [Source:RefSeq_peptide;Acc:NP_997966]	zgc:77439
-1	10156632	2	ENSDARG00000069158	10163184	ENSDART00000100434	GO:0006118	electron transport	hypothetical protein LOC378987 [Source:RefSeq_peptide;Acc:NP_997966]	zgc:77439
-1	10156632	2	ENSDARG00000069158	10163184	ENSDART00000100434	GO:0016491	oxidoreductase activity	hypothetical protein LOC378987 [Source:RefSeq_peptide;Acc:NP_997966]	zgc:77439
1	10190756	2	ENSDARG00000034417	10208273	ENSDART00000046200
1	10251162	2	ENSDARG00000069153	10269014	ENSDART00000079851
1	10305346	2	ENSDARG00000057913	10330442	ENSDART00000080673	GO:0005215	transporter activity	synaptotagmin XI [Source:RefSeq_peptide;Acc:NP_998625]	syt11
1	10305346	2	ENSDARG00000057913	10330442	ENSDART00000080673	GO:0006810	transport	synaptotagmin XI [Source:RefSeq_peptide;Acc:NP_998625]	syt11
1	10305346	2	ENSDARG00000057913	10330442	ENSDART00000080673	GO:0008021	synaptic vesicle	synaptotagmin XI [Source:RefSeq_peptide;Acc:NP_998625]	syt11
1	10305346	2	ENSDARG00000057913	10330442	ENSDART00000080673	GO:0016020	membrane	synaptotagmin XI [Source:RefSeq_peptide;Acc:NP_998625]	syt11
1	10341512	2	ENSDARG00000069150	10363523	ENSDART00000100422				LOC793942
1	10366715	2	ENSDARG00000069147	10373553	ENSDART00000100420	GO:0003674	molecular_function	hypothetical protein LOC566742 [Source:RefSeq_peptide;Acc:NP_001039319]	zgc:153402
1	10366715	2	ENSDARG00000069147	10373553	ENSDART00000100420	GO:0005778	peroxisomal membrane	hypothetical protein LOC566742 [Source:RefSeq_peptide;Acc:NP_001039319]	zgc:153402
1	10366715	2	ENSDARG00000069147	10373553	ENSDART00000100420	GO:0016559	peroxisome fission	hypothetical protein LOC566742 [Source:RefSeq_peptide;Acc:NP_001039319]	zgc:153402
-1	10421865	2	ENSDARG00000069146	10423878	ENSDART00000100414	GO:0000166	nucleotide binding	hypothetical protein LOC393336 [Source:RefSeq_peptide;Acc:NP_956659]	zgc:64022
-1	10421865	2	ENSDARG00000069146	10423878	ENSDART00000100414	GO:0005525	GTP binding	hypothetical protein LOC393336 [Source:RefSeq_peptide;Acc:NP_956659]	zgc:64022
-1	10421865	2	ENSDARG00000069146	10423878	ENSDART00000100414	GO:0005579	membrane attack complex	hypothetical protein LOC393336 [Source:RefSeq_peptide;Acc:NP_956659]	zgc:64022
-1	10421865	2	ENSDARG00000069146	10423878	ENSDART00000100414	GO:0007264	small GTPase mediated signal transduction	hypothetical protein LOC393336 [Source:RefSeq_peptide;Acc:NP_956659]	zgc:64022
-1	10421865	2	ENSDARG00000069146	10423878	ENSDART00000100414	GO:0016020	membrane	hypothetical protein LOC393336 [Source:RefSeq_peptide;Acc:NP_956659]	zgc:64022
1	10434008	2	ENSDARG00000039947	10443851	ENSDART00000058431			Zinc finger CCHC domain-containing protein 3. [Source:Uniprot/SWISSPROT;Acc:Q9NUD5]	ZCCHC3 (3 of 5)
-1	10437305	2	ENSDARG00000069141	10438258	ENSDART00000100413
1	10630622	2	ENSDARG00000057769	10631775	ENSDART00000080500				LOC555841
-1	10635333	2	ENSDARG00000028131	10669877	ENSDART00000034865	GO:0004408	holocytochrome-c synthase activity	holocytochrome c synthetase a [Source:RefSeq_peptide;Acc:NP_001002498]	hccsa
-1	10635333	2	ENSDARG00000028131	10669877	ENSDART00000034865	GO:0005739	mitochondrion	holocytochrome c synthetase a [Source:RefSeq_peptide;Acc:NP_001002498]	hccsa
-1	10635333	2	ENSDARG00000028131	10669877	ENSDART00000034865	GO:0008150	biological_process	holocytochrome c synthetase a [Source:RefSeq_peptide;Acc:NP_001002498]	hccsa
-1	10672823	2	ENSDARG00000057743	10676730	ENSDART00000080488				LOC555700
1	10685136	2	ENSDARG00000029856	10712020	ENSDART00000058484	GO:0003779	actin binding	hypothetical protein LOC337142 [Source:RefSeq_peptide;Acc:NP_001019244]	zgc:112050
1	10685136	2	ENSDARG00000029856	10712020	ENSDART00000058484	GO:0005575	cellular_component	hypothetical protein LOC337142 [Source:RefSeq_peptide;Acc:NP_001019244]	zgc:112050
1	10685136	2	ENSDARG00000029856	10712020	ENSDART00000058484	GO:0031032	actomyosin structure organization and biogenesis	hypothetical protein LOC337142 [Source:RefSeq_peptide;Acc:NP_001019244]	zgc:112050
1	10685136	2	ENSDARG00000029856	10712020	ENSDART00000039685			hypothetical protein LOC337142 [Source:RefSeq_peptide;Acc:NP_001019244]	zgc:112050
1	10737495	2	ENSDARG00000005673	10740172	ENSDART00000027171			hypothetical protein LOC550423 [Source:RefSeq_peptide;Acc:NP_001017728]	zgc:112151
1	10737495	2	ENSDARG00000005673	10740172	ENSDART00000100390	GO:0007596	blood coagulation	hypothetical protein LOC550423 [Source:RefSeq_peptide;Acc:NP_001017728]	zgc:112151
1	10737495	2	ENSDARG00000005673	10740172	ENSDART00000100390	GO:0016021	integral to membrane	hypothetical protein LOC550423 [Source:RefSeq_peptide;Acc:NP_001017728]	zgc:112151
-1	10746549	2	ENSDARG00000002947	10762177	ENSDART00000005643				LOC555636
1	10771010	2	ENSDARG00000017748	10832400	ENSDART00000016071	GO:0003677	DNA binding	hypothetical protein LOC378998 [Source:RefSeq_peptide;Acc:NP_956405]	zgc:63950
1	10771010	2	ENSDARG00000017748	10832400	ENSDART00000016071	GO:0005622	intracellular	hypothetical protein LOC378998 [Source:RefSeq_peptide;Acc:NP_956405]	zgc:63950
1	10771010	2	ENSDARG00000017748	10832400	ENSDART00000016071	GO:0007165	signal transduction	hypothetical protein LOC378998 [Source:RefSeq_peptide;Acc:NP_956405]	zgc:63950
1	10771010	2	ENSDARG00000017748	10832400	ENSDART00000016071	GO:0007242	intracellular signaling cascade	hypothetical protein LOC378998 [Source:RefSeq_peptide;Acc:NP_956405]	zgc:63950
1	10846454	2	ENSDARG00000062661	10862300	ENSDART00000090760				LOC555506
-1	10936880	2	ENSDARG00000039979	10961496	ENSDART00000015655	GO:0003674	molecular_function	hypothetical protein LOC450002 [Source:RefSeq_peptide;Acc:NP_001006023]	zgc:103479
-1	10936880	2	ENSDARG00000039979	10961496	ENSDART00000015655	GO:0008150	biological_process	hypothetical protein LOC450002 [Source:RefSeq_peptide;Acc:NP_001006023]	zgc:103479
-1	10936880	2	ENSDARG00000039979	10961496	ENSDART00000015655	GO:0016021	integral to membrane	hypothetical protein LOC450002 [Source:RefSeq_peptide;Acc:NP_001006023]	zgc:103479
-1	10985288	2	ENSDARG00000039174	10986150	ENSDART00000057238
-1	11028463	2	ENSDARG00000009014	11190147	ENSDART00000049589				LOC561584
Omy1013UW	11097158
1	11223993	2	ENSDARG00000069124	11226760	ENSDART00000100349
1	11249564	2	ENSDARG00000013856	11263754	ENSDART00000003035	GO:0003824	catalytic activity	amylase-3 protein [Source:RefSeq_peptide;Acc:NP_998176]	amy2a
1	11249564	2	ENSDARG00000013856	11263754	ENSDART00000003035	GO:0004556	alpha-amylase activity	amylase-3 protein [Source:RefSeq_peptide;Acc:NP_998176]	amy2a
1	11249564	2	ENSDARG00000013856	11263754	ENSDART00000003035	GO:0005509	calcium ion binding	amylase-3 protein [Source:RefSeq_peptide;Acc:NP_998176]	amy2a
1	11249564	2	ENSDARG00000013856	11263754	ENSDART00000003035	GO:0005615	extracellular space	amylase-3 protein [Source:RefSeq_peptide;Acc:NP_998176]	amy2a
1	11249564	2	ENSDARG00000013856	11263754	ENSDART00000003035	GO:0005975	carbohydrate metabolic process	amylase-3 protein [Source:RefSeq_peptide;Acc:NP_998176]	amy2a
1	11249564	2	ENSDARG00000013856	11263754	ENSDART00000003035	GO:0043169	cation binding	amylase-3 protein [Source:RefSeq_peptide;Acc:NP_998176]	amy2a
1	11852945	2	ENSDARG00000010956	11873072	ENSDART00000045933				sh3glb1
-1	11878461	2	ENSDARG00000012914	11900137	ENSDART00000057211				LOC559017
-1	11878461	2	ENSDARG00000012914	11900137	ENSDART00000057216				LOC559017
-1	11878461	2	ENSDARG00000012914	11900137	ENSDART00000088406				LOC559017
-1	11878461	2	ENSDARG00000012914	11900137	ENSDART00000012613				LOC559017
-1	12121491	2	ENSDARG00000039157	12128231	ENSDART00000090491				LOC567770
-1	12121491	2	ENSDARG00000039157	12128231	ENSDART00000090479				LOC567770
1	12128487	2	ENSDARG00000012325	12137335	ENSDART00000005381	GO:0004518	nuclease activity	hypothetical protein LOC550274 [Source:RefSeq_peptide;Acc:NP_001017611]	zgc:110269
1	12128487	2	ENSDARG00000012325	12137335	ENSDART00000005381	GO:0005575	cellular_component	hypothetical protein LOC550274 [Source:RefSeq_peptide;Acc:NP_001017611]	zgc:110269
1	12128487	2	ENSDARG00000012325	12137335	ENSDART00000005381	GO:0006281	DNA repair	hypothetical protein LOC550274 [Source:RefSeq_peptide;Acc:NP_001017611]	zgc:110269
1	12128487	2	ENSDARG00000012325	12137335	ENSDART00000100307			hypothetical protein LOC550274 [Source:RefSeq_peptide;Acc:NP_001017611]	zgc:110269
1	12139259	2	ENSDARG00000019526	12158152	ENSDART00000021158			hypothetical protein LOC393560 [Source:RefSeq_peptide;Acc:NP_956882]	zgc:66055
1	12139259	2	ENSDARG00000019526	12158152	ENSDART00000092682	GO:0003674	molecular_function	hypothetical protein LOC393560 [Source:RefSeq_peptide;Acc:NP_956882]	zgc:66055
1	12139259	2	ENSDARG00000019526	12158152	ENSDART00000092682	GO:0005575	cellular_component	hypothetical protein LOC393560 [Source:RefSeq_peptide;Acc:NP_956882]	zgc:66055
1	12139259	2	ENSDARG00000019526	12158152	ENSDART00000092682	GO:0043087	regulation of GTPase activity	hypothetical protein LOC393560 [Source:RefSeq_peptide;Acc:NP_956882]	zgc:66055
1	12161219	2	ENSDARG00000039152	12164267	ENSDART00000057194	GO:0003674	molecular_function	hypothetical protein LOC751684 [Source:RefSeq_peptide;Acc:NP_001038863]	zgc:153743
1	12161219	2	ENSDARG00000039152	12164267	ENSDART00000057194	GO:0005575	cellular_component	hypothetical protein LOC751684 [Source:RefSeq_peptide;Acc:NP_001038863]	zgc:153743
1	12161219	2	ENSDARG00000039152	12164267	ENSDART00000057194	GO:0008150	biological_process	hypothetical protein LOC751684 [Source:RefSeq_peptide;Acc:NP_001038863]	zgc:153743
1	12215312	2	ENSDARG00000020602	12222986	ENSDART00000100287			G-protein-coupled receptor kinase 7a [Source:RefSeq_peptide;Acc:NP_001027011]	grk7a
1	12215312	2	ENSDARG00000020602	12222986	ENSDART00000011273	GO:0000166	nucleotide binding	G-protein-coupled receptor kinase 7a [Source:RefSeq_peptide;Acc:NP_001027011]	grk7a
1	12215312	2	ENSDARG00000020602	12222986	ENSDART00000011273	GO:0004672	protein kinase activity	G-protein-coupled receptor kinase 7a [Source:RefSeq_peptide;Acc:NP_001027011]	grk7a
1	12215312	2	ENSDARG00000020602	12222986	ENSDART00000011273	GO:0004674	protein serine/threonine kinase activity	G-protein-coupled receptor kinase 7a [Source:RefSeq_peptide;Acc:NP_001027011]	grk7a
1	12215312	2	ENSDARG00000020602	12222986	ENSDART00000011273	GO:0004703	G-protein coupled receptor kinase activity	G-protein-coupled receptor kinase 7a [Source:RefSeq_peptide;Acc:NP_001027011]	grk7a
1	12215312	2	ENSDARG00000020602	12222986	ENSDART00000011273	GO:0004871	signal transducer activity	G-protein-coupled receptor kinase 7a [Source:RefSeq_peptide;Acc:NP_001027011]	grk7a
1	12215312	2	ENSDARG00000020602	12222986	ENSDART00000011273	GO:0004872	receptor activity	G-protein-coupled receptor kinase 7a [Source:RefSeq_peptide;Acc:NP_001027011]	grk7a
1	12215312	2	ENSDARG00000020602	12222986	ENSDART00000011273	GO:0005524	ATP binding	G-protein-coupled receptor kinase 7a [Source:RefSeq_peptide;Acc:NP_001027011]	grk7a
1	12215312	2	ENSDARG00000020602	12222986	ENSDART00000011273	GO:0006468	protein amino acid phosphorylation	G-protein-coupled receptor kinase 7a [Source:RefSeq_peptide;Acc:NP_001027011]	grk7a
1	12215312	2	ENSDARG00000020602	12222986	ENSDART00000011273	GO:0007165	signal transduction	G-protein-coupled receptor kinase 7a [Source:RefSeq_peptide;Acc:NP_001027011]	grk7a
1	12215312	2	ENSDARG00000020602	12222986	ENSDART00000011273	GO:0007603	phototransduction, visible light	G-protein-coupled receptor kinase 7a [Source:RefSeq_peptide;Acc:NP_001027011]	grk7a
1	12215312	2	ENSDARG00000020602	12222986	ENSDART00000011273	GO:0009881	photoreceptor activity	G-protein-coupled receptor kinase 7a [Source:RefSeq_peptide;Acc:NP_001027011]	grk7a
1	12215312	2	ENSDARG00000020602	12222986	ENSDART00000011273	GO:0016301	kinase activity	G-protein-coupled receptor kinase 7a [Source:RefSeq_peptide;Acc:NP_001027011]	grk7a
1	12215312	2	ENSDARG00000020602	12222986	ENSDART00000011273	GO:0016740	transferase activity	G-protein-coupled receptor kinase 7a [Source:RefSeq_peptide;Acc:NP_001027011]	grk7a
1	12215312	2	ENSDARG00000020602	12222986	ENSDART00000011273	GO:0050254	rhodopsin kinase activity	G-protein-coupled receptor kinase 7a [Source:RefSeq_peptide;Acc:NP_001027011]	grk7a
-1	12226568	2	ENSDARG00000015790	12244519	ENSDART00000022549			ATPase, Na+/K+ transporting, beta 3a polypeptide [Source:RefSeq_peptide;Acc:NP_571296]	atp1b3a
-1	12226568	2	ENSDARG00000015790	12244519	ENSDART00000100282	GO:0005391	sodium:potassium-exchanging ATPase activity	ATPase, Na+/K+ transporting, beta 3a polypeptide [Source:RefSeq_peptide;Acc:NP_571296]	atp1b3a
-1	12226568	2	ENSDARG00000015790	12244519	ENSDART00000100282	GO:0006813	potassium ion transport	ATPase, Na+/K+ transporting, beta 3a polypeptide [Source:RefSeq_peptide;Acc:NP_571296]	atp1b3a
-1	12226568	2	ENSDARG00000015790	12244519	ENSDART00000100282	GO:0006814	sodium ion transport	ATPase, Na+/K+ transporting, beta 3a polypeptide [Source:RefSeq_peptide;Acc:NP_571296]	atp1b3a
-1	12226568	2	ENSDARG00000015790	12244519	ENSDART00000100282	GO:0016020	membrane	ATPase, Na+/K+ transporting, beta 3a polypeptide [Source:RefSeq_peptide;Acc:NP_571296]	atp1b3a
ATP1B3A	12227657
1	12276615	2	ENSDARG00000044971	12297467	ENSDART00000066106	GO:0003676	nucleic acid binding	Zgc:63635 protein. [Source:Uniprot/SPTREMBL;Acc:Q7SY05]	zgc:63635
1	12276615	2	ENSDARG00000044971	12297467	ENSDART00000066106	GO:0004527	exonuclease activity	Zgc:63635 protein. [Source:Uniprot/SPTREMBL;Acc:Q7SY05]	zgc:63635
1	12276615	2	ENSDARG00000044971	12297467	ENSDART00000066106	GO:0005622	intracellular	Zgc:63635 protein. [Source:Uniprot/SPTREMBL;Acc:Q7SY05]	zgc:63635
1	12276615	2	ENSDARG00000044971	12297467	ENSDART00000066106	GO:0008150	biological_process	Zgc:63635 protein. [Source:Uniprot/SPTREMBL;Acc:Q7SY05]	zgc:63635
1	12332069	2	ENSDARG00000062864	12374453	ENSDART00000091351	GO:0003674	molecular_function	hypothetical protein LOC777765 [Source:RefSeq_peptide;Acc:NP_001071271]	zgc:152983
1	12332069	2	ENSDARG00000062864	12374453	ENSDART00000091351	GO:0005575	cellular_component	hypothetical protein LOC777765 [Source:RefSeq_peptide;Acc:NP_001071271]	zgc:152983
1	12332069	2	ENSDARG00000062864	12374453	ENSDART00000091351	GO:0008150	biological_process	hypothetical protein LOC777765 [Source:RefSeq_peptide;Acc:NP_001071271]	zgc:152983
1	12375862	2	ENSDARG00000009740	12387615	ENSDART00000022356	GO:0005515	protein binding	Protein phosphatase 1 regulatory subunit 7 (Protein phosphatase 1 regulatory subunit 22). [Source:Uniprot/SWISSPROT;Acc:Q32PL1]	ppp1r7
1	12375862	2	ENSDARG00000009740	12387615	ENSDART00000022356	GO:0005575	cellular_component	Protein phosphatase 1 regulatory subunit 7 (Protein phosphatase 1 regulatory subunit 22). [Source:Uniprot/SWISSPROT;Acc:Q32PL1]	ppp1r7
1	12375862	2	ENSDARG00000009740	12387615	ENSDART00000022356	GO:0008150	biological_process	Protein phosphatase 1 regulatory subunit 7 (Protein phosphatase 1 regulatory subunit 22). [Source:Uniprot/SWISSPROT;Acc:Q32PL1]	ppp1r7
1	12393183	2	ENSDARG00000046124	12397155	ENSDART00000067809			Zgc:122989 protein (Fragment). [Source:Uniprot/SPTREMBL;Acc:Q567J1]	zgc:122989
1	12393183	2	ENSDARG00000046124	12397155	ENSDART00000100269			Zgc:122989 protein (Fragment). [Source:Uniprot/SPTREMBL;Acc:Q567J1]	zgc:122989
1	12435137	2	ENSDARG00000009436	12461669	ENSDART00000017852	GO:0003674	molecular_function	hypothetical protein LOC402913 [Source:RefSeq_peptide;Acc:NP_001001951]	zgc:92437
1	12435137	2	ENSDARG00000009436	12461669	ENSDART00000017852	GO:0005575	cellular_component	hypothetical protein LOC402913 [Source:RefSeq_peptide;Acc:NP_001001951]	zgc:92437
1	12435137	2	ENSDARG00000009436	12461669	ENSDART00000017852	GO:0008150	biological_process	hypothetical protein LOC402913 [Source:RefSeq_peptide;Acc:NP_001001951]	zgc:92437
-1	12463918	2	ENSDARG00000038240	12464931	ENSDART00000055764			similar to SI:dZ173M20.15 (novel transposase) (LOC100004394), mRNA [Source:RefSeq_dna;Acc:XR_029300]	XR_029300.1
1	12505016	2	ENSDARG00000016771	12516566	ENSDART00000003845	GO:0005576	extracellular region	transferrin-a [Source:RefSeq_peptide;Acc:NP_001015057]	tfa
1	12505016	2	ENSDARG00000016771	12516566	ENSDART00000003845	GO:0006826	iron ion transport	transferrin-a [Source:RefSeq_peptide;Acc:NP_001015057]	tfa
1	12505016	2	ENSDARG00000016771	12516566	ENSDART00000003845	GO:0006879	iron ion homeostasis	transferrin-a [Source:RefSeq_peptide;Acc:NP_001015057]	tfa
1	12505016	2	ENSDARG00000016771	12516566	ENSDART00000003845	GO:0008199	ferric iron binding	transferrin-a [Source:RefSeq_peptide;Acc:NP_001015057]	tfa
1	12505016	2	ENSDARG00000016771	12516566	ENSDART00000003845	GO:0016740	transferase activity	transferrin-a [Source:RefSeq_peptide;Acc:NP_001015057]	tfa
1	12535001	2	ENSDARG00000006200	12561752	ENSDART00000087120			hypothetical protein LOC572435 [Source:RefSeq_peptide;Acc:NP_001073669]	zgc:158450
1	12535001	2	ENSDARG00000006200	12561752	ENSDART00000087110	GO:0003674	molecular_function	hypothetical protein LOC572435 [Source:RefSeq_peptide;Acc:NP_001073669]	zgc:158450
1	12535001	2	ENSDARG00000006200	12561752	ENSDART00000087110	GO:0005575	cellular_component	hypothetical protein LOC572435 [Source:RefSeq_peptide;Acc:NP_001073669]	zgc:158450
1	12535001	2	ENSDARG00000006200	12561752	ENSDART00000087110	GO:0008150	biological_process	hypothetical protein LOC572435 [Source:RefSeq_peptide;Acc:NP_001073669]	zgc:158450
1	12535001	2	ENSDARG00000006200	12561752	ENSDART00000087107			hypothetical protein LOC572435 [Source:RefSeq_peptide;Acc:NP_001073669]	zgc:158450
1	12535001	2	ENSDARG00000006200	12561752	ENSDART00000017474			hypothetical protein LOC572435 [Source:RefSeq_peptide;Acc:NP_001073669]	zgc:158450
1	12553343	2	ENSDARG00000064426	12553418	ENSDART00000094114			Small nucleolar RNA SNORD66 [Source: RFAM 8.0]	SNORD66
1	12571851	2	ENSDARG00000058789	12574331	ENSDART00000081731	GO:0000175	3'-5'-exoribonuclease activity	putative exosome complex exonuclease RRP41 [Source:RefSeq_peptide;Acc:NP_957033]	exosc4
1	12571851	2	ENSDARG00000058789	12574331	ENSDART00000081731	GO:0003723	RNA binding	putative exosome complex exonuclease RRP41 [Source:RefSeq_peptide;Acc:NP_957033]	exosc4
1	12571851	2	ENSDARG00000058789	12574331	ENSDART00000081731	GO:0004527	exonuclease activity	putative exosome complex exonuclease RRP41 [Source:RefSeq_peptide;Acc:NP_957033]	exosc4
1	12571851	2	ENSDARG00000058789	12574331	ENSDART00000081731	GO:0006396	RNA processing	putative exosome complex exonuclease RRP41 [Source:RefSeq_peptide;Acc:NP_957033]	exosc4
-1	12718782	2	ENSDARG00000062427	12768388	ENSDART00000090260			Chloride channel protein 2 (ClC-2). [Source:Uniprot/SWISSPROT;Acc:P51788]	CLCN2
-1	12924107	2	ENSDARG00000020289	12942110	ENSDART00000006549	GO:0000166	nucleotide binding	hypothetical protein LOC326729 [Source:RefSeq_peptide;Acc:NP_942102]	zgc:56161
-1	12924107	2	ENSDARG00000020289	12942110	ENSDART00000006549	GO:0005524	ATP binding	hypothetical protein LOC326729 [Source:RefSeq_peptide;Acc:NP_942102]	zgc:56161
-1	12924107	2	ENSDARG00000020289	12942110	ENSDART00000006549	GO:0017111	nucleoside-triphosphatase activity	hypothetical protein LOC326729 [Source:RefSeq_peptide;Acc:NP_942102]	zgc:56161
-1	13094914	2	ENSDARG00000015252	13220168	ENSDART00000100201	GO:0006486	protein amino acid glycosylation	alpha-2,3-sialyltransferase ST3Gal III like [Source:RefSeq_peptide;Acc:NP_999950]	st3gal3l
-1	13094914	2	ENSDARG00000015252	13220168	ENSDART00000100201	GO:0008118	N-acetyllactosaminide alpha-2,3-sialyltransferase activity	alpha-2,3-sialyltransferase ST3Gal III like [Source:RefSeq_peptide;Acc:NP_999950]	st3gal3l
-1	13094914	2	ENSDARG00000015252	13220168	ENSDART00000100201	GO:0008373	sialyltransferase activity	alpha-2,3-sialyltransferase ST3Gal III like [Source:RefSeq_peptide;Acc:NP_999950]	st3gal3l
-1	13094914	2	ENSDARG00000015252	13220168	ENSDART00000100201	GO:0016740	transferase activity	alpha-2,3-sialyltransferase ST3Gal III like [Source:RefSeq_peptide;Acc:NP_999950]	st3gal3l
-1	13094914	2	ENSDARG00000015252	13220168	ENSDART00000100201	GO:0016757	transferase activity, transferring glycosyl groups	alpha-2,3-sialyltransferase ST3Gal III like [Source:RefSeq_peptide;Acc:NP_999950]	st3gal3l
-1	13094914	2	ENSDARG00000015252	13220168	ENSDART00000100201	GO:0030173	integral to Golgi membrane	alpha-2,3-sialyltransferase ST3Gal III like [Source:RefSeq_peptide;Acc:NP_999950]	st3gal3l
-1	13094914	2	ENSDARG00000015252	13220168	ENSDART00000027486			alpha-2,3-sialyltransferase ST3Gal III like [Source:RefSeq_peptide;Acc:NP_999950]	st3gal3l
-1	13326505	2	ENSDARG00000019103	13359123	ENSDART00000009989			Jmjd2al protein (Fragment). [Source:Uniprot/SPTREMBL;Acc:Q802U7]	jmjd2al
-1	13326505	2	ENSDARG00000019103	13359123	ENSDART00000024302	GO:0003910	DNA ligase (ATP) activity	Jmjd2al protein (Fragment). [Source:Uniprot/SPTREMBL;Acc:Q802U7]	jmjd2al
-1	13326505	2	ENSDARG00000019103	13359123	ENSDART00000024302	GO:0005515	protein binding	Jmjd2al protein (Fragment). [Source:Uniprot/SPTREMBL;Acc:Q802U7]	jmjd2al
-1	13326505	2	ENSDARG00000019103	13359123	ENSDART00000024302	GO:0005524	ATP binding	Jmjd2al protein (Fragment). [Source:Uniprot/SPTREMBL;Acc:Q802U7]	jmjd2al
-1	13326505	2	ENSDARG00000019103	13359123	ENSDART00000024302	GO:0006260	DNA replication	Jmjd2al protein (Fragment). [Source:Uniprot/SPTREMBL;Acc:Q802U7]	jmjd2al
-1	13326505	2	ENSDARG00000019103	13359123	ENSDART00000024302	GO:0006281	DNA repair	Jmjd2al protein (Fragment). [Source:Uniprot/SPTREMBL;Acc:Q802U7]	jmjd2al
-1	13326505	2	ENSDARG00000019103	13359123	ENSDART00000024302	GO:0006310	DNA recombination	Jmjd2al protein (Fragment). [Source:Uniprot/SPTREMBL;Acc:Q802U7]	jmjd2al
-1	13326505	2	ENSDARG00000019103	13359123	ENSDART00000024302	GO:0006355	regulation of transcription, DNA-dependent	Jmjd2al protein (Fragment). [Source:Uniprot/SPTREMBL;Acc:Q802U7]	jmjd2al
-1	13326505	2	ENSDARG00000019103	13359123	ENSDART00000024302	GO:0008270	zinc ion binding	Jmjd2al protein (Fragment). [Source:Uniprot/SPTREMBL;Acc:Q802U7]	jmjd2al
1	13392249	2	ENSDARG00000026569	13393944	ENSDART00000074101
1	13392249	2	ENSDARG00000026569	13393944	ENSDART00000063667
1	13495162	2	ENSDARG00000066326	13495280	ENSDART00000095977			5S ribosomal RNA [Source: RFAM 8.0]	5S_rRNA
1	13527696	2	ENSDARG00000052319	13530071	ENSDART00000057173
1	13527696	2	ENSDARG00000052319	13530071	ENSDART00000074146
1	13553369	2	ENSDARG00000039143	13558966	ENSDART00000057172
1	13553369	2	ENSDARG00000039143	13558966	ENSDART00000080280
1	13553369	2	ENSDARG00000039143	13558966	ENSDART00000080298
-1	13563582	2	ENSDARG00000005754	13811869	ENSDART00000090341			hypothetical protein LOC799867 [Source:RefSeq_peptide;Acc:NP_001077045]	si:dkey-21k10.1
1	13641548	2	ENSDARG00000064873	13641666	ENSDART00000094550			5S ribosomal RNA [Source: RFAM 8.0]	5S_rRNA
1	14359608	2	ENSDARG00000069054	14363548	ENSDART00000100170	GO:0004356	glutamate-ammonia ligase activity	glutamine synthetase 1 [Source:RefSeq_peptide;Acc:NP_853537]	glula
1	14359608	2	ENSDARG00000069054	14363548	ENSDART00000100170	GO:0006542	glutamine biosynthetic process	glutamine synthetase 1 [Source:RefSeq_peptide;Acc:NP_853537]	glula
1	14359608	2	ENSDARG00000069054	14363548	ENSDART00000100170	GO:0006807	nitrogen compound metabolic process	glutamine synthetase 1 [Source:RefSeq_peptide;Acc:NP_853537]	glula
1	14359608	2	ENSDARG00000069054	14363548	ENSDART00000100170	GO:0016874	ligase activity	glutamine synthetase 1 [Source:RefSeq_peptide;Acc:NP_853537]	glula
GS04	14361834
1	14366830	2	ENSDARG00000069049	14367738	ENSDART00000100168
1	14535404	2	ENSDARG00000002412	14586206	ENSDART00000013480	GO:0003674	molecular_function	hypothetical protein LOC449816 [Source:RefSeq_peptide;Acc:NP_001005989]	zgc:103538
1	14535404	2	ENSDARG00000002412	14586206	ENSDART00000013480	GO:0008150	biological_process	hypothetical protein LOC449816 [Source:RefSeq_peptide;Acc:NP_001005989]	zgc:103538
1	14535404	2	ENSDARG00000002412	14586206	ENSDART00000013480	GO:0016021	integral to membrane	hypothetical protein LOC449816 [Source:RefSeq_peptide;Acc:NP_001005989]	zgc:103538
-1	14588784	2	ENSDARG00000020192	14605527	ENSDART00000015765	GO:0007067	mitosis	cell division cycle 20 homolog [Source:RefSeq_peptide;Acc:NP_998245]	cdc20
-1	14652991	2	ENSDARG00000023701	14665944	ENSDART00000031837				LOC100005449
1	14793058	2	ENSDARG00000010267	15049193	ENSDART00000023413	GO:0004152	dihydroorotate dehydrogenase activity	dihydropyrimidine dehydrogenase [Source:RefSeq_peptide;Acc:NP_998058]	dpyd
1	14793058	2	ENSDARG00000010267	15049193	ENSDART00000023413	GO:0004158	dihydroorotate oxidase activity	dihydropyrimidine dehydrogenase [Source:RefSeq_peptide;Acc:NP_998058]	dpyd
1	14793058	2	ENSDARG00000010267	15049193	ENSDART00000023413	GO:0005506	iron ion binding	dihydropyrimidine dehydrogenase [Source:RefSeq_peptide;Acc:NP_998058]	dpyd
1	14793058	2	ENSDARG00000010267	15049193	ENSDART00000023413	GO:0005737	cytoplasm	dihydropyrimidine dehydrogenase [Source:RefSeq_peptide;Acc:NP_998058]	dpyd
1	14793058	2	ENSDARG00000010267	15049193	ENSDART00000023413	GO:0006118	electron transport	dihydropyrimidine dehydrogenase [Source:RefSeq_peptide;Acc:NP_998058]	dpyd
1	14793058	2	ENSDARG00000010267	15049193	ENSDART00000023413	GO:0006207	'de novo' pyrimidine base biosynthetic process	dihydropyrimidine dehydrogenase [Source:RefSeq_peptide;Acc:NP_998058]	dpyd
1	14793058	2	ENSDARG00000010267	15049193	ENSDART00000023413	GO:0009055	electron carrier activity	dihydropyrimidine dehydrogenase [Source:RefSeq_peptide;Acc:NP_998058]	dpyd
1	14793058	2	ENSDARG00000010267	15049193	ENSDART00000023413	GO:0016020	membrane	dihydropyrimidine dehydrogenase [Source:RefSeq_peptide;Acc:NP_998058]	dpyd
1	14793058	2	ENSDARG00000010267	15049193	ENSDART00000023413	GO:0016491	oxidoreductase activity	dihydropyrimidine dehydrogenase [Source:RefSeq_peptide;Acc:NP_998058]	dpyd
1	14793058	2	ENSDARG00000010267	15049193	ENSDART00000100133			dihydropyrimidine dehydrogenase [Source:RefSeq_peptide;Acc:NP_998058]	dpyd
-1	15080082	2	ENSDARG00000015901	15090557	ENSDART00000057120				LOC562434
-1	15080082	2	ENSDARG00000015901	15090557	ENSDART00000038648				LOC562434
-1	15225151	2	ENSDARG00000057315	15233529	ENSDART00000079942	GO:0003674	molecular_function	hypothetical protein LOC393729 [Source:RefSeq_peptide;Acc:NP_957050]	zgc:73229
-1	15225151	2	ENSDARG00000057315	15233529	ENSDART00000079942	GO:0005575	cellular_component	hypothetical protein LOC393729 [Source:RefSeq_peptide;Acc:NP_957050]	zgc:73229
-1	15225151	2	ENSDARG00000057315	15233529	ENSDART00000079942	GO:0008150	biological_process	hypothetical protein LOC393729 [Source:RefSeq_peptide;Acc:NP_957050]	zgc:73229
-1	15236456	2	ENSDARG00000057284	15242046	ENSDART00000079892				LOC100006411
-1	15236456	2	ENSDARG00000057284	15242046	ENSDART00000079919				LOC100006411
1	15243117	2	ENSDARG00000069034	15246124	ENSDART00000100115
1	15298373	2	ENSDARG00000069033	15300609	ENSDART00000079900
1	15298373	2	ENSDARG00000069033	15300609	ENSDART00000100111
1	15298373	2	ENSDARG00000069033	15300609	ENSDART00000100109
-1	15350246	2	ENSDARG00000057307	15351402	ENSDART00000100107
1	15354662	2	ENSDARG00000057265	15355966	ENSDART00000079877
1	15354662	2	ENSDARG00000057265	15355966	ENSDART00000079874
1	15354662	2	ENSDARG00000057265	15355966	ENSDART00000079870
-1	15366356	2	ENSDARG00000057253	15368456	ENSDART00000079856				LOC100006444
-1	15366356	2	ENSDARG00000057253	15368456	ENSDART00000022339				LOC100006444
-1	15382631	2	ENSDARG00000012709	15434175	ENSDART00000007766				LOC567798
1	15457981	2	ENSDARG00000069022	15461016	ENSDART00000100092				LOC555347
-1	15505410	2	ENSDARG00000001913	15514733	ENSDART00000006817			LOC559824 protein (Fragment). [Source:Uniprot/SPTREMBL;Acc:Q1RLW3]	Q1RLW3_DANRE
1	15601650	2	ENSDARG00000057209	15640103	ENSDART00000079816				LOC100006660
1	15780395	2	ENSDARG00000048447	15780479	ENSDART00000070156			dre-mir-137-1 [Source:miRBase;Acc:MI0002000]	dre-mir-137-1
-1	15866676	2	ENSDARG00000058787	15877666	ENSDART00000081729				tmtops
-1	16037314	2	ENSDARG00000008145	16069500	ENSDART00000100074			pre-B-cell leukemia transcription factor 1a (pbx1a), transcript variant 1, mRNA [Source:RefSeq_dna;Acc:NM_131614]	pbx1a
-1	16037314	2	ENSDARG00000008145	16069500	ENSDART00000038419			pre-B-cell leukemia transcription factor 1a (pbx1a), transcript variant 1, mRNA [Source:RefSeq_dna;Acc:NM_131614]	pbx1a
-1	16037314	2	ENSDARG00000008145	16069500	ENSDART00000003750			pre-B-cell leukemia transcription factor 1a (pbx1a), transcript variant 1, mRNA [Source:RefSeq_dna;Acc:NM_131614]	pbx1a
1	16110007	2	ENSDARG00000007848	16131929	ENSDART00000002901	GO:0003674	molecular_function	Protein FAM110B. [Source:Uniprot/SWISSPROT;Acc:Q4QRD7]	zgc:114139
1	16110007	2	ENSDARG00000007848	16131929	ENSDART00000002901	GO:0005575	cellular_component	Protein FAM110B. [Source:Uniprot/SWISSPROT;Acc:Q4QRD7]	zgc:114139
1	16110007	2	ENSDARG00000007848	16131929	ENSDART00000002901	GO:0008150	biological_process	Protein FAM110B. [Source:Uniprot/SWISSPROT;Acc:Q4QRD7]	zgc:114139
1	16182907	2	ENSDARG00000069018	16185122	ENSDART00000100069	GO:0004497	monooxygenase activity	hypothetical protein LOC394148 [Source:RefSeq_peptide;Acc:NP_957467]	zgc:63920
1	16182907	2	ENSDARG00000069018	16185122	ENSDART00000100069	GO:0005506	iron ion binding	hypothetical protein LOC394148 [Source:RefSeq_peptide;Acc:NP_957467]	zgc:63920
1	16182907	2	ENSDARG00000069018	16185122	ENSDART00000100069	GO:0006118	electron transport	hypothetical protein LOC394148 [Source:RefSeq_peptide;Acc:NP_957467]	zgc:63920
1	16182907	2	ENSDARG00000069018	16185122	ENSDART00000100069	GO:0006783	heme biosynthetic process	hypothetical protein LOC394148 [Source:RefSeq_peptide;Acc:NP_957467]	zgc:63920
1	16182907	2	ENSDARG00000069018	16185122	ENSDART00000100069	GO:0006826	iron ion transport	hypothetical protein LOC394148 [Source:RefSeq_peptide;Acc:NP_957467]	zgc:63920
1	16182907	2	ENSDARG00000069018	16185122	ENSDART00000100069	GO:0006879	iron ion homeostasis	hypothetical protein LOC394148 [Source:RefSeq_peptide;Acc:NP_957467]	zgc:63920
1	16182907	2	ENSDARG00000069018	16185122	ENSDART00000100069	GO:0016491	oxidoreductase activity	hypothetical protein LOC394148 [Source:RefSeq_peptide;Acc:NP_957467]	zgc:63920
1	16182907	2	ENSDARG00000069018	16185122	ENSDART00000100069	GO:0020037	heme binding	hypothetical protein LOC394148 [Source:RefSeq_peptide;Acc:NP_957467]	zgc:63920
1	16182907	2	ENSDARG00000069018	16185122	ENSDART00000100069	GO:0046872	metal ion binding	hypothetical protein LOC394148 [Source:RefSeq_peptide;Acc:NP_957467]	zgc:63920
-1	16242416	2	ENSDARG00000032317	16277551	ENSDART00000044371
-1	16448383	2	ENSDARG00000063782	16448489	ENSDART00000093483
-1	16468582	2	ENSDARG00000039098	16482306	ENSDART00000057098	GO:0004089	carbonate dehydratase activity	hypothetical protein LOC550233 [Source:RefSeq_peptide;Acc:NP_001017571]	zgc:110118
-1	16468582	2	ENSDARG00000039098	16482306	ENSDART00000057098	GO:0005575	cellular_component	hypothetical protein LOC550233 [Source:RefSeq_peptide;Acc:NP_001017571]	zgc:110118
-1	16468582	2	ENSDARG00000039098	16482306	ENSDART00000057098	GO:0006730	one-carbon compound metabolic process	hypothetical protein LOC550233 [Source:RefSeq_peptide;Acc:NP_001017571]	zgc:110118
-1	16468582	2	ENSDARG00000039098	16482306	ENSDART00000057098	GO:0008270	zinc ion binding	hypothetical protein LOC550233 [Source:RefSeq_peptide;Acc:NP_001017571]	zgc:110118
1	16489850	2	ENSDARG00000020261	16515859	ENSDART00000003940	GO:0000166	nucleotide binding	RAB2A, member RAS oncogene family [Source:RefSeq_peptide;Acc:NP_958862]	rab2a
1	16489850	2	ENSDARG00000020261	16515859	ENSDART00000003940	GO:0005524	ATP binding	RAB2A, member RAS oncogene family [Source:RefSeq_peptide;Acc:NP_958862]	rab2a
1	16489850	2	ENSDARG00000020261	16515859	ENSDART00000003940	GO:0005525	GTP binding	RAB2A, member RAS oncogene family [Source:RefSeq_peptide;Acc:NP_958862]	rab2a
1	16489850	2	ENSDARG00000020261	16515859	ENSDART00000003940	GO:0005579	membrane attack complex	RAB2A, member RAS oncogene family [Source:RefSeq_peptide;Acc:NP_958862]	rab2a
1	16489850	2	ENSDARG00000020261	16515859	ENSDART00000003940	GO:0005622	intracellular	RAB2A, member RAS oncogene family [Source:RefSeq_peptide;Acc:NP_958862]	rab2a
1	16489850	2	ENSDARG00000020261	16515859	ENSDART00000003940	GO:0006355	regulation of transcription, DNA-dependent	RAB2A, member RAS oncogene family [Source:RefSeq_peptide;Acc:NP_958862]	rab2a
1	16489850	2	ENSDARG00000020261	16515859	ENSDART00000003940	GO:0006810	transport	RAB2A, member RAS oncogene family [Source:RefSeq_peptide;Acc:NP_958862]	rab2a
1	16489850	2	ENSDARG00000020261	16515859	ENSDART00000003940	GO:0007264	small GTPase mediated signal transduction	RAB2A, member RAS oncogene family [Source:RefSeq_peptide;Acc:NP_958862]	rab2a
1	16489850	2	ENSDARG00000020261	16515859	ENSDART00000003940	GO:0008134	transcription factor binding	RAB2A, member RAS oncogene family [Source:RefSeq_peptide;Acc:NP_958862]	rab2a
1	16489850	2	ENSDARG00000020261	16515859	ENSDART00000003940	GO:0015031	protein transport	RAB2A, member RAS oncogene family [Source:RefSeq_peptide;Acc:NP_958862]	rab2a
1	16489850	2	ENSDARG00000020261	16515859	ENSDART00000003940	GO:0016020	membrane	RAB2A, member RAS oncogene family [Source:RefSeq_peptide;Acc:NP_958862]	rab2a
-1	16602898	2	ENSDARG00000062251	16703507	ENSDART00000089822	GO:0003674	molecular_function	hypothetical protein LOC569430 [Source:RefSeq_peptide;Acc:NP_001073511]	zgc:158346
-1	16602898	2	ENSDARG00000062251	16703507	ENSDART00000089822	GO:0005575	cellular_component	hypothetical protein LOC569430 [Source:RefSeq_peptide;Acc:NP_001073511]	zgc:158346
-1	16602898	2	ENSDARG00000062251	16703507	ENSDART00000089822	GO:0008150	biological_process	hypothetical protein LOC569430 [Source:RefSeq_peptide;Acc:NP_001073511]	zgc:158346
1	16715757	2	ENSDARG00000057184	16717460	ENSDART00000079790	GO:0003674	molecular_function	UPF0415 protein C7orf25 homolog. [Source:Uniprot/SWISSPROT;Acc:Q803H0]	zgc:55781
1	16715757	2	ENSDARG00000057184	16717460	ENSDART00000079790	GO:0005575	cellular_component	UPF0415 protein C7orf25 homolog. [Source:Uniprot/SWISSPROT;Acc:Q803H0]	zgc:55781
1	16715757	2	ENSDARG00000057184	16717460	ENSDART00000079790	GO:0008150	biological_process	UPF0415 protein C7orf25 homolog. [Source:Uniprot/SWISSPROT;Acc:Q803H0]	zgc:55781
1	16719283	2	ENSDARG00000016253	16729285	ENSDART00000027587	GO:0000166	nucleotide binding	hypothetical protein LOC492355 [Source:RefSeq_peptide;Acc:NP_001007322]	zgc:92116
1	16719283	2	ENSDARG00000016253	16729285	ENSDART00000027587	GO:0005525	GTP binding	hypothetical protein LOC492355 [Source:RefSeq_peptide;Acc:NP_001007322]	zgc:92116
1	16719283	2	ENSDARG00000016253	16729285	ENSDART00000027587	GO:0005579	membrane attack complex	hypothetical protein LOC492355 [Source:RefSeq_peptide;Acc:NP_001007322]	zgc:92116
1	16719283	2	ENSDARG00000016253	16729285	ENSDART00000027587	GO:0005622	intracellular	hypothetical protein LOC492355 [Source:RefSeq_peptide;Acc:NP_001007322]	zgc:92116
1	16719283	2	ENSDARG00000016253	16729285	ENSDART00000027587	GO:0007264	small GTPase mediated signal transduction	hypothetical protein LOC492355 [Source:RefSeq_peptide;Acc:NP_001007322]	zgc:92116
1	16719283	2	ENSDARG00000016253	16729285	ENSDART00000027587	GO:0016020	membrane	hypothetical protein LOC492355 [Source:RefSeq_peptide;Acc:NP_001007322]	zgc:92116
-1	16833887	2	ENSDARG00000024759	16851106	ENSDART00000047468	GO:0005179	hormone activity	inhibin, beta A, like [Source:RefSeq_peptide;Acc:NP_001018166]	inhbab
-1	16833887	2	ENSDARG00000024759	16851106	ENSDART00000047468	GO:0005576	extracellular region	inhibin, beta A, like [Source:RefSeq_peptide;Acc:NP_001018166]	inhbab
-1	16833887	2	ENSDARG00000024759	16851106	ENSDART00000047468	GO:0008083	growth factor activity	inhibin, beta A, like [Source:RefSeq_peptide;Acc:NP_001018166]	inhbab
-1	16833887	2	ENSDARG00000024759	16851106	ENSDART00000047468	GO:0040007	growth	inhibin, beta A, like [Source:RefSeq_peptide;Acc:NP_001018166]	inhbab
-1	16868804	2	ENSDARG00000062272	16882424	ENSDART00000089834				LOC569168
1	16899143	2	ENSDARG00000034080	16975827	ENSDART00000046098	GO:0004435	phosphoinositide phospholipase C activity	hypothetical protein LOC337489 [Source:RefSeq_peptide;Acc:NP_956362]	zgc:55868
1	16899143	2	ENSDARG00000034080	16975827	ENSDART00000046098	GO:0004629	phospholipase C activity	hypothetical protein LOC337489 [Source:RefSeq_peptide;Acc:NP_956362]	zgc:55868
1	16899143	2	ENSDARG00000034080	16975827	ENSDART00000046098	GO:0005509	calcium ion binding	hypothetical protein LOC337489 [Source:RefSeq_peptide;Acc:NP_956362]	zgc:55868
1	16899143	2	ENSDARG00000034080	16975827	ENSDART00000046098	GO:0005575	cellular_component	hypothetical protein LOC337489 [Source:RefSeq_peptide;Acc:NP_956362]	zgc:55868
1	16899143	2	ENSDARG00000034080	16975827	ENSDART00000046098	GO:0006629	lipid metabolic process	hypothetical protein LOC337489 [Source:RefSeq_peptide;Acc:NP_956362]	zgc:55868
1	16899143	2	ENSDARG00000034080	16975827	ENSDART00000046098	GO:0007165	signal transduction	hypothetical protein LOC337489 [Source:RefSeq_peptide;Acc:NP_956362]	zgc:55868
1	16899143	2	ENSDARG00000034080	16975827	ENSDART00000046098	GO:0007242	intracellular signaling cascade	hypothetical protein LOC337489 [Source:RefSeq_peptide;Acc:NP_956362]	zgc:55868
-1	16982810	2	ENSDARG00000062116	17007739	ENSDART00000089433	GO:0003674	molecular_function	hypothetical protein LOC767676 [Source:RefSeq_peptide;Acc:NP_001070083]	zgc:154102
-1	16982810	2	ENSDARG00000062116	17007739	ENSDART00000089433	GO:0005575	cellular_component	hypothetical protein LOC767676 [Source:RefSeq_peptide;Acc:NP_001070083]	zgc:154102
-1	16982810	2	ENSDARG00000062116	17007739	ENSDART00000089433	GO:0008150	biological_process	hypothetical protein LOC767676 [Source:RefSeq_peptide;Acc:NP_001070083]	zgc:154102
-1	16988645	2	ENSDARG00000048475	16988772	ENSDART00000070184			dre-mir-26a-2 [Source:miRBase;Acc:MI0001925]	dre-mir-26a-2
1	17012180	2	ENSDARG00000039051	17026431	ENSDART00000057021	GO:0003674	molecular_function	hedgehog acyltransferase-like, a [Source:RefSeq_peptide;Acc:NP_957181]	hhatla
1	17012180	2	ENSDARG00000039051	17026431	ENSDART00000057021	GO:0005575	cellular_component	hedgehog acyltransferase-like, a [Source:RefSeq_peptide;Acc:NP_957181]	hhatla
1	17012180	2	ENSDARG00000039051	17026431	ENSDART00000057021	GO:0008150	biological_process	hedgehog acyltransferase-like, a [Source:RefSeq_peptide;Acc:NP_957181]	hhatla
1	17029228	2	ENSDARG00000039052	17036987	ENSDART00000057022	GO:0003908	methylated-DNA-[protein]-cysteine S-methyltransferase activity	Kbtbd5 protein (Fragment). [Source:Uniprot/SPTREMBL;Acc:Q66L56]	kbtbd5
1	17029228	2	ENSDARG00000039052	17036987	ENSDART00000057022	GO:0005515	protein binding	Kbtbd5 protein (Fragment). [Source:Uniprot/SPTREMBL;Acc:Q66L56]	kbtbd5
1	17029228	2	ENSDARG00000039052	17036987	ENSDART00000057022	GO:0006281	DNA repair	Kbtbd5 protein (Fragment). [Source:Uniprot/SPTREMBL;Acc:Q66L56]	kbtbd5
-1	17042658	2	ENSDARG00000057751	17052437	ENSDART00000080495			zinc finger and BTB domain containing 47 (ZBTB47), mRNA [Source:RefSeq_dna;Acc:NM_145166]	ZBTB47
-1	17042658	2	ENSDARG00000057751	17052437	ENSDART00000055837			zinc finger and BTB domain containing 47 (ZBTB47), mRNA [Source:RefSeq_dna;Acc:NM_145166]	ZBTB47
-1	17042658	2	ENSDARG00000057751	17052437	ENSDART00000057024			zinc finger and BTB domain containing 47 (ZBTB47), mRNA [Source:RefSeq_dna;Acc:NM_145166]	ZBTB47
-1	17042658	2	ENSDARG00000057751	17052437	ENSDART00000080501			zinc finger and BTB domain containing 47 (ZBTB47), mRNA [Source:RefSeq_dna;Acc:NM_145166]	ZBTB47
-1	17065379	2	ENSDARG00000028878	17109090	ENSDART00000046127
-1	17155886	2	ENSDARG00000001940	17177054	ENSDART00000014116			DnaJ homolog subfamily C member 1-like [Source:RefSeq_peptide;Acc:NP_001071003]	zgc:152779
-1	17155886	2	ENSDARG00000001940	17177054	ENSDART00000079518	GO:0005575	cellular_component	DnaJ homolog subfamily C member 1-like [Source:RefSeq_peptide;Acc:NP_001071003]	zgc:152779
-1	17155886	2	ENSDARG00000001940	17177054	ENSDART00000079518	GO:0006457	protein folding	DnaJ homolog subfamily C member 1-like [Source:RefSeq_peptide;Acc:NP_001071003]	zgc:152779
-1	17155886	2	ENSDARG00000001940	17177054	ENSDART00000079518	GO:0031072	heat shock protein binding	DnaJ homolog subfamily C member 1-like [Source:RefSeq_peptide;Acc:NP_001071003]	zgc:152779
-1	17155886	2	ENSDARG00000001940	17177054	ENSDART00000079518	GO:0051082	unfolded protein binding	DnaJ homolog subfamily C member 1-like [Source:RefSeq_peptide;Acc:NP_001071003]	zgc:152779
1	17181829	2	ENSDARG00000013076	17187172	ENSDART00000012487	GO:0005515	protein binding	B lymphoma Mo-MLV insertion region 1b [Source:RefSeq_peptide;Acc:NP_001074220]	bmi1b
1	17181829	2	ENSDARG00000013076	17187172	ENSDART00000012487	GO:0006829	zinc ion transport	B lymphoma Mo-MLV insertion region 1b [Source:RefSeq_peptide;Acc:NP_001074220]	bmi1b
1	17181829	2	ENSDARG00000013076	17187172	ENSDART00000012487	GO:0008270	zinc ion binding	B lymphoma Mo-MLV insertion region 1b [Source:RefSeq_peptide;Acc:NP_001074220]	bmi1b
1	17181829	2	ENSDARG00000013076	17187172	ENSDART00000012487	GO:0046872	metal ion binding	B lymphoma Mo-MLV insertion region 1b [Source:RefSeq_peptide;Acc:NP_001074220]	bmi1b
1	17269510	2	ENSDARG00000021200	17274748	ENSDART00000032502	GO:0005575	cellular_component	hypothetical protein LOC541446 [Source:RefSeq_peptide;Acc:NP_001013589]	zgc:113144
1	17269510	2	ENSDARG00000021200	17274748	ENSDART00000032502	GO:0008270	zinc ion binding	hypothetical protein LOC541446 [Source:RefSeq_peptide;Acc:NP_001013589]	zgc:113144
-1	17275528	2	ENSDARG00000016399	17288352	ENSDART00000022765	GO:0000166	nucleotide binding	RIO kinase 1 [Source:RefSeq_peptide;Acc:NP_998160]	riok1
-1	17275528	2	ENSDARG00000016399	17288352	ENSDART00000022765	GO:0004674	protein serine/threonine kinase activity	RIO kinase 1 [Source:RefSeq_peptide;Acc:NP_998160]	riok1
-1	17275528	2	ENSDARG00000016399	17288352	ENSDART00000022765	GO:0004713	protein-tyrosine kinase activity	RIO kinase 1 [Source:RefSeq_peptide;Acc:NP_998160]	riok1
-1	17275528	2	ENSDARG00000016399	17288352	ENSDART00000022765	GO:0005524	ATP binding	RIO kinase 1 [Source:RefSeq_peptide;Acc:NP_998160]	riok1
-1	17275528	2	ENSDARG00000016399	17288352	ENSDART00000022765	GO:0005575	cellular_component	RIO kinase 1 [Source:RefSeq_peptide;Acc:NP_998160]	riok1
-1	17275528	2	ENSDARG00000016399	17288352	ENSDART00000022765	GO:0006468	protein amino acid phosphorylation	RIO kinase 1 [Source:RefSeq_peptide;Acc:NP_998160]	riok1
-1	17275528	2	ENSDARG00000016399	17288352	ENSDART00000022765	GO:0016301	kinase activity	RIO kinase 1 [Source:RefSeq_peptide;Acc:NP_998160]	riok1
-1	17291980	2	ENSDARG00000042652	17306902	ENSDART00000062554
-1	17291980	2	ENSDARG00000042652	17306902	ENSDART00000062557
-1	17291980	2	ENSDARG00000042652	17306902	ENSDART00000099941
-1	17291980	2	ENSDARG00000042652	17306902	ENSDART00000062563
-1	17291980	2	ENSDARG00000042652	17306902	ENSDART00000062559
-1	17291980	2	ENSDARG00000042652	17306902	ENSDART00000057030
1	17358074	2	ENSDARG00000042656	17359945	ENSDART00000062573	GO:0003674	molecular_function	hypothetical protein LOC449839 [Source:RefSeq_peptide;Acc:NP_001006007]	zgc:103762
1	17358074	2	ENSDARG00000042656	17359945	ENSDART00000062573	GO:0005575	cellular_component	hypothetical protein LOC449839 [Source:RefSeq_peptide;Acc:NP_001006007]	zgc:103762
1	17358074	2	ENSDARG00000042656	17359945	ENSDART00000062573	GO:0008150	biological_process	hypothetical protein LOC449839 [Source:RefSeq_peptide;Acc:NP_001006007]	zgc:103762
-1	17379678	2	ENSDARG00000039142	17384702	ENSDART00000057174	GO:0005856	cytoskeleton	actin related protein 2/3 complex, subunit 5A [Source:RefSeq_peptide;Acc:NP_919359]	arpc5a
-1	17379678	2	ENSDARG00000039142	17384702	ENSDART00000057174	GO:0030833	regulation of actin filament polymerization	actin related protein 2/3 complex, subunit 5A [Source:RefSeq_peptide;Acc:NP_919359]	arpc5a
-1	17395131	2	ENSDARG00000024546	17428575	ENSDART00000099913			Cytosolic phospholipase A2 (cPLA2) (Phospholipase A2 group IVA) [Includes: Phospholipase A2 (EC 3.1.1.4) (Phosphatidylcholine 2- acylhydrolase); Lysophospholipase (EC 3.1.1.5)]. [Source:Uniprot/SWISSPROT;Acc:P50392]	cpla2
-1	17395131	2	ENSDARG00000024546	17428575	ENSDART00000031543	GO:0004620	phospholipase activity	Cytosolic phospholipase A2 (cPLA2) (Phospholipase A2 group IVA) [Includes: Phospholipase A2 (EC 3.1.1.4) (Phosphatidylcholine 2- acylhydrolase); Lysophospholipase (EC 3.1.1.5)]. [Source:Uniprot/SWISSPROT;Acc:P50392]	cpla2
-1	17395131	2	ENSDARG00000024546	17428575	ENSDART00000031543	GO:0004622	lysophospholipase activity	Cytosolic phospholipase A2 (cPLA2) (Phospholipase A2 group IVA) [Includes: Phospholipase A2 (EC 3.1.1.4) (Phosphatidylcholine 2- acylhydrolase); Lysophospholipase (EC 3.1.1.5)]. [Source:Uniprot/SWISSPROT;Acc:P50392]	cpla2
-1	17395131	2	ENSDARG00000024546	17428575	ENSDART00000031543	GO:0005262	calcium channel activity	Cytosolic phospholipase A2 (cPLA2) (Phospholipase A2 group IVA) [Includes: Phospholipase A2 (EC 3.1.1.4) (Phosphatidylcholine 2- acylhydrolase); Lysophospholipase (EC 3.1.1.5)]. [Source:Uniprot/SWISSPROT;Acc:P50392]	cpla2
-1	17395131	2	ENSDARG00000024546	17428575	ENSDART00000031543	GO:0005509	calcium ion binding	Cytosolic phospholipase A2 (cPLA2) (Phospholipase A2 group IVA) [Includes: Phospholipase A2 (EC 3.1.1.4) (Phosphatidylcholine 2- acylhydrolase); Lysophospholipase (EC 3.1.1.5)]. [Source:Uniprot/SWISSPROT;Acc:P50392]	cpla2
-1	17395131	2	ENSDARG00000024546	17428575	ENSDART00000031543	GO:0006816	calcium ion transport	Cytosolic phospholipase A2 (cPLA2) (Phospholipase A2 group IVA) [Includes: Phospholipase A2 (EC 3.1.1.4) (Phosphatidylcholine 2- acylhydrolase); Lysophospholipase (EC 3.1.1.5)]. [Source:Uniprot/SWISSPROT;Acc:P50392]	cpla2
-1	17395131	2	ENSDARG00000024546	17428575	ENSDART00000031543	GO:0009395	phospholipid catabolic process	Cytosolic phospholipase A2 (cPLA2) (Phospholipase A2 group IVA) [Includes: Phospholipase A2 (EC 3.1.1.4) (Phosphatidylcholine 2- acylhydrolase); Lysophospholipase (EC 3.1.1.5)]. [Source:Uniprot/SWISSPROT;Acc:P50392]	cpla2
-1	17395131	2	ENSDARG00000024546	17428575	ENSDART00000031543	GO:0016787	hydrolase activity	Cytosolic phospholipase A2 (cPLA2) (Phospholipase A2 group IVA) [Includes: Phospholipase A2 (EC 3.1.1.4) (Phosphatidylcholine 2- acylhydrolase); Lysophospholipase (EC 3.1.1.5)]. [Source:Uniprot/SWISSPROT;Acc:P50392]	cpla2
-1	17395131	2	ENSDARG00000024546	17428575	ENSDART00000031543	GO:0019855	calcium channel inhibitor activity	Cytosolic phospholipase A2 (cPLA2) (Phospholipase A2 group IVA) [Includes: Phospholipase A2 (EC 3.1.1.4) (Phosphatidylcholine 2- acylhydrolase); Lysophospholipase (EC 3.1.1.5)]. [Source:Uniprot/SWISSPROT;Acc:P50392]	cpla2
-1	17395131	2	ENSDARG00000024546	17428575	ENSDART00000099910			Cytosolic phospholipase A2 (cPLA2) (Phospholipase A2 group IVA) [Includes: Phospholipase A2 (EC 3.1.1.4) (Phosphatidylcholine 2- acylhydrolase); Lysophospholipase (EC 3.1.1.5)]. [Source:Uniprot/SWISSPROT;Acc:P50392]	cpla2
-1	17395131	2	ENSDARG00000024546	17428575	ENSDART00000099906			Cytosolic phospholipase A2 (cPLA2) (Phospholipase A2 group IVA) [Includes: Phospholipase A2 (EC 3.1.1.4) (Phosphatidylcholine 2- acylhydrolase); Lysophospholipase (EC 3.1.1.5)]. [Source:Uniprot/SWISSPROT;Acc:P50392]	cpla2
1	17429700	2	ENSDARG00000004539	17437310	ENSDART00000099898			prostaglandin-endoperoxide synthase 2 [Source:RefSeq_peptide;Acc:NP_705943]	ptgs2a
1	17429700	2	ENSDARG00000004539	17437310	ENSDART00000006870	GO:0004601	peroxidase activity	prostaglandin-endoperoxide synthase 2 [Source:RefSeq_peptide;Acc:NP_705943]	ptgs2a
1	17429700	2	ENSDARG00000004539	17437310	ENSDART00000006870	GO:0005506	iron ion binding	prostaglandin-endoperoxide synthase 2 [Source:RefSeq_peptide;Acc:NP_705943]	ptgs2a
1	17429700	2	ENSDARG00000004539	17437310	ENSDART00000006870	GO:0005579	membrane attack complex	prostaglandin-endoperoxide synthase 2 [Source:RefSeq_peptide;Acc:NP_705943]	ptgs2a
1	17429700	2	ENSDARG00000004539	17437310	ENSDART00000006870	GO:0006783	heme biosynthetic process	prostaglandin-endoperoxide synthase 2 [Source:RefSeq_peptide;Acc:NP_705943]	ptgs2a
1	17429700	2	ENSDARG00000004539	17437310	ENSDART00000006870	GO:0006826	iron ion transport	prostaglandin-endoperoxide synthase 2 [Source:RefSeq_peptide;Acc:NP_705943]	ptgs2a
1	17429700	2	ENSDARG00000004539	17437310	ENSDART00000006870	GO:0006879	iron ion homeostasis	prostaglandin-endoperoxide synthase 2 [Source:RefSeq_peptide;Acc:NP_705943]	ptgs2a
1	17429700	2	ENSDARG00000004539	17437310	ENSDART00000006870	GO:0016020	membrane	prostaglandin-endoperoxide synthase 2 [Source:RefSeq_peptide;Acc:NP_705943]	ptgs2a
1	17429700	2	ENSDARG00000004539	17437310	ENSDART00000006870	GO:0016491	oxidoreductase activity	prostaglandin-endoperoxide synthase 2 [Source:RefSeq_peptide;Acc:NP_705943]	ptgs2a
1	17429700	2	ENSDARG00000004539	17437310	ENSDART00000006870	GO:0016702	oxidoreductase activity, acting on single donors with incorporation of molecular oxygen, incorporation of two atoms of oxygen	prostaglandin-endoperoxide synthase 2 [Source:RefSeq_peptide;Acc:NP_705943]	ptgs2a
1	17429700	2	ENSDARG00000004539	17437310	ENSDART00000006870	GO:0042221	response to chemical stimulus	prostaglandin-endoperoxide synthase 2 [Source:RefSeq_peptide;Acc:NP_705943]	ptgs2a
1	17429700	2	ENSDARG00000004539	17437310	ENSDART00000006870	GO:0046872	metal ion binding	prostaglandin-endoperoxide synthase 2 [Source:RefSeq_peptide;Acc:NP_705943]	ptgs2a
1	17466444	2	ENSDARG00000011886	17471229	ENSDART00000007654			Pdc1 protein (Fragment). [Source:Uniprot/SPTREMBL;Acc:Q6P968]	pdc1
1	17466444	2	ENSDARG00000011886	17471229	ENSDART00000099889			Pdc1 protein (Fragment). [Source:Uniprot/SPTREMBL;Acc:Q6P968]	pdc1
-1	17474600	2	ENSDARG00000042671	17485387	ENSDART00000062591			Uncharacterized protein C1orf27 (Odorant response abnormal 4 protein) (LAG1-interacting protein). [Source:Uniprot/SPTREMBL;Acc:Q5SWX8]	C1orf27
1	17487119	2	ENSDARG00000052914	17535103	ENSDART00000074850			Hypothetical protein (Fragment). [Source:Uniprot/SPTREMBL;Acc:A0AUP9]	A0AUP9_DANRE
-1	17734962	2	ENSDARG00000068922	17750481	ENSDART00000099851			Novel protein (Fragment). [Source:Uniprot/SPTREMBL;Acc:A2BIH3]	A2BIH3_DANRE
1	17763317	2	ENSDARG00000068920	17779895	ENSDART00000099848			Novel protein similar to vertebrate zinc finger protein 644 (ZNF644). [Source:Uniprot/SPTREMBL;Acc:A2BIH4]	A2BIH4_DANRE
-1	17787574	2	ENSDARG00000062113	17790051	ENSDART00000089424			Novel protein similar to vertebrate leucine rich repeat containing 8 family, member D (LRRC8D). [Source:Uniprot/SPTREMBL;Acc:A2BIH6]	A2BIH6_DANRE
1	17794735	2	ENSDARG00000019489	17806909	ENSDART00000023346	GO:0005667	transcription factor complex	general transcription factor IIB [Source:RefSeq_peptide;Acc:NP_955991]	gtf2b
1	17794735	2	ENSDARG00000019489	17806909	ENSDART00000023346	GO:0006352	transcription initiation	general transcription factor IIB [Source:RefSeq_peptide;Acc:NP_955991]	gtf2b
1	17794735	2	ENSDARG00000019489	17806909	ENSDART00000023346	GO:0006355	regulation of transcription, DNA-dependent	general transcription factor IIB [Source:RefSeq_peptide;Acc:NP_955991]	gtf2b
1	17794735	2	ENSDARG00000019489	17806909	ENSDART00000023346	GO:0008270	zinc ion binding	general transcription factor IIB [Source:RefSeq_peptide;Acc:NP_955991]	gtf2b
1	17794735	2	ENSDARG00000019489	17806909	ENSDART00000023346	GO:0030528	transcription regulator activity	general transcription factor IIB [Source:RefSeq_peptide;Acc:NP_955991]	gtf2b
1	17794735	2	ENSDARG00000019489	17806909	ENSDART00000023346	GO:0045449	regulation of transcription	general transcription factor IIB [Source:RefSeq_peptide;Acc:NP_955991]	gtf2b
1	17794735	2	ENSDARG00000019489	17806909	ENSDART00000099840			general transcription factor IIB [Source:RefSeq_peptide;Acc:NP_955991]	gtf2b
-1	17809883	2	ENSDARG00000006705	17869178	ENSDART00000089357			Novel protein similar to vertebrate protein kinase N2 (PKN2). [Source:Uniprot/SPTREMBL;Acc:A2BIH5]	A2BIH5_DANRE
-1	17809883	2	ENSDARG00000006705	17869178	ENSDART00000002639			Novel protein similar to vertebrate protein kinase N2 (PKN2). [Source:Uniprot/SPTREMBL;Acc:A2BIH5]	A2BIH5_DANRE
-1	17873901	2	ENSDARG00000015849	17876720	ENSDART00000022112	GO:0005575	cellular_component	zgc:56628 (zgc:56628), mRNA [Source:RefSeq_dna;Acc:NM_200272]	zgc:56628
-1	17873901	2	ENSDARG00000015849	17876720	ENSDART00000022112	GO:0006829	zinc ion transport	zgc:56628 (zgc:56628), mRNA [Source:RefSeq_dna;Acc:NM_200272]	zgc:56628
-1	17873901	2	ENSDARG00000015849	17876720	ENSDART00000022112	GO:0008270	zinc ion binding	zgc:56628 (zgc:56628), mRNA [Source:RefSeq_dna;Acc:NM_200272]	zgc:56628
-1	17873901	2	ENSDARG00000015849	17876720	ENSDART00000022112	GO:0046872	metal ion binding	zgc:56628 (zgc:56628), mRNA [Source:RefSeq_dna;Acc:NM_200272]	zgc:56628
-1	17890464	2	ENSDARG00000062078	17922315	ENSDART00000089327	GO:0005575	cellular_component	heparan sulfate 2-O-sulfotransferase 1 [Source:RefSeq_peptide;Acc:NP_001074139]	hs2st1
-1	17890464	2	ENSDARG00000062078	17922315	ENSDART00000089327	GO:0008150	biological_process	heparan sulfate 2-O-sulfotransferase 1 [Source:RefSeq_peptide;Acc:NP_001074139]	hs2st1
-1	17890464	2	ENSDARG00000062078	17922315	ENSDART00000089327	GO:0016740	transferase activity	heparan sulfate 2-O-sulfotransferase 1 [Source:RefSeq_peptide;Acc:NP_001074139]	hs2st1
1	17954320	2	ENSDARG00000056894	17955759	ENSDART00000079456				LOC100007494
1	17977132	2	ENSDARG00000056876	17980480	ENSDART00000079428				LOC100007514
1	17977132	2	ENSDARG00000056876	17980480	ENSDART00000099818				LOC100007514
1	18143173	2	ENSDARG00000027590	18156911	ENSDART00000038514				2002-09-01
1	18143173	2	ENSDARG00000027590	18156911	ENSDART00000079417				2002-09-01
1	18143173	2	ENSDARG00000027590	18156911	ENSDART00000056966				2002-09-01
-1	18161915	2	ENSDARG00000039022	18180900	ENSDART00000056963	GO:0000166	nucleotide binding	serine/threonine kinase 25 [Source:RefSeq_peptide;Acc:NP_998473]	stk25
-1	18161915	2	ENSDARG00000039022	18180900	ENSDART00000056963	GO:0004672	protein kinase activity	serine/threonine kinase 25 [Source:RefSeq_peptide;Acc:NP_998473]	stk25
-1	18161915	2	ENSDARG00000039022	18180900	ENSDART00000056963	GO:0004674	protein serine/threonine kinase activity	serine/threonine kinase 25 [Source:RefSeq_peptide;Acc:NP_998473]	stk25
-1	18161915	2	ENSDARG00000039022	18180900	ENSDART00000056963	GO:0004713	protein-tyrosine kinase activity	serine/threonine kinase 25 [Source:RefSeq_peptide;Acc:NP_998473]	stk25
-1	18161915	2	ENSDARG00000039022	18180900	ENSDART00000056963	GO:0005524	ATP binding	serine/threonine kinase 25 [Source:RefSeq_peptide;Acc:NP_998473]	stk25
-1	18161915	2	ENSDARG00000039022	18180900	ENSDART00000056963	GO:0005575	cellular_component	serine/threonine kinase 25 [Source:RefSeq_peptide;Acc:NP_998473]	stk25
-1	18161915	2	ENSDARG00000039022	18180900	ENSDART00000056963	GO:0006468	protein amino acid phosphorylation	serine/threonine kinase 25 [Source:RefSeq_peptide;Acc:NP_998473]	stk25
-1	18161915	2	ENSDARG00000039022	18180900	ENSDART00000056963	GO:0016301	kinase activity	serine/threonine kinase 25 [Source:RefSeq_peptide;Acc:NP_998473]	stk25
-1	18161915	2	ENSDARG00000039022	18180900	ENSDART00000056963	GO:0016740	transferase activity	serine/threonine kinase 25 [Source:RefSeq_peptide;Acc:NP_998473]	stk25
-1	18161915	2	ENSDARG00000039022	18180900	ENSDART00000099801			serine/threonine kinase 25 [Source:RefSeq_peptide;Acc:NP_998473]	stk25
1	18184700	2	ENSDARG00000008807	18194671	ENSDART00000099796			Bcl-2-related ovarian killer protein homolog B (zBok2). [Source:Uniprot/SWISSPROT;Acc:Q7T381]	bokb
1	18184700	2	ENSDARG00000008807	18194671	ENSDART00000021141	GO:0003674	molecular_function	Bcl-2-related ovarian killer protein homolog B (zBok2). [Source:Uniprot/SWISSPROT;Acc:Q7T381]	bokb
1	18184700	2	ENSDARG00000008807	18194671	ENSDART00000021141	GO:0005575	cellular_component	Bcl-2-related ovarian killer protein homolog B (zBok2). [Source:Uniprot/SWISSPROT;Acc:Q7T381]	bokb
1	18184700	2	ENSDARG00000008807	18194671	ENSDART00000021141	GO:0006915	apoptosis	Bcl-2-related ovarian killer protein homolog B (zBok2). [Source:Uniprot/SWISSPROT;Acc:Q7T381]	bokb
1	18184700	2	ENSDARG00000008807	18194671	ENSDART00000021141	GO:0042981	regulation of apoptosis	Bcl-2-related ovarian killer protein homolog B (zBok2). [Source:Uniprot/SWISSPROT;Acc:Q7T381]	bokb
1	18204081	2	ENSDARG00000029848	18221252	ENSDART00000043956	GO:0003674	molecular_function	hypothetical protein LOC556635 [Source:RefSeq_peptide;Acc:NP_001076275]	zgc:161973
1	18204081	2	ENSDARG00000029848	18221252	ENSDART00000043956	GO:0005575	cellular_component	hypothetical protein LOC556635 [Source:RefSeq_peptide;Acc:NP_001076275]	zgc:161973
1	18204081	2	ENSDARG00000029848	18221252	ENSDART00000043956	GO:0008150	biological_process	hypothetical protein LOC556635 [Source:RefSeq_peptide;Acc:NP_001076275]	zgc:161973
-1	18221253	2	ENSDARG00000018478	18232865	ENSDART00000013863	GO:0005575	cellular_component	alanine-glyoxylate aminotransferase [Source:RefSeq_peptide;Acc:NP_998327]	agxt
-1	18221253	2	ENSDARG00000018478	18232865	ENSDART00000013863	GO:0008152	metabolic process	alanine-glyoxylate aminotransferase [Source:RefSeq_peptide;Acc:NP_998327]	agxt
-1	18221253	2	ENSDARG00000018478	18232865	ENSDART00000013863	GO:0008483	transaminase activity	alanine-glyoxylate aminotransferase [Source:RefSeq_peptide;Acc:NP_998327]	agxt
-1	18221253	2	ENSDARG00000018478	18232865	ENSDART00000013863	GO:0016740	transferase activity	alanine-glyoxylate aminotransferase [Source:RefSeq_peptide;Acc:NP_998327]	agxt
1	18246728	2	ENSDARG00000062024	18302827	ENSDART00000089012				LOC566700
1	18339747	2	ENSDARG00000031343	18346052	ENSDART00000042255	GO:0000166	nucleotide binding	hypothetical protein LOC541339 [Source:RefSeq_peptide;Acc:NP_001013485]	zgc:112018
1	18339747	2	ENSDARG00000031343	18346052	ENSDART00000042255	GO:0005525	GTP binding	hypothetical protein LOC541339 [Source:RefSeq_peptide;Acc:NP_001013485]	zgc:112018
1	18339747	2	ENSDARG00000031343	18346052	ENSDART00000042255	GO:0005579	membrane attack complex	hypothetical protein LOC541339 [Source:RefSeq_peptide;Acc:NP_001013485]	zgc:112018
1	18339747	2	ENSDARG00000031343	18346052	ENSDART00000042255	GO:0007264	small GTPase mediated signal transduction	hypothetical protein LOC541339 [Source:RefSeq_peptide;Acc:NP_001013485]	zgc:112018
1	18339747	2	ENSDARG00000031343	18346052	ENSDART00000042255	GO:0015031	protein transport	hypothetical protein LOC541339 [Source:RefSeq_peptide;Acc:NP_001013485]	zgc:112018
1	18339747	2	ENSDARG00000031343	18346052	ENSDART00000042255	GO:0016020	membrane	hypothetical protein LOC541339 [Source:RefSeq_peptide;Acc:NP_001013485]	zgc:112018
1	18353198	2	ENSDARG00000056784	18370133	ENSDART00000079321
1	18353198	2	ENSDARG00000056784	18370133	ENSDART00000079317
1	18396097	2	ENSDARG00000061948	18405422	ENSDART00000088954	GO:0003674	molecular_function	hypothetical protein LOC559784 [Source:RefSeq_peptide;Acc:NP_001071074]	zgc:154007
1	18396097	2	ENSDARG00000061948	18405422	ENSDART00000088954	GO:0005575	cellular_component	hypothetical protein LOC559784 [Source:RefSeq_peptide;Acc:NP_001071074]	zgc:154007
1	18396097	2	ENSDARG00000061948	18405422	ENSDART00000088954	GO:0008150	biological_process	hypothetical protein LOC559784 [Source:RefSeq_peptide;Acc:NP_001071074]	zgc:154007
-1	18514378	2	ENSDARG00000031709	18546271	ENSDART00000099735			hypothetical protein LOC678639 [Source:RefSeq_peptide;Acc:NP_001035474]	zgc:136639
-1	18514378	2	ENSDARG00000031709	18546271	ENSDART00000044602	GO:0004812	aminoacyl-tRNA ligase activity	hypothetical protein LOC678639 [Source:RefSeq_peptide;Acc:NP_001035474]	zgc:136639
-1	18514378	2	ENSDARG00000031709	18546271	ENSDART00000044602	GO:0005524	ATP binding	hypothetical protein LOC678639 [Source:RefSeq_peptide;Acc:NP_001035474]	zgc:136639
-1	18514378	2	ENSDARG00000031709	18546271	ENSDART00000044602	GO:0005634	nucleus	hypothetical protein LOC678639 [Source:RefSeq_peptide;Acc:NP_001035474]	zgc:136639
-1	18514378	2	ENSDARG00000031709	18546271	ENSDART00000044602	GO:0006355	regulation of transcription, DNA-dependent	hypothetical protein LOC678639 [Source:RefSeq_peptide;Acc:NP_001035474]	zgc:136639
-1	18514378	2	ENSDARG00000031709	18546271	ENSDART00000044602	GO:0006418	tRNA aminoacylation for protein translation	hypothetical protein LOC678639 [Source:RefSeq_peptide;Acc:NP_001035474]	zgc:136639
1	18551032	2	ENSDARG00000011373	18569192	ENSDART00000027782	GO:0000166	nucleotide binding	MAP kinase-interacting serine/threonine kinase 2 [Source:RefSeq_peptide;Acc:NP_997888]	zgc:55587
1	18551032	2	ENSDARG00000011373	18569192	ENSDART00000027782	GO:0004672	protein kinase activity	MAP kinase-interacting serine/threonine kinase 2 [Source:RefSeq_peptide;Acc:NP_997888]	zgc:55587
1	18551032	2	ENSDARG00000011373	18569192	ENSDART00000027782	GO:0004674	protein serine/threonine kinase activity	MAP kinase-interacting serine/threonine kinase 2 [Source:RefSeq_peptide;Acc:NP_997888]	zgc:55587
1	18551032	2	ENSDARG00000011373	18569192	ENSDART00000027782	GO:0005524	ATP binding	MAP kinase-interacting serine/threonine kinase 2 [Source:RefSeq_peptide;Acc:NP_997888]	zgc:55587
1	18551032	2	ENSDARG00000011373	18569192	ENSDART00000027782	GO:0005575	cellular_component	MAP kinase-interacting serine/threonine kinase 2 [Source:RefSeq_peptide;Acc:NP_997888]	zgc:55587
1	18551032	2	ENSDARG00000011373	18569192	ENSDART00000027782	GO:0006468	protein amino acid phosphorylation	MAP kinase-interacting serine/threonine kinase 2 [Source:RefSeq_peptide;Acc:NP_997888]	zgc:55587
1	18551032	2	ENSDARG00000011373	18569192	ENSDART00000027782	GO:0016301	kinase activity	MAP kinase-interacting serine/threonine kinase 2 [Source:RefSeq_peptide;Acc:NP_997888]	zgc:55587
1	18551032	2	ENSDARG00000011373	18569192	ENSDART00000027782	GO:0016740	transferase activity	MAP kinase-interacting serine/threonine kinase 2 [Source:RefSeq_peptide;Acc:NP_997888]	zgc:55587
1	18592860	2	ENSDARG00000005458	18621744	ENSDART00000056921			hypothetical protein LOC554152 [Source:RefSeq_peptide;Acc:NP_001019550]	csnk1g2
1	18592860	2	ENSDARG00000005458	18621744	ENSDART00000099711	GO:0000166	nucleotide binding	hypothetical protein LOC554152 [Source:RefSeq_peptide;Acc:NP_001019550]	csnk1g2
1	18592860	2	ENSDARG00000005458	18621744	ENSDART00000099711	GO:0004672	protein kinase activity	hypothetical protein LOC554152 [Source:RefSeq_peptide;Acc:NP_001019550]	csnk1g2
1	18592860	2	ENSDARG00000005458	18621744	ENSDART00000099711	GO:0004674	protein serine/threonine kinase activity	hypothetical protein LOC554152 [Source:RefSeq_peptide;Acc:NP_001019550]	csnk1g2
1	18592860	2	ENSDARG00000005458	18621744	ENSDART00000099711	GO:0005524	ATP binding	hypothetical protein LOC554152 [Source:RefSeq_peptide;Acc:NP_001019550]	csnk1g2
1	18592860	2	ENSDARG00000005458	18621744	ENSDART00000099711	GO:0005575	cellular_component	hypothetical protein LOC554152 [Source:RefSeq_peptide;Acc:NP_001019550]	csnk1g2
1	18592860	2	ENSDARG00000005458	18621744	ENSDART00000099711	GO:0006468	protein amino acid phosphorylation	hypothetical protein LOC554152 [Source:RefSeq_peptide;Acc:NP_001019550]	csnk1g2
1	18592860	2	ENSDARG00000005458	18621744	ENSDART00000099711	GO:0016301	kinase activity	hypothetical protein LOC554152 [Source:RefSeq_peptide;Acc:NP_001019550]	csnk1g2
1	18592860	2	ENSDARG00000005458	18621744	ENSDART00000099711	GO:0016740	transferase activity	hypothetical protein LOC554152 [Source:RefSeq_peptide;Acc:NP_001019550]	csnk1g2
1	18625487	2	ENSDARG00000061908	18643886	ENSDART00000099702	GO:0003674	molecular_function	hypothetical protein LOC561964 [Source:RefSeq_peptide;Acc:NP_001038437]	si:dkey-218h11.4
1	18625487	2	ENSDARG00000061908	18643886	ENSDART00000099702	GO:0005575	cellular_component	hypothetical protein LOC561964 [Source:RefSeq_peptide;Acc:NP_001038437]	si:dkey-218h11.4
1	18625487	2	ENSDARG00000061908	18643886	ENSDART00000099702	GO:0008150	biological_process	hypothetical protein LOC561964 [Source:RefSeq_peptide;Acc:NP_001038437]	si:dkey-218h11.4
1	18625487	2	ENSDARG00000061908	18643886	ENSDART00000088867			hypothetical protein LOC561964 [Source:RefSeq_peptide;Acc:NP_001038437]	si:dkey-218h11.4
1	18673851	2	ENSDARG00000068838	18675285	ENSDART00000099698
-1	18709490	2	ENSDARG00000033971	18716643	ENSDART00000041365	GO:0003677	DNA binding	paired mesoderm homeobox 1a [Source:RefSeq_peptide;Acc:NP_999899]	prrx1
-1	18709490	2	ENSDARG00000033971	18716643	ENSDART00000041365	GO:0003700	transcription factor activity	paired mesoderm homeobox 1a [Source:RefSeq_peptide;Acc:NP_999899]	prrx1
-1	18709490	2	ENSDARG00000033971	18716643	ENSDART00000041365	GO:0005634	nucleus	paired mesoderm homeobox 1a [Source:RefSeq_peptide;Acc:NP_999899]	prrx1
-1	18709490	2	ENSDARG00000033971	18716643	ENSDART00000041365	GO:0006350	transcription	paired mesoderm homeobox 1a [Source:RefSeq_peptide;Acc:NP_999899]	prrx1
-1	18709490	2	ENSDARG00000033971	18716643	ENSDART00000041365	GO:0006353	transcription termination	paired mesoderm homeobox 1a [Source:RefSeq_peptide;Acc:NP_999899]	prrx1
-1	18709490	2	ENSDARG00000033971	18716643	ENSDART00000041365	GO:0006355	regulation of transcription, DNA-dependent	paired mesoderm homeobox 1a [Source:RefSeq_peptide;Acc:NP_999899]	prrx1
-1	18709490	2	ENSDARG00000033971	18716643	ENSDART00000041365	GO:0007275	multicellular organismal development	paired mesoderm homeobox 1a [Source:RefSeq_peptide;Acc:NP_999899]	prrx1
-1	18709490	2	ENSDARG00000033971	18716643	ENSDART00000041365	GO:0031564	transcription antitermination	paired mesoderm homeobox 1a [Source:RefSeq_peptide;Acc:NP_999899]	prrx1
-1	18709490	2	ENSDARG00000033971	18716643	ENSDART00000041365	GO:0043565	sequence-specific DNA binding	paired mesoderm homeobox 1a [Source:RefSeq_peptide;Acc:NP_999899]	prrx1
-1	18709490	2	ENSDARG00000033971	18716643	ENSDART00000041365	GO:0045449	regulation of transcription	paired mesoderm homeobox 1a [Source:RefSeq_peptide;Acc:NP_999899]	prrx1
1	18767286	2	ENSDARG00000006862	18819050	ENSDART00000026800	GO:0005488	binding	Kinesin-associated protein 3 (Fragment). [Source:Uniprot/SPTREMBL;Acc:Q1LWL1]	kifap3
1	18767286	2	ENSDARG00000006862	18819050	ENSDART00000026800	GO:0005871	kinesin complex	Kinesin-associated protein 3 (Fragment). [Source:Uniprot/SPTREMBL;Acc:Q1LWL1]	kifap3
1	18767286	2	ENSDARG00000006862	18819050	ENSDART00000026800	GO:0019894	kinesin binding	Kinesin-associated protein 3 (Fragment). [Source:Uniprot/SPTREMBL;Acc:Q1LWL1]	kifap3
-1	18841176	2	ENSDARG00000023053	18869709	ENSDART00000014872				LOC561414
-1	18841176	2	ENSDARG00000023053	18869709	ENSDART00000099690				LOC561414
1	18895684	2	ENSDARG00000010381	18906173	ENSDART00000017034	GO:0000278	mitotic cell cycle	E3 ubiquitin-protein ligase RING2 (EC 6.3.2.-) (RING finger protein 2) (RING finger protein 1B) (RING1b). [Source:Uniprot/SWISSPROT;Acc:Q803I4]	rnf2
1	18895684	2	ENSDARG00000010381	18906173	ENSDART00000017034	GO:0003682	chromatin binding	E3 ubiquitin-protein ligase RING2 (EC 6.3.2.-) (RING finger protein 2) (RING finger protein 1B) (RING1b). [Source:Uniprot/SWISSPROT;Acc:Q803I4]	rnf2
1	18895684	2	ENSDARG00000010381	18906173	ENSDART00000017034	GO:0005515	protein binding	E3 ubiquitin-protein ligase RING2 (EC 6.3.2.-) (RING finger protein 2) (RING finger protein 1B) (RING1b). [Source:Uniprot/SWISSPROT;Acc:Q803I4]	rnf2
1	18895684	2	ENSDARG00000010381	18906173	ENSDART00000017034	GO:0005634	nucleus	E3 ubiquitin-protein ligase RING2 (EC 6.3.2.-) (RING finger protein 2) (RING finger protein 1B) (RING1b). [Source:Uniprot/SWISSPROT;Acc:Q803I4]	rnf2
1	18895684	2	ENSDARG00000010381	18906173	ENSDART00000017034	GO:0006350	transcription	E3 ubiquitin-protein ligase RING2 (EC 6.3.2.-) (RING finger protein 2) (RING finger protein 1B) (RING1b). [Source:Uniprot/SWISSPROT;Acc:Q803I4]	rnf2
1	18895684	2	ENSDARG00000010381	18906173	ENSDART00000017034	GO:0006353	transcription termination	E3 ubiquitin-protein ligase RING2 (EC 6.3.2.-) (RING finger protein 2) (RING finger protein 1B) (RING1b). [Source:Uniprot/SWISSPROT;Acc:Q803I4]	rnf2
1	18895684	2	ENSDARG00000010381	18906173	ENSDART00000017034	GO:0006355	regulation of transcription, DNA-dependent	E3 ubiquitin-protein ligase RING2 (EC 6.3.2.-) (RING finger protein 2) (RING finger protein 1B) (RING1b). [Source:Uniprot/SWISSPROT;Acc:Q803I4]	rnf2
1	18895684	2	ENSDARG00000010381	18906173	ENSDART00000017034	GO:0006829	zinc ion transport	E3 ubiquitin-protein ligase RING2 (EC 6.3.2.-) (RING finger protein 2) (RING finger protein 1B) (RING1b). [Source:Uniprot/SWISSPROT;Acc:Q803I4]	rnf2
1	18895684	2	ENSDARG00000010381	18906173	ENSDART00000017034	GO:0008270	zinc ion binding	E3 ubiquitin-protein ligase RING2 (EC 6.3.2.-) (RING finger protein 2) (RING finger protein 1B) (RING1b). [Source:Uniprot/SWISSPROT;Acc:Q803I4]	rnf2
1	18895684	2	ENSDARG00000010381	18906173	ENSDART00000017034	GO:0009948	anterior/posterior axis specification	E3 ubiquitin-protein ligase RING2 (EC 6.3.2.-) (RING finger protein 2) (RING finger protein 1B) (RING1b). [Source:Uniprot/SWISSPROT;Acc:Q803I4]	rnf2
1	18895684	2	ENSDARG00000010381	18906173	ENSDART00000017034	GO:0016604	nuclear body	E3 ubiquitin-protein ligase RING2 (EC 6.3.2.-) (RING finger protein 2) (RING finger protein 1B) (RING1b). [Source:Uniprot/SWISSPROT;Acc:Q803I4]	rnf2
1	18895684	2	ENSDARG00000010381	18906173	ENSDART00000017034	GO:0016874	ligase activity	E3 ubiquitin-protein ligase RING2 (EC 6.3.2.-) (RING finger protein 2) (RING finger protein 1B) (RING1b). [Source:Uniprot/SWISSPROT;Acc:Q803I4]	rnf2
1	18895684	2	ENSDARG00000010381	18906173	ENSDART00000017034	GO:0031564	transcription antitermination	E3 ubiquitin-protein ligase RING2 (EC 6.3.2.-) (RING finger protein 2) (RING finger protein 1B) (RING1b). [Source:Uniprot/SWISSPROT;Acc:Q803I4]	rnf2
1	18895684	2	ENSDARG00000010381	18906173	ENSDART00000017034	GO:0046872	metal ion binding	E3 ubiquitin-protein ligase RING2 (EC 6.3.2.-) (RING finger protein 2) (RING finger protein 1B) (RING1b). [Source:Uniprot/SWISSPROT;Acc:Q803I4]	rnf2
-1	18923641	2	ENSDARG00000013946	18934982	ENSDART00000020136	GO:0005515	protein binding	Influenza virus NS1A-binding protein homolog B (NS1-binding protein homolog B) (NS1-BP homolog B). [Source:Uniprot/SWISSPROT;Acc:Q7ZVQ8]	ivns1abpb
-1	18946057	2	ENSDARG00000003209	18947930	ENSDART00000024625			hypothetical LOC561283 (LOC561283), mRNA [Source:RefSeq_dna;Acc:XR_030100]	XR_030100.1
-1	18977913	2	ENSDARG00000056689	18981823	ENSDART00000026204
-1	18977913	2	ENSDARG00000056689	18981823	ENSDART00000099666
-1	18977913	2	ENSDARG00000056689	18981823	ENSDART00000058477
-1	19015221	2	ENSDARG00000061887	19021649	ENSDART00000099661
-1	19083775	2	ENSDARG00000006925	19092758	ENSDART00000057488
-1	19083775	2	ENSDARG00000006925	19092758	ENSDART00000099653
-1	19083775	2	ENSDARG00000006925	19092758	ENSDART00000057485
-1	19146157	2	ENSDARG00000037636	19150919	ENSDART00000054815
-1	19146157	2	ENSDARG00000037636	19150919	ENSDART00000079230
-1	19146157	2	ENSDARG00000037636	19150919	ENSDART00000056912
-1	19146157	2	ENSDARG00000037636	19150919	ENSDART00000056910
-1	19146157	2	ENSDARG00000037636	19150919	ENSDART00000099631
-1	19146157	2	ENSDARG00000037636	19150919	ENSDART00000056909
1	19159385	2	ENSDARG00000017605	19166459	ENSDART00000026694	GO:0003674	molecular_function	ribonuclease P 40 subunit like [Source:RefSeq_peptide;Acc:NP_001002148]	rpp40l
1	19159385	2	ENSDARG00000017605	19166459	ENSDART00000026694	GO:0005575	cellular_component	ribonuclease P 40 subunit like [Source:RefSeq_peptide;Acc:NP_001002148]	rpp40l
1	19159385	2	ENSDARG00000017605	19166459	ENSDART00000026694	GO:0008150	biological_process	ribonuclease P 40 subunit like [Source:RefSeq_peptide;Acc:NP_001002148]	rpp40l
-1	19170678	2	ENSDARG00000038985	19191494	ENSDART00000079131				LOC568457
-1	19170678	2	ENSDARG00000038985	19191494	ENSDART00000056908				LOC568457
-1	19170678	2	ENSDARG00000038985	19191494	ENSDART00000056907				LOC568457
-1	19170678	2	ENSDARG00000038985	19191494	ENSDART00000079105				LOC568457
-1	19170678	2	ENSDARG00000038985	19191494	ENSDART00000056906				LOC568457
1	19247853	2	ENSDARG00000034189	19267589	ENSDART00000047073	GO:0003674	molecular_function	hypothetical protein LOC568602 [Source:RefSeq_peptide;Acc:NP_001092217]	zgc:165661
1	19247853	2	ENSDARG00000034189	19267589	ENSDART00000047073	GO:0005575	cellular_component	hypothetical protein LOC568602 [Source:RefSeq_peptide;Acc:NP_001092217]	zgc:165661
1	19247853	2	ENSDARG00000034189	19267589	ENSDART00000047073	GO:0008150	biological_process	hypothetical protein LOC568602 [Source:RefSeq_peptide;Acc:NP_001092217]	zgc:165661
1	19277434	2	ENSDARG00000056551	19283730	ENSDART00000099591				LOC100007819
1	19277434	2	ENSDARG00000056551	19283730	ENSDART00000079066				LOC100007819
-1	19296532	2	ENSDARG00000030722	19303425	ENSDART00000042413	GO:0005975	carbohydrate metabolic process	cardiomyopathy associated 1 [Source:RefSeq_peptide;Acc:NP_001012377]	cmya1
1	19340819	2	ENSDARG00000031426	19349595	ENSDART00000041877				LOC560270
1	19354882	2	ENSDARG00000003068	19363646	ENSDART00000024619	GO:0005515	protein binding	hypothetical protein LOC492770 [Source:RefSeq_peptide;Acc:NP_001007412]	gorasp1
1	19354882	2	ENSDARG00000003068	19363646	ENSDART00000024619	GO:0005575	cellular_component	hypothetical protein LOC492770 [Source:RefSeq_peptide;Acc:NP_001007412]	gorasp1
1	19378413	2	ENSDARG00000038979	19383190	ENSDART00000056897
1	19378413	2	ENSDARG00000038979	19383190	ENSDART00000099581
-1	19402274	2	ENSDARG00000017494	19477778	ENSDART00000011601	GO:0004672	protein kinase activity	hypothetical protein LOC560578 [Source:RefSeq_peptide;Acc:NP_001032772]	zgc:123263
-1	19402274	2	ENSDARG00000017494	19477778	ENSDART00000011601	GO:0004674	protein serine/threonine kinase activity	hypothetical protein LOC560578 [Source:RefSeq_peptide;Acc:NP_001032772]	zgc:123263
-1	19402274	2	ENSDARG00000017494	19477778	ENSDART00000011601	GO:0004675	transmembrane receptor protein serine/threonine kinase activity	hypothetical protein LOC560578 [Source:RefSeq_peptide;Acc:NP_001032772]	zgc:123263
-1	19402274	2	ENSDARG00000017494	19477778	ENSDART00000011601	GO:0005024	transforming growth factor beta receptor activity	hypothetical protein LOC560578 [Source:RefSeq_peptide;Acc:NP_001032772]	zgc:123263
-1	19402274	2	ENSDARG00000017494	19477778	ENSDART00000011601	GO:0005524	ATP binding	hypothetical protein LOC560578 [Source:RefSeq_peptide;Acc:NP_001032772]	zgc:123263
-1	19402274	2	ENSDARG00000017494	19477778	ENSDART00000011601	GO:0006468	protein amino acid phosphorylation	hypothetical protein LOC560578 [Source:RefSeq_peptide;Acc:NP_001032772]	zgc:123263
-1	19402274	2	ENSDARG00000017494	19477778	ENSDART00000011601	GO:0016020	membrane	hypothetical protein LOC560578 [Source:RefSeq_peptide;Acc:NP_001032772]	zgc:123263
-1	19484073	2	ENSDARG00000061848	19526046	ENSDART00000088643			Collagen alpha-1(XV) chain precursor [Contains: Endostatin (Endostatin-XV) (Restin) (Related to endostatin)]. [Source:Uniprot/SWISSPROT;Acc:P39059]	COL15A1
1	19640654	2	ENSDARG00000029881	19727860	ENSDART00000024058			potassium voltage-gated channel subfamily H member 2-like [Source:RefSeq_peptide;Acc:NP_001036187]	NP_001036187.1
1	19640654	2	ENSDARG00000029881	19727860	ENSDART00000088445			potassium voltage-gated channel subfamily H member 2-like [Source:RefSeq_peptide;Acc:NP_001036187]	NP_001036187.1
1	19736794	2	ENSDARG00000068745	19781700	ENSDART00000099546			Hypothetical protein (Fragment). [Source:Uniprot/SPTREMBL;Acc:Q0P425]	Q0P425_DANRE
-1	19816230	2	ENSDARG00000068743	19849244	ENSDART00000099532	GO:0003774	motor activity	hypothetical protein LOC768300 [Source:RefSeq_peptide;Acc:NP_001070932]	zgc:113832
-1	19816230	2	ENSDARG00000068743	19849244	ENSDART00000099532	GO:0005524	ATP binding	hypothetical protein LOC768300 [Source:RefSeq_peptide;Acc:NP_001070932]	zgc:113832
-1	19816230	2	ENSDARG00000068743	19849244	ENSDART00000099532	GO:0016459	myosin complex	hypothetical protein LOC768300 [Source:RefSeq_peptide;Acc:NP_001070932]	zgc:113832
-1	19816230	2	ENSDARG00000068743	19849244	ENSDART00000099532	GO:0035050	embryonic heart tube development	hypothetical protein LOC768300 [Source:RefSeq_peptide;Acc:NP_001070932]	zgc:113832
-1	19816230	2	ENSDARG00000068743	19849244	ENSDART00000049884			hypothetical protein LOC768300 [Source:RefSeq_peptide;Acc:NP_001070932]	zgc:113832
-1	19816230	2	ENSDARG00000068743	19849244	ENSDART00000078958	GO:0003674	molecular_function	hypothetical protein LOC768300 [Source:RefSeq_peptide;Acc:NP_001070932]	zgc:113832
-1	19816230	2	ENSDARG00000068743	19849244	ENSDART00000078958	GO:0005575	cellular_component	hypothetical protein LOC768300 [Source:RefSeq_peptide;Acc:NP_001070932]	zgc:113832
-1	19816230	2	ENSDARG00000068743	19849244	ENSDART00000078958	GO:0008150	biological_process	hypothetical protein LOC768300 [Source:RefSeq_peptide;Acc:NP_001070932]	zgc:113832
-1	19816230	2	ENSDARG00000068743	19849244	ENSDART00000051364	GO:0003774	motor activity	hypothetical protein LOC768300 [Source:RefSeq_peptide;Acc:NP_001070932]	zgc:113832
-1	19816230	2	ENSDARG00000068743	19849244	ENSDART00000051364	GO:0005524	ATP binding	hypothetical protein LOC768300 [Source:RefSeq_peptide;Acc:NP_001070932]	zgc:113832
-1	19816230	2	ENSDARG00000068743	19849244	ENSDART00000051364	GO:0008150	biological_process	hypothetical protein LOC768300 [Source:RefSeq_peptide;Acc:NP_001070932]	zgc:113832
-1	19816230	2	ENSDARG00000068743	19849244	ENSDART00000051364	GO:0016459	myosin complex	hypothetical protein LOC768300 [Source:RefSeq_peptide;Acc:NP_001070932]	zgc:113832
-1	19820821	2	ENSDARG00000064603	19820900	ENSDART00000094288			dre-mir-736 [Source:miRBase;Acc:MI0004782]	dre-mir-736
1	19864733	2	ENSDARG00000056464	19868286	ENSDART00000078972			hypothetical protein LOC503747 [Source:RefSeq_peptide;Acc:NP_001013343]	zgc:112967
-1	19870239	2	ENSDARG00000056475	19876832	ENSDART00000078975	GO:0000166	nucleotide binding	hypothetical protein LOC573120 [Source:RefSeq_peptide;Acc:NP_001025137]	trspap1
-1	19870239	2	ENSDARG00000056475	19876832	ENSDART00000078975	GO:0003676	nucleic acid binding	hypothetical protein LOC573120 [Source:RefSeq_peptide;Acc:NP_001025137]	trspap1
-1	19870239	2	ENSDARG00000056475	19876832	ENSDART00000078975	GO:0005575	cellular_component	hypothetical protein LOC573120 [Source:RefSeq_peptide;Acc:NP_001025137]	trspap1
-1	19870239	2	ENSDARG00000056475	19876832	ENSDART00000078975	GO:0008150	biological_process	hypothetical protein LOC573120 [Source:RefSeq_peptide;Acc:NP_001025137]	trspap1
-1	19870239	2	ENSDARG00000056475	19876832	ENSDART00000099504			hypothetical protein LOC573120 [Source:RefSeq_peptide;Acc:NP_001025137]	trspap1
1	19912084	2	ENSDARG00000038955	19915406	ENSDART00000056864
1	19912084	2	ENSDARG00000038955	19915406	ENSDART00000099489
1	19933971	2	ENSDARG00000003607	19945981	ENSDART00000022379	GO:0003677	DNA binding	nuclear receptor subfamily 2, group F, member 6 [Source:RefSeq_peptide;Acc:NP_991120]	zgc:77259
1	19933971	2	ENSDARG00000003607	19945981	ENSDART00000022379	GO:0003700	transcription factor activity	nuclear receptor subfamily 2, group F, member 6 [Source:RefSeq_peptide;Acc:NP_991120]	zgc:77259
1	19933971	2	ENSDARG00000003607	19945981	ENSDART00000022379	GO:0003707	steroid hormone receptor activity	nuclear receptor subfamily 2, group F, member 6 [Source:RefSeq_peptide;Acc:NP_991120]	zgc:77259
1	19933971	2	ENSDARG00000003607	19945981	ENSDART00000022379	GO:0004872	receptor activity	nuclear receptor subfamily 2, group F, member 6 [Source:RefSeq_peptide;Acc:NP_991120]	zgc:77259
1	19933971	2	ENSDARG00000003607	19945981	ENSDART00000022379	GO:0004879	ligand-dependent nuclear receptor activity	nuclear receptor subfamily 2, group F, member 6 [Source:RefSeq_peptide;Acc:NP_991120]	zgc:77259
1	19933971	2	ENSDARG00000003607	19945981	ENSDART00000022379	GO:0005634	nucleus	nuclear receptor subfamily 2, group F, member 6 [Source:RefSeq_peptide;Acc:NP_991120]	zgc:77259
1	19933971	2	ENSDARG00000003607	19945981	ENSDART00000022379	GO:0006350	transcription	nuclear receptor subfamily 2, group F, member 6 [Source:RefSeq_peptide;Acc:NP_991120]	zgc:77259
1	19933971	2	ENSDARG00000003607	19945981	ENSDART00000022379	GO:0006353	transcription termination	nuclear receptor subfamily 2, group F, member 6 [Source:RefSeq_peptide;Acc:NP_991120]	zgc:77259
1	19933971	2	ENSDARG00000003607	19945981	ENSDART00000022379	GO:0006355	regulation of transcription, DNA-dependent	nuclear receptor subfamily 2, group F, member 6 [Source:RefSeq_peptide;Acc:NP_991120]	zgc:77259
1	19933971	2	ENSDARG00000003607	19945981	ENSDART00000022379	GO:0006829	zinc ion transport	nuclear receptor subfamily 2, group F, member 6 [Source:RefSeq_peptide;Acc:NP_991120]	zgc:77259
1	19933971	2	ENSDARG00000003607	19945981	ENSDART00000022379	GO:0008270	zinc ion binding	nuclear receptor subfamily 2, group F, member 6 [Source:RefSeq_peptide;Acc:NP_991120]	zgc:77259
1	19933971	2	ENSDARG00000003607	19945981	ENSDART00000022379	GO:0031564	transcription antitermination	nuclear receptor subfamily 2, group F, member 6 [Source:RefSeq_peptide;Acc:NP_991120]	zgc:77259
1	19933971	2	ENSDARG00000003607	19945981	ENSDART00000022379	GO:0043565	sequence-specific DNA binding	nuclear receptor subfamily 2, group F, member 6 [Source:RefSeq_peptide;Acc:NP_991120]	zgc:77259
1	19933971	2	ENSDARG00000003607	19945981	ENSDART00000022379	GO:0046872	metal ion binding	nuclear receptor subfamily 2, group F, member 6 [Source:RefSeq_peptide;Acc:NP_991120]	zgc:77259
-1	19946046	2	ENSDARG00000061797	19961946	ENSDART00000088572	GO:0003674	molecular_function	hypothetical protein LOC563016 [Source:RefSeq_peptide;Acc:NP_001073473]	zgc:154006
-1	19946046	2	ENSDARG00000061797	19961946	ENSDART00000088572	GO:0005575	cellular_component	hypothetical protein LOC563016 [Source:RefSeq_peptide;Acc:NP_001073473]	zgc:154006
-1	19946046	2	ENSDARG00000061797	19961946	ENSDART00000088572	GO:0008150	biological_process	hypothetical protein LOC563016 [Source:RefSeq_peptide;Acc:NP_001073473]	zgc:154006
-1	19962526	2	ENSDARG00000061800	19966269	ENSDART00000088584			Occludin/ELL domain-containing protein 1. [Source:Uniprot/SWISSPROT;Acc:Q9H607]	OCEL1
-1	19973558	2	ENSDARG00000061812	20004550	ENSDART00000088588			Novel protein similar to vertebrate potassium intermediate/small conductance calcium-activated channel, subfamily N protein family. [Source:Uniprot/SPTREMBL;Acc:Q1LY44]	si:ch211-200a16.1
-1	20047301	2	ENSDARG00000035862	20048256	ENSDART00000052067			Relaxin 3c (Fragment). [Source:Uniprot/SPTREMBL;Acc:Q2P9V5]	Q2P9V5_DANRE
-1	20057217	2	ENSDARG00000035861	20064241	ENSDART00000052065				LOC563472
1	20067374	2	ENSDARG00000035860	20069302	ENSDART00000052063	GO:0003735	structural constituent of ribosome	40S ribosomal protein S28. [Source:Uniprot/SWISSPROT;Acc:Q6PBK3]	rps28
1	20067374	2	ENSDARG00000035860	20069302	ENSDART00000052063	GO:0005622	intracellular	40S ribosomal protein S28. [Source:Uniprot/SWISSPROT;Acc:Q6PBK3]	rps28
1	20067374	2	ENSDARG00000035860	20069302	ENSDART00000052063	GO:0005840	ribosome	40S ribosomal protein S28. [Source:Uniprot/SWISSPROT;Acc:Q6PBK3]	rps28
1	20067374	2	ENSDARG00000035860	20069302	ENSDART00000052063	GO:0006412	translation	40S ribosomal protein S28. [Source:Uniprot/SWISSPROT;Acc:Q6PBK3]	rps28
1	20067374	2	ENSDARG00000035860	20069302	ENSDART00000052063	GO:0030529	ribonucleoprotein complex	40S ribosomal protein S28. [Source:Uniprot/SWISSPROT;Acc:Q6PBK3]	rps28
1	20096367	2	ENSDARG00000035859	20100918	ENSDART00000052062	GO:0005102	receptor binding	Im:7144703 protein (Fragment). [Source:Uniprot/SPTREMBL;Acc:Q5BLI5]	im:7144703
1	20096367	2	ENSDARG00000035859	20100918	ENSDART00000052062	GO:0005575	cellular_component	Im:7144703 protein (Fragment). [Source:Uniprot/SPTREMBL;Acc:Q5BLI5]	im:7144703
1	20096367	2	ENSDARG00000035859	20100918	ENSDART00000052062	GO:0007165	signal transduction	Im:7144703 protein (Fragment). [Source:Uniprot/SPTREMBL;Acc:Q5BLI5]	im:7144703
1	20096367	2	ENSDARG00000035859	20100918	ENSDART00000052062	GO:0009617	response to bacterium	Im:7144703 protein (Fragment). [Source:Uniprot/SPTREMBL;Acc:Q5BLI5]	im:7144703
-1	20107853	2	ENSDARG00000035858	20113926	ENSDART00000052061	GO:0003779	actin binding	hypothetical protein LOC406658 [Source:RefSeq_peptide;Acc:NP_998514]	cnn2
-1	20107853	2	ENSDARG00000035858	20113926	ENSDART00000052061	GO:0005575	cellular_component	hypothetical protein LOC406658 [Source:RefSeq_peptide;Acc:NP_998514]	cnn2
-1	20107853	2	ENSDARG00000035858	20113926	ENSDART00000052061	GO:0031032	actomyosin structure organization and biogenesis	hypothetical protein LOC406658 [Source:RefSeq_peptide;Acc:NP_998514]	cnn2
-1	20107853	2	ENSDARG00000035858	20113926	ENSDART00000052061	GO:0043408	regulation of MAPKKK cascade	hypothetical protein LOC406658 [Source:RefSeq_peptide;Acc:NP_998514]	cnn2
-1	20107853	2	ENSDARG00000035858	20113926	ENSDART00000052061	GO:0043535	regulation of blood vessel endothelial cell migration	hypothetical protein LOC406658 [Source:RefSeq_peptide;Acc:NP_998514]	cnn2
-1	20118642	2	ENSDARG00000009793	20124404	ENSDART00000003801	GO:0005634	nucleus	cofactor required for Sp1 transcriptional activation, subunit 7 [Source:RefSeq_peptide;Acc:NP_998224]	crsp7
-1	20118642	2	ENSDARG00000009793	20124404	ENSDART00000003801	GO:0006350	transcription	cofactor required for Sp1 transcriptional activation, subunit 7 [Source:RefSeq_peptide;Acc:NP_998224]	crsp7
1	20129635	2	ENSDARG00000060509	20135866	ENSDART00000088357			Microtubule-associated serine/threonine-protein kinase 3 (EC 2.7.11.1). [Source:Uniprot/SWISSPROT;Acc:O60307]	MAST3 (2 of 2)
1	20153517	2	ENSDARG00000018060	20200877	ENSDART00000099433			phosphoinositide-3-kinase, regulatory subunit, polypeptide 2 (pik3r2), mRNA [Source:RefSeq_dna;Acc:NM_212822]	pik3r2
1	20153517	2	ENSDARG00000018060	20200877	ENSDART00000099430			phosphoinositide-3-kinase, regulatory subunit, polypeptide 2 (pik3r2), mRNA [Source:RefSeq_dna;Acc:NM_212822]	pik3r2
1	20153517	2	ENSDARG00000018060	20200877	ENSDART00000056822	GO:0005622	intracellular	phosphoinositide-3-kinase, regulatory subunit, polypeptide 2 (pik3r2), mRNA [Source:RefSeq_dna;Acc:NM_212822]	pik3r2
1	20153517	2	ENSDARG00000018060	20200877	ENSDART00000056822	GO:0005942	phosphoinositide 3-kinase complex	phosphoinositide-3-kinase, regulatory subunit, polypeptide 2 (pik3r2), mRNA [Source:RefSeq_dna;Acc:NM_212822]	pik3r2
1	20153517	2	ENSDARG00000018060	20200877	ENSDART00000056822	GO:0007165	signal transduction	phosphoinositide-3-kinase, regulatory subunit, polypeptide 2 (pik3r2), mRNA [Source:RefSeq_dna;Acc:NM_212822]	pik3r2
1	20153517	2	ENSDARG00000018060	20200877	ENSDART00000056822	GO:0007242	intracellular signaling cascade	phosphoinositide-3-kinase, regulatory subunit, polypeptide 2 (pik3r2), mRNA [Source:RefSeq_dna;Acc:NM_212822]	pik3r2
1	20153517	2	ENSDARG00000018060	20200877	ENSDART00000056822	GO:0016301	kinase activity	phosphoinositide-3-kinase, regulatory subunit, polypeptide 2 (pik3r2), mRNA [Source:RefSeq_dna;Acc:NM_212822]	pik3r2
1	20153517	2	ENSDARG00000018060	20200877	ENSDART00000056822	GO:0035014	phosphoinositide 3-kinase regulator activity	phosphoinositide-3-kinase, regulatory subunit, polypeptide 2 (pik3r2), mRNA [Source:RefSeq_dna;Acc:NM_212822]	pik3r2
1	20153517	2	ENSDARG00000018060	20200877	ENSDART00000099427			phosphoinositide-3-kinase, regulatory subunit, polypeptide 2 (pik3r2), mRNA [Source:RefSeq_dna;Acc:NM_212822]	pik3r2
1	20153517	2	ENSDARG00000018060	20200877	ENSDART00000099418			phosphoinositide-3-kinase, regulatory subunit, polypeptide 2 (pik3r2), mRNA [Source:RefSeq_dna;Acc:NM_212822]	pik3r2
1	20215366	2	ENSDARG00000056378	20220269	ENSDART00000078866			interferon gamma inducible protein 30 [Source:RefSeq_peptide;Acc:NP_001006057]	ifi30
1	20223260	2	ENSDARG00000056367	20231717	ENSDART00000078854	GO:0005179	hormone activity	hypothetical protein LOC436840 [Source:RefSeq_peptide;Acc:NP_001002567]	zgc:92754
1	20223260	2	ENSDARG00000056367	20231717	ENSDART00000078854	GO:0005576	extracellular region	hypothetical protein LOC436840 [Source:RefSeq_peptide;Acc:NP_001002567]	zgc:92754
1	20223260	2	ENSDARG00000056367	20231717	ENSDART00000078854	GO:0008150	biological_process	hypothetical protein LOC436840 [Source:RefSeq_peptide;Acc:NP_001002567]	zgc:92754
1	20223260	2	ENSDARG00000056367	20231717	ENSDART00000078854	GO:0016021	integral to membrane	hypothetical protein LOC436840 [Source:RefSeq_peptide;Acc:NP_001002567]	zgc:92754
1	20295386	2	ENSDARG00000013221	20315760	ENSDART00000002096				LOC565259
1	20320870	2	ENSDARG00000056347	20331458	ENSDART00000078838	GO:0000166	nucleotide binding	hypothetical protein LOC445024 [Source:RefSeq_peptide;Acc:NP_001003419]	zgc:92276
1	20320870	2	ENSDARG00000056347	20331458	ENSDART00000078838	GO:0005525	GTP binding	hypothetical protein LOC445024 [Source:RefSeq_peptide;Acc:NP_001003419]	zgc:92276
1	20320870	2	ENSDARG00000056347	20331458	ENSDART00000078838	GO:0005579	membrane attack complex	hypothetical protein LOC445024 [Source:RefSeq_peptide;Acc:NP_001003419]	zgc:92276
1	20320870	2	ENSDARG00000056347	20331458	ENSDART00000078838	GO:0007264	small GTPase mediated signal transduction	hypothetical protein LOC445024 [Source:RefSeq_peptide;Acc:NP_001003419]	zgc:92276
1	20320870	2	ENSDARG00000056347	20331458	ENSDART00000078838	GO:0015031	protein transport	hypothetical protein LOC445024 [Source:RefSeq_peptide;Acc:NP_001003419]	zgc:92276
1	20320870	2	ENSDARG00000056347	20331458	ENSDART00000078838	GO:0016020	membrane	hypothetical protein LOC445024 [Source:RefSeq_peptide;Acc:NP_001003419]	zgc:92276
-1	20349765	2	ENSDARG00000055056	20356548	ENSDART00000057487				LOC794437
-1	20349765	2	ENSDARG00000055056	20356548	ENSDART00000088795				LOC794437
-1	20349765	2	ENSDARG00000055056	20356548	ENSDART00000099380				LOC794437
-1	20349765	2	ENSDARG00000055056	20356548	ENSDART00000034462				LOC794437
-1	20349765	2	ENSDARG00000055056	20356548	ENSDART00000099371				LOC794437
-1	20349765	2	ENSDARG00000055056	20356548	ENSDART00000021721				LOC794437
-1	20349765	2	ENSDARG00000055056	20356548	ENSDART00000056811				LOC794437
-1	20349765	2	ENSDARG00000055056	20356548	ENSDART00000054810				LOC794437
1	20384476	2	ENSDARG00000018616	20385552	ENSDART00000021528				LOC794575
1	20389619	2	ENSDARG00000011934	20396171	ENSDART00000025962	GO:0016051	carbohydrate biosynthetic process	glycogenin [Source:RefSeq_peptide;Acc:NP_998675]	gyg1
1	20389619	2	ENSDARG00000011934	20396171	ENSDART00000025962	GO:0016758	transferase activity, transferring hexosyl groups	glycogenin [Source:RefSeq_peptide;Acc:NP_998675]	gyg1
-1	20396896	2	ENSDARG00000026053	20414121	ENSDART00000035305				LOC564651
-1	20396896	2	ENSDARG00000026053	20414121	ENSDART00000035270				LOC564651
-1	20396896	2	ENSDARG00000026053	20414121	ENSDART00000099350				LOC564651
-1	20444235	2	ENSDARG00000056262	20445361	ENSDART00000078725			zgc:101525 (zgc:101525), mRNA [Source:RefSeq_dna;Acc:NM_001007459]	zgc:101525
1	20527648	2	ENSDARG00000061205	20558279	ENSDART00000088110				LOC564533
-1	20561485	2	ENSDARG00000038910	20572819	ENSDART00000099340	GO:0008150	biological_process	propionyl Coenzyme A carboxylase, beta polypeptide [Source:RefSeq_peptide;Acc:NP_998090]	pccb
-1	20561485	2	ENSDARG00000038910	20572819	ENSDART00000099340	GO:0016874	ligase activity	propionyl Coenzyme A carboxylase, beta polypeptide [Source:RefSeq_peptide;Acc:NP_998090]	pccb
-1	20561485	2	ENSDARG00000038910	20572819	ENSDART00000056802			propionyl Coenzyme A carboxylase, beta polypeptide [Source:RefSeq_peptide;Acc:NP_998090]	pccb
1	20579845	2	ENSDARG00000038909	20580636	ENSDART00000056801				LOC564400
-1	20584416	2	ENSDARG00000020427	20592815	ENSDART00000019593	GO:0005575	cellular_component	hypothetical protein LOC432374 [Source:RefSeq_peptide;Acc:NP_001002303]	zgc:92416
-1	20584416	2	ENSDARG00000020427	20592815	ENSDART00000019593	GO:0008150	biological_process	hypothetical protein LOC432374 [Source:RefSeq_peptide;Acc:NP_001002303]	zgc:92416
-1	20584416	2	ENSDARG00000020427	20592815	ENSDART00000099331			hypothetical protein LOC432374 [Source:RefSeq_peptide;Acc:NP_001002303]	zgc:92416
-1	20584416	2	ENSDARG00000020427	20592815	ENSDART00000099330			hypothetical protein LOC432374 [Source:RefSeq_peptide;Acc:NP_001002303]	zgc:92416
1	20671825	2	ENSDARG00000062377	20716461	ENSDART00000083612			Corticotropin-releasing factor receptor 2 precursor (CRF-R 2) (CRF2) (Corticotropin-releasing hormone receptor 2) (CRH-R 2). [Source:Uniprot/SWISSPROT;Acc:Q13324]	CRHR2
1	20671825	2	ENSDARG00000062377	20716461	ENSDART00000055713			Corticotropin-releasing factor receptor 2 precursor (CRF-R 2) (CRF2) (Corticotropin-releasing hormone receptor 2) (CRH-R 2). [Source:Uniprot/SWISSPROT;Acc:Q13324]	CRHR2
1	20818196	2	ENSDARG00000023713	20829850	ENSDART00000032459	GO:0005215	transporter activity	hypothetical protein LOC335821 [Source:RefSeq_peptide;Acc:NP_996942]	zgc:85890
1	20818196	2	ENSDARG00000023713	20829850	ENSDART00000032459	GO:0006810	transport	hypothetical protein LOC335821 [Source:RefSeq_peptide;Acc:NP_996942]	zgc:85890
1	20818196	2	ENSDARG00000023713	20829850	ENSDART00000032459	GO:0015288	porin activity	hypothetical protein LOC335821 [Source:RefSeq_peptide;Acc:NP_996942]	zgc:85890
1	20818196	2	ENSDARG00000023713	20829850	ENSDART00000032459	GO:0016020	membrane	hypothetical protein LOC335821 [Source:RefSeq_peptide;Acc:NP_996942]	zgc:85890
1	20818196	2	ENSDARG00000023713	20829850	ENSDART00000032459	GO:0016021	integral to membrane	hypothetical protein LOC335821 [Source:RefSeq_peptide;Acc:NP_996942]	zgc:85890
1	20818196	2	ENSDARG00000023713	20829850	ENSDART00000032459	GO:0019867	outer membrane	hypothetical protein LOC335821 [Source:RefSeq_peptide;Acc:NP_996942]	zgc:85890
-1	21202477	2	ENSDARG00000056230	21204549	ENSDART00000078695				LOC795753
1	21224223	2	ENSDARG00000056228	21281923	ENSDART00000078686				LOC556641
1	21309129	2	ENSDARG00000056218	21465971	ENSDART00000051234	GO:0000166	nucleotide binding	TRAF2 and NCK interacting kinase a [Source:RefSeq_peptide;Acc:NP_955997]	tnika
1	21309129	2	ENSDARG00000056218	21465971	ENSDART00000051234	GO:0004672	protein kinase activity	TRAF2 and NCK interacting kinase a [Source:RefSeq_peptide;Acc:NP_955997]	tnika
1	21309129	2	ENSDARG00000056218	21465971	ENSDART00000051234	GO:0004674	protein serine/threonine kinase activity	TRAF2 and NCK interacting kinase a [Source:RefSeq_peptide;Acc:NP_955997]	tnika
1	21309129	2	ENSDARG00000056218	21465971	ENSDART00000051234	GO:0005083	small GTPase regulator activity	TRAF2 and NCK interacting kinase a [Source:RefSeq_peptide;Acc:NP_955997]	tnika
1	21309129	2	ENSDARG00000056218	21465971	ENSDART00000051234	GO:0005524	ATP binding	TRAF2 and NCK interacting kinase a [Source:RefSeq_peptide;Acc:NP_955997]	tnika
1	21309129	2	ENSDARG00000056218	21465971	ENSDART00000051234	GO:0005575	cellular_component	TRAF2 and NCK interacting kinase a [Source:RefSeq_peptide;Acc:NP_955997]	tnika
1	21309129	2	ENSDARG00000056218	21465971	ENSDART00000051234	GO:0006468	protein amino acid phosphorylation	TRAF2 and NCK interacting kinase a [Source:RefSeq_peptide;Acc:NP_955997]	tnika
1	21309129	2	ENSDARG00000056218	21465971	ENSDART00000051234	GO:0008360	regulation of cell shape	TRAF2 and NCK interacting kinase a [Source:RefSeq_peptide;Acc:NP_955997]	tnika
1	21309129	2	ENSDARG00000056218	21465971	ENSDART00000051234	GO:0016301	kinase activity	TRAF2 and NCK interacting kinase a [Source:RefSeq_peptide;Acc:NP_955997]	tnika
1	21309129	2	ENSDARG00000056218	21465971	ENSDART00000051234	GO:0016740	transferase activity	TRAF2 and NCK interacting kinase a [Source:RefSeq_peptide;Acc:NP_955997]	tnika
1	21309129	2	ENSDARG00000056218	21465971	ENSDART00000051234	GO:0042074	cell migration involved in gastrulation	TRAF2 and NCK interacting kinase a [Source:RefSeq_peptide;Acc:NP_955997]	tnika
1	21309129	2	ENSDARG00000056218	21465971	ENSDART00000051233			TRAF2 and NCK interacting kinase a [Source:RefSeq_peptide;Acc:NP_955997]	tnika
1	21309129	2	ENSDARG00000056218	21465971	ENSDART00000082408			TRAF2 and NCK interacting kinase a [Source:RefSeq_peptide;Acc:NP_955997]	tnika
1	21467945	2	ENSDARG00000056196	21487811	ENSDART00000078639	GO:0005215	transporter activity	solute carrier family 2 (facilitated glucose transporter), member 2 [Source:RefSeq_peptide;Acc:NP_001036186]	slc2a2
1	21467945	2	ENSDARG00000056196	21487811	ENSDART00000078639	GO:0005351	sugar porter activity	solute carrier family 2 (facilitated glucose transporter), member 2 [Source:RefSeq_peptide;Acc:NP_001036186]	slc2a2
1	21467945	2	ENSDARG00000056196	21487811	ENSDART00000078639	GO:0005355	glucose transporter activity	solute carrier family 2 (facilitated glucose transporter), member 2 [Source:RefSeq_peptide;Acc:NP_001036186]	slc2a2
1	21467945	2	ENSDARG00000056196	21487811	ENSDART00000078639	GO:0006810	transport	solute carrier family 2 (facilitated glucose transporter), member 2 [Source:RefSeq_peptide;Acc:NP_001036186]	slc2a2
1	21467945	2	ENSDARG00000056196	21487811	ENSDART00000078639	GO:0008643	carbohydrate transport	solute carrier family 2 (facilitated glucose transporter), member 2 [Source:RefSeq_peptide;Acc:NP_001036186]	slc2a2
1	21467945	2	ENSDARG00000056196	21487811	ENSDART00000078639	GO:0016020	membrane	solute carrier family 2 (facilitated glucose transporter), member 2 [Source:RefSeq_peptide;Acc:NP_001036186]	slc2a2
1	21467945	2	ENSDARG00000056196	21487811	ENSDART00000078639	GO:0016021	integral to membrane	solute carrier family 2 (facilitated glucose transporter), member 2 [Source:RefSeq_peptide;Acc:NP_001036186]	slc2a2
1	21490289	2	ENSDARG00000056186	21496044	ENSDART00000078634	GO:0003743	translation initiation factor activity	eukaryotic translation initiation factor 5A [Source:RefSeq_peptide;Acc:NP_998427]	zgc:77429
1	21490289	2	ENSDARG00000056186	21496044	ENSDART00000078634	GO:0006413	translational initiation	eukaryotic translation initiation factor 5A [Source:RefSeq_peptide;Acc:NP_998427]	zgc:77429
1	21598540	2	ENSDARG00000010816	21639260	ENSDART00000032618				LOC566270
1	21598540	2	ENSDARG00000010816	21639260	ENSDART00000078628				LOC566270
-1	21648443	2	ENSDARG00000020031	21652143	ENSDART00000010615	GO:0005198	structural molecule activity	hypothetical protein LOC436897 [Source:RefSeq_peptide;Acc:NP_001002624]	zgc:92247
-1	21648443	2	ENSDARG00000020031	21652143	ENSDART00000010615	GO:0005923	tight junction	hypothetical protein LOC436897 [Source:RefSeq_peptide;Acc:NP_001002624]	zgc:92247
-1	21648443	2	ENSDARG00000020031	21652143	ENSDART00000010615	GO:0008150	biological_process	hypothetical protein LOC436897 [Source:RefSeq_peptide;Acc:NP_001002624]	zgc:92247
-1	21648443	2	ENSDARG00000020031	21652143	ENSDART00000010615	GO:0016020	membrane	hypothetical protein LOC436897 [Source:RefSeq_peptide;Acc:NP_001002624]	zgc:92247
-1	21648443	2	ENSDARG00000020031	21652143	ENSDART00000010615	GO:0016021	integral to membrane	hypothetical protein LOC436897 [Source:RefSeq_peptide;Acc:NP_001002624]	zgc:92247
1	21754012	2	ENSDARG00000005364	21802564	ENSDART00000058111			Glutamate [NMDA] receptor subunit 3B precursor (N-methyl-D-aspartate receptor subtype NR3B) (NR3B) (NMDAR3B). [Source:Uniprot/SWISSPROT;Acc:O60391]	GRIN3B
1	21754012	2	ENSDARG00000005364	21802564	ENSDART00000058109			Glutamate [NMDA] receptor subunit 3B precursor (N-methyl-D-aspartate receptor subtype NR3B) (NR3B) (NMDAR3B). [Source:Uniprot/SWISSPROT;Acc:O60391]	GRIN3B
1	21843023	2	ENSDARG00000010144	21859156	ENSDART00000027117				LOC553336
1	21843023	2	ENSDARG00000010144	21859156	ENSDART00000024662				LOC553336
1	21888339	2	ENSDARG00000007818	21935262	ENSDART00000030520			hypothetical protein LOC393573 [Source:RefSeq_peptide;Acc:NP_956895]	zgc:63523
1	21888339	2	ENSDARG00000007818	21935262	ENSDART00000099261	GO:0003674	molecular_function	hypothetical protein LOC393573 [Source:RefSeq_peptide;Acc:NP_956895]	zgc:63523
1	21888339	2	ENSDARG00000007818	21935262	ENSDART00000099261	GO:0008360	regulation of cell shape	hypothetical protein LOC393573 [Source:RefSeq_peptide;Acc:NP_956895]	zgc:63523
1	21888339	2	ENSDARG00000007818	21935262	ENSDART00000099261	GO:0016020	membrane	hypothetical protein LOC393573 [Source:RefSeq_peptide;Acc:NP_956895]	zgc:63523
1	21939333	2	ENSDARG00000019362	21951531	ENSDART00000017668	GO:0000166	nucleotide binding	hypothetical protein LOC323490 [Source:RefSeq_peptide;Acc:NP_001018313]	zgc:110689
1	21939333	2	ENSDARG00000019362	21951531	ENSDART00000017668	GO:0003676	nucleic acid binding	hypothetical protein LOC323490 [Source:RefSeq_peptide;Acc:NP_001018313]	zgc:110689
1	21939333	2	ENSDARG00000019362	21951531	ENSDART00000017668	GO:0003723	RNA binding	hypothetical protein LOC323490 [Source:RefSeq_peptide;Acc:NP_001018313]	zgc:110689
1	21939333	2	ENSDARG00000019362	21951531	ENSDART00000017668	GO:0005634	nucleus	hypothetical protein LOC323490 [Source:RefSeq_peptide;Acc:NP_001018313]	zgc:110689
1	21939333	2	ENSDARG00000019362	21951531	ENSDART00000017668	GO:0006397	mRNA processing	hypothetical protein LOC323490 [Source:RefSeq_peptide;Acc:NP_001018313]	zgc:110689
1	21954679	2	ENSDARG00000031372	22093402	ENSDART00000040278	GO:0005579	membrane attack complex	Ephrin-A2 precursor (EPH-related receptor tyrosine kinase ligand 6) (LERK-6) (ELF-1) (ZfEPHL3). [Source:Uniprot/SWISSPROT;Acc:P79727]	efna2
1	21954679	2	ENSDARG00000031372	22093402	ENSDART00000040278	GO:0005786	signal recognition particle, endoplasmic reticulum targeting	Ephrin-A2 precursor (EPH-related receptor tyrosine kinase ligand 6) (LERK-6) (ELF-1) (ZfEPHL3). [Source:Uniprot/SWISSPROT;Acc:P79727]	efna2
1	21954679	2	ENSDARG00000031372	22093402	ENSDART00000040278	GO:0006506	GPI anchor biosynthetic process	Ephrin-A2 precursor (EPH-related receptor tyrosine kinase ligand 6) (LERK-6) (ELF-1) (ZfEPHL3). [Source:Uniprot/SWISSPROT;Acc:P79727]	efna2
1	21954679	2	ENSDARG00000031372	22093402	ENSDART00000040278	GO:0007399	nervous system development	Ephrin-A2 precursor (EPH-related receptor tyrosine kinase ligand 6) (LERK-6) (ELF-1) (ZfEPHL3). [Source:Uniprot/SWISSPROT;Acc:P79727]	efna2
1	21954679	2	ENSDARG00000031372	22093402	ENSDART00000040278	GO:0009968	negative regulation of signal transduction	Ephrin-A2 precursor (EPH-related receptor tyrosine kinase ligand 6) (LERK-6) (ELF-1) (ZfEPHL3). [Source:Uniprot/SWISSPROT;Acc:P79727]	efna2
1	21954679	2	ENSDARG00000031372	22093402	ENSDART00000040278	GO:0016020	membrane	Ephrin-A2 precursor (EPH-related receptor tyrosine kinase ligand 6) (LERK-6) (ELF-1) (ZfEPHL3). [Source:Uniprot/SWISSPROT;Acc:P79727]	efna2
1	21954679	2	ENSDARG00000031372	22093402	ENSDART00000040278	GO:0030154	cell differentiation	Ephrin-A2 precursor (EPH-related receptor tyrosine kinase ligand 6) (LERK-6) (ELF-1) (ZfEPHL3). [Source:Uniprot/SWISSPROT;Acc:P79727]	efna2
1	21954679	2	ENSDARG00000031372	22093402	ENSDART00000040278	GO:0048503	GPI anchor binding	Ephrin-A2 precursor (EPH-related receptor tyrosine kinase ligand 6) (LERK-6) (ELF-1) (ZfEPHL3). [Source:Uniprot/SWISSPROT;Acc:P79727]	efna2
-1	22113337	2	ENSDARG00000068587	22119288	ENSDART00000099248	GO:0003824	catalytic activity	rab geranylgeranyl transferase b subunit [Source:RefSeq_peptide;Acc:NP_998277]	zgc:56443
-1	22113337	2	ENSDARG00000068587	22119288	ENSDART00000099248	GO:0005575	cellular_component	rab geranylgeranyl transferase b subunit [Source:RefSeq_peptide;Acc:NP_998277]	zgc:56443
-1	22113337	2	ENSDARG00000068587	22119288	ENSDART00000099248	GO:0008150	biological_process	rab geranylgeranyl transferase b subunit [Source:RefSeq_peptide;Acc:NP_998277]	zgc:56443
-1	22113337	2	ENSDARG00000068587	22119288	ENSDART00000099248	GO:0016740	transferase activity	rab geranylgeranyl transferase b subunit [Source:RefSeq_peptide;Acc:NP_998277]	zgc:56443
-1	22113337	2	ENSDARG00000068587	22119288	ENSDART00000099247			rab geranylgeranyl transferase b subunit [Source:RefSeq_peptide;Acc:NP_998277]	zgc:56443
-1	22113337	2	ENSDARG00000068587	22119288	ENSDART00000099246			rab geranylgeranyl transferase b subunit [Source:RefSeq_peptide;Acc:NP_998277]	zgc:56443
-1	22120293	2	ENSDARG00000038900	22126355	ENSDART00000099233	GO:0003995	acyl-CoA dehydrogenase activity	acyl-Coenzyme A dehydrogenase, C-4 to C-12 straight chain [Source:RefSeq_peptide;Acc:NP_998175]	acadm
-1	22120293	2	ENSDARG00000038900	22126355	ENSDART00000099233	GO:0006118	electron transport	acyl-Coenzyme A dehydrogenase, C-4 to C-12 straight chain [Source:RefSeq_peptide;Acc:NP_998175]	acadm
-1	22120293	2	ENSDARG00000038900	22126355	ENSDART00000099233	GO:0008152	metabolic process	acyl-Coenzyme A dehydrogenase, C-4 to C-12 straight chain [Source:RefSeq_peptide;Acc:NP_998175]	acadm
-1	22120293	2	ENSDARG00000038900	22126355	ENSDART00000099233	GO:0016491	oxidoreductase activity	acyl-Coenzyme A dehydrogenase, C-4 to C-12 straight chain [Source:RefSeq_peptide;Acc:NP_998175]	acadm
-1	22120293	2	ENSDARG00000038900	22126355	ENSDART00000099233	GO:0016627	oxidoreductase activity, acting on the CH-CH group of donors	acyl-Coenzyme A dehydrogenase, C-4 to C-12 straight chain [Source:RefSeq_peptide;Acc:NP_998175]	acadm
-1	22120293	2	ENSDARG00000038900	22126355	ENSDART00000099233	GO:0050660	FAD binding	acyl-Coenzyme A dehydrogenase, C-4 to C-12 straight chain [Source:RefSeq_peptide;Acc:NP_998175]	acadm
-1	22120293	2	ENSDARG00000038900	22126355	ENSDART00000056788			acyl-Coenzyme A dehydrogenase, C-4 to C-12 straight chain [Source:RefSeq_peptide;Acc:NP_998175]	acadm
1	22129914	2	ENSDARG00000038905	22145269	ENSDART00000056795	GO:0003674	molecular_function	hypothetical protein LOC563189 [Source:RefSeq_peptide;Acc:NP_001070627]	zgc:153380
1	22129914	2	ENSDARG00000038905	22145269	ENSDART00000056795	GO:0005575	cellular_component	hypothetical protein LOC563189 [Source:RefSeq_peptide;Acc:NP_001070627]	zgc:153380
1	22129914	2	ENSDARG00000038905	22145269	ENSDART00000056795	GO:0008150	biological_process	hypothetical protein LOC563189 [Source:RefSeq_peptide;Acc:NP_001070627]	zgc:153380
1	22148754	2	ENSDARG00000055996	22151871	ENSDART00000078412	GO:0005622	intracellular	40S ribosomal protein S8. [Source:Uniprot/SWISSPROT;Acc:P62247]	rps8
1	22148754	2	ENSDARG00000055996	22151871	ENSDART00000078412	GO:0030529	ribonucleoprotein complex	40S ribosomal protein S8. [Source:Uniprot/SWISSPROT;Acc:P62247]	rps8
1	22151256	2	ENSDARG00000050019	22151326	ENSDART00000068420			Small nucleolar RNA SNORD38 [Source: RFAM 8.0]	SNORD38
-1	22199464	2	ENSDARG00000068580	22213853	ENSDART00000099228
-1	22227058	2	ENSDARG00000021120	22240755	ENSDART00000025120	GO:0003674	molecular_function	Nucleoporin NDC1 (Transmembrane protein 48). [Source:Uniprot/SWISSPROT;Acc:Q7SZC5]	tmem48
-1	22227058	2	ENSDARG00000021120	22240755	ENSDART00000025120	GO:0005579	membrane attack complex	Nucleoporin NDC1 (Transmembrane protein 48). [Source:Uniprot/SWISSPROT;Acc:Q7SZC5]	tmem48
-1	22227058	2	ENSDARG00000021120	22240755	ENSDART00000025120	GO:0006605	protein targeting	Nucleoporin NDC1 (Transmembrane protein 48). [Source:Uniprot/SWISSPROT;Acc:Q7SZC5]	tmem48
-1	22227058	2	ENSDARG00000021120	22240755	ENSDART00000025120	GO:0006810	transport	Nucleoporin NDC1 (Transmembrane protein 48). [Source:Uniprot/SWISSPROT;Acc:Q7SZC5]	tmem48
-1	22227058	2	ENSDARG00000021120	22240755	ENSDART00000025120	GO:0016020	membrane	Nucleoporin NDC1 (Transmembrane protein 48). [Source:Uniprot/SWISSPROT;Acc:Q7SZC5]	tmem48
-1	22227058	2	ENSDARG00000021120	22240755	ENSDART00000025120	GO:0016021	integral to membrane	Nucleoporin NDC1 (Transmembrane protein 48). [Source:Uniprot/SWISSPROT;Acc:Q7SZC5]	tmem48
-1	22242191	2	ENSDARG00000038898	22247017	ENSDART00000056787	GO:0003674	molecular_function	hypothetical protein LOC503529 [Source:RefSeq_peptide;Acc:NP_001012511]	zgc:113691
-1	22242191	2	ENSDARG00000038898	22247017	ENSDART00000056787	GO:0005575	cellular_component	hypothetical protein LOC503529 [Source:RefSeq_peptide;Acc:NP_001012511]	zgc:113691
-1	22242191	2	ENSDARG00000038898	22247017	ENSDART00000056787	GO:0008150	biological_process	hypothetical protein LOC503529 [Source:RefSeq_peptide;Acc:NP_001012511]	zgc:113691
-1	22249022	2	ENSDARG00000014474	22254462	ENSDART00000006748	GO:0003674	molecular_function	Yip1 domain family, member 1 [Source:RefSeq_peptide;Acc:NP_001003991]	yipf1
-1	22249022	2	ENSDARG00000014474	22254462	ENSDART00000006748	GO:0005575	cellular_component	Yip1 domain family, member 1 [Source:RefSeq_peptide;Acc:NP_001003991]	yipf1
-1	22249022	2	ENSDARG00000014474	22254462	ENSDART00000006748	GO:0008150	biological_process	Yip1 domain family, member 1 [Source:RefSeq_peptide;Acc:NP_001003991]	yipf1
1	22255041	2	ENSDARG00000030591	22261261	ENSDART00000045056	GO:0005515	protein binding	leucine rich repeat containing 42 [Source:RefSeq_peptide;Acc:NP_956041]	lrrc42
1	22255041	2	ENSDARG00000030591	22261261	ENSDART00000045056	GO:0008150	biological_process	leucine rich repeat containing 42 [Source:RefSeq_peptide;Acc:NP_956041]	lrrc42
-1	22263275	2	ENSDARG00000019033	22271001	ENSDART00000003946				LOC566384
-1	22273959	2	ENSDARG00000061490	22290913	ENSDART00000087714				LOC567461
-1	22295540	2	ENSDARG00000048774	22295621	ENSDART00000070483			dre-mir-124-1 [Source:miRBase;Acc:MI0001966]	dre-mir-124-1
1	22297695	2	ENSDARG00000027584	22303378	ENSDART00000037692	GO:0005215	transporter activity	tocopherol (alpha) transfer protein [Source:RefSeq_peptide;Acc:NP_956025]	ttpa
1	22297695	2	ENSDARG00000027584	22303378	ENSDART00000037692	GO:0005622	intracellular	tocopherol (alpha) transfer protein [Source:RefSeq_peptide;Acc:NP_956025]	ttpa
1	22297695	2	ENSDARG00000027584	22303378	ENSDART00000037692	GO:0006810	transport	tocopherol (alpha) transfer protein [Source:RefSeq_peptide;Acc:NP_956025]	ttpa
1	22306513	2	ENSDARG00000055945	22328378	ENSDART00000099210	GO:0004597	peptide-aspartate beta-dioxygenase activity	Asph protein (Fragment). [Source:Uniprot/SPTREMBL;Acc:Q502M7]	asph
1	22306513	2	ENSDARG00000055945	22328378	ENSDART00000099210	GO:0005506	iron ion binding	Asph protein (Fragment). [Source:Uniprot/SPTREMBL;Acc:Q502M7]	asph
1	22306513	2	ENSDARG00000055945	22328378	ENSDART00000099210	GO:0030176	integral to endoplasmic reticulum membrane	Asph protein (Fragment). [Source:Uniprot/SPTREMBL;Acc:Q502M7]	asph
1	22306513	2	ENSDARG00000055945	22328378	ENSDART00000099208			Asph protein (Fragment). [Source:Uniprot/SPTREMBL;Acc:Q502M7]	asph
1	22306513	2	ENSDARG00000055945	22328378	ENSDART00000042777			Asph protein (Fragment). [Source:Uniprot/SPTREMBL;Acc:Q502M7]	asph
1	22333192	2	ENSDARG00000003517	22339131	ENSDART00000010683	GO:0003676	nucleic acid binding	inositol(myo)-1(or 4)-monophosphatase 1 [Source:RefSeq_peptide;Acc:NP_001002745]	impa1
1	22333192	2	ENSDARG00000003517	22339131	ENSDART00000010683	GO:0004437	inositol or phosphatidylinositol phosphatase activity	inositol(myo)-1(or 4)-monophosphatase 1 [Source:RefSeq_peptide;Acc:NP_001002745]	impa1
1	22333192	2	ENSDARG00000003517	22339131	ENSDART00000010683	GO:0005622	intracellular	inositol(myo)-1(or 4)-monophosphatase 1 [Source:RefSeq_peptide;Acc:NP_001002745]	impa1
1	22333192	2	ENSDARG00000003517	22339131	ENSDART00000010683	GO:0008150	biological_process	inositol(myo)-1(or 4)-monophosphatase 1 [Source:RefSeq_peptide;Acc:NP_001002745]	impa1
1	22333192	2	ENSDARG00000003517	22339131	ENSDART00000010683	GO:0008270	zinc ion binding	inositol(myo)-1(or 4)-monophosphatase 1 [Source:RefSeq_peptide;Acc:NP_001002745]	impa1
1	22660762	2	ENSDARG00000023542	22744976	ENSDART00000030547	GO:0005509	calcium ion binding	cadherin 7, type 2 [Source:RefSeq_peptide;Acc:NP_001070916]	cdh7
1	22660762	2	ENSDARG00000023542	22744976	ENSDART00000030547	GO:0007156	homophilic cell adhesion	cadherin 7, type 2 [Source:RefSeq_peptide;Acc:NP_001070916]	cdh7
1	22660762	2	ENSDARG00000023542	22744976	ENSDART00000030547	GO:0016020	membrane	cadherin 7, type 2 [Source:RefSeq_peptide;Acc:NP_001070916]	cdh7
1	22837976	2	ENSDARG00000038896	22839880	ENSDART00000056784				LOC100005093
-1	22962204	2	ENSDARG00000061461	22965623	ENSDART00000087687				LOC568099
-1	22968723	2	ENSDARG00000038894	22979457	ENSDART00000056782	GO:0005575	cellular_component	hypothetical protein LOC553578 [Source:RefSeq_peptide;Acc:NP_001018393]	zgc:110025
-1	22968723	2	ENSDARG00000038894	22979457	ENSDART00000056782	GO:0009055	electron carrier activity	hypothetical protein LOC553578 [Source:RefSeq_peptide;Acc:NP_001018393]	zgc:110025
-1	22968723	2	ENSDARG00000038894	22979457	ENSDART00000056782	GO:0015035	protein disulfide oxidoreductase activity	hypothetical protein LOC553578 [Source:RefSeq_peptide;Acc:NP_001018393]	zgc:110025
-1	22968723	2	ENSDARG00000038894	22979457	ENSDART00000056782	GO:0016853	isomerase activity	hypothetical protein LOC553578 [Source:RefSeq_peptide;Acc:NP_001018393]	zgc:110025
-1	22968723	2	ENSDARG00000038894	22979457	ENSDART00000056782	GO:0045454	cell redox homeostasis	hypothetical protein LOC553578 [Source:RefSeq_peptide;Acc:NP_001018393]	zgc:110025
1	22980784	2	ENSDARG00000061450	23028701	ENSDART00000087643			Zgc:158349. [Source:Uniprot/SPTREMBL;Acc:A2VCY1]	zgc:158349
1	23055636	2	ENSDARG00000068551	23062142	ENSDART00000099180	GO:0003674	molecular_function	hypothetical protein LOC767653 [Source:RefSeq_peptide;Acc:NP_001070061]	zgc:153394
1	23055636	2	ENSDARG00000068551	23062142	ENSDART00000099180	GO:0005575	cellular_component	hypothetical protein LOC767653 [Source:RefSeq_peptide;Acc:NP_001070061]	zgc:153394
1	23055636	2	ENSDARG00000068551	23062142	ENSDART00000099180	GO:0008150	biological_process	hypothetical protein LOC767653 [Source:RefSeq_peptide;Acc:NP_001070061]	zgc:153394
1	23237303	2	ENSDARG00000068545	23238233	ENSDART00000099178
1	23323586	2	ENSDARG00000055843	23367934	ENSDART00000078232	GO:0005262	calcium channel activity	cadherin 10, type 2 (T2-cadherin) [Source:RefSeq_peptide;Acc:NP_001034722]	cdh10
1	23323586	2	ENSDARG00000055843	23367934	ENSDART00000078232	GO:0005509	calcium ion binding	cadherin 10, type 2 (T2-cadherin) [Source:RefSeq_peptide;Acc:NP_001034722]	cdh10
1	23323586	2	ENSDARG00000055843	23367934	ENSDART00000078232	GO:0006816	calcium ion transport	cadherin 10, type 2 (T2-cadherin) [Source:RefSeq_peptide;Acc:NP_001034722]	cdh10
1	23323586	2	ENSDARG00000055843	23367934	ENSDART00000078232	GO:0007155	cell adhesion	cadherin 10, type 2 (T2-cadherin) [Source:RefSeq_peptide;Acc:NP_001034722]	cdh10
1	23323586	2	ENSDARG00000055843	23367934	ENSDART00000078232	GO:0007156	homophilic cell adhesion	cadherin 10, type 2 (T2-cadherin) [Source:RefSeq_peptide;Acc:NP_001034722]	cdh10
1	23323586	2	ENSDARG00000055843	23367934	ENSDART00000078232	GO:0016020	membrane	cadherin 10, type 2 (T2-cadherin) [Source:RefSeq_peptide;Acc:NP_001034722]	cdh10
1	23323586	2	ENSDARG00000055843	23367934	ENSDART00000078232	GO:0016021	integral to membrane	cadherin 10, type 2 (T2-cadherin) [Source:RefSeq_peptide;Acc:NP_001034722]	cdh10
1	23323586	2	ENSDARG00000055843	23367934	ENSDART00000078232	GO:0019855	calcium channel inhibitor activity	cadherin 10, type 2 (T2-cadherin) [Source:RefSeq_peptide;Acc:NP_001034722]	cdh10
1	23323586	2	ENSDARG00000055843	23367934	ENSDART00000099165			cadherin 10, type 2 (T2-cadherin) [Source:RefSeq_peptide;Acc:NP_001034722]	cdh10
1	23446413	2	ENSDARG00000061371	23786271	ENSDART00000087446			cadherin 18, type 2 [Source:RefSeq_peptide;Acc:NP_001070203]	cdh18
1	23446413	2	ENSDARG00000061371	23786271	ENSDART00000087449			cadherin 18, type 2 [Source:RefSeq_peptide;Acc:NP_001070203]	cdh18
1	23446413	2	ENSDARG00000061371	23786271	ENSDART00000099157	GO:0003674	molecular_function	cadherin 18, type 2 [Source:RefSeq_peptide;Acc:NP_001070203]	cdh18
1	23446413	2	ENSDARG00000061371	23786271	ENSDART00000099157	GO:0005575	cellular_component	cadherin 18, type 2 [Source:RefSeq_peptide;Acc:NP_001070203]	cdh18
1	23446413	2	ENSDARG00000061371	23786271	ENSDART00000099157	GO:0008150	biological_process	cadherin 18, type 2 [Source:RefSeq_peptide;Acc:NP_001070203]	cdh18
1	23446413	2	ENSDARG00000061371	23786271	ENSDART00000025562			cadherin 18, type 2 [Source:RefSeq_peptide;Acc:NP_001070203]	cdh18
-1	23670014	2	ENSDARG00000038880	23670877	ENSDART00000056766
-1	23882172	2	ENSDARG00000063852	23882238	ENSDART00000093553
-1	23911033	2	ENSDARG00000011166	23918755	ENSDART00000013411	GO:0004089	carbonate dehydratase activity	Carbonic anhydrase (EC 4.2.1.1) (Carbonate dehydratase). [Source:Uniprot/SWISSPROT;Acc:Q92051]	cahz
-1	23911033	2	ENSDARG00000011166	23918755	ENSDART00000013411	GO:0006730	one-carbon compound metabolic process	Carbonic anhydrase (EC 4.2.1.1) (Carbonate dehydratase). [Source:Uniprot/SWISSPROT;Acc:Q92051]	cahz
-1	23911033	2	ENSDARG00000011166	23918755	ENSDART00000013411	GO:0006829	zinc ion transport	Carbonic anhydrase (EC 4.2.1.1) (Carbonate dehydratase). [Source:Uniprot/SWISSPROT;Acc:Q92051]	cahz
-1	23911033	2	ENSDARG00000011166	23918755	ENSDART00000013411	GO:0008270	zinc ion binding	Carbonic anhydrase (EC 4.2.1.1) (Carbonate dehydratase). [Source:Uniprot/SWISSPROT;Acc:Q92051]	cahz
-1	23911033	2	ENSDARG00000011166	23918755	ENSDART00000013411	GO:0016829	lyase activity	Carbonic anhydrase (EC 4.2.1.1) (Carbonate dehydratase). [Source:Uniprot/SWISSPROT;Acc:Q92051]	cahz
-1	23911033	2	ENSDARG00000011166	23918755	ENSDART00000013411	GO:0046872	metal ion binding	Carbonic anhydrase (EC 4.2.1.1) (Carbonate dehydratase). [Source:Uniprot/SWISSPROT;Acc:Q92051]	cahz
-1	23911033	2	ENSDARG00000011166	23918755	ENSDART00000099146			Carbonic anhydrase (EC 4.2.1.1) (Carbonate dehydratase). [Source:Uniprot/SWISSPROT;Acc:Q92051]	cahz
1	24043770	2	ENSDARG00000014280	24126475	ENSDART00000008842	GO:0005579	membrane attack complex	Disks large-associated protein 1 (DAP-1) (Guanylate kinase-associated protein). [Source:Uniprot/SWISSPROT;Acc:Q7ZYZ6]	dlgap1
1	24043770	2	ENSDARG00000014280	24126475	ENSDART00000008842	GO:0016020	membrane	Disks large-associated protein 1 (DAP-1) (Guanylate kinase-associated protein). [Source:Uniprot/SWISSPROT;Acc:Q7ZYZ6]	dlgap1
1	24043770	2	ENSDARG00000014280	24126475	ENSDART00000099141			Disks large-associated protein 1 (DAP-1) (Guanylate kinase-associated protein). [Source:Uniprot/SWISSPROT;Acc:Q7ZYZ6]	dlgap1
1	24111560	2	ENSDARG00000067367	24111678	ENSDART00000096995			5S ribosomal RNA [Source: RFAM 8.0]	5S_rRNA
1	24144420	2	ENSDARG00000014479	24145721	ENSDART00000021987	GO:0003677	DNA binding	Pancreas transcription factor 1 subunit alpha (Pancreas-specific transcription factor 1a) (bHLH transcription factor p48). [Source:Uniprot/SWISSPROT;Acc:Q7ZSX3]	ptf1a
1	24144420	2	ENSDARG00000014479	24145721	ENSDART00000021987	GO:0003700	transcription factor activity	Pancreas transcription factor 1 subunit alpha (Pancreas-specific transcription factor 1a) (bHLH transcription factor p48). [Source:Uniprot/SWISSPROT;Acc:Q7ZSX3]	ptf1a
1	24144420	2	ENSDARG00000014479	24145721	ENSDART00000021987	GO:0005634	nucleus	Pancreas transcription factor 1 subunit alpha (Pancreas-specific transcription factor 1a) (bHLH transcription factor p48). [Source:Uniprot/SWISSPROT;Acc:Q7ZSX3]	ptf1a
1	24144420	2	ENSDARG00000014479	24145721	ENSDART00000021987	GO:0006350	transcription	Pancreas transcription factor 1 subunit alpha (Pancreas-specific transcription factor 1a) (bHLH transcription factor p48). [Source:Uniprot/SWISSPROT;Acc:Q7ZSX3]	ptf1a
1	24144420	2	ENSDARG00000014479	24145721	ENSDART00000021987	GO:0006353	transcription termination	Pancreas transcription factor 1 subunit alpha (Pancreas-specific transcription factor 1a) (bHLH transcription factor p48). [Source:Uniprot/SWISSPROT;Acc:Q7ZSX3]	ptf1a
1	24144420	2	ENSDARG00000014479	24145721	ENSDART00000021987	GO:0006355	regulation of transcription, DNA-dependent	Pancreas transcription factor 1 subunit alpha (Pancreas-specific transcription factor 1a) (bHLH transcription factor p48). [Source:Uniprot/SWISSPROT;Acc:Q7ZSX3]	ptf1a
1	24144420	2	ENSDARG00000014479	24145721	ENSDART00000021987	GO:0009887	organ morphogenesis	Pancreas transcription factor 1 subunit alpha (Pancreas-specific transcription factor 1a) (bHLH transcription factor p48). [Source:Uniprot/SWISSPROT;Acc:Q7ZSX3]	ptf1a
1	24144420	2	ENSDARG00000014479	24145721	ENSDART00000021987	GO:0030154	cell differentiation	Pancreas transcription factor 1 subunit alpha (Pancreas-specific transcription factor 1a) (bHLH transcription factor p48). [Source:Uniprot/SWISSPROT;Acc:Q7ZSX3]	ptf1a
1	24144420	2	ENSDARG00000014479	24145721	ENSDART00000021987	GO:0030528	transcription regulator activity	Pancreas transcription factor 1 subunit alpha (Pancreas-specific transcription factor 1a) (bHLH transcription factor p48). [Source:Uniprot/SWISSPROT;Acc:Q7ZSX3]	ptf1a
1	24144420	2	ENSDARG00000014479	24145721	ENSDART00000021987	GO:0031016	pancreas development	Pancreas transcription factor 1 subunit alpha (Pancreas-specific transcription factor 1a) (bHLH transcription factor p48). [Source:Uniprot/SWISSPROT;Acc:Q7ZSX3]	ptf1a
1	24144420	2	ENSDARG00000014479	24145721	ENSDART00000021987	GO:0031017	exocrine pancreas development	Pancreas transcription factor 1 subunit alpha (Pancreas-specific transcription factor 1a) (bHLH transcription factor p48). [Source:Uniprot/SWISSPROT;Acc:Q7ZSX3]	ptf1a
1	24144420	2	ENSDARG00000014479	24145721	ENSDART00000021987	GO:0031564	transcription antitermination	Pancreas transcription factor 1 subunit alpha (Pancreas-specific transcription factor 1a) (bHLH transcription factor p48). [Source:Uniprot/SWISSPROT;Acc:Q7ZSX3]	ptf1a
1	24144420	2	ENSDARG00000014479	24145721	ENSDART00000021987	GO:0045449	regulation of transcription	Pancreas transcription factor 1 subunit alpha (Pancreas-specific transcription factor 1a) (bHLH transcription factor p48). [Source:Uniprot/SWISSPROT;Acc:Q7ZSX3]	ptf1a
1	24276647	2	ENSDARG00000031658	24316421	ENSDART00000056750			KIAA1217 (KIAA1217), mRNA [Source:RefSeq_dna;Acc:NM_019590]	KIAA1217 (2 of 2)
-1	24336887	2	ENSDARG00000005606	24356952	ENSDART00000031130			hypothetical protein LOC449658 [Source:RefSeq_peptide;Acc:NP_001005929]	zgc:92593
-1	24336887	2	ENSDARG00000005606	24356952	ENSDART00000027886	GO:0005622	intracellular	hypothetical protein LOC449658 [Source:RefSeq_peptide;Acc:NP_001005929]	zgc:92593
-1	24336887	2	ENSDARG00000005606	24356952	ENSDART00000027886	GO:0008150	biological_process	hypothetical protein LOC449658 [Source:RefSeq_peptide;Acc:NP_001005929]	zgc:92593
1	24368862	2	ENSDARG00000038869	24372630	ENSDART00000056749			hypothetical protein LOC100038775 [Source:RefSeq_peptide;Acc:NP_001083024]	si:dkey-265a7.5
1	24410069	2	ENSDARG00000038868	24413608	ENSDART00000056748	GO:0001708	cell fate specification	Homeobox protein engrailed-2b (Zf-En-1) (Eng3). [Source:Uniprot/SWISSPROT;Acc:P31533]	eng2b
1	24410069	2	ENSDARG00000038868	24413608	ENSDART00000056748	GO:0003677	DNA binding	Homeobox protein engrailed-2b (Zf-En-1) (Eng3). [Source:Uniprot/SWISSPROT;Acc:P31533]	eng2b
1	24410069	2	ENSDARG00000038868	24413608	ENSDART00000056748	GO:0003700	transcription factor activity	Homeobox protein engrailed-2b (Zf-En-1) (Eng3). [Source:Uniprot/SWISSPROT;Acc:P31533]	eng2b
1	24410069	2	ENSDARG00000038868	24413608	ENSDART00000056748	GO:0005634	nucleus	Homeobox protein engrailed-2b (Zf-En-1) (Eng3). [Source:Uniprot/SWISSPROT;Acc:P31533]	eng2b
1	24410069	2	ENSDARG00000038868	24413608	ENSDART00000056748	GO:0006355	regulation of transcription, DNA-dependent	Homeobox protein engrailed-2b (Zf-En-1) (Eng3). [Source:Uniprot/SWISSPROT;Acc:P31533]	eng2b
1	24410069	2	ENSDARG00000038868	24413608	ENSDART00000056748	GO:0007275	multicellular organismal development	Homeobox protein engrailed-2b (Zf-En-1) (Eng3). [Source:Uniprot/SWISSPROT;Acc:P31533]	eng2b
1	24410069	2	ENSDARG00000038868	24413608	ENSDART00000056748	GO:0009952	anterior/posterior pattern formation	Homeobox protein engrailed-2b (Zf-En-1) (Eng3). [Source:Uniprot/SWISSPROT;Acc:P31533]	eng2b
1	24410069	2	ENSDARG00000038868	24413608	ENSDART00000056748	GO:0030901	midbrain development	Homeobox protein engrailed-2b (Zf-En-1) (Eng3). [Source:Uniprot/SWISSPROT;Acc:P31533]	eng2b
1	24410069	2	ENSDARG00000038868	24413608	ENSDART00000056748	GO:0043565	sequence-specific DNA binding	Homeobox protein engrailed-2b (Zf-En-1) (Eng3). [Source:Uniprot/SWISSPROT;Acc:P31533]	eng2b
1	24410069	2	ENSDARG00000038868	24413608	ENSDART00000056748	GO:0045449	regulation of transcription	Homeobox protein engrailed-2b (Zf-En-1) (Eng3). [Source:Uniprot/SWISSPROT;Acc:P31533]	eng2b
-1	24419908	2	ENSDARG00000003757	24429670	ENSDART00000020792	GO:0005783	endoplasmic reticulum	Canopy1 [Source:RefSeq_peptide;Acc:NP_001034586]	cnpy1
-1	24419908	2	ENSDARG00000003757	24429670	ENSDART00000020792	GO:0008543	fibroblast growth factor receptor signaling pathway	Canopy1 [Source:RefSeq_peptide;Acc:NP_001034586]	cnpy1
-1	24419908	2	ENSDARG00000003757	24429670	ENSDART00000020792	GO:0030917	midbrain-hindbrain boundary development	Canopy1 [Source:RefSeq_peptide;Acc:NP_001034586]	cnpy1
-1	24419908	2	ENSDARG00000003757	24429670	ENSDART00000099126			Canopy1 [Source:RefSeq_peptide;Acc:NP_001034586]	cnpy1
1	24430300	2	ENSDARG00000068514	24481142	ENSDART00000099124			Novel protein (Fragment). [Source:Uniprot/SPTREMBL;Acc:A3KPY0]	A3KPX9_DANRE
1	24430300	2	ENSDARG00000068514	24481142	ENSDART00000099123			Novel protein (Fragment). [Source:Uniprot/SPTREMBL;Acc:A3KPY0]	A3KPX9_DANRE
-1	24484191	2	ENSDARG00000038867	24489031	ENSDART00000056747	GO:0004866	endopeptidase inhibitor activity	Tiggy-winkle hedgehog protein precursor (TWHH) (Sonic hedgehog B protein) (SHHB) [Contains: Tiggy-winkle hedgehog protein N-product; Tiggy-winkle hedgehog protein C-product]. [Source:Uniprot/SWISSPROT;Acc:Q90419]	shhb
-1	24484191	2	ENSDARG00000038867	24489031	ENSDART00000056747	GO:0005579	membrane attack complex	Tiggy-winkle hedgehog protein precursor (TWHH) (Sonic hedgehog B protein) (SHHB) [Contains: Tiggy-winkle hedgehog protein N-product; Tiggy-winkle hedgehog protein C-product]. [Source:Uniprot/SWISSPROT;Acc:Q90419]	shhb
-1	24484191	2	ENSDARG00000038867	24489031	ENSDART00000056747	GO:0005786	signal recognition particle, endoplasmic reticulum targeting	Tiggy-winkle hedgehog protein precursor (TWHH) (Sonic hedgehog B protein) (SHHB) [Contains: Tiggy-winkle hedgehog protein N-product; Tiggy-winkle hedgehog protein C-product]. [Source:Uniprot/SWISSPROT;Acc:Q90419]	shhb
-1	24484191	2	ENSDARG00000038867	24489031	ENSDART00000056747	GO:0006508	proteolysis	Tiggy-winkle hedgehog protein precursor (TWHH) (Sonic hedgehog B protein) (SHHB) [Contains: Tiggy-winkle hedgehog protein N-product; Tiggy-winkle hedgehog protein C-product]. [Source:Uniprot/SWISSPROT;Acc:Q90419]	shhb
-1	24484191	2	ENSDARG00000038867	24489031	ENSDART00000056747	GO:0007154	cell communication	Tiggy-winkle hedgehog protein precursor (TWHH) (Sonic hedgehog B protein) (SHHB) [Contains: Tiggy-winkle hedgehog protein N-product; Tiggy-winkle hedgehog protein C-product]. [Source:Uniprot/SWISSPROT;Acc:Q90419]	shhb
-1	24484191	2	ENSDARG00000038867	24489031	ENSDART00000056747	GO:0007267	cell-cell signaling	Tiggy-winkle hedgehog protein precursor (TWHH) (Sonic hedgehog B protein) (SHHB) [Contains: Tiggy-winkle hedgehog protein N-product; Tiggy-winkle hedgehog protein C-product]. [Source:Uniprot/SWISSPROT;Acc:Q90419]	shhb
-1	24484191	2	ENSDARG00000038867	24489031	ENSDART00000056747	GO:0007275	multicellular organismal development	Tiggy-winkle hedgehog protein precursor (TWHH) (Sonic hedgehog B protein) (SHHB) [Contains: Tiggy-winkle hedgehog protein N-product; Tiggy-winkle hedgehog protein C-product]. [Source:Uniprot/SWISSPROT;Acc:Q90419]	shhb
-1	24484191	2	ENSDARG00000038867	24489031	ENSDART00000056747	GO:0008233	peptidase activity	Tiggy-winkle hedgehog protein precursor (TWHH) (Sonic hedgehog B protein) (SHHB) [Contains: Tiggy-winkle hedgehog protein N-product; Tiggy-winkle hedgehog protein C-product]. [Source:Uniprot/SWISSPROT;Acc:Q90419]	shhb
-1	24484191	2	ENSDARG00000038867	24489031	ENSDART00000056747	GO:0009968	negative regulation of signal transduction	Tiggy-winkle hedgehog protein precursor (TWHH) (Sonic hedgehog B protein) (SHHB) [Contains: Tiggy-winkle hedgehog protein N-product; Tiggy-winkle hedgehog protein C-product]. [Source:Uniprot/SWISSPROT;Acc:Q90419]	shhb
-1	24484191	2	ENSDARG00000038867	24489031	ENSDART00000056747	GO:0016020	membrane	Tiggy-winkle hedgehog protein precursor (TWHH) (Sonic hedgehog B protein) (SHHB) [Contains: Tiggy-winkle hedgehog protein N-product; Tiggy-winkle hedgehog protein C-product]. [Source:Uniprot/SWISSPROT;Acc:Q90419]	shhb
-1	24484191	2	ENSDARG00000038867	24489031	ENSDART00000056747	GO:0016787	hydrolase activity	Tiggy-winkle hedgehog protein precursor (TWHH) (Sonic hedgehog B protein) (SHHB) [Contains: Tiggy-winkle hedgehog protein N-product; Tiggy-winkle hedgehog protein C-product]. [Source:Uniprot/SWISSPROT;Acc:Q90419]	shhb
-1	24484191	2	ENSDARG00000038867	24489031	ENSDART00000056747	GO:0030182	neuron differentiation	Tiggy-winkle hedgehog protein precursor (TWHH) (Sonic hedgehog B protein) (SHHB) [Contains: Tiggy-winkle hedgehog protein N-product; Tiggy-winkle hedgehog protein C-product]. [Source:Uniprot/SWISSPROT;Acc:Q90419]	shhb
-1	24484191	2	ENSDARG00000038867	24489031	ENSDART00000056747	GO:0030900	forebrain development	Tiggy-winkle hedgehog protein precursor (TWHH) (Sonic hedgehog B protein) (SHHB) [Contains: Tiggy-winkle hedgehog protein N-product; Tiggy-winkle hedgehog protein C-product]. [Source:Uniprot/SWISSPROT;Acc:Q90419]	shhb
-1	24484191	2	ENSDARG00000038867	24489031	ENSDART00000056747	GO:0042063	gliogenesis	Tiggy-winkle hedgehog protein precursor (TWHH) (Sonic hedgehog B protein) (SHHB) [Contains: Tiggy-winkle hedgehog protein N-product; Tiggy-winkle hedgehog protein C-product]. [Source:Uniprot/SWISSPROT;Acc:Q90419]	shhb
-1	24484191	2	ENSDARG00000038867	24489031	ENSDART00000056747	GO:0048663	neuron fate commitment	Tiggy-winkle hedgehog protein precursor (TWHH) (Sonic hedgehog B protein) (SHHB) [Contains: Tiggy-winkle hedgehog protein N-product; Tiggy-winkle hedgehog protein C-product]. [Source:Uniprot/SWISSPROT;Acc:Q90419]	shhb
-1	24484191	2	ENSDARG00000038867	24489031	ENSDART00000056747	GO:0048702	embryonic neurocranium morphogenesis	Tiggy-winkle hedgehog protein precursor (TWHH) (Sonic hedgehog B protein) (SHHB) [Contains: Tiggy-winkle hedgehog protein N-product; Tiggy-winkle hedgehog protein C-product]. [Source:Uniprot/SWISSPROT;Acc:Q90419]	shhb
-1	24484191	2	ENSDARG00000038867	24489031	ENSDART00000056747	GO:0055002	striated muscle cell development	Tiggy-winkle hedgehog protein precursor (TWHH) (Sonic hedgehog B protein) (SHHB) [Contains: Tiggy-winkle hedgehog protein N-product; Tiggy-winkle hedgehog protein C-product]. [Source:Uniprot/SWISSPROT;Acc:Q90419]	shhb
1	24537018	2	ENSDARG00000004680	24550117	ENSDART00000019417	GO:0005575	cellular_component	hypothetical protein LOC436626 [Source:RefSeq_peptide;Acc:NP_001002353]	zgc:92148
1	24537018	2	ENSDARG00000004680	24550117	ENSDART00000019417	GO:0031072	heat shock protein binding	hypothetical protein LOC436626 [Source:RefSeq_peptide;Acc:NP_001002353]	zgc:92148
-1	24550136	2	ENSDARG00000016699	24569096	ENSDART00000004407	GO:0005216	ion channel activity	transient receptor potential cation channel, subfamily A, member 1a [Source:RefSeq_peptide;Acc:NP_001007066]	trpa1a
-1	24550136	2	ENSDARG00000016699	24569096	ENSDART00000004407	GO:0006811	ion transport	transient receptor potential cation channel, subfamily A, member 1a [Source:RefSeq_peptide;Acc:NP_001007066]	trpa1a
-1	24550136	2	ENSDARG00000016699	24569096	ENSDART00000004407	GO:0008381	mechanically-gated ion channel activity	transient receptor potential cation channel, subfamily A, member 1a [Source:RefSeq_peptide;Acc:NP_001007066]	trpa1a
-1	24550136	2	ENSDARG00000016699	24569096	ENSDART00000004407	GO:0016020	membrane	transient receptor potential cation channel, subfamily A, member 1a [Source:RefSeq_peptide;Acc:NP_001007066]	trpa1a
-1	24550136	2	ENSDARG00000016699	24569096	ENSDART00000004407	GO:0016021	integral to membrane	transient receptor potential cation channel, subfamily A, member 1a [Source:RefSeq_peptide;Acc:NP_001007066]	trpa1a
-1	24550136	2	ENSDARG00000016699	24569096	ENSDART00000004407	GO:0050974	detection of mechanical stimulus during sensory perception	transient receptor potential cation channel, subfamily A, member 1a [Source:RefSeq_peptide;Acc:NP_001007066]	trpa1a
-1	24550136	2	ENSDARG00000016699	24569096	ENSDART00000099104			transient receptor potential cation channel, subfamily A, member 1a [Source:RefSeq_peptide;Acc:NP_001007066]	trpa1a
1	24578651	2	ENSDARG00000038862	24609265	ENSDART00000056741			Hypothetical protein (Fragment). [Source:Uniprot/SPTREMBL;Acc:A1L238]	A1L238_DANRE
-1	24611126	2	ENSDARG00000007320	24615983	ENSDART00000019149	GO:0003735	structural constituent of ribosome	ribosomal protein L7 [Source:RefSeq_peptide;Acc:NP_998809]	rpl7
-1	24611126	2	ENSDARG00000007320	24615983	ENSDART00000019149	GO:0005622	intracellular	ribosomal protein L7 [Source:RefSeq_peptide;Acc:NP_998809]	rpl7
-1	24611126	2	ENSDARG00000007320	24615983	ENSDART00000019149	GO:0005840	ribosome	ribosomal protein L7 [Source:RefSeq_peptide;Acc:NP_998809]	rpl7
-1	24611126	2	ENSDARG00000007320	24615983	ENSDART00000019149	GO:0006412	translation	ribosomal protein L7 [Source:RefSeq_peptide;Acc:NP_998809]	rpl7
-1	24611126	2	ENSDARG00000007320	24615983	ENSDART00000019149	GO:0015934	large ribosomal subunit	ribosomal protein L7 [Source:RefSeq_peptide;Acc:NP_998809]	rpl7
-1	24611126	2	ENSDARG00000007320	24615983	ENSDART00000019149	GO:0030528	transcription regulator activity	ribosomal protein L7 [Source:RefSeq_peptide;Acc:NP_998809]	rpl7
-1	24611126	2	ENSDARG00000007320	24615983	ENSDART00000019149	GO:0030529	ribonucleoprotein complex	ribosomal protein L7 [Source:RefSeq_peptide;Acc:NP_998809]	rpl7
-1	24614780	2	ENSDARG00000064921	24614869	ENSDART00000094598			Small nucleolar SNORD12/SNORD106 [Source: RFAM 8.0]	SNORD12
1	24616319	2	ENSDARG00000012369	24619960	ENSDART00000004903	GO:0005575	cellular_component	retinol dehydrogenase 10 [Source:RefSeq_peptide;Acc:NP_958488]	rdh10
1	24616319	2	ENSDARG00000012369	24619960	ENSDART00000004903	GO:0008152	metabolic process	retinol dehydrogenase 10 [Source:RefSeq_peptide;Acc:NP_958488]	rdh10
1	24616319	2	ENSDARG00000012369	24619960	ENSDART00000004903	GO:0016491	oxidoreductase activity	retinol dehydrogenase 10 [Source:RefSeq_peptide;Acc:NP_958488]	rdh10
-1	24630799	2	ENSDARG00000044923	24633644	ENSDART00000066032	GO:0004842	ubiquitin-protein ligase activity	Probable ubiquitin-conjugating enzyme E2 W (EC 6.3.2.19) (Ubiquitin- protein ligase W) (Ubiquitin carrier protein W). [Source:Uniprot/SWISSPROT;Acc:Q4VBH4]	im:6905459
-1	24630799	2	ENSDARG00000044923	24633644	ENSDART00000066032	GO:0005575	cellular_component	Probable ubiquitin-conjugating enzyme E2 W (EC 6.3.2.19) (Ubiquitin- protein ligase W) (Ubiquitin carrier protein W). [Source:Uniprot/SWISSPROT;Acc:Q4VBH4]	im:6905459
-1	24630799	2	ENSDARG00000044923	24633644	ENSDART00000066032	GO:0006464	protein modification process	Probable ubiquitin-conjugating enzyme E2 W (EC 6.3.2.19) (Ubiquitin- protein ligase W) (Ubiquitin carrier protein W). [Source:Uniprot/SWISSPROT;Acc:Q4VBH4]	im:6905459
-1	24630799	2	ENSDARG00000044923	24633644	ENSDART00000066032	GO:0006512	ubiquitin cycle	Probable ubiquitin-conjugating enzyme E2 W (EC 6.3.2.19) (Ubiquitin- protein ligase W) (Ubiquitin carrier protein W). [Source:Uniprot/SWISSPROT;Acc:Q4VBH4]	im:6905459
-1	24630799	2	ENSDARG00000044923	24633644	ENSDART00000066032	GO:0016874	ligase activity	Probable ubiquitin-conjugating enzyme E2 W (EC 6.3.2.19) (Ubiquitin- protein ligase W) (Ubiquitin carrier protein W). [Source:Uniprot/SWISSPROT;Acc:Q4VBH4]	im:6905459
-1	24679501	2	ENSDARG00000045359	24683387	ENSDART00000066704	GO:0005575	cellular_component	transcription elongation factor B (SIII), polypeptide 1 [Source:RefSeq_peptide;Acc:NP_001002440]	zgc:92635
-1	24679501	2	ENSDARG00000045359	24683387	ENSDART00000066704	GO:0008150	biological_process	transcription elongation factor B (SIII), polypeptide 1 [Source:RefSeq_peptide;Acc:NP_001002440]	zgc:92635
-1	24679501	2	ENSDARG00000045359	24683387	ENSDART00000099085			transcription elongation factor B (SIII), polypeptide 1 [Source:RefSeq_peptide;Acc:NP_001002440]	zgc:92635
-1	24724369	2	ENSDARG00000038826	24757947	ENSDART00000099078	GO:0003674	molecular_function	hypothetical protein LOC556485 [Source:RefSeq_peptide;Acc:NP_001037813]	zgc:136916
-1	24724369	2	ENSDARG00000038826	24757947	ENSDART00000099078	GO:0005575	cellular_component	hypothetical protein LOC556485 [Source:RefSeq_peptide;Acc:NP_001037813]	zgc:136916
-1	24724369	2	ENSDARG00000038826	24757947	ENSDART00000099078	GO:0008150	biological_process	hypothetical protein LOC556485 [Source:RefSeq_peptide;Acc:NP_001037813]	zgc:136916
-1	24724369	2	ENSDARG00000038826	24757947	ENSDART00000056701			hypothetical protein LOC556485 [Source:RefSeq_peptide;Acc:NP_001037813]	zgc:136916
1	24802876	2	ENSDARG00000061292	24806699	ENSDART00000087297				LOC556658
1	24813300	2	ENSDARG00000013293	24830110	ENSDART00000021469	GO:0003674	molecular_function	hypothetical protein LOC393442 [Source:RefSeq_peptide;Acc:NP_956764]	zgc:63636
1	24813300	2	ENSDARG00000013293	24830110	ENSDART00000021469	GO:0005576	extracellular region	hypothetical protein LOC393442 [Source:RefSeq_peptide;Acc:NP_956764]	zgc:63636
1	24813300	2	ENSDARG00000013293	24830110	ENSDART00000021469	GO:0008150	biological_process	hypothetical protein LOC393442 [Source:RefSeq_peptide;Acc:NP_956764]	zgc:63636
1	24857164	2	ENSDARG00000015863	24863995	ENSDART00000012990	GO:0007242	intracellular signaling cascade	suppressor of cytokine signaling 6, like [Source:RefSeq_peptide;Acc:NP_955919]	socs6l
1	24898514	2	ENSDARG00000068483	24910343	ENSDART00000092356
1	24914557	2	ENSDARG00000033451	24916878	ENSDART00000041378	GO:0005575	cellular_component	zgc:103579 (zgc:103579), mRNA [Source:RefSeq_dna;Acc:NM_001007391]	zgc:103579
1	24914557	2	ENSDARG00000033451	24916878	ENSDART00000041378	GO:0008150	biological_process	zgc:103579 (zgc:103579), mRNA [Source:RefSeq_dna;Acc:NM_001007391]	zgc:103579
1	24977546	2	ENSDARG00000015589	24981927	ENSDART00000011729			hypothetical LOC557905 (LOC557905), mRNA [Source:RefSeq_dna;Acc:XR_029703]	XR_029703.1
-1	24989940	2	ENSDARG00000003779	25127392	ENSDART00000087270			Hypothetical protein (Fragment). [Source:Uniprot/SPTREMBL;Acc:A1L266]	A1L266_DANRE
-1	24989940	2	ENSDARG00000003779	25127392	ENSDART00000090292			Hypothetical protein (Fragment). [Source:Uniprot/SPTREMBL;Acc:A1L266]	A1L266_DANRE
1	25155102	2	ENSDARG00000068474	25158404	ENSDART00000099052				LOC558215
1	25173656	2	ENSDARG00000003531	25181660	ENSDART00000009176			transcription elongation factor A (SII) 1 [Source:RefSeq_peptide;Acc:NP_956288]	tcea1
1	25173656	2	ENSDARG00000003531	25181660	ENSDART00000046397	GO:0003677	DNA binding	transcription elongation factor A (SII) 1 [Source:RefSeq_peptide;Acc:NP_956288]	tcea1
1	25173656	2	ENSDARG00000003531	25181660	ENSDART00000046397	GO:0003702	RNA polymerase II transcription factor activity	transcription elongation factor A (SII) 1 [Source:RefSeq_peptide;Acc:NP_956288]	tcea1
1	25173656	2	ENSDARG00000003531	25181660	ENSDART00000046397	GO:0003746	translation elongation factor activity	transcription elongation factor A (SII) 1 [Source:RefSeq_peptide;Acc:NP_956288]	tcea1
1	25173656	2	ENSDARG00000003531	25181660	ENSDART00000046397	GO:0005634	nucleus	transcription elongation factor A (SII) 1 [Source:RefSeq_peptide;Acc:NP_956288]	tcea1
1	25173656	2	ENSDARG00000003531	25181660	ENSDART00000046397	GO:0006350	transcription	transcription elongation factor A (SII) 1 [Source:RefSeq_peptide;Acc:NP_956288]	tcea1
1	25173656	2	ENSDARG00000003531	25181660	ENSDART00000046397	GO:0006354	RNA elongation	transcription elongation factor A (SII) 1 [Source:RefSeq_peptide;Acc:NP_956288]	tcea1
1	25173656	2	ENSDARG00000003531	25181660	ENSDART00000046397	GO:0006355	regulation of transcription, DNA-dependent	transcription elongation factor A (SII) 1 [Source:RefSeq_peptide;Acc:NP_956288]	tcea1
1	25173656	2	ENSDARG00000003531	25181660	ENSDART00000046397	GO:0008270	zinc ion binding	transcription elongation factor A (SII) 1 [Source:RefSeq_peptide;Acc:NP_956288]	tcea1
1	25173656	2	ENSDARG00000003531	25181660	ENSDART00000046397	GO:0015986	ATP synthesis coupled proton transport	transcription elongation factor A (SII) 1 [Source:RefSeq_peptide;Acc:NP_956288]	tcea1
1	25173656	2	ENSDARG00000003531	25181660	ENSDART00000046397	GO:0016020	membrane	transcription elongation factor A (SII) 1 [Source:RefSeq_peptide;Acc:NP_956288]	tcea1
1	25173656	2	ENSDARG00000003531	25181660	ENSDART00000046397	GO:0016469	proton-transporting two-sector ATPase complex	transcription elongation factor A (SII) 1 [Source:RefSeq_peptide;Acc:NP_956288]	tcea1
1	25173656	2	ENSDARG00000003531	25181660	ENSDART00000046397	GO:0030528	transcription regulator activity	transcription elongation factor A (SII) 1 [Source:RefSeq_peptide;Acc:NP_956288]	tcea1
1	25173656	2	ENSDARG00000003531	25181660	ENSDART00000046397	GO:0045449	regulation of transcription	transcription elongation factor A (SII) 1 [Source:RefSeq_peptide;Acc:NP_956288]	tcea1
1	25173656	2	ENSDARG00000003531	25181660	ENSDART00000046397	GO:0046933	hydrogen ion transporting ATP synthase activity, rotational mechanism	transcription elongation factor A (SII) 1 [Source:RefSeq_peptide;Acc:NP_956288]	tcea1
1	25173656	2	ENSDARG00000003531	25181660	ENSDART00000046397	GO:0046961	hydrogen ion transporting ATPase activity, rotational mechanism	transcription elongation factor A (SII) 1 [Source:RefSeq_peptide;Acc:NP_956288]	tcea1
-1	25190277	2	ENSDARG00000038859	25218066	ENSDART00000056735	GO:0004871	signal transducer activity	hypothetical protein LOC436704 [Source:RefSeq_peptide;Acc:NP_001002431]	zgc:92650
-1	25190277	2	ENSDARG00000038859	25218066	ENSDART00000056735	GO:0005575	cellular_component	hypothetical protein LOC436704 [Source:RefSeq_peptide;Acc:NP_001002431]	zgc:92650
1	25220423	2	ENSDARG00000006370	25280523	ENSDART00000099043			ATPase, H+ transporting, lysosomal, V1 subunit H [Source:RefSeq_peptide;Acc:NP_775377]	atp6v1h
1	25220423	2	ENSDARG00000006370	25280523	ENSDART00000019029	GO:0000221	vacuolar proton-transporting V-type ATPase, V1 domain	ATPase, H+ transporting, lysosomal, V1 subunit H [Source:RefSeq_peptide;Acc:NP_775377]	atp6v1h
1	25220423	2	ENSDARG00000006370	25280523	ENSDART00000019029	GO:0000300	peripheral to membrane of membrane fraction	ATPase, H+ transporting, lysosomal, V1 subunit H [Source:RefSeq_peptide;Acc:NP_775377]	atp6v1h
1	25220423	2	ENSDARG00000006370	25280523	ENSDART00000019029	GO:0001671	ATPase stimulator activity	ATPase, H+ transporting, lysosomal, V1 subunit H [Source:RefSeq_peptide;Acc:NP_775377]	atp6v1h
1	25220423	2	ENSDARG00000006370	25280523	ENSDART00000019029	GO:0005488	binding	ATPase, H+ transporting, lysosomal, V1 subunit H [Source:RefSeq_peptide;Acc:NP_775377]	atp6v1h
1	25220423	2	ENSDARG00000006370	25280523	ENSDART00000019029	GO:0005524	ATP binding	ATPase, H+ transporting, lysosomal, V1 subunit H [Source:RefSeq_peptide;Acc:NP_775377]	atp6v1h
1	25220423	2	ENSDARG00000006370	25280523	ENSDART00000019029	GO:0015986	ATP synthesis coupled proton transport	ATPase, H+ transporting, lysosomal, V1 subunit H [Source:RefSeq_peptide;Acc:NP_775377]	atp6v1h
1	25220423	2	ENSDARG00000006370	25280523	ENSDART00000019029	GO:0046933	hydrogen ion transporting ATP synthase activity, rotational mechanism	ATPase, H+ transporting, lysosomal, V1 subunit H [Source:RefSeq_peptide;Acc:NP_775377]	atp6v1h
1	25220423	2	ENSDARG00000006370	25280523	ENSDART00000019029	GO:0046961	hydrogen ion transporting ATPase activity, rotational mechanism	ATPase, H+ transporting, lysosomal, V1 subunit H [Source:RefSeq_peptide;Acc:NP_775377]	atp6v1h
1	25311320	2	ENSDARG00000006894	25320383	ENSDART00000091353			opioid receptor, kappa 1 [Source:RefSeq_peptide;Acc:NP_878306]	oprk1
1	25311320	2	ENSDARG00000006894	25320383	ENSDART00000009326	GO:0001584	rhodopsin-like receptor activity	opioid receptor, kappa 1 [Source:RefSeq_peptide;Acc:NP_878306]	oprk1
1	25311320	2	ENSDARG00000006894	25320383	ENSDART00000009326	GO:0004871	signal transducer activity	opioid receptor, kappa 1 [Source:RefSeq_peptide;Acc:NP_878306]	oprk1
1	25311320	2	ENSDARG00000006894	25320383	ENSDART00000009326	GO:0004872	receptor activity	opioid receptor, kappa 1 [Source:RefSeq_peptide;Acc:NP_878306]	oprk1
1	25311320	2	ENSDARG00000006894	25320383	ENSDART00000009326	GO:0004985	opioid receptor activity	opioid receptor, kappa 1 [Source:RefSeq_peptide;Acc:NP_878306]	oprk1
1	25311320	2	ENSDARG00000006894	25320383	ENSDART00000009326	GO:0004987	kappa-opioid receptor activity	opioid receptor, kappa 1 [Source:RefSeq_peptide;Acc:NP_878306]	oprk1
1	25311320	2	ENSDARG00000006894	25320383	ENSDART00000009326	GO:0005579	membrane attack complex	opioid receptor, kappa 1 [Source:RefSeq_peptide;Acc:NP_878306]	oprk1
1	25311320	2	ENSDARG00000006894	25320383	ENSDART00000009326	GO:0007165	signal transduction	opioid receptor, kappa 1 [Source:RefSeq_peptide;Acc:NP_878306]	oprk1
1	25311320	2	ENSDARG00000006894	25320383	ENSDART00000009326	GO:0007186	G-protein coupled receptor protein signaling pathway	opioid receptor, kappa 1 [Source:RefSeq_peptide;Acc:NP_878306]	oprk1
1	25311320	2	ENSDARG00000006894	25320383	ENSDART00000009326	GO:0016020	membrane	opioid receptor, kappa 1 [Source:RefSeq_peptide;Acc:NP_878306]	oprk1
1	25311320	2	ENSDARG00000006894	25320383	ENSDART00000009326	GO:0016021	integral to membrane	opioid receptor, kappa 1 [Source:RefSeq_peptide;Acc:NP_878306]	oprk1
1	25311320	2	ENSDARG00000006894	25320383	ENSDART00000009326	GO:0042277	peptide binding	opioid receptor, kappa 1 [Source:RefSeq_peptide;Acc:NP_878306]	oprk1
1	25328344	2	ENSDARG00000038855	25334491	ENSDART00000056731				LOC558613
1	25337763	2	ENSDARG00000020895	25341329	ENSDART00000017144			hypothetical protein LOC558108 [Source:RefSeq_peptide;Acc:NP_001092206]	NP_001092206.1
-1	25344053	2	ENSDARG00000025326	25345904	ENSDART00000043555				LOC558178
1	25355038	2	ENSDARG00000061249	25394070	ENSDART00000087126				LOC558671
1	25355038	2	ENSDARG00000061249	25394070	ENSDART00000087105				LOC558671
1	25355038	2	ENSDARG00000061249	25394070	ENSDART00000087103				LOC558671
1	25355038	2	ENSDARG00000061249	25394070	ENSDART00000087099				LOC558671
1	25355038	2	ENSDARG00000061249	25394070	ENSDART00000087086				LOC558671
1	25402688	2	ENSDARG00000061214	25416176	ENSDART00000099009				LOC558422
1	25402688	2	ENSDARG00000061214	25416176	ENSDART00000087039				LOC558422
1	25402688	2	ENSDARG00000061214	25416176	ENSDART00000085242				LOC558422
-1	25446208	2	ENSDARG00000061196	25451093	ENSDART00000087026
1	25617275	2	ENSDARG00000027733	25618025	ENSDART00000034735
-1	25738021	2	ENSDARG00000027740	25741469	ENSDART00000034784	GO:0005179	hormone activity	adenylate cyclase activating polypeptide 1b [Source:RefSeq_peptide;Acc:NP_999880]	adcyap1b
-1	25738021	2	ENSDARG00000027740	25741469	ENSDART00000034784	GO:0005576	extracellular region	adenylate cyclase activating polypeptide 1b [Source:RefSeq_peptide;Acc:NP_999880]	adcyap1b
-1	25738021	2	ENSDARG00000027740	25741469	ENSDART00000034784	GO:0007420	brain development	adenylate cyclase activating polypeptide 1b [Source:RefSeq_peptide;Acc:NP_999880]	adcyap1b
-1	25738021	2	ENSDARG00000027740	25741469	ENSDART00000034784	GO:0043010	camera-type eye development	adenylate cyclase activating polypeptide 1b [Source:RefSeq_peptide;Acc:NP_999880]	adcyap1b
-1	25738021	2	ENSDARG00000027740	25741469	ENSDART00000060812			adenylate cyclase activating polypeptide 1b [Source:RefSeq_peptide;Acc:NP_999880]	adcyap1b
1	25747410	2	ENSDARG00000005941	25802272	ENSDART00000027090	GO:0000166	nucleotide binding	v-yes-1 Yamaguchi sarcoma viral oncogene homolog 1 [Source:RefSeq_peptide;Acc:NP_001013288]	yes1
1	25747410	2	ENSDARG00000005941	25802272	ENSDART00000027090	GO:0004672	protein kinase activity	v-yes-1 Yamaguchi sarcoma viral oncogene homolog 1 [Source:RefSeq_peptide;Acc:NP_001013288]	yes1
1	25747410	2	ENSDARG00000005941	25802272	ENSDART00000027090	GO:0004713	protein-tyrosine kinase activity	v-yes-1 Yamaguchi sarcoma viral oncogene homolog 1 [Source:RefSeq_peptide;Acc:NP_001013288]	yes1
1	25747410	2	ENSDARG00000005941	25802272	ENSDART00000027090	GO:0005524	ATP binding	v-yes-1 Yamaguchi sarcoma viral oncogene homolog 1 [Source:RefSeq_peptide;Acc:NP_001013288]	yes1
1	25747410	2	ENSDARG00000005941	25802272	ENSDART00000027090	GO:0006468	protein amino acid phosphorylation	v-yes-1 Yamaguchi sarcoma viral oncogene homolog 1 [Source:RefSeq_peptide;Acc:NP_001013288]	yes1
1	25747410	2	ENSDARG00000005941	25802272	ENSDART00000027090	GO:0007242	intracellular signaling cascade	v-yes-1 Yamaguchi sarcoma viral oncogene homolog 1 [Source:RefSeq_peptide;Acc:NP_001013288]	yes1
1	25747410	2	ENSDARG00000005941	25802272	ENSDART00000027090	GO:0016301	kinase activity	v-yes-1 Yamaguchi sarcoma viral oncogene homolog 1 [Source:RefSeq_peptide;Acc:NP_001013288]	yes1
1	25747410	2	ENSDARG00000005941	25802272	ENSDART00000027090	GO:0016740	transferase activity	v-yes-1 Yamaguchi sarcoma viral oncogene homolog 1 [Source:RefSeq_peptide;Acc:NP_001013288]	yes1
1	25747410	2	ENSDARG00000005941	25802272	ENSDART00000027090	GO:0046777	protein amino acid autophosphorylation	v-yes-1 Yamaguchi sarcoma viral oncogene homolog 1 [Source:RefSeq_peptide;Acc:NP_001013288]	yes1
1	25747410	2	ENSDARG00000005941	25802272	ENSDART00000027090	GO:0060027	convergent extension involved in gastrulation	v-yes-1 Yamaguchi sarcoma viral oncogene homolog 1 [Source:RefSeq_peptide;Acc:NP_001013288]	yes1
-1	25802151	2	ENSDARG00000055595	25815471	ENSDART00000098988			LOC559018 protein (Fragment). [Source:Uniprot/SPTREMBL;Acc:Q1ECV1]	Q1ECV1_DANRE
-1	25802151	2	ENSDARG00000055595	25815471	ENSDART00000077971			LOC559018 protein (Fragment). [Source:Uniprot/SPTREMBL;Acc:Q1ECV1]	Q1ECV1_DANRE
1	25821463	2	ENSDARG00000061140	25867905	ENSDART00000086863			Hypothetical protein (Fragment). [Source:Uniprot/SPTREMBL;Acc:Q08CB7]	Q08CB7_DANRE
1	25876412	2	ENSDARG00000002127	25889588	ENSDART00000026966	GO:0006886	intracellular protein transport	signal transducing adaptor molecule (SH3 domain and ITAM motif) 1 [Source:RefSeq_peptide;Acc:NP_956414]	stam
1	25914878	2	ENSDARG00000055565	25946829	ENSDART00000049219			hypothetical protein LOC558806 [Source:RefSeq_peptide;Acc:NP_001075217]	NP_001075217.1
-1	25956544	2	ENSDARG00000038822	25980825	ENSDART00000056686
-1	25956544	2	ENSDARG00000038822	25980825	ENSDART00000056689
-1	25956544	2	ENSDARG00000038822	25980825	ENSDART00000056683
-1	25956544	2	ENSDARG00000038822	25980825	ENSDART00000056682
1	26012598	2	ENSDARG00000008779	26043347	ENSDART00000057470				LOC559790
1	26012598	2	ENSDARG00000008779	26043347	ENSDART00000057467				LOC559790
1	26012598	2	ENSDARG00000008779	26043347	ENSDART00000003598				LOC559790
1	26012598	2	ENSDARG00000008779	26043347	ENSDART00000025116				LOC559790
1	26012598	2	ENSDARG00000008779	26043347	ENSDART00000057462				LOC559790
-1	26115788	2	ENSDARG00000038812	26125268	ENSDART00000056679	GO:0000074	regulation of progression through cell cycle	E2F transcription factor 4, p107/p130-binding [Source:RefSeq_peptide;Acc:NP_991178]	zgc:111879
-1	26115788	2	ENSDARG00000038812	26125268	ENSDART00000056679	GO:0003677	DNA binding	E2F transcription factor 4, p107/p130-binding [Source:RefSeq_peptide;Acc:NP_991178]	zgc:111879
-1	26115788	2	ENSDARG00000038812	26125268	ENSDART00000056679	GO:0003700	transcription factor activity	E2F transcription factor 4, p107/p130-binding [Source:RefSeq_peptide;Acc:NP_991178]	zgc:111879
-1	26115788	2	ENSDARG00000038812	26125268	ENSDART00000056679	GO:0005667	transcription factor complex	E2F transcription factor 4, p107/p130-binding [Source:RefSeq_peptide;Acc:NP_991178]	zgc:111879
-1	26115788	2	ENSDARG00000038812	26125268	ENSDART00000056679	GO:0006350	transcription	E2F transcription factor 4, p107/p130-binding [Source:RefSeq_peptide;Acc:NP_991178]	zgc:111879
-1	26115788	2	ENSDARG00000038812	26125268	ENSDART00000056679	GO:0006353	transcription termination	E2F transcription factor 4, p107/p130-binding [Source:RefSeq_peptide;Acc:NP_991178]	zgc:111879
-1	26115788	2	ENSDARG00000038812	26125268	ENSDART00000056679	GO:0006355	regulation of transcription, DNA-dependent	E2F transcription factor 4, p107/p130-binding [Source:RefSeq_peptide;Acc:NP_991178]	zgc:111879
-1	26115788	2	ENSDARG00000038812	26125268	ENSDART00000056679	GO:0031564	transcription antitermination	E2F transcription factor 4, p107/p130-binding [Source:RefSeq_peptide;Acc:NP_991178]	zgc:111879
-1	26157566	2	ENSDARG00000068412	26176111	ENSDART00000098931			RALY-like protein isoform 1 (RALY-like protein isoform 2). [Source:Uniprot/SPTREMBL;Acc:Q86SE5]	NP_776247.2
1	26240097	2	ENSDARG00000061049	26241122	ENSDART00000086646	GO:0005515	protein binding	hypothetical protein LOC751631 [Source:RefSeq_peptide;Acc:NP_001038816]	zgc:153414
1	26240097	2	ENSDARG00000061049	26241122	ENSDART00000086646	GO:0005575	cellular_component	hypothetical protein LOC751631 [Source:RefSeq_peptide;Acc:NP_001038816]	zgc:153414
1	26240097	2	ENSDARG00000061049	26241122	ENSDART00000086646	GO:0008150	biological_process	hypothetical protein LOC751631 [Source:RefSeq_peptide;Acc:NP_001038816]	zgc:153414
1	26240097	2	ENSDARG00000061049	26241122	ENSDART00000086646	GO:0008270	zinc ion binding	hypothetical protein LOC751631 [Source:RefSeq_peptide;Acc:NP_001038816]	zgc:153414
1	26242175	2	ENSDARG00000061048	26262426	ENSDART00000086608	GO:0003674	molecular_function	hypothetical protein LOC558976 [Source:RefSeq_peptide;Acc:NP_001074040]	ranbp9
1	26242175	2	ENSDARG00000061048	26262426	ENSDART00000086608	GO:0005575	cellular_component	hypothetical protein LOC558976 [Source:RefSeq_peptide;Acc:NP_001074040]	ranbp9
1	26242175	2	ENSDARG00000061048	26262426	ENSDART00000086608	GO:0008150	biological_process	hypothetical protein LOC558976 [Source:RefSeq_peptide;Acc:NP_001074040]	ranbp9
1	26269547	2	ENSDARG00000045420	26272419	ENSDART00000066788	GO:0005509	calcium ion binding	ependymin related protein 1 [Source:RefSeq_peptide;Acc:NP_001002416]	epdr1
1	26269547	2	ENSDARG00000045420	26272419	ENSDART00000066788	GO:0005576	extracellular region	ependymin related protein 1 [Source:RefSeq_peptide;Acc:NP_001002416]	epdr1
1	26269547	2	ENSDARG00000045420	26272419	ENSDART00000066788	GO:0007160	cell-matrix adhesion	ependymin related protein 1 [Source:RefSeq_peptide;Acc:NP_001002416]	epdr1
1	26273962	2	ENSDARG00000045421	26286949	ENSDART00000066789	GO:0003674	molecular_function	STARD3 N-terminal like [Source:RefSeq_peptide;Acc:NP_001002320]	stard3nl
1	26273962	2	ENSDARG00000045421	26286949	ENSDART00000066789	GO:0005575	cellular_component	STARD3 N-terminal like [Source:RefSeq_peptide;Acc:NP_001002320]	stard3nl
1	26273962	2	ENSDARG00000045421	26286949	ENSDART00000066789	GO:0008150	biological_process	STARD3 N-terminal like [Source:RefSeq_peptide;Acc:NP_001002320]	stard3nl
-1	26326850	2	ENSDARG00000007663	26372520	ENSDART00000027689	GO:0005515	protein binding	amphiphysin [Source:RefSeq_peptide;Acc:NP_957125]	amph
-1	26326850	2	ENSDARG00000007663	26372520	ENSDART00000027689	GO:0005737	cytoplasm	amphiphysin [Source:RefSeq_peptide;Acc:NP_957125]	amph
1	26393069	2	ENSDARG00000014969	26441829	ENSDART00000012413	GO:0005315	inorganic phosphate transporter activity	Progressive ankylosis protein homolog (ANK). [Source:Uniprot/SWISSPROT;Acc:P58368]	ankh
1	26393069	2	ENSDARG00000014969	26441829	ENSDART00000012413	GO:0005579	membrane attack complex	Progressive ankylosis protein homolog (ANK). [Source:Uniprot/SWISSPROT;Acc:P58368]	ankh
1	26393069	2	ENSDARG00000014969	26441829	ENSDART00000012413	GO:0006810	transport	Progressive ankylosis protein homolog (ANK). [Source:Uniprot/SWISSPROT;Acc:P58368]	ankh
1	26393069	2	ENSDARG00000014969	26441829	ENSDART00000012413	GO:0006817	phosphate transport	Progressive ankylosis protein homolog (ANK). [Source:Uniprot/SWISSPROT;Acc:P58368]	ankh
1	26393069	2	ENSDARG00000014969	26441829	ENSDART00000012413	GO:0015114	phosphate transporter activity	Progressive ankylosis protein homolog (ANK). [Source:Uniprot/SWISSPROT;Acc:P58368]	ankh
1	26393069	2	ENSDARG00000014969	26441829	ENSDART00000012413	GO:0016020	membrane	Progressive ankylosis protein homolog (ANK). [Source:Uniprot/SWISSPROT;Acc:P58368]	ankh
1	26393069	2	ENSDARG00000014969	26441829	ENSDART00000012413	GO:0016021	integral to membrane	Progressive ankylosis protein homolog (ANK). [Source:Uniprot/SWISSPROT;Acc:P58368]	ankh
1	26393069	2	ENSDARG00000014969	26441829	ENSDART00000012413	GO:0019867	outer membrane	Progressive ankylosis protein homolog (ANK). [Source:Uniprot/SWISSPROT;Acc:P58368]	ankh
1	26393069	2	ENSDARG00000014969	26441829	ENSDART00000012413	GO:0030500	regulation of bone mineralization	Progressive ankylosis protein homolog (ANK). [Source:Uniprot/SWISSPROT;Acc:P58368]	ankh
1	26451796	2	ENSDARG00000007241	26453886	ENSDART00000005143	GO:0003677	DNA binding	Transcriptional regulator Myc-b. [Source:Uniprot/SWISSPROT;Acc:Q7ZVS9]	mycb
1	26451796	2	ENSDARG00000007241	26453886	ENSDART00000005143	GO:0003700	transcription factor activity	Transcriptional regulator Myc-b. [Source:Uniprot/SWISSPROT;Acc:Q7ZVS9]	mycb
1	26451796	2	ENSDARG00000007241	26453886	ENSDART00000005143	GO:0005634	nucleus	Transcriptional regulator Myc-b. [Source:Uniprot/SWISSPROT;Acc:Q7ZVS9]	mycb
1	26451796	2	ENSDARG00000007241	26453886	ENSDART00000005143	GO:0006350	transcription	Transcriptional regulator Myc-b. [Source:Uniprot/SWISSPROT;Acc:Q7ZVS9]	mycb
1	26451796	2	ENSDARG00000007241	26453886	ENSDART00000005143	GO:0006353	transcription termination	Transcriptional regulator Myc-b. [Source:Uniprot/SWISSPROT;Acc:Q7ZVS9]	mycb
1	26451796	2	ENSDARG00000007241	26453886	ENSDART00000005143	GO:0006355	regulation of transcription, DNA-dependent	Transcriptional regulator Myc-b. [Source:Uniprot/SWISSPROT;Acc:Q7ZVS9]	mycb
1	26451796	2	ENSDARG00000007241	26453886	ENSDART00000005143	GO:0030528	transcription regulator activity	Transcriptional regulator Myc-b. [Source:Uniprot/SWISSPROT;Acc:Q7ZVS9]	mycb
1	26451796	2	ENSDARG00000007241	26453886	ENSDART00000005143	GO:0031564	transcription antitermination	Transcriptional regulator Myc-b. [Source:Uniprot/SWISSPROT;Acc:Q7ZVS9]	mycb
1	26451796	2	ENSDARG00000007241	26453886	ENSDART00000005143	GO:0045449	regulation of transcription	Transcriptional regulator Myc-b. [Source:Uniprot/SWISSPROT;Acc:Q7ZVS9]	mycb
-1	26650972	2	ENSDARG00000020929	26696424	ENSDART00000039717	GO:0003674	molecular_function	hypothetical protein LOC337591 [Source:RefSeq_peptide;Acc:NP_956364]	fam49b
-1	26650972	2	ENSDARG00000020929	26696424	ENSDART00000039717	GO:0005575	cellular_component	hypothetical protein LOC337591 [Source:RefSeq_peptide;Acc:NP_956364]	fam49b
-1	26650972	2	ENSDARG00000020929	26696424	ENSDART00000039717	GO:0008150	biological_process	hypothetical protein LOC337591 [Source:RefSeq_peptide;Acc:NP_956364]	fam49b
-1	26650972	2	ENSDARG00000020929	26696424	ENSDART00000056621			hypothetical protein LOC337591 [Source:RefSeq_peptide;Acc:NP_956364]	fam49b
-1	26702564	2	ENSDARG00000029463	26760436	ENSDART00000056616			130 kDa phosphatidylinositol 4,5-biphosphate-dependent ARF1 GTPase- activating protein (PIP2-dependent ARF1 GAP) (ADP-ribosylation factor- directed GTPase-activating protein 1) (ARF GTPase-activating protein 1) (Development and differentiation-enhancing f [Source:Uniprot/SWISSPROT;Acc:Q9ULH1]	DDEF1 (2 of 2)
-1	26792054	2	ENSDARG00000038780	26821232	ENSDART00000056634	GO:0003677	DNA binding	hypothetical protein LOC393978 [Source:RefSeq_peptide;Acc:NP_957297]	zgc:63557
-1	26792054	2	ENSDARG00000038780	26821232	ENSDART00000056634	GO:0005634	nucleus	hypothetical protein LOC393978 [Source:RefSeq_peptide;Acc:NP_957297]	zgc:63557
-1	26792054	2	ENSDARG00000038780	26821232	ENSDART00000056634	GO:0006355	regulation of transcription, DNA-dependent	hypothetical protein LOC393978 [Source:RefSeq_peptide;Acc:NP_957297]	zgc:63557
-1	26792054	2	ENSDARG00000038780	26821232	ENSDART00000098886			hypothetical protein LOC393978 [Source:RefSeq_peptide;Acc:NP_957297]	zgc:63557
-1	26792054	2	ENSDARG00000038780	26821232	ENSDART00000098883			hypothetical protein LOC393978 [Source:RefSeq_peptide;Acc:NP_957297]	zgc:63557
-1	26826337	2	ENSDARG00000028173	26892371	ENSDART00000056635	GO:0005452	inorganic anion exchanger activity	solute carrier family 4, anion exchanger, member 2 [Source:RefSeq_peptide;Acc:NP_001032314]	slc4a2
-1	26826337	2	ENSDARG00000028173	26892371	ENSDART00000056635	GO:0006820	anion transport	solute carrier family 4, anion exchanger, member 2 [Source:RefSeq_peptide;Acc:NP_001032314]	slc4a2
-1	26826337	2	ENSDARG00000028173	26892371	ENSDART00000056635	GO:0015380	anion exchanger activity	solute carrier family 4, anion exchanger, member 2 [Source:RefSeq_peptide;Acc:NP_001032314]	slc4a2
-1	26826337	2	ENSDARG00000028173	26892371	ENSDART00000056635	GO:0016020	membrane	solute carrier family 4, anion exchanger, member 2 [Source:RefSeq_peptide;Acc:NP_001032314]	slc4a2
-1	26826337	2	ENSDARG00000028173	26892371	ENSDART00000056635	GO:0016021	integral to membrane	solute carrier family 4, anion exchanger, member 2 [Source:RefSeq_peptide;Acc:NP_001032314]	slc4a2
-1	26826337	2	ENSDARG00000028173	26892371	ENSDART00000056635	GO:0016323	basolateral plasma membrane	solute carrier family 4, anion exchanger, member 2 [Source:RefSeq_peptide;Acc:NP_001032314]	slc4a2
-1	26826337	2	ENSDARG00000028173	26892371	ENSDART00000056635	GO:0016324	apical plasma membrane	solute carrier family 4, anion exchanger, member 2 [Source:RefSeq_peptide;Acc:NP_001032314]	slc4a2
-1	26826337	2	ENSDARG00000028173	26892371	ENSDART00000041319	GO:0005452	inorganic anion exchanger activity	solute carrier family 4, anion exchanger, member 2 [Source:RefSeq_peptide;Acc:NP_001032314]	slc4a2
-1	26826337	2	ENSDARG00000028173	26892371	ENSDART00000041319	GO:0006820	anion transport	solute carrier family 4, anion exchanger, member 2 [Source:RefSeq_peptide;Acc:NP_001032314]	slc4a2
-1	26826337	2	ENSDARG00000028173	26892371	ENSDART00000041319	GO:0015380	anion exchanger activity	solute carrier family 4, anion exchanger, member 2 [Source:RefSeq_peptide;Acc:NP_001032314]	slc4a2
-1	26826337	2	ENSDARG00000028173	26892371	ENSDART00000041319	GO:0016020	membrane	solute carrier family 4, anion exchanger, member 2 [Source:RefSeq_peptide;Acc:NP_001032314]	slc4a2
-1	26826337	2	ENSDARG00000028173	26892371	ENSDART00000041319	GO:0016021	integral to membrane	solute carrier family 4, anion exchanger, member 2 [Source:RefSeq_peptide;Acc:NP_001032314]	slc4a2
-1	26826337	2	ENSDARG00000028173	26892371	ENSDART00000041319	GO:0016323	basolateral plasma membrane	solute carrier family 4, anion exchanger, member 2 [Source:RefSeq_peptide;Acc:NP_001032314]	slc4a2
-1	26826337	2	ENSDARG00000028173	26892371	ENSDART00000041319	GO:0016324	apical plasma membrane	solute carrier family 4, anion exchanger, member 2 [Source:RefSeq_peptide;Acc:NP_001032314]	slc4a2
-1	26885012	2	ENSDARG00000038787	27009318	ENSDART00000056642	GO:0005507	copper ion binding	transmembrane and ubiquitin-like domain containing 1 [Source:RefSeq_peptide;Acc:NP_998463]	tmub1
-1	26885012	2	ENSDARG00000038787	27009318	ENSDART00000056642	GO:0006464	protein modification process	transmembrane and ubiquitin-like domain containing 1 [Source:RefSeq_peptide;Acc:NP_998463]	tmub1
-1	26885012	2	ENSDARG00000038787	27009318	ENSDART00000056642	GO:0016021	integral to membrane	transmembrane and ubiquitin-like domain containing 1 [Source:RefSeq_peptide;Acc:NP_998463]	tmub1
-1	26928660	2	ENSDARG00000038784	26939598	ENSDART00000056639	GO:0005575	cellular_component	hypothetical protein LOC541391 [Source:RefSeq_peptide;Acc:NP_001013536]	zgc:110143
-1	26940003	2	ENSDARG00000038785	26947968	ENSDART00000056640	GO:0000166	nucleotide binding	ATP-binding cassette, sub-family F (GCN20), member 2 [Source:RefSeq_peptide;Acc:NP_958472]	abcf2
-1	26940003	2	ENSDARG00000038785	26947968	ENSDART00000056640	GO:0005524	ATP binding	ATP-binding cassette, sub-family F (GCN20), member 2 [Source:RefSeq_peptide;Acc:NP_958472]	abcf2
-1	26940003	2	ENSDARG00000038785	26947968	ENSDART00000056640	GO:0016887	ATPase activity	ATP-binding cassette, sub-family F (GCN20), member 2 [Source:RefSeq_peptide;Acc:NP_958472]	abcf2
-1	26940003	2	ENSDARG00000038785	26947968	ENSDART00000056640	GO:0017111	nucleoside-triphosphatase activity	ATP-binding cassette, sub-family F (GCN20), member 2 [Source:RefSeq_peptide;Acc:NP_958472]	abcf2
-1	26950977	2	ENSDARG00000038786	26985632	ENSDART00000056641			SWI/SNF-related matrix-associated actin-dependent regulator of chromatin subfamily D member 3 (60 kDa BRG-1/Brm-associated factor subunit C) (BRG1-associated factor 60C). [Source:Uniprot/SWISSPROT;Acc:Q6STE5]	SMARCD3
-1	27088802	2	ENSDARG00000032175	27106225	ENSDART00000098863			Hypothetical protein (Fragment). [Source:Uniprot/SPTREMBL;Acc:A4IGG2]	A4IGG2_DANRE
-1	27088802	2	ENSDARG00000032175	27106225	ENSDART00000043262			Hypothetical protein (Fragment). [Source:Uniprot/SPTREMBL;Acc:A4IGG2]	A4IGG2_DANRE
-1	27088802	2	ENSDARG00000032175	27106225	ENSDART00000056645			Hypothetical protein (Fragment). [Source:Uniprot/SPTREMBL;Acc:A4IGG2]	A4IGG2_DANRE
-1	27100772	2	ENSDARG00000064881	27100907	ENSDART00000094558			Small nucleolar RNA SNORA57 [Source: RFAM 8.0]	SNORA57
-1	27110862	2	ENSDARG00000032951	27121393	ENSDART00000041146			Hypothetical protein (Fragment). [Source:Uniprot/SPTREMBL;Acc:Q0D278]	Q0D278_DANRE
-1	27110862	2	ENSDARG00000032951	27121393	ENSDART00000098854			Hypothetical protein (Fragment). [Source:Uniprot/SPTREMBL;Acc:Q0D278]	Q0D278_DANRE
1	27178310	2	ENSDARG00000004306	27191162	ENSDART00000022909	GO:0005515	protein binding	kelch-like 18 [Source:RefSeq_peptide;Acc:NP_956124]	klhl18
-1	27195565	2	ENSDARG00000011998	27203332	ENSDART00000004712	GO:0005198	structural molecule activity	hypothetical protein LOC494090 [Source:RefSeq_peptide;Acc:NP_001008633]	zgc:103750
-1	27195565	2	ENSDARG00000011998	27203332	ENSDART00000004712	GO:0008150	biological_process	hypothetical protein LOC494090 [Source:RefSeq_peptide;Acc:NP_001008633]	zgc:103750
-1	27195565	2	ENSDARG00000011998	27203332	ENSDART00000098843			hypothetical protein LOC494090 [Source:RefSeq_peptide;Acc:NP_001008633]	zgc:103750
1	27214586	2	ENSDARG00000055192	27225337	ENSDART00000077514	GO:0005198	structural molecule activity	hypothetical protein LOC563946 [Source:RefSeq_peptide;Acc:NP_001034908]	zgc:136930
1	27214586	2	ENSDARG00000055192	27225337	ENSDART00000077514	GO:0005575	cellular_component	hypothetical protein LOC563946 [Source:RefSeq_peptide;Acc:NP_001034908]	zgc:136930
1	27214586	2	ENSDARG00000055192	27225337	ENSDART00000077514	GO:0008150	biological_process	hypothetical protein LOC563946 [Source:RefSeq_peptide;Acc:NP_001034908]	zgc:136930
1	27214586	2	ENSDARG00000055192	27225337	ENSDART00000082250			hypothetical protein LOC563946 [Source:RefSeq_peptide;Acc:NP_001034908]	zgc:136930
1	27214586	2	ENSDARG00000055192	27225337	ENSDART00000098837			hypothetical protein LOC563946 [Source:RefSeq_peptide;Acc:NP_001034908]	zgc:136930
1	27231344	2	ENSDARG00000055186	27233533	ENSDART00000077511	GO:0001584	rhodopsin-like receptor activity	LOC553366 protein (Fragment). [Source:Uniprot/SPTREMBL;Acc:Q568F5]	ccr9
1	27231344	2	ENSDARG00000055186	27233533	ENSDART00000077511	GO:0004871	signal transducer activity	LOC553366 protein (Fragment). [Source:Uniprot/SPTREMBL;Acc:Q568F5]	ccr9
1	27231344	2	ENSDARG00000055186	27233533	ENSDART00000077511	GO:0004872	receptor activity	LOC553366 protein (Fragment). [Source:Uniprot/SPTREMBL;Acc:Q568F5]	ccr9
1	27231344	2	ENSDARG00000055186	27233533	ENSDART00000077511	GO:0005579	membrane attack complex	LOC553366 protein (Fragment). [Source:Uniprot/SPTREMBL;Acc:Q568F5]	ccr9
1	27231344	2	ENSDARG00000055186	27233533	ENSDART00000077511	GO:0007165	signal transduction	LOC553366 protein (Fragment). [Source:Uniprot/SPTREMBL;Acc:Q568F5]	ccr9
1	27231344	2	ENSDARG00000055186	27233533	ENSDART00000077511	GO:0007186	G-protein coupled receptor protein signaling pathway	LOC553366 protein (Fragment). [Source:Uniprot/SPTREMBL;Acc:Q568F5]	ccr9
1	27231344	2	ENSDARG00000055186	27233533	ENSDART00000077511	GO:0016020	membrane	LOC553366 protein (Fragment). [Source:Uniprot/SPTREMBL;Acc:Q568F5]	ccr9
1	27231344	2	ENSDARG00000055186	27233533	ENSDART00000077511	GO:0016021	integral to membrane	LOC553366 protein (Fragment). [Source:Uniprot/SPTREMBL;Acc:Q568F5]	ccr9
1	27231344	2	ENSDARG00000055186	27233533	ENSDART00000077511	GO:0016493	C-C chemokine receptor activity	LOC553366 protein (Fragment). [Source:Uniprot/SPTREMBL;Acc:Q568F5]	ccr9
1	27231344	2	ENSDARG00000055186	27233533	ENSDART00000077511	GO:0016494	C-X-C chemokine receptor activity	LOC553366 protein (Fragment). [Source:Uniprot/SPTREMBL;Acc:Q568F5]	ccr9
-1	27245212	2	ENSDARG00000008784	27260338	ENSDART00000019762	GO:0003674	molecular_function	hypothetical protein LOC393182 [Source:RefSeq_peptide;Acc:NP_956507]	zgc:56223
-1	27245212	2	ENSDARG00000008784	27260338	ENSDART00000019762	GO:0005575	cellular_component	hypothetical protein LOC393182 [Source:RefSeq_peptide;Acc:NP_956507]	zgc:56223
-1	27245212	2	ENSDARG00000008784	27260338	ENSDART00000019762	GO:0008150	biological_process	hypothetical protein LOC393182 [Source:RefSeq_peptide;Acc:NP_956507]	zgc:56223
-1	27245212	2	ENSDARG00000008784	27260338	ENSDART00000098834			hypothetical protein LOC393182 [Source:RefSeq_peptide;Acc:NP_956507]	zgc:56223
1	27263330	2	ENSDARG00000068366	27268805	ENSDART00000098832
1	27270079	2	ENSDARG00000055177	27273338	ENSDART00000077498			Uncharacterized protein C6orf145. [Source:Uniprot/SPTREMBL;Acc:Q5TGL8]	C6orf145 (2 of 2)
1	27277581	2	ENSDARG00000007553	27280774	ENSDART00000018501	GO:0001584	rhodopsin-like receptor activity	Melanopsin-like (Opsin-4-like) (Melanopsin). [Source:Uniprot/SWISSPROT;Acc:Q1JPS6]	opn4l
1	27277581	2	ENSDARG00000007553	27280774	ENSDART00000018501	GO:0004871	signal transducer activity	Melanopsin-like (Opsin-4-like) (Melanopsin). [Source:Uniprot/SWISSPROT;Acc:Q1JPS6]	opn4l
1	27277581	2	ENSDARG00000007553	27280774	ENSDART00000018501	GO:0004872	receptor activity	Melanopsin-like (Opsin-4-like) (Melanopsin). [Source:Uniprot/SWISSPROT;Acc:Q1JPS6]	opn4l
1	27277581	2	ENSDARG00000007553	27280774	ENSDART00000018501	GO:0005579	membrane attack complex	Melanopsin-like (Opsin-4-like) (Melanopsin). [Source:Uniprot/SWISSPROT;Acc:Q1JPS6]	opn4l
1	27277581	2	ENSDARG00000007553	27280774	ENSDART00000018501	GO:0007165	signal transduction	Melanopsin-like (Opsin-4-like) (Melanopsin). [Source:Uniprot/SWISSPROT;Acc:Q1JPS6]	opn4l
1	27277581	2	ENSDARG00000007553	27280774	ENSDART00000018501	GO:0007186	G-protein coupled receptor protein signaling pathway	Melanopsin-like (Opsin-4-like) (Melanopsin). [Source:Uniprot/SWISSPROT;Acc:Q1JPS6]	opn4l
1	27277581	2	ENSDARG00000007553	27280774	ENSDART00000018501	GO:0007601	visual perception	Melanopsin-like (Opsin-4-like) (Melanopsin). [Source:Uniprot/SWISSPROT;Acc:Q1JPS6]	opn4l
1	27277581	2	ENSDARG00000007553	27280774	ENSDART00000018501	GO:0016020	membrane	Melanopsin-like (Opsin-4-like) (Melanopsin). [Source:Uniprot/SWISSPROT;Acc:Q1JPS6]	opn4l
1	27277581	2	ENSDARG00000007553	27280774	ENSDART00000018501	GO:0016021	integral to membrane	Melanopsin-like (Opsin-4-like) (Melanopsin). [Source:Uniprot/SWISSPROT;Acc:Q1JPS6]	opn4l
1	27277581	2	ENSDARG00000007553	27280774	ENSDART00000018501	GO:0018298	protein-chromophore linkage	Melanopsin-like (Opsin-4-like) (Melanopsin). [Source:Uniprot/SWISSPROT;Acc:Q1JPS6]	opn4l
1	27281088	2	ENSDARG00000038789	27285069	ENSDART00000056649	GO:0003674	molecular_function	Transmembrane protein 53. [Source:Uniprot/SWISSPROT;Acc:Q6DHN0]	zgc:92204
1	27281088	2	ENSDARG00000038789	27285069	ENSDART00000056649	GO:0005575	cellular_component	Transmembrane protein 53. [Source:Uniprot/SWISSPROT;Acc:Q6DHN0]	zgc:92204
1	27281088	2	ENSDARG00000038789	27285069	ENSDART00000056649	GO:0008150	biological_process	Transmembrane protein 53. [Source:Uniprot/SWISSPROT;Acc:Q6DHN0]	zgc:92204
1	27624076	2	ENSDARG00000060929	27651193	ENSDART00000086340	GO:0003674	molecular_function	hypothetical protein LOC561654 [Source:RefSeq_peptide;Acc:NP_001070038]	zgc:153254
1	27624076	2	ENSDARG00000060929	27651193	ENSDART00000086340	GO:0005575	cellular_component	hypothetical protein LOC561654 [Source:RefSeq_peptide;Acc:NP_001070038]	zgc:153254
1	27624076	2	ENSDARG00000060929	27651193	ENSDART00000086340	GO:0008150	biological_process	hypothetical protein LOC561654 [Source:RefSeq_peptide;Acc:NP_001070038]	zgc:153254
1	27760970	2	ENSDARG00000038792	27763136	ENSDART00000056655	GO:0003676	nucleic acid binding	Kruppel-like factor 4 [Source:RefSeq_peptide;Acc:NP_571798]	klf4
1	27760970	2	ENSDARG00000038792	27763136	ENSDART00000056655	GO:0005622	intracellular	Kruppel-like factor 4 [Source:RefSeq_peptide;Acc:NP_571798]	klf4
1	27760970	2	ENSDARG00000038792	27763136	ENSDART00000056655	GO:0005634	nucleus	Kruppel-like factor 4 [Source:RefSeq_peptide;Acc:NP_571798]	klf4
1	27760970	2	ENSDARG00000038792	27763136	ENSDART00000056655	GO:0006829	zinc ion transport	Kruppel-like factor 4 [Source:RefSeq_peptide;Acc:NP_571798]	klf4
1	27760970	2	ENSDARG00000038792	27763136	ENSDART00000056655	GO:0008270	zinc ion binding	Kruppel-like factor 4 [Source:RefSeq_peptide;Acc:NP_571798]	klf4
1	27760970	2	ENSDARG00000038792	27763136	ENSDART00000056655	GO:0016563	transcriptional activator activity	Kruppel-like factor 4 [Source:RefSeq_peptide;Acc:NP_571798]	klf4
1	27760970	2	ENSDARG00000038792	27763136	ENSDART00000056655	GO:0030218	erythrocyte differentiation	Kruppel-like factor 4 [Source:RefSeq_peptide;Acc:NP_571798]	klf4
1	27760970	2	ENSDARG00000038792	27763136	ENSDART00000056655	GO:0035188	hatching	Kruppel-like factor 4 [Source:RefSeq_peptide;Acc:NP_571798]	klf4
1	27760970	2	ENSDARG00000038792	27763136	ENSDART00000056655	GO:0045893	positive regulation of transcription, DNA-dependent	Kruppel-like factor 4 [Source:RefSeq_peptide;Acc:NP_571798]	klf4
1	27760970	2	ENSDARG00000038792	27763136	ENSDART00000056655	GO:0046872	metal ion binding	Kruppel-like factor 4 [Source:RefSeq_peptide;Acc:NP_571798]	klf4
1	27760970	2	ENSDARG00000038792	27763136	ENSDART00000056655	GO:0048785	hatching gland development	Kruppel-like factor 4 [Source:RefSeq_peptide;Acc:NP_571798]	klf4
1	27814460	2	ENSDARG00000018534	27849499	ENSDART00000077462	GO:0005283	sodium:amino acid symporter activity	solute carrier family 6 (neurotransmitter transporter, glycine), member 9 [Source:RefSeq_peptide;Acc:NP_001025244]	slc6a9
1	27814460	2	ENSDARG00000018534	27849499	ENSDART00000077462	GO:0005328	neurotransmitter:sodium symporter activity	solute carrier family 6 (neurotransmitter transporter, glycine), member 9 [Source:RefSeq_peptide;Acc:NP_001025244]	slc6a9
1	27814460	2	ENSDARG00000018534	27849499	ENSDART00000077462	GO:0005887	integral to plasma membrane	solute carrier family 6 (neurotransmitter transporter, glycine), member 9 [Source:RefSeq_peptide;Acc:NP_001025244]	slc6a9
1	27814460	2	ENSDARG00000018534	27849499	ENSDART00000077462	GO:0006836	neurotransmitter transport	solute carrier family 6 (neurotransmitter transporter, glycine), member 9 [Source:RefSeq_peptide;Acc:NP_001025244]	slc6a9
1	27814460	2	ENSDARG00000018534	27849499	ENSDART00000077462	GO:0007626	locomotory behavior	solute carrier family 6 (neurotransmitter transporter, glycine), member 9 [Source:RefSeq_peptide;Acc:NP_001025244]	slc6a9
1	27814460	2	ENSDARG00000018534	27849499	ENSDART00000077462	GO:0015187	glycine transporter activity	solute carrier family 6 (neurotransmitter transporter, glycine), member 9 [Source:RefSeq_peptide;Acc:NP_001025244]	slc6a9
1	27814460	2	ENSDARG00000018534	27849499	ENSDART00000077462	GO:0015816	glycine transport	solute carrier family 6 (neurotransmitter transporter, glycine), member 9 [Source:RefSeq_peptide;Acc:NP_001025244]	slc6a9
1	27814460	2	ENSDARG00000018534	27849499	ENSDART00000077462	GO:0016020	membrane	solute carrier family 6 (neurotransmitter transporter, glycine), member 9 [Source:RefSeq_peptide;Acc:NP_001025244]	slc6a9
1	27814460	2	ENSDARG00000018534	27849499	ENSDART00000050309			solute carrier family 6 (neurotransmitter transporter, glycine), member 9 [Source:RefSeq_peptide;Acc:NP_001025244]	slc6a9
1	27814460	2	ENSDARG00000018534	27849499	ENSDART00000098819			solute carrier family 6 (neurotransmitter transporter, glycine), member 9 [Source:RefSeq_peptide;Acc:NP_001025244]	slc6a9
1	27814460	2	ENSDARG00000018534	27849499	ENSDART00000098818			solute carrier family 6 (neurotransmitter transporter, glycine), member 9 [Source:RefSeq_peptide;Acc:NP_001025244]	slc6a9
-1	27856856	2	ENSDARG00000038793	27889647	ENSDART00000056656	GO:0003674	molecular_function	coiled-coil domain containing 24 [Source:RefSeq_peptide;Acc:NP_001014330]	ccdc24
-1	27856856	2	ENSDARG00000038793	27889647	ENSDART00000056656	GO:0005575	cellular_component	coiled-coil domain containing 24 [Source:RefSeq_peptide;Acc:NP_001014330]	ccdc24
-1	27856856	2	ENSDARG00000038793	27889647	ENSDART00000056656	GO:0008150	biological_process	coiled-coil domain containing 24 [Source:RefSeq_peptide;Acc:NP_001014330]	ccdc24
1	27891758	2	ENSDARG00000038794	27900745	ENSDART00000056657	GO:0005575	cellular_component	hypothetical protein LOC541359 [Source:RefSeq_peptide;Acc:NP_001013504]	zgc:113531
-1	28115612	2	ENSDARG00000031681	28121650	ENSDART00000045011	GO:0015986	ATP synthesis coupled proton transport	ATPase, H+ transporting, V0 subunit B [Source:RefSeq_peptide;Acc:NP_955855]	atp6v0b
-1	28115612	2	ENSDARG00000031681	28121650	ENSDART00000045011	GO:0016020	membrane	ATPase, H+ transporting, V0 subunit B [Source:RefSeq_peptide;Acc:NP_955855]	atp6v0b
-1	28115612	2	ENSDARG00000031681	28121650	ENSDART00000045011	GO:0016021	integral to membrane	ATPase, H+ transporting, V0 subunit B [Source:RefSeq_peptide;Acc:NP_955855]	atp6v0b
-1	28115612	2	ENSDARG00000031681	28121650	ENSDART00000045011	GO:0016469	proton-transporting two-sector ATPase complex	ATPase, H+ transporting, V0 subunit B [Source:RefSeq_peptide;Acc:NP_955855]	atp6v0b
-1	28115612	2	ENSDARG00000031681	28121650	ENSDART00000045011	GO:0046933	hydrogen ion transporting ATP synthase activity, rotational mechanism	ATPase, H+ transporting, V0 subunit B [Source:RefSeq_peptide;Acc:NP_955855]	atp6v0b
-1	28115612	2	ENSDARG00000031681	28121650	ENSDART00000045011	GO:0046961	hydrogen ion transporting ATPase activity, rotational mechanism	ATPase, H+ transporting, V0 subunit B [Source:RefSeq_peptide;Acc:NP_955855]	atp6v0b
1	28157066	2	ENSDARG00000017577	28164661	ENSDART00000058475
1	28157066	2	ENSDARG00000017577	28164661	ENSDART00000058476
1	28157066	2	ENSDARG00000017577	28164661	ENSDART00000025808
1	28157066	2	ENSDARG00000017577	28164661	ENSDART00000058474
1	28185564	2	ENSDARG00000038988	28192019	ENSDART00000077349
1	28230766	2	ENSDARG00000002728	28255497	ENSDART00000008492				LOC561898
1	28230766	2	ENSDARG00000002728	28255497	ENSDART00000041353				LOC561898
1	28230766	2	ENSDARG00000002728	28255497	ENSDART00000077325				LOC561898
1	28334883	2	ENSDARG00000048543	28334960	ENSDART00000070252			dre-mir-23a-3 [Source:miRBase;Acc:MI0001916]	dre-mir-23a-3
1	28336773	2	ENSDARG00000048630	28336903	ENSDART00000070339			dre-mir-27a [Source:miRBase;Acc:MI0001928]	dre-mir-27a
1	28340205	2	ENSDARG00000063863	28340302	ENSDART00000093564
-1	28404681	2	ENSDARG00000055026	28427712	ENSDART00000077304	GO:0004872	receptor activity	Protein patched homolog 1 (Patched 1) (PTC1). [Source:Uniprot/SWISSPROT;Acc:Q98864]	ptc1
-1	28404681	2	ENSDARG00000055026	28427712	ENSDART00000077304	GO:0005579	membrane attack complex	Protein patched homolog 1 (Patched 1) (PTC1). [Source:Uniprot/SWISSPROT;Acc:Q98864]	ptc1
-1	28404681	2	ENSDARG00000055026	28427712	ENSDART00000077304	GO:0008158	hedgehog receptor activity	Protein patched homolog 1 (Patched 1) (PTC1). [Source:Uniprot/SWISSPROT;Acc:Q98864]	ptc1
-1	28404681	2	ENSDARG00000055026	28427712	ENSDART00000077304	GO:0016020	membrane	Protein patched homolog 1 (Patched 1) (PTC1). [Source:Uniprot/SWISSPROT;Acc:Q98864]	ptc1
-1	28404681	2	ENSDARG00000055026	28427712	ENSDART00000077304	GO:0016021	integral to membrane	Protein patched homolog 1 (Patched 1) (PTC1). [Source:Uniprot/SWISSPROT;Acc:Q98864]	ptc1
-1	28404681	2	ENSDARG00000055026	28427712	ENSDART00000077304	GO:0048635	negative regulation of muscle development	Protein patched homolog 1 (Patched 1) (PTC1). [Source:Uniprot/SWISSPROT;Acc:Q98864]	ptc1
-1	28443401	2	ENSDARG00000018106	28506466	ENSDART00000020786	GO:0005575	cellular_component	eukaryotic translation initiation factor 2B, subunit 3 gamma [Source:RefSeq_peptide;Acc:NP_957368]	eif2b3
-1	28443401	2	ENSDARG00000018106	28506466	ENSDART00000020786	GO:0009058	biosynthetic process	eukaryotic translation initiation factor 2B, subunit 3 gamma [Source:RefSeq_peptide;Acc:NP_957368]	eif2b3
-1	28443401	2	ENSDARG00000018106	28506466	ENSDART00000020786	GO:0016779	nucleotidyltransferase activity	eukaryotic translation initiation factor 2B, subunit 3 gamma [Source:RefSeq_peptide;Acc:NP_957368]	eif2b3
1	28546565	2	ENSDARG00000038801	28560221	ENSDART00000056666	GO:0005515	protein binding	kelch-like 20 [Source:RefSeq_peptide;Acc:NP_998166]	klhl20
1	28546565	2	ENSDARG00000038801	28560221	ENSDART00000056666	GO:0005575	cellular_component	kelch-like 20 [Source:RefSeq_peptide;Acc:NP_998166]	klhl20
1	28546565	2	ENSDARG00000038801	28560221	ENSDART00000056666	GO:0008150	biological_process	kelch-like 20 [Source:RefSeq_peptide;Acc:NP_998166]	klhl20
-1	28563673	2	ENSDARG00000038802	28572550	ENSDART00000056667	GO:0000775	chromosome, pericentric region	Centromere protein L (CENP-L). [Source:Uniprot/SWISSPROT;Acc:Q6DRD4]	dj383j4.3l
-1	28563673	2	ENSDARG00000038802	28572550	ENSDART00000098773			Centromere protein L (CENP-L). [Source:Uniprot/SWISSPROT;Acc:Q6DRD4]	dj383j4.3l
1	28573413	2	ENSDARG00000060861	28607469	ENSDART00000086197				LOC571144
-1	28652924	2	ENSDARG00000068325	28653679	ENSDART00000056670
-1	28917306	2	ENSDARG00000014302	28918045	ENSDART00000056671
1	29007910	2	ENSDARG00000068323	29382983	ENSDART00000098764	GO:0003674	molecular_function	hypothetical protein LOC541436 [Source:RefSeq_peptide;Acc:NP_001013579]	zgc:113405
1	29007910	2	ENSDARG00000068323	29382983	ENSDART00000098764	GO:0005575	cellular_component	hypothetical protein LOC541436 [Source:RefSeq_peptide;Acc:NP_001013579]	zgc:113405
1	29007910	2	ENSDARG00000068323	29382983	ENSDART00000098764	GO:0008150	biological_process	hypothetical protein LOC541436 [Source:RefSeq_peptide;Acc:NP_001013579]	zgc:113405
1	29007910	2	ENSDARG00000068323	29382983	ENSDART00000076979			hypothetical protein LOC541436 [Source:RefSeq_peptide;Acc:NP_001013579]	zgc:113405
1	29007910	2	ENSDARG00000068323	29382983	ENSDART00000077216			hypothetical protein LOC541436 [Source:RefSeq_peptide;Acc:NP_001013579]	zgc:113405
1	29007910	2	ENSDARG00000068323	29382983	ENSDART00000098757	GO:0005575	cellular_component	hypothetical protein LOC541436 [Source:RefSeq_peptide;Acc:NP_001013579]	zgc:113405
1	29682477	2	ENSDARG00000020771	29915778	ENSDART00000015827	GO:0005102	receptor binding	tenascin R (restrictin, janusin) [Source:RefSeq_peptide;Acc:NP_919364]	tnr
1	29682477	2	ENSDARG00000020771	29915778	ENSDART00000015827	GO:0007165	signal transduction	tenascin R (restrictin, janusin) [Source:RefSeq_peptide;Acc:NP_919364]	tnr
1	29682477	2	ENSDARG00000020771	29915778	ENSDART00000015827	GO:0007411	axon guidance	tenascin R (restrictin, janusin) [Source:RefSeq_peptide;Acc:NP_919364]	tnr
-1	29951003	2	ENSDARG00000024829	30008570	ENSDART00000077178	GO:0005102	receptor binding	Tenascin-W precursor. [Source:Uniprot/SPTREMBL;Acc:O57587]	tnw
-1	29951003	2	ENSDARG00000024829	30008570	ENSDART00000077178	GO:0005786	signal recognition particle, endoplasmic reticulum targeting	Tenascin-W precursor. [Source:Uniprot/SPTREMBL;Acc:O57587]	tnw
-1	29951003	2	ENSDARG00000024829	30008570	ENSDART00000077178	GO:0007165	signal transduction	Tenascin-W precursor. [Source:Uniprot/SPTREMBL;Acc:O57587]	tnw
-1	29951003	2	ENSDARG00000024829	30008570	ENSDART00000077178	GO:0009968	negative regulation of signal transduction	Tenascin-W precursor. [Source:Uniprot/SPTREMBL;Acc:O57587]	tnw
-1	29951003	2	ENSDARG00000024829	30008570	ENSDART00000029006			Tenascin-W precursor. [Source:Uniprot/SPTREMBL;Acc:O57587]	tnw
-1	29951003	2	ENSDARG00000024829	30008570	ENSDART00000098741	GO:0005102	receptor binding	Tenascin-W precursor. [Source:Uniprot/SPTREMBL;Acc:O57587]	tnw
-1	29951003	2	ENSDARG00000024829	30008570	ENSDART00000098741	GO:0005786	signal recognition particle, endoplasmic reticulum targeting	Tenascin-W precursor. [Source:Uniprot/SPTREMBL;Acc:O57587]	tnw
-1	29951003	2	ENSDARG00000024829	30008570	ENSDART00000098741	GO:0007165	signal transduction	Tenascin-W precursor. [Source:Uniprot/SPTREMBL;Acc:O57587]	tnw
-1	29951003	2	ENSDARG00000024829	30008570	ENSDART00000098741	GO:0009968	negative regulation of signal transduction	Tenascin-W precursor. [Source:Uniprot/SPTREMBL;Acc:O57587]	tnw
-1	29951003	2	ENSDARG00000024829	30008570	ENSDART00000098740	GO:0005102	receptor binding	Tenascin-W precursor. [Source:Uniprot/SPTREMBL;Acc:O57587]	tnw
-1	29951003	2	ENSDARG00000024829	30008570	ENSDART00000098740	GO:0005786	signal recognition particle, endoplasmic reticulum targeting	Tenascin-W precursor. [Source:Uniprot/SPTREMBL;Acc:O57587]	tnw
-1	29951003	2	ENSDARG00000024829	30008570	ENSDART00000098740	GO:0007165	signal transduction	Tenascin-W precursor. [Source:Uniprot/SPTREMBL;Acc:O57587]	tnw
-1	29951003	2	ENSDARG00000024829	30008570	ENSDART00000098740	GO:0009968	negative regulation of signal transduction	Tenascin-W precursor. [Source:Uniprot/SPTREMBL;Acc:O57587]	tnw
-1	29951003	2	ENSDARG00000024829	30008570	ENSDART00000098739			Tenascin-W precursor. [Source:Uniprot/SPTREMBL;Acc:O57587]	tnw
-1	29951003	2	ENSDARG00000024829	30008570	ENSDART00000098738			Tenascin-W precursor. [Source:Uniprot/SPTREMBL;Acc:O57587]	tnw
1	30033037	2	ENSDARG00000068305	30035779	ENSDART00000098736	GO:0003735	structural constituent of ribosome	hypothetical protein LOC751639 [Source:RefSeq_peptide;Acc:NP_001038823]	zgc:153664
1	30033037	2	ENSDARG00000068305	30035779	ENSDART00000098736	GO:0005622	intracellular	hypothetical protein LOC751639 [Source:RefSeq_peptide;Acc:NP_001038823]	zgc:153664
1	30033037	2	ENSDARG00000068305	30035779	ENSDART00000098736	GO:0005840	ribosome	hypothetical protein LOC751639 [Source:RefSeq_peptide;Acc:NP_001038823]	zgc:153664
1	30033037	2	ENSDARG00000068305	30035779	ENSDART00000098736	GO:0006412	translation	hypothetical protein LOC751639 [Source:RefSeq_peptide;Acc:NP_001038823]	zgc:153664
1	30033892	2	ENSDARG00000014731	30042702	ENSDART00000098734			calcyclin binding protein [Source:RefSeq_peptide;Acc:NP_998052]	cacybp
1	30033892	2	ENSDARG00000014731	30042702	ENSDART00000025879			calcyclin binding protein [Source:RefSeq_peptide;Acc:NP_998052]	cacybp
1	30045249	2	ENSDARG00000038754	30053388	ENSDART00000056598	GO:0000166	nucleotide binding	polo-like kinase 3 [Source:RefSeq_peptide;Acc:NP_958465]	plk3
1	30045249	2	ENSDARG00000038754	30053388	ENSDART00000056598	GO:0004672	protein kinase activity	polo-like kinase 3 [Source:RefSeq_peptide;Acc:NP_958465]	plk3
1	30045249	2	ENSDARG00000038754	30053388	ENSDART00000056598	GO:0004674	protein serine/threonine kinase activity	polo-like kinase 3 [Source:RefSeq_peptide;Acc:NP_958465]	plk3
1	30045249	2	ENSDARG00000038754	30053388	ENSDART00000056598	GO:0005515	protein binding	polo-like kinase 3 [Source:RefSeq_peptide;Acc:NP_958465]	plk3
1	30045249	2	ENSDARG00000038754	30053388	ENSDART00000056598	GO:0005524	ATP binding	polo-like kinase 3 [Source:RefSeq_peptide;Acc:NP_958465]	plk3
1	30045249	2	ENSDARG00000038754	30053388	ENSDART00000056598	GO:0006468	protein amino acid phosphorylation	polo-like kinase 3 [Source:RefSeq_peptide;Acc:NP_958465]	plk3
1	30045249	2	ENSDARG00000038754	30053388	ENSDART00000056598	GO:0016301	kinase activity	polo-like kinase 3 [Source:RefSeq_peptide;Acc:NP_958465]	plk3
1	30045249	2	ENSDARG00000038754	30053388	ENSDART00000056598	GO:0016740	transferase activity	polo-like kinase 3 [Source:RefSeq_peptide;Acc:NP_958465]	plk3
-1	30056990	2	ENSDARG00000054882	30057682	ENSDART00000077160				LOC793976
1	30169545	2	ENSDARG00000011326	30173301	ENSDART00000002094	GO:0003674	molecular_function	hypothetical protein LOC553808 [Source:RefSeq_peptide;Acc:NP_001018606]	zgc:112418
1	30169545	2	ENSDARG00000011326	30173301	ENSDART00000002094	GO:0005575	cellular_component	hypothetical protein LOC553808 [Source:RefSeq_peptide;Acc:NP_001018606]	zgc:112418
1	30169545	2	ENSDARG00000011326	30173301	ENSDART00000002094	GO:0008150	biological_process	hypothetical protein LOC553808 [Source:RefSeq_peptide;Acc:NP_001018606]	zgc:112418
1	30288010	2	ENSDARG00000036257	30293144	ENSDART00000052666			Hypothetical protein (Fragment). [Source:Uniprot/SPTREMBL;Acc:A4FVJ8]	A4FVJ8_DANRE
1	30322086	2	ENSDARG00000036279	30420581	ENSDART00000004277	GO:0005578	proteinaceous extracellular matrix	laminin, gamma 1 [Source:RefSeq_peptide;Acc:NP_775384]	lamc1
1	30322086	2	ENSDARG00000036279	30420581	ENSDART00000004277	GO:0007155	cell adhesion	laminin, gamma 1 [Source:RefSeq_peptide;Acc:NP_775384]	lamc1
1	30322086	2	ENSDARG00000036279	30420581	ENSDART00000004277	GO:0031012	extracellular matrix	laminin, gamma 1 [Source:RefSeq_peptide;Acc:NP_775384]	lamc1
1	30458739	2	ENSDARG00000068288	30462732	ENSDART00000098706			hypothetical protein LOC567928 [Source:RefSeq_peptide;Acc:NP_001038611]	NP_001038611.1
-1	30467788	2	ENSDARG00000004580	30482267	ENSDART00000003550	GO:0009058	biosynthetic process	nicotinamide nucleotide adenylyltransferase 2 [Source:RefSeq_peptide;Acc:NP_956298]	nmnat2
-1	30467788	2	ENSDARG00000004580	30482267	ENSDART00000003550	GO:0009435	NAD biosynthetic process	nicotinamide nucleotide adenylyltransferase 2 [Source:RefSeq_peptide;Acc:NP_956298]	nmnat2
-1	30467788	2	ENSDARG00000004580	30482267	ENSDART00000003550	GO:0016740	transferase activity	nicotinamide nucleotide adenylyltransferase 2 [Source:RefSeq_peptide;Acc:NP_956298]	nmnat2
-1	30467788	2	ENSDARG00000004580	30482267	ENSDART00000003550	GO:0016779	nucleotidyltransferase activity	nicotinamide nucleotide adenylyltransferase 2 [Source:RefSeq_peptide;Acc:NP_956298]	nmnat2
1	30487753	2	ENSDARG00000060767	30517445	ENSDART00000085976	GO:0005488	binding	SMG-7 homolog [Source:RefSeq_peptide;Acc:NP_001038548]	smg7
1	30487753	2	ENSDARG00000060767	30517445	ENSDART00000085985			SMG-7 homolog [Source:RefSeq_peptide;Acc:NP_001038548]	smg7
-1	30695162	2	ENSDARG00000068281	30695591	ENSDART00000098693
-1	30774291	2	ENSDARG00000040683	30781941	ENSDART00000059592			Meprin A subunit beta precursor (EC 3.4.24.18) (Endopeptidase-2) (N- benzoyl-L-tyrosyl-P-amino-benzoic acid hydrolase subunit beta) (PABA peptide hydrolase) (PPH beta). [Source:Uniprot/SWISSPROT;Acc:Q16820]	MEP1B (3 of 3)
-1	30774291	2	ENSDARG00000040683	30781941	ENSDART00000082091			Meprin A subunit beta precursor (EC 3.4.24.18) (Endopeptidase-2) (N- benzoyl-L-tyrosyl-P-amino-benzoic acid hydrolase subunit beta) (PABA peptide hydrolase) (PPH beta). [Source:Uniprot/SWISSPROT;Acc:Q16820]	MEP1B (3 of 3)
1	30796920	2	ENSDARG00000059069	30819708	ENSDART00000089394
1	30796920	2	ENSDARG00000059069	30819708	ENSDART00000098685
1	30796920	2	ENSDARG00000059069	30819708	ENSDART00000082086
1	30796920	2	ENSDARG00000059069	30819708	ENSDART00000082051
1	30796920	2	ENSDARG00000059069	30819708	ENSDART00000082054
1	30796920	2	ENSDARG00000059069	30819708	ENSDART00000082078
1	30796920	2	ENSDARG00000059069	30819708	ENSDART00000082041
1	30796920	2	ENSDARG00000059069	30819708	ENSDART00000082083
1	30796920	2	ENSDARG00000059069	30819708	ENSDART00000082069
1	30796920	2	ENSDARG00000059069	30819708	ENSDART00000082057
1	30948150	2	ENSDARG00000054754	31172446	ENSDART00000077010	GO:0005579	membrane attack complex	Heparan-sulfate 6-O-sulfotransferase 1-A (EC 2.8.2.-) (HS 6-OST-1A) (HS6ST-1). [Source:Uniprot/SWISSPROT;Acc:Q56UJ5]	hs6st1a
1	30948150	2	ENSDARG00000054754	31172446	ENSDART00000077010	GO:0016020	membrane	Heparan-sulfate 6-O-sulfotransferase 1-A (EC 2.8.2.-) (HS 6-OST-1A) (HS6ST-1). [Source:Uniprot/SWISSPROT;Acc:Q56UJ5]	hs6st1a
1	30948150	2	ENSDARG00000054754	31172446	ENSDART00000077010	GO:0016021	integral to membrane	Heparan-sulfate 6-O-sulfotransferase 1-A (EC 2.8.2.-) (HS 6-OST-1A) (HS6ST-1). [Source:Uniprot/SWISSPROT;Acc:Q56UJ5]	hs6st1a
1	30948150	2	ENSDARG00000054754	31172446	ENSDART00000077010	GO:0016740	transferase activity	Heparan-sulfate 6-O-sulfotransferase 1-A (EC 2.8.2.-) (HS 6-OST-1A) (HS6ST-1). [Source:Uniprot/SWISSPROT;Acc:Q56UJ5]	hs6st1a
1	30948150	2	ENSDARG00000054754	31172446	ENSDART00000077010	GO:0017095	heparan sulfate 6-O-sulfotransferase activity	Heparan-sulfate 6-O-sulfotransferase 1-A (EC 2.8.2.-) (HS 6-OST-1A) (HS6ST-1). [Source:Uniprot/SWISSPROT;Acc:Q56UJ5]	hs6st1a
1	31223090	2	ENSDARG00000038734	31263666	ENSDART00000056567				LOC556072
1	31328011	2	ENSDARG00000054837	31333120	ENSDART00000077108	GO:0005525	GTP binding	hypothetical protein LOC664693 [Source:RefSeq_peptide;Acc:NP_001034922]	zgc:136870
1	31328011	2	ENSDARG00000054837	31333120	ENSDART00000077108	GO:0005575	cellular_component	hypothetical protein LOC664693 [Source:RefSeq_peptide;Acc:NP_001034922]	zgc:136870
1	31328011	2	ENSDARG00000054837	31333120	ENSDART00000077108	GO:0008150	biological_process	hypothetical protein LOC664693 [Source:RefSeq_peptide;Acc:NP_001034922]	zgc:136870
1	31328011	2	ENSDARG00000054837	31333120	ENSDART00000098679			hypothetical protein LOC664693 [Source:RefSeq_peptide;Acc:NP_001034922]	zgc:136870
1	31356308	2	ENSDARG00000042716	31360211	ENSDART00000062688			transmembrane protein 68 (tmem68), mRNA [Source:RefSeq_dna;Acc:NM_200492]	tmem68
-1	31370494	2	ENSDARG00000019080	31371826	ENSDART00000023755			XK-related protein 4 [Source:RefSeq_peptide;Acc:NP_001012258]	id:ibd5007
1	31452216	2	ENSDARG00000038747	31457456	ENSDART00000056555				LOC555266
1	31452216	2	ENSDARG00000038747	31457456	ENSDART00000056588				LOC555266
1	31452216	2	ENSDARG00000038747	31457456	ENSDART00000056587				LOC555266
1	31452216	2	ENSDARG00000038747	31457456	ENSDART00000098674				LOC555266
1	31452216	2	ENSDARG00000038747	31457456	ENSDART00000076955				LOC555266
1	31452216	2	ENSDARG00000038747	31457456	ENSDART00000098672				LOC555266
-1	31705410	2	ENSDARG00000026972	31707623	ENSDART00000056580
-1	31717876	2	ENSDARG00000038743	31735595	ENSDART00000044331	GO:0006886	intracellular protein transport	coatomer protein complex, subunit beta 2 [Source:RefSeq_peptide;Acc:NP_001001940]	copb2
-1	31717876	2	ENSDARG00000038743	31735595	ENSDART00000044331	GO:0008565	protein transporter activity	coatomer protein complex, subunit beta 2 [Source:RefSeq_peptide;Acc:NP_001001940]	copb2
-1	31717876	2	ENSDARG00000038743	31735595	ENSDART00000044331	GO:0030903	notochord development	coatomer protein complex, subunit beta 2 [Source:RefSeq_peptide;Acc:NP_001001940]	copb2
-1	31737088	2	ENSDARG00000054660	31738353	ENSDART00000048838	GO:0005488	binding	retinol binding protein 2b, cellular [Source:RefSeq_peptide;Acc:NP_001002307]	rbp2b
-1	31737088	2	ENSDARG00000054660	31738353	ENSDART00000048838	GO:0006810	transport	retinol binding protein 2b, cellular [Source:RefSeq_peptide;Acc:NP_001002307]	rbp2b
-1	31737088	2	ENSDARG00000054660	31738353	ENSDART00000048838	GO:0008289	lipid binding	retinol binding protein 2b, cellular [Source:RefSeq_peptide;Acc:NP_001002307]	rbp2b
1	31741828	2	ENSDARG00000038742	31748561	ENSDART00000056577				LOC100001180
-1	31748850	2	ENSDARG00000018077	31757125	ENSDART00000025828	GO:0005488	binding	retinol binding protein 1b, cellular [Source:RefSeq_peptide;Acc:NP_998060]	rbp1b
-1	31748850	2	ENSDARG00000018077	31757125	ENSDART00000025828	GO:0005575	cellular_component	retinol binding protein 1b, cellular [Source:RefSeq_peptide;Acc:NP_998060]	rbp1b
-1	31748850	2	ENSDARG00000018077	31757125	ENSDART00000025828	GO:0006810	transport	retinol binding protein 1b, cellular [Source:RefSeq_peptide;Acc:NP_998060]	rbp1b
-1	31748850	2	ENSDARG00000018077	31757125	ENSDART00000025828	GO:0008289	lipid binding	retinol binding protein 1b, cellular [Source:RefSeq_peptide;Acc:NP_998060]	rbp1b
1	32108792	2	ENSDARG00000060637	32270653	ENSDART00000085675				LOC555999
1	32340434	2	ENSDARG00000030273	32345219	ENSDART00000041505				LOC100000477
1	32340434	2	ENSDARG00000030273	32345219	ENSDART00000098653				LOC100000477
-1	32370833	2	ENSDARG00000016084	32371537	ENSDART00000021510			Hypothetical protein (Fragment). [Source:Uniprot/SPTREMBL;Acc:A4QN58]	A4QN58_DANRE
-1	32456037	2	ENSDARG00000038731	32480453	ENSDART00000007333	GO:0005215	transporter activity	Solute carrier family 25 member 36. [Source:Uniprot/SWISSPROT;Acc:Q6DG32]	zgc:92447
-1	32456037	2	ENSDARG00000038731	32480453	ENSDART00000007333	GO:0005488	binding	Solute carrier family 25 member 36. [Source:Uniprot/SWISSPROT;Acc:Q6DG32]	zgc:92447
-1	32456037	2	ENSDARG00000038731	32480453	ENSDART00000007333	GO:0005739	mitochondrion	Solute carrier family 25 member 36. [Source:Uniprot/SWISSPROT;Acc:Q6DG32]	zgc:92447
-1	32456037	2	ENSDARG00000038731	32480453	ENSDART00000007333	GO:0005743	mitochondrial inner membrane	Solute carrier family 25 member 36. [Source:Uniprot/SWISSPROT;Acc:Q6DG32]	zgc:92447
-1	32456037	2	ENSDARG00000038731	32480453	ENSDART00000007333	GO:0006810	transport	Solute carrier family 25 member 36. [Source:Uniprot/SWISSPROT;Acc:Q6DG32]	zgc:92447
-1	32456037	2	ENSDARG00000038731	32480453	ENSDART00000007333	GO:0006839	mitochondrial transport	Solute carrier family 25 member 36. [Source:Uniprot/SWISSPROT;Acc:Q6DG32]	zgc:92447
-1	32456037	2	ENSDARG00000038731	32480453	ENSDART00000007333	GO:0016020	membrane	Solute carrier family 25 member 36. [Source:Uniprot/SWISSPROT;Acc:Q6DG32]	zgc:92447
-1	32456037	2	ENSDARG00000038731	32480453	ENSDART00000007333	GO:0016021	integral to membrane	Solute carrier family 25 member 36. [Source:Uniprot/SWISSPROT;Acc:Q6DG32]	zgc:92447
-1	32777419	2	ENSDARG00000060760	32845469	ENSDART00000085966			Ephrin type-A receptor 4a (EC 2.7.10.1) (Tyrosine-protein kinase receptor ZEK2) (EPH-like kinase 2) (Fragment). [Source:Uniprot/SWISSPROT;Acc:O13148]	epha4a
-1	32777419	2	ENSDARG00000060760	32845469	ENSDART00000085974			Ephrin type-A receptor 4a (EC 2.7.10.1) (Tyrosine-protein kinase receptor ZEK2) (EPH-like kinase 2) (Fragment). [Source:Uniprot/SWISSPROT;Acc:O13148]	epha4a
-1	32777419	2	ENSDARG00000060760	32845469	ENSDART00000085968			Ephrin type-A receptor 4a (EC 2.7.10.1) (Tyrosine-protein kinase receptor ZEK2) (EPH-like kinase 2) (Fragment). [Source:Uniprot/SWISSPROT;Acc:O13148]	epha4a
-1	32777419	2	ENSDARG00000060760	32845469	ENSDART00000098632	GO:0000166	nucleotide binding	Ephrin type-A receptor 4a (EC 2.7.10.1) (Tyrosine-protein kinase receptor ZEK2) (EPH-like kinase 2) (Fragment). [Source:Uniprot/SWISSPROT;Acc:O13148]	epha4a
-1	32777419	2	ENSDARG00000060760	32845469	ENSDART00000098632	GO:0004672	protein kinase activity	Ephrin type-A receptor 4a (EC 2.7.10.1) (Tyrosine-protein kinase receptor ZEK2) (EPH-like kinase 2) (Fragment). [Source:Uniprot/SWISSPROT;Acc:O13148]	epha4a
-1	32777419	2	ENSDARG00000060760	32845469	ENSDART00000098632	GO:0004713	protein-tyrosine kinase activity	Ephrin type-A receptor 4a (EC 2.7.10.1) (Tyrosine-protein kinase receptor ZEK2) (EPH-like kinase 2) (Fragment). [Source:Uniprot/SWISSPROT;Acc:O13148]	epha4a
-1	32777419	2	ENSDARG00000060760	32845469	ENSDART00000098632	GO:0004872	receptor activity	Ephrin type-A receptor 4a (EC 2.7.10.1) (Tyrosine-protein kinase receptor ZEK2) (EPH-like kinase 2) (Fragment). [Source:Uniprot/SWISSPROT;Acc:O13148]	epha4a
-1	32777419	2	ENSDARG00000060760	32845469	ENSDART00000098632	GO:0005003	ephrin receptor activity	Ephrin type-A receptor 4a (EC 2.7.10.1) (Tyrosine-protein kinase receptor ZEK2) (EPH-like kinase 2) (Fragment). [Source:Uniprot/SWISSPROT;Acc:O13148]	epha4a
-1	32777419	2	ENSDARG00000060760	32845469	ENSDART00000098632	GO:0005524	ATP binding	Ephrin type-A receptor 4a (EC 2.7.10.1) (Tyrosine-protein kinase receptor ZEK2) (EPH-like kinase 2) (Fragment). [Source:Uniprot/SWISSPROT;Acc:O13148]	epha4a
-1	32777419	2	ENSDARG00000060760	32845469	ENSDART00000098632	GO:0005579	membrane attack complex	Ephrin type-A receptor 4a (EC 2.7.10.1) (Tyrosine-protein kinase receptor ZEK2) (EPH-like kinase 2) (Fragment). [Source:Uniprot/SWISSPROT;Acc:O13148]	epha4a
-1	32777419	2	ENSDARG00000060760	32845469	ENSDART00000098632	GO:0006468	protein amino acid phosphorylation	Ephrin type-A receptor 4a (EC 2.7.10.1) (Tyrosine-protein kinase receptor ZEK2) (EPH-like kinase 2) (Fragment). [Source:Uniprot/SWISSPROT;Acc:O13148]	epha4a
-1	32777419	2	ENSDARG00000060760	32845469	ENSDART00000098632	GO:0007169	transmembrane receptor protein tyrosine kinase signaling pathway	Ephrin type-A receptor 4a (EC 2.7.10.1) (Tyrosine-protein kinase receptor ZEK2) (EPH-like kinase 2) (Fragment). [Source:Uniprot/SWISSPROT;Acc:O13148]	epha4a
-1	32777419	2	ENSDARG00000060760	32845469	ENSDART00000098632	GO:0009952	anterior/posterior pattern formation	Ephrin type-A receptor 4a (EC 2.7.10.1) (Tyrosine-protein kinase receptor ZEK2) (EPH-like kinase 2) (Fragment). [Source:Uniprot/SWISSPROT;Acc:O13148]	epha4a
-1	32777419	2	ENSDARG00000060760	32845469	ENSDART00000098632	GO:0009988	cell-cell recognition	Ephrin type-A receptor 4a (EC 2.7.10.1) (Tyrosine-protein kinase receptor ZEK2) (EPH-like kinase 2) (Fragment). [Source:Uniprot/SWISSPROT;Acc:O13148]	epha4a
-1	32777419	2	ENSDARG00000060760	32845469	ENSDART00000098632	GO:0016020	membrane	Ephrin type-A receptor 4a (EC 2.7.10.1) (Tyrosine-protein kinase receptor ZEK2) (EPH-like kinase 2) (Fragment). [Source:Uniprot/SWISSPROT;Acc:O13148]	epha4a
-1	32777419	2	ENSDARG00000060760	32845469	ENSDART00000098632	GO:0016021	integral to membrane	Ephrin type-A receptor 4a (EC 2.7.10.1) (Tyrosine-protein kinase receptor ZEK2) (EPH-like kinase 2) (Fragment). [Source:Uniprot/SWISSPROT;Acc:O13148]	epha4a
-1	32777419	2	ENSDARG00000060760	32845469	ENSDART00000098632	GO:0016301	kinase activity	Ephrin type-A receptor 4a (EC 2.7.10.1) (Tyrosine-protein kinase receptor ZEK2) (EPH-like kinase 2) (Fragment). [Source:Uniprot/SWISSPROT;Acc:O13148]	epha4a
-1	32777419	2	ENSDARG00000060760	32845469	ENSDART00000098632	GO:0016740	transferase activity	Ephrin type-A receptor 4a (EC 2.7.10.1) (Tyrosine-protein kinase receptor ZEK2) (EPH-like kinase 2) (Fragment). [Source:Uniprot/SWISSPROT;Acc:O13148]	epha4a
-1	32777419	2	ENSDARG00000060760	32845469	ENSDART00000098632	GO:0030900	forebrain development	Ephrin type-A receptor 4a (EC 2.7.10.1) (Tyrosine-protein kinase receptor ZEK2) (EPH-like kinase 2) (Fragment). [Source:Uniprot/SWISSPROT;Acc:O13148]	epha4a
-1	32777419	2	ENSDARG00000060760	32845469	ENSDART00000098631			Ephrin type-A receptor 4a (EC 2.7.10.1) (Tyrosine-protein kinase receptor ZEK2) (EPH-like kinase 2) (Fragment). [Source:Uniprot/SWISSPROT;Acc:O13148]	epha4a
1	32845680	2	ENSDARG00000054746	32899758	ENSDART00000003222			hypothetical protein LOC553288 [Source:RefSeq_peptide;Acc:NP_001071002]	zgc:152896
1	32845680	2	ENSDARG00000054746	32899758	ENSDART00000060256	GO:0003980	UDP-glucose:glycoprotein glucosyltransferase activity	hypothetical protein LOC553288 [Source:RefSeq_peptide;Acc:NP_001071002]	zgc:152896
1	32845680	2	ENSDARG00000054746	32899758	ENSDART00000060256	GO:0005575	cellular_component	hypothetical protein LOC553288 [Source:RefSeq_peptide;Acc:NP_001071002]	zgc:152896
1	32845680	2	ENSDARG00000054746	32899758	ENSDART00000060256	GO:0006486	protein amino acid glycosylation	hypothetical protein LOC553288 [Source:RefSeq_peptide;Acc:NP_001071002]	zgc:152896
-1	33218279	2	ENSDARG00000011600	33312180	ENSDART00000037292
-1	33218279	2	ENSDARG00000011600	33312180	ENSDART00000007709
-1	33461885	2	ENSDARG00000068255	33462364	ENSDART00000098615	GO:0003676	nucleic acid binding	nanos homolog [Source:RefSeq_peptide;Acc:NP_571953]	nanos
-1	33461885	2	ENSDARG00000068255	33462364	ENSDART00000098615	GO:0003723	RNA binding	nanos homolog [Source:RefSeq_peptide;Acc:NP_571953]	nanos
-1	33461885	2	ENSDARG00000068255	33462364	ENSDART00000098615	GO:0008270	zinc ion binding	nanos homolog [Source:RefSeq_peptide;Acc:NP_571953]	nanos
-1	33461885	2	ENSDARG00000068255	33462364	ENSDART00000098615	GO:0045167	asymmetric protein localization during cell fate commitment	nanos homolog [Source:RefSeq_peptide;Acc:NP_571953]	nanos
1	33510877	2	ENSDARG00000017984	33511923	ENSDART00000009839				LOC100003701
1	33635905	2	ENSDARG00000034092	33637331	ENSDART00000046961
1	33853567	2	ENSDARG00000041399	33855683	ENSDART00000060693				LOC100004737
-1	33908543	2	ENSDARG00000041394	33912669	ENSDART00000060688	GO:0005575	cellular_component	DnaJ (Hsp40) homolog, subfamily B, member 1 [Source:RefSeq_peptide;Acc:NP_956067]	zgc:55492
-1	33908543	2	ENSDARG00000041394	33912669	ENSDART00000060688	GO:0006457	protein folding	DnaJ (Hsp40) homolog, subfamily B, member 1 [Source:RefSeq_peptide;Acc:NP_956067]	zgc:55492
-1	33908543	2	ENSDARG00000041394	33912669	ENSDART00000060688	GO:0031072	heat shock protein binding	DnaJ (Hsp40) homolog, subfamily B, member 1 [Source:RefSeq_peptide;Acc:NP_956067]	zgc:55492
-1	33908543	2	ENSDARG00000041394	33912669	ENSDART00000060688	GO:0051082	unfolded protein binding	DnaJ (Hsp40) homolog, subfamily B, member 1 [Source:RefSeq_peptide;Acc:NP_956067]	zgc:55492
-1	34390943	2	ENSDARG00000038723	34416414	ENSDART00000056554	GO:0004175	endopeptidase activity	proteasome (prosome, macropain) subunit, beta type, 5 [Source:RefSeq_peptide;Acc:NP_571226]	psmb5
-1	34390943	2	ENSDARG00000038723	34416414	ENSDART00000056554	GO:0004298	threonine endopeptidase activity	proteasome (prosome, macropain) subunit, beta type, 5 [Source:RefSeq_peptide;Acc:NP_571226]	psmb5
-1	34390943	2	ENSDARG00000038723	34416414	ENSDART00000056554	GO:0004866	endopeptidase inhibitor activity	proteasome (prosome, macropain) subunit, beta type, 5 [Source:RefSeq_peptide;Acc:NP_571226]	psmb5
-1	34390943	2	ENSDARG00000038723	34416414	ENSDART00000056554	GO:0005829	cytosol	proteasome (prosome, macropain) subunit, beta type, 5 [Source:RefSeq_peptide;Acc:NP_571226]	psmb5
-1	34390943	2	ENSDARG00000038723	34416414	ENSDART00000056554	GO:0005839	proteasome core complex (sensu Eukaryota)	proteasome (prosome, macropain) subunit, beta type, 5 [Source:RefSeq_peptide;Acc:NP_571226]	psmb5
-1	34390943	2	ENSDARG00000038723	34416414	ENSDART00000056554	GO:0006511	ubiquitin-dependent protein catabolic process	proteasome (prosome, macropain) subunit, beta type, 5 [Source:RefSeq_peptide;Acc:NP_571226]	psmb5
-1	34390943	2	ENSDARG00000038723	34416414	ENSDART00000056554	GO:0008233	peptidase activity	proteasome (prosome, macropain) subunit, beta type, 5 [Source:RefSeq_peptide;Acc:NP_571226]	psmb5
-1	34390943	2	ENSDARG00000038723	34416414	ENSDART00000056554	GO:0016787	hydrolase activity	proteasome (prosome, macropain) subunit, beta type, 5 [Source:RefSeq_peptide;Acc:NP_571226]	psmb5
-1	34390943	2	ENSDARG00000038723	34416414	ENSDART00000056554	GO:0043234	protein complex	proteasome (prosome, macropain) subunit, beta type, 5 [Source:RefSeq_peptide;Acc:NP_571226]	psmb5
-1	34418032	2	ENSDARG00000041415	34419090	ENSDART00000060711				FLJ16369 (2 of 2)
1	34426671	2	ENSDARG00000054357	34447407	ENSDART00000076531	GO:0005737	cytoplasm	protein arginine methyltransferase 5 [Source:RefSeq_peptide;Acc:NP_001007184]	prmt5
1	34426671	2	ENSDARG00000054357	34447407	ENSDART00000076531	GO:0008168	methyltransferase activity	protein arginine methyltransferase 5 [Source:RefSeq_peptide;Acc:NP_001007184]	prmt5
1	34426671	2	ENSDARG00000054357	34447407	ENSDART00000076531	GO:0008757	S-adenosylmethionine-dependent methyltransferase activity	protein arginine methyltransferase 5 [Source:RefSeq_peptide;Acc:NP_001007184]	prmt5
1	34426671	2	ENSDARG00000054357	34447407	ENSDART00000076531	GO:0016740	transferase activity	protein arginine methyltransferase 5 [Source:RefSeq_peptide;Acc:NP_001007184]	prmt5
1	34452594	2	ENSDARG00000054343	34471478	ENSDART00000076523				LOC100007990
1	34480175	2	ENSDARG00000054337	34500113	ENSDART00000075787			hypothetical protein LOC100007877 (LOC100007877), mRNA [Source:RefSeq_dna;Acc:XR_029682]	XR_029682.1
1	34480175	2	ENSDARG00000054337	34500113	ENSDART00000076503			hypothetical protein LOC100007877 (LOC100007877), mRNA [Source:RefSeq_dna;Acc:XR_029682]	XR_029682.1
-1	34499939	2	ENSDARG00000054317	34501104	ENSDART00000076497	GO:0006464	protein modification process	neural precursor cell expressed, developmentally down-regulated 8, like [Source:RefSeq_peptide;Acc:NP_001002557]	nedd8l
1	34501668	2	ENSDARG00000054313	34504291	ENSDART00000061677			hypothetical protein LOC368668 [Source:RefSeq_peptide;Acc:NP_001007180]	si:ch211-14a17.6
1	34504941	2	ENSDARG00000038720	34507045	ENSDART00000044552			hypothetical protein LOC368669 [Source:RefSeq_peptide;Acc:NP_001007181]	si:ch211-14a17.7
-1	34513218	2	ENSDARG00000054304	34518338	ENSDART00000042100	GO:0003677	DNA binding	homeodomain leucine zipper [Source:RefSeq_peptide;Acc:NP_001007121]	homez
-1	34513218	2	ENSDARG00000054304	34518338	ENSDART00000042100	GO:0003700	transcription factor activity	homeodomain leucine zipper [Source:RefSeq_peptide;Acc:NP_001007121]	homez
-1	34513218	2	ENSDARG00000054304	34518338	ENSDART00000042100	GO:0005634	nucleus	homeodomain leucine zipper [Source:RefSeq_peptide;Acc:NP_001007121]	homez
-1	34513218	2	ENSDARG00000054304	34518338	ENSDART00000042100	GO:0006355	regulation of transcription, DNA-dependent	homeodomain leucine zipper [Source:RefSeq_peptide;Acc:NP_001007121]	homez
-1	34513218	2	ENSDARG00000054304	34518338	ENSDART00000042100	GO:0043565	sequence-specific DNA binding	homeodomain leucine zipper [Source:RefSeq_peptide;Acc:NP_001007121]	homez
-1	34513218	2	ENSDARG00000054304	34518338	ENSDART00000042100	GO:0045449	regulation of transcription	homeodomain leucine zipper [Source:RefSeq_peptide;Acc:NP_001007121]	homez
-1	34519941	2	ENSDARG00000054300	34527878	ENSDART00000076478	GO:0008152	metabolic process	dehydrogenase/reductase (SDR family) member 1 [Source:RefSeq_peptide;Acc:NP_001002205]	dhrs1
-1	34519941	2	ENSDARG00000054300	34527878	ENSDART00000076478	GO:0016491	oxidoreductase activity	dehydrogenase/reductase (SDR family) member 1 [Source:RefSeq_peptide;Acc:NP_001002205]	dhrs1
-1	34559684	2	ENSDARG00000054292	34563068	ENSDART00000076474			hypothetical protein LOC368892 [Source:RefSeq_peptide;Acc:NP_001007178]	si:ch211-14a17.11
1	34564218	2	ENSDARG00000029313	34574392	ENSDART00000040357			Hypothetical protein (Fragment). [Source:Uniprot/SPTREMBL;Acc:Q0V955]	acin1a
1	34564218	2	ENSDARG00000029313	34574392	ENSDART00000076470			Hypothetical protein (Fragment). [Source:Uniprot/SPTREMBL;Acc:Q0V955]	acin1a
1	34583359	2	ENSDARG00000054290	34591874	ENSDART00000076459	GO:0000166	nucleotide binding	apoptotic chromatin condensation inducer 1a [Source:RefSeq_peptide;Acc:NP_001007106]	acin1a
1	34583359	2	ENSDARG00000054290	34591874	ENSDART00000076459	GO:0003676	nucleic acid binding	apoptotic chromatin condensation inducer 1a [Source:RefSeq_peptide;Acc:NP_001007106]	acin1a
-1	34606233	2	ENSDARG00000008388	34628374	ENSDART00000044264	GO:0000270	peptidoglycan metabolic process	matrix metalloproteinase 14 (membrane-inserted) beta [Source:RefSeq_peptide;Acc:NP_919395]	mmp14b
-1	34606233	2	ENSDARG00000008388	34628374	ENSDART00000044264	GO:0004222	metalloendopeptidase activity	matrix metalloproteinase 14 (membrane-inserted) beta [Source:RefSeq_peptide;Acc:NP_919395]	mmp14b
-1	34606233	2	ENSDARG00000008388	34628374	ENSDART00000044264	GO:0005578	proteinaceous extracellular matrix	matrix metalloproteinase 14 (membrane-inserted) beta [Source:RefSeq_peptide;Acc:NP_919395]	mmp14b
-1	34606233	2	ENSDARG00000008388	34628374	ENSDART00000044264	GO:0006508	proteolysis	matrix metalloproteinase 14 (membrane-inserted) beta [Source:RefSeq_peptide;Acc:NP_919395]	mmp14b
-1	34606233	2	ENSDARG00000008388	34628374	ENSDART00000044264	GO:0008237	metallopeptidase activity	matrix metalloproteinase 14 (membrane-inserted) beta [Source:RefSeq_peptide;Acc:NP_919395]	mmp14b
-1	34606233	2	ENSDARG00000008388	34628374	ENSDART00000044264	GO:0008270	zinc ion binding	matrix metalloproteinase 14 (membrane-inserted) beta [Source:RefSeq_peptide;Acc:NP_919395]	mmp14b
-1	34606233	2	ENSDARG00000008388	34628374	ENSDART00000044264	GO:0009948	anterior/posterior axis specification	matrix metalloproteinase 14 (membrane-inserted) beta [Source:RefSeq_peptide;Acc:NP_919395]	mmp14b
-1	34606233	2	ENSDARG00000008388	34628374	ENSDART00000044264	GO:0051216	cartilage development	matrix metalloproteinase 14 (membrane-inserted) beta [Source:RefSeq_peptide;Acc:NP_919395]	mmp14b
1	34650470	2	ENSDARG00000068240	34661457	ENSDART00000098581
1	34650470	2	ENSDARG00000068240	34661457	ENSDART00000098579
1	34650470	2	ENSDARG00000068240	34661457	ENSDART00000098577
1	34650470	2	ENSDARG00000068240	34661457	ENSDART00000098575
1	34650470	2	ENSDARG00000068240	34661457	ENSDART00000098572
1	34650470	2	ENSDARG00000068240	34661457	ENSDART00000085244
1	34665642	2	ENSDARG00000068232	34668128	ENSDART00000098569			Cerebellin-3 precursor. [Source:Uniprot/SWISSPROT;Acc:Q6UW01]	CBLN3 (1 of 2)
1	34706618	2	ENSDARG00000002031	34720980	ENSDART00000056544			LOC559853 protein (Fragment). [Source:Uniprot/SPTREMBL;Acc:Q32PS4]	Q32PS4_DANRE
-1	34721935	2	ENSDARG00000038716	34749172	ENSDART00000056539	GO:0005262	calcium channel activity	hypothetical protein LOC445226 [Source:RefSeq_peptide;Acc:NP_001003620]	zgc:100957
-1	34721935	2	ENSDARG00000038716	34749172	ENSDART00000056539	GO:0005509	calcium ion binding	hypothetical protein LOC445226 [Source:RefSeq_peptide;Acc:NP_001003620]	zgc:100957
-1	34721935	2	ENSDARG00000038716	34749172	ENSDART00000056539	GO:0005575	cellular_component	hypothetical protein LOC445226 [Source:RefSeq_peptide;Acc:NP_001003620]	zgc:100957
-1	34721935	2	ENSDARG00000038716	34749172	ENSDART00000056539	GO:0006816	calcium ion transport	hypothetical protein LOC445226 [Source:RefSeq_peptide;Acc:NP_001003620]	zgc:100957
-1	34721935	2	ENSDARG00000038716	34749172	ENSDART00000056539	GO:0019855	calcium channel inhibitor activity	hypothetical protein LOC445226 [Source:RefSeq_peptide;Acc:NP_001003620]	zgc:100957
-1	34721935	2	ENSDARG00000038716	34749172	ENSDART00000056540			hypothetical protein LOC445226 [Source:RefSeq_peptide;Acc:NP_001003620]	zgc:100957
-1	34721935	2	ENSDARG00000038716	34749172	ENSDART00000075897			hypothetical protein LOC445226 [Source:RefSeq_peptide;Acc:NP_001003620]	zgc:100957
-1	34727608	2	ENSDARG00000053792	34733381	ENSDART00000075895			Novel protein (Fragment). [Source:Uniprot/SPTREMBL;Acc:Q7T139]	si:rp71-1g18.1
BX870052/ii	34736366
1	34753797	2	ENSDARG00000053802	34754707	ENSDART00000075904				LOC100007930
-1	34754839	2	ENSDARG00000053810	34763857	ENSDART00000075905	GO:0000166	nucleotide binding	hypothetical protein LOC406352 [Source:RefSeq_peptide;Acc:NP_998244]	zgc:55701
-1	34754839	2	ENSDARG00000053810	34763857	ENSDART00000075905	GO:0003676	nucleic acid binding	hypothetical protein LOC406352 [Source:RefSeq_peptide;Acc:NP_998244]	zgc:55701
-1	34754839	2	ENSDARG00000053810	34763857	ENSDART00000075905	GO:0030529	ribonucleoprotein complex	hypothetical protein LOC406352 [Source:RefSeq_peptide;Acc:NP_998244]	zgc:55701
-1	34769455	2	ENSDARG00000000324	34784567	ENSDART00000075913			Novel protein similar to human H326 protein (Fragment). [Source:Uniprot/SPTREMBL;Acc:Q7T134]	si:rp71-1g18.15
1	34788916	2	ENSDARG00000023181	34793467	ENSDART00000034790			Novel protein. [Source:Uniprot/SPTREMBL;Acc:Q7T133]	pcp4l1
-1	34798606	2	ENSDARG00000023185	34805550	ENSDART00000034802	GO:0005576	extracellular region	hypothetical protein LOC560271 [Source:RefSeq_peptide;Acc:NP_001025308]	si:rp71-1g18.13
-1	34798606	2	ENSDARG00000023185	34805550	ENSDART00000034802	GO:0006869	lipid transport	hypothetical protein LOC560271 [Source:RefSeq_peptide;Acc:NP_001025308]	si:rp71-1g18.13
-1	34798606	2	ENSDARG00000023185	34805550	ENSDART00000034802	GO:0008289	lipid binding	hypothetical protein LOC560271 [Source:RefSeq_peptide;Acc:NP_001025308]	si:rp71-1g18.13
-1	34798606	2	ENSDARG00000023185	34805550	ENSDART00000034802	GO:0042157	lipoprotein metabolic process	hypothetical protein LOC560271 [Source:RefSeq_peptide;Acc:NP_001025308]	si:rp71-1g18.13
-1	34814305	2	ENSDARG00000007425	34817669	ENSDART00000002281	GO:0005576	extracellular region	apolipoprotein L, 1 [Source:RefSeq_peptide;Acc:NP_001025309]	apol1
-1	34814305	2	ENSDARG00000007425	34817669	ENSDART00000002281	GO:0006869	lipid transport	apolipoprotein L, 1 [Source:RefSeq_peptide;Acc:NP_001025309]	apol1
-1	34814305	2	ENSDARG00000007425	34817669	ENSDART00000002281	GO:0008289	lipid binding	apolipoprotein L, 1 [Source:RefSeq_peptide;Acc:NP_001025309]	apol1
-1	34814305	2	ENSDARG00000007425	34817669	ENSDART00000002281	GO:0042157	lipoprotein metabolic process	apolipoprotein L, 1 [Source:RefSeq_peptide;Acc:NP_001025309]	apol1
-1	34818269	2	ENSDARG00000068226	34820300	ENSDART00000098547				LOC100007067
1	34821749	2	ENSDARG00000030254	34825766	ENSDART00000075950			hypothetical protein LOC560421 [Source:RefSeq_peptide;Acc:NP_001025310]	zgc:136243
1	34821749	2	ENSDARG00000030254	34825766	ENSDART00000050345	GO:0003674	molecular_function	hypothetical protein LOC560421 [Source:RefSeq_peptide;Acc:NP_001025310]	zgc:136243
1	34821749	2	ENSDARG00000030254	34825766	ENSDART00000050345	GO:0005575	cellular_component	hypothetical protein LOC560421 [Source:RefSeq_peptide;Acc:NP_001025310]	zgc:136243
1	34821749	2	ENSDARG00000030254	34825766	ENSDART00000050345	GO:0008150	biological_process	hypothetical protein LOC560421 [Source:RefSeq_peptide;Acc:NP_001025310]	zgc:136243
1	34828445	2	ENSDARG00000053845	34829732	ENSDART00000055565			hypothetical protein LOC100007164 [Source:RefSeq_peptide;Acc:NP_001076456]	si:rp71-1g18.10
1	34828445	2	ENSDARG00000053845	34829732	ENSDART00000034635			hypothetical protein LOC100007164 [Source:RefSeq_peptide;Acc:NP_001076456]	si:rp71-1g18.10
1	34832256	2	ENSDARG00000023157	34835244	ENSDART00000034595	GO:0003674	molecular_function	hypothetical protein LOC559830 [Source:RefSeq_peptide;Acc:NP_001074221]	si:rp71-1g18.7
1	34832256	2	ENSDARG00000023157	34835244	ENSDART00000034595	GO:0005575	cellular_component	hypothetical protein LOC559830 [Source:RefSeq_peptide;Acc:NP_001074221]	si:rp71-1g18.7
1	34832256	2	ENSDARG00000023157	34835244	ENSDART00000034595	GO:0008150	biological_process	hypothetical protein LOC559830 [Source:RefSeq_peptide;Acc:NP_001074221]	si:rp71-1g18.7
1	34837118	2	ENSDARG00000023148	34837596	ENSDART00000034548			Novel protein similar to vertebrate gliacolin (C1Q) (Fragment). [Source:Uniprot/SPTREMBL;Acc:Q7T127]	si:rp71-1g18.8
1	34839722	2	ENSDARG00000031151	34841709	ENSDART00000048004			Novel protein similar to vertebrate gliacolin (C1Q). [Source:Uniprot/SPTREMBL;Acc:Q7T126]	si:rp71-1g18.7
-1	34842163	2	ENSDARG00000001637	34854636	ENSDART00000001907			similar to telomerase-associated protein 1 (LOC561284), mRNA [Source:RefSeq_dna;Acc:XR_030080]	tep1
-1	34856281	2	ENSDARG00000038714	34859837	ENSDART00000056537			Novel protein similar to human telomerase-associated protein 1 (TEP1) (Fragment). [Source:Uniprot/SPTREMBL;Acc:Q7T124]	tep1
-1	34865423	2	ENSDARG00000034303	34867652	ENSDART00000041933	GO:0005488	binding	Novel protein similar to human telomerase-associated protein 1 (TEP1) (Fragment). [Source:Uniprot/SPTREMBL;Acc:Q7T123]	tep1
-1	34869273	2	ENSDARG00000038713	34870757	ENSDART00000056536			Novel protein similar to human telomerase-associated protein 1 (TEP1) (Fragment). [Source:Uniprot/SPTREMBL;Acc:Q7T122]	tep1
1	34892617	2	ENSDARG00000068222	34894240	ENSDART00000098532				LOC100007982
1	34895356	2	ENSDARG00000068221	34896528	ENSDART00000098531				LOC566971
1	34900136	2	ENSDARG00000068220	34901993	ENSDART00000098529	GO:0005529	sugar binding	mannose binding-like lectin [Source:RefSeq_peptide;Acc:NP_571645]	mbl
1	34900136	2	ENSDARG00000068220	34901993	ENSDART00000098529	GO:0005737	cytoplasm	mannose binding-like lectin [Source:RefSeq_peptide;Acc:NP_571645]	mbl
1	34900136	2	ENSDARG00000068220	34901993	ENSDART00000098529	GO:0005786	signal recognition particle, endoplasmic reticulum targeting	mannose binding-like lectin [Source:RefSeq_peptide;Acc:NP_571645]	mbl
1	34900136	2	ENSDARG00000068220	34901993	ENSDART00000098529	GO:0006817	phosphate transport	mannose binding-like lectin [Source:RefSeq_peptide;Acc:NP_571645]	mbl
1	34900136	2	ENSDARG00000068220	34901993	ENSDART00000098529	GO:0009968	negative regulation of signal transduction	mannose binding-like lectin [Source:RefSeq_peptide;Acc:NP_571645]	mbl
1	34900136	2	ENSDARG00000068220	34901993	ENSDART00000098529	GO:0030574	collagen catabolic process	mannose binding-like lectin [Source:RefSeq_peptide;Acc:NP_571645]	mbl
1	34906351	2	ENSDARG00000054202	34909234	ENSDART00000035685				LOC567158
-1	34911188	2	ENSDARG00000026904	34913418	ENSDART00000075938				LOC567217
-1	34911188	2	ENSDARG00000026904	34913418	ENSDART00000098524				LOC567217
-1	34911188	2	ENSDARG00000026904	34913418	ENSDART00000036318				LOC567217
1	34914616	2	ENSDARG00000023303	34922383	ENSDART00000039386	GO:0005515	protein binding	hypothetical protein LOC406256 [Source:RefSeq_peptide;Acc:NP_998148]	zgc:66427
1	34914616	2	ENSDARG00000023303	34922383	ENSDART00000039386	GO:0006829	zinc ion transport	hypothetical protein LOC406256 [Source:RefSeq_peptide;Acc:NP_998148]	zgc:66427
1	34914616	2	ENSDARG00000023303	34922383	ENSDART00000039386	GO:0008270	zinc ion binding	hypothetical protein LOC406256 [Source:RefSeq_peptide;Acc:NP_998148]	zgc:66427
1	34914616	2	ENSDARG00000023303	34922383	ENSDART00000039386	GO:0046872	metal ion binding	hypothetical protein LOC406256 [Source:RefSeq_peptide;Acc:NP_998148]	zgc:66427
1	34930308	2	ENSDARG00000053836	34937757	ENSDART00000075947				LOC567340
-1	34952343	2	ENSDARG00000050656	34952644	ENSDART00000072332			Nuclear RNase P [Source: RFAM 8.0]	RNaseP_nuc
-1	34962226	2	ENSDARG00000049441	34962526	ENSDART00000071132			Nuclear RNase P [Source: RFAM 8.0]	RNaseP_nuc
-1	34965835	2	ENSDARG00000068215	34981916	ENSDART00000034512	GO:0003674	molecular_function	hypothetical protein LOC767637 [Source:RefSeq_peptide;Acc:NP_001070046]	zgc:153633
-1	34965835	2	ENSDARG00000068215	34981916	ENSDART00000034512	GO:0005575	cellular_component	hypothetical protein LOC767637 [Source:RefSeq_peptide;Acc:NP_001070046]	zgc:153633
-1	34965835	2	ENSDARG00000068215	34981916	ENSDART00000034512	GO:0008150	biological_process	hypothetical protein LOC767637 [Source:RefSeq_peptide;Acc:NP_001070046]	zgc:153633
-1	34965835	2	ENSDARG00000068215	34981916	ENSDART00000098521			hypothetical protein LOC767637 [Source:RefSeq_peptide;Acc:NP_001070046]	zgc:153633
-1	34975635	2	ENSDARG00000026860	34978075	ENSDART00000098519			UPF0105 protein C14orf124. [Source:Uniprot/SWISSPROT;Acc:Q9NRG7]	C14orf124 (2 of 2)
-1	34986152	2	ENSDARG00000054170	34990484	ENSDART00000076321				LOC100007528
1	35004628	2	ENSDARG00000054162	35015194	ENSDART00000045478				LOC561682
-1	35027973	2	ENSDARG00000005327	35035400	ENSDART00000098511				LOC561829
-1	35027973	2	ENSDARG00000005327	35035400	ENSDART00000049492				LOC561829
-1	35027973	2	ENSDARG00000005327	35035400	ENSDART00000098510				LOC561829
-1	35042589	2	ENSDARG00000038709	35043470	ENSDART00000056533				LOC561899
1	35113105	2	ENSDARG00000013117	35141612	ENSDART00000012191	GO:0005215	transporter activity	hippocampus abundant transcript 1a [Source:RefSeq_peptide;Acc:NP_955878]	hiat1a
1	35113105	2	ENSDARG00000013117	35141612	ENSDART00000012191	GO:0005579	membrane attack complex	hippocampus abundant transcript 1a [Source:RefSeq_peptide;Acc:NP_955878]	hiat1a
1	35113105	2	ENSDARG00000013117	35141612	ENSDART00000012191	GO:0006810	transport	hippocampus abundant transcript 1a [Source:RefSeq_peptide;Acc:NP_955878]	hiat1a
1	35113105	2	ENSDARG00000013117	35141612	ENSDART00000012191	GO:0015520	tetracycline:hydrogen antiporter activity	hippocampus abundant transcript 1a [Source:RefSeq_peptide;Acc:NP_955878]	hiat1a
1	35113105	2	ENSDARG00000013117	35141612	ENSDART00000012191	GO:0015904	tetracycline transport	hippocampus abundant transcript 1a [Source:RefSeq_peptide;Acc:NP_955878]	hiat1a
1	35113105	2	ENSDARG00000013117	35141612	ENSDART00000012191	GO:0016020	membrane	hippocampus abundant transcript 1a [Source:RefSeq_peptide;Acc:NP_955878]	hiat1a
1	35113105	2	ENSDARG00000013117	35141612	ENSDART00000012191	GO:0016021	integral to membrane	hippocampus abundant transcript 1a [Source:RefSeq_peptide;Acc:NP_955878]	hiat1a
1	35182612	2	ENSDARG00000011948	35251459	ENSDART00000008977	GO:0004672	protein kinase activity	Insulin receptor IRa (Fragment). [Source:Uniprot/SPTREMBL;Acc:Q8QGM9]	insra
1	35182612	2	ENSDARG00000011948	35251459	ENSDART00000008977	GO:0004713	protein-tyrosine kinase activity	Insulin receptor IRa (Fragment). [Source:Uniprot/SPTREMBL;Acc:Q8QGM9]	insra
1	35182612	2	ENSDARG00000011948	35251459	ENSDART00000008977	GO:0004872	receptor activity	Insulin receptor IRa (Fragment). [Source:Uniprot/SPTREMBL;Acc:Q8QGM9]	insra
1	35182612	2	ENSDARG00000011948	35251459	ENSDART00000008977	GO:0005524	ATP binding	Insulin receptor IRa (Fragment). [Source:Uniprot/SPTREMBL;Acc:Q8QGM9]	insra
1	35182612	2	ENSDARG00000011948	35251459	ENSDART00000008977	GO:0006468	protein amino acid phosphorylation	Insulin receptor IRa (Fragment). [Source:Uniprot/SPTREMBL;Acc:Q8QGM9]	insra
1	35182612	2	ENSDARG00000011948	35251459	ENSDART00000008302	GO:0004672	protein kinase activity	Insulin receptor IRa (Fragment). [Source:Uniprot/SPTREMBL;Acc:Q8QGM9]	insra
1	35182612	2	ENSDARG00000011948	35251459	ENSDART00000008302	GO:0004713	protein-tyrosine kinase activity	Insulin receptor IRa (Fragment). [Source:Uniprot/SPTREMBL;Acc:Q8QGM9]	insra
1	35182612	2	ENSDARG00000011948	35251459	ENSDART00000008302	GO:0004872	receptor activity	Insulin receptor IRa (Fragment). [Source:Uniprot/SPTREMBL;Acc:Q8QGM9]	insra
1	35182612	2	ENSDARG00000011948	35251459	ENSDART00000008302	GO:0005524	ATP binding	Insulin receptor IRa (Fragment). [Source:Uniprot/SPTREMBL;Acc:Q8QGM9]	insra
1	35182612	2	ENSDARG00000011948	35251459	ENSDART00000008302	GO:0006468	protein amino acid phosphorylation	Insulin receptor IRa (Fragment). [Source:Uniprot/SPTREMBL;Acc:Q8QGM9]	insra
1	35259809	2	ENSDARG00000011157	35293446	ENSDART00000025841	GO:0005089	Rho guanyl-nucleotide exchange factor activity	rho/rac guanine nucleotide exchange factor (GEF) 18 [Source:RefSeq_peptide;Acc:NP_999983]	arhgef18
1	35259809	2	ENSDARG00000011157	35293446	ENSDART00000025841	GO:0005622	intracellular	rho/rac guanine nucleotide exchange factor (GEF) 18 [Source:RefSeq_peptide;Acc:NP_999983]	arhgef18
1	35259809	2	ENSDARG00000011157	35293446	ENSDART00000025841	GO:0035023	regulation of Rho protein signal transduction	rho/rac guanine nucleotide exchange factor (GEF) 18 [Source:RefSeq_peptide;Acc:NP_999983]	arhgef18
-1	35294677	2	ENSDARG00000030448	35317021	ENSDART00000029801	GO:0006508	proteolysis	signal peptide peptidase-like 2 isoform 1 [Source:RefSeq_peptide;Acc:NP_001015067]	sppl2
-1	35294677	2	ENSDARG00000030448	35317021	ENSDART00000029801	GO:0008233	peptidase activity	signal peptide peptidase-like 2 isoform 1 [Source:RefSeq_peptide;Acc:NP_001015067]	sppl2
-1	35294677	2	ENSDARG00000030448	35317021	ENSDART00000029801	GO:0008717	D-alanyl-D-alanine endopeptidase activity	signal peptide peptidase-like 2 isoform 1 [Source:RefSeq_peptide;Acc:NP_001015067]	sppl2
-1	35294677	2	ENSDARG00000030448	35317021	ENSDART00000029801	GO:0016021	integral to membrane	signal peptide peptidase-like 2 isoform 1 [Source:RefSeq_peptide;Acc:NP_001015067]	sppl2
-1	35294677	2	ENSDARG00000030448	35317021	ENSDART00000029801	GO:0050819	negative regulation of coagulation	signal peptide peptidase-like 2 isoform 1 [Source:RefSeq_peptide;Acc:NP_001015067]	sppl2
-1	35294677	2	ENSDARG00000030448	35317021	ENSDART00000017126	GO:0006508	proteolysis	signal peptide peptidase-like 2 isoform 1 [Source:RefSeq_peptide;Acc:NP_001015067]	sppl2
-1	35294677	2	ENSDARG00000030448	35317021	ENSDART00000017126	GO:0008233	peptidase activity	signal peptide peptidase-like 2 isoform 1 [Source:RefSeq_peptide;Acc:NP_001015067]	sppl2
-1	35294677	2	ENSDARG00000030448	35317021	ENSDART00000017126	GO:0008717	D-alanyl-D-alanine endopeptidase activity	signal peptide peptidase-like 2 isoform 1 [Source:RefSeq_peptide;Acc:NP_001015067]	sppl2
-1	35294677	2	ENSDARG00000030448	35317021	ENSDART00000017126	GO:0016021	integral to membrane	signal peptide peptidase-like 2 isoform 1 [Source:RefSeq_peptide;Acc:NP_001015067]	sppl2
-1	35294677	2	ENSDARG00000030448	35317021	ENSDART00000017126	GO:0050819	negative regulation of coagulation	signal peptide peptidase-like 2 isoform 1 [Source:RefSeq_peptide;Acc:NP_001015067]	sppl2
-1	35294677	2	ENSDARG00000030448	35317021	ENSDART00000076177			signal peptide peptidase-like 2 isoform 1 [Source:RefSeq_peptide;Acc:NP_001015067]	sppl2
1	35344075	2	ENSDARG00000060395	35350396	ENSDART00000085046			Hypothetical protein (Fragment). [Source:Uniprot/SPTREMBL;Acc:Q08BD0]	Q08BD0_DANRE
1	35344075	2	ENSDARG00000060395	35350396	ENSDART00000085052			Hypothetical protein (Fragment). [Source:Uniprot/SPTREMBL;Acc:Q08BD0]	Q08BD0_DANRE
1	35398170	2	ENSDARG00000021225	35434139	ENSDART00000015723	GO:0000166	nucleotide binding	Protein kinase C iota type (EC 2.7.11.13) (nPKC-iota) (Atypical protein kinase C-lambda/iota) (aPKC-lambda/iota) (Heart and soul protein). [Source:Uniprot/SWISSPROT;Acc:Q90XF2]	prkci
1	35398170	2	ENSDARG00000021225	35434139	ENSDART00000015723	GO:0004672	protein kinase activity	Protein kinase C iota type (EC 2.7.11.13) (nPKC-iota) (Atypical protein kinase C-lambda/iota) (aPKC-lambda/iota) (Heart and soul protein). [Source:Uniprot/SWISSPROT;Acc:Q90XF2]	prkci
1	35398170	2	ENSDARG00000021225	35434139	ENSDART00000015723	GO:0004674	protein serine/threonine kinase activity	Protein kinase C iota type (EC 2.7.11.13) (nPKC-iota) (Atypical protein kinase C-lambda/iota) (aPKC-lambda/iota) (Heart and soul protein). [Source:Uniprot/SWISSPROT;Acc:Q90XF2]	prkci
1	35398170	2	ENSDARG00000021225	35434139	ENSDART00000015723	GO:0004700	atypical protein kinase C activity	Protein kinase C iota type (EC 2.7.11.13) (nPKC-iota) (Atypical protein kinase C-lambda/iota) (aPKC-lambda/iota) (Heart and soul protein). [Source:Uniprot/SWISSPROT;Acc:Q90XF2]	prkci
1	35398170	2	ENSDARG00000021225	35434139	ENSDART00000015723	GO:0005524	ATP binding	Protein kinase C iota type (EC 2.7.11.13) (nPKC-iota) (Atypical protein kinase C-lambda/iota) (aPKC-lambda/iota) (Heart and soul protein). [Source:Uniprot/SWISSPROT;Acc:Q90XF2]	prkci
1	35398170	2	ENSDARG00000021225	35434139	ENSDART00000015723	GO:0006468	protein amino acid phosphorylation	Protein kinase C iota type (EC 2.7.11.13) (nPKC-iota) (Atypical protein kinase C-lambda/iota) (aPKC-lambda/iota) (Heart and soul protein). [Source:Uniprot/SWISSPROT;Acc:Q90XF2]	prkci
1	35398170	2	ENSDARG00000021225	35434139	ENSDART00000015723	GO:0006829	zinc ion transport	Protein kinase C iota type (EC 2.7.11.13) (nPKC-iota) (Atypical protein kinase C-lambda/iota) (aPKC-lambda/iota) (Heart and soul protein). [Source:Uniprot/SWISSPROT;Acc:Q90XF2]	prkci
1	35398170	2	ENSDARG00000021225	35434139	ENSDART00000015723	GO:0007242	intracellular signaling cascade	Protein kinase C iota type (EC 2.7.11.13) (nPKC-iota) (Atypical protein kinase C-lambda/iota) (aPKC-lambda/iota) (Heart and soul protein). [Source:Uniprot/SWISSPROT;Acc:Q90XF2]	prkci
1	35398170	2	ENSDARG00000021225	35434139	ENSDART00000015723	GO:0007502	gut mesoderm development	Protein kinase C iota type (EC 2.7.11.13) (nPKC-iota) (Atypical protein kinase C-lambda/iota) (aPKC-lambda/iota) (Heart and soul protein). [Source:Uniprot/SWISSPROT;Acc:Q90XF2]	prkci
1	35398170	2	ENSDARG00000021225	35434139	ENSDART00000015723	GO:0008078	mesodermal cell migration	Protein kinase C iota type (EC 2.7.11.13) (nPKC-iota) (Atypical protein kinase C-lambda/iota) (aPKC-lambda/iota) (Heart and soul protein). [Source:Uniprot/SWISSPROT;Acc:Q90XF2]	prkci
1	35398170	2	ENSDARG00000021225	35434139	ENSDART00000015723	GO:0008270	zinc ion binding	Protein kinase C iota type (EC 2.7.11.13) (nPKC-iota) (Atypical protein kinase C-lambda/iota) (aPKC-lambda/iota) (Heart and soul protein). [Source:Uniprot/SWISSPROT;Acc:Q90XF2]	prkci
1	35398170	2	ENSDARG00000021225	35434139	ENSDART00000015723	GO:0016301	kinase activity	Protein kinase C iota type (EC 2.7.11.13) (nPKC-iota) (Atypical protein kinase C-lambda/iota) (aPKC-lambda/iota) (Heart and soul protein). [Source:Uniprot/SWISSPROT;Acc:Q90XF2]	prkci
1	35398170	2	ENSDARG00000021225	35434139	ENSDART00000015723	GO:0016332	establishment and/or maintenance of polarity of embryonic epithelium	Protein kinase C iota type (EC 2.7.11.13) (nPKC-iota) (Atypical protein kinase C-lambda/iota) (aPKC-lambda/iota) (Heart and soul protein). [Source:Uniprot/SWISSPROT;Acc:Q90XF2]	prkci
1	35398170	2	ENSDARG00000021225	35434139	ENSDART00000015723	GO:0016740	transferase activity	Protein kinase C iota type (EC 2.7.11.13) (nPKC-iota) (Atypical protein kinase C-lambda/iota) (aPKC-lambda/iota) (Heart and soul protein). [Source:Uniprot/SWISSPROT;Acc:Q90XF2]	prkci
1	35398170	2	ENSDARG00000021225	35434139	ENSDART00000015723	GO:0035050	embryonic heart tube development	Protein kinase C iota type (EC 2.7.11.13) (nPKC-iota) (Atypical protein kinase C-lambda/iota) (aPKC-lambda/iota) (Heart and soul protein). [Source:Uniprot/SWISSPROT;Acc:Q90XF2]	prkci
1	35398170	2	ENSDARG00000021225	35434139	ENSDART00000015723	GO:0046872	metal ion binding	Protein kinase C iota type (EC 2.7.11.13) (nPKC-iota) (Atypical protein kinase C-lambda/iota) (aPKC-lambda/iota) (Heart and soul protein). [Source:Uniprot/SWISSPROT;Acc:Q90XF2]	prkci
1	35398170	2	ENSDARG00000021225	35434139	ENSDART00000015723	GO:0060042	retina morphogenesis in camera-type eye	Protein kinase C iota type (EC 2.7.11.13) (nPKC-iota) (Atypical protein kinase C-lambda/iota) (aPKC-lambda/iota) (Heart and soul protein). [Source:Uniprot/SWISSPROT;Acc:Q90XF2]	prkci
1	35398170	2	ENSDARG00000021225	35434139	ENSDART00000063674			Protein kinase C iota type (EC 2.7.11.13) (nPKC-iota) (Atypical protein kinase C-lambda/iota) (aPKC-lambda/iota) (Heart and soul protein). [Source:Uniprot/SWISSPROT;Acc:Q90XF2]	prkci
1	35447118	2	ENSDARG00000023933	35492296	ENSDART00000056522			Ski-like protein (Ski-related protein) (Ski-related oncogene). [Source:Uniprot/SWISSPROT;Acc:P12757]	SKIL (1 of 2)
1	35447118	2	ENSDARG00000023933	35492296	ENSDART00000048008			Ski-like protein (Ski-related protein) (Ski-related oncogene). [Source:Uniprot/SWISSPROT;Acc:P12757]	SKIL (1 of 2)
-1	35503720	2	ENSDARG00000038700	35504625	ENSDART00000056519				LOC100007673
1	35518098	2	ENSDARG00000060362	35532465	ENSDART00000084972	GO:0003674	molecular_function	hypothetical protein LOC562771 [Source:RefSeq_peptide;Acc:NP_001073471]	zgc:153082
1	35518098	2	ENSDARG00000060362	35532465	ENSDART00000084972	GO:0005575	cellular_component	hypothetical protein LOC562771 [Source:RefSeq_peptide;Acc:NP_001073471]	zgc:153082
1	35518098	2	ENSDARG00000060362	35532465	ENSDART00000084972	GO:0008150	biological_process	hypothetical protein LOC562771 [Source:RefSeq_peptide;Acc:NP_001073471]	zgc:153082
-1	35535474	2	ENSDARG00000019951	35554313	ENSDART00000004626	GO:0008565	protein transporter activity	translocation protein 1 [Source:RefSeq_peptide;Acc:NP_001020701]	tloc1
-1	35535474	2	ENSDARG00000019951	35554313	ENSDART00000004626	GO:0015031	protein transport	translocation protein 1 [Source:RefSeq_peptide;Acc:NP_001020701]	tloc1
-1	35535474	2	ENSDARG00000019951	35554313	ENSDART00000004626	GO:0016021	integral to membrane	translocation protein 1 [Source:RefSeq_peptide;Acc:NP_001020701]	tloc1
-1	35535474	2	ENSDARG00000019951	35554313	ENSDART00000098469			translocation protein 1 [Source:RefSeq_peptide;Acc:NP_001020701]	tloc1
-1	35557129	2	ENSDARG00000060354	35563197	ENSDART00000084958			Hypothetical protein (Fragment). [Source:Uniprot/SPTREMBL;Acc:A3KP73]	A3KP73_DANRE
-1	35583600	2	ENSDARG00000060350	35592228	ENSDART00000098464			Apolipoprotein D precursor (Apo-D) (ApoD). [Source:Uniprot/SWISSPROT;Acc:P05090]	APOD (2 of 3)
-1	35583600	2	ENSDARG00000060350	35592228	ENSDART00000098463			Apolipoprotein D precursor (Apo-D) (ApoD). [Source:Uniprot/SWISSPROT;Acc:P05090]	APOD (2 of 3)
-1	35583600	2	ENSDARG00000060350	35592228	ENSDART00000084943			Apolipoprotein D precursor (Apo-D) (ApoD). [Source:Uniprot/SWISSPROT;Acc:P05090]	APOD (2 of 3)
1	35589317	2	ENSDARG00000060345	35591923	ENSDART00000084938	GO:0003674	molecular_function	hypothetical protein LOC767642 [Source:RefSeq_peptide;Acc:NP_001070050]	zgc:153593
1	35589317	2	ENSDARG00000060345	35591923	ENSDART00000084938	GO:0005575	cellular_component	hypothetical protein LOC767642 [Source:RefSeq_peptide;Acc:NP_001070050]	zgc:153593
1	35589317	2	ENSDARG00000060345	35591923	ENSDART00000084938	GO:0008150	biological_process	hypothetical protein LOC767642 [Source:RefSeq_peptide;Acc:NP_001070050]	zgc:153593
-1	35593551	2	ENSDARG00000004173	35622916	ENSDART00000048277	GO:0006605	protein targeting	coatomer protein complex, subunit alpha [Source:RefSeq_peptide;Acc:NP_001001941]	copa
-1	35593551	2	ENSDARG00000004173	35622916	ENSDART00000048277	GO:0006886	intracellular protein transport	coatomer protein complex, subunit alpha [Source:RefSeq_peptide;Acc:NP_001001941]	copa
-1	35593551	2	ENSDARG00000004173	35622916	ENSDART00000048277	GO:0008565	protein transporter activity	coatomer protein complex, subunit alpha [Source:RefSeq_peptide;Acc:NP_001001941]	copa
-1	35593551	2	ENSDARG00000004173	35622916	ENSDART00000048277	GO:0030126	COPI vesicle coat	coatomer protein complex, subunit alpha [Source:RefSeq_peptide;Acc:NP_001001941]	copa
-1	35593551	2	ENSDARG00000004173	35622916	ENSDART00000048277	GO:0030903	notochord development	coatomer protein complex, subunit alpha [Source:RefSeq_peptide;Acc:NP_001001941]	copa
-1	35653130	2	ENSDARG00000004891	35665425	ENSDART00000020135			peroxisomal biogenesis factor 19 [Source:RefSeq_peptide;Acc:NP_001017399]	pex19
-1	35653130	2	ENSDARG00000004891	35665425	ENSDART00000045016	GO:0003674	molecular_function	peroxisomal biogenesis factor 19 [Source:RefSeq_peptide;Acc:NP_001017399]	pex19
-1	35653130	2	ENSDARG00000004891	35665425	ENSDART00000045016	GO:0005777	peroxisome	peroxisomal biogenesis factor 19 [Source:RefSeq_peptide;Acc:NP_001017399]	pex19
-1	35653130	2	ENSDARG00000004891	35665425	ENSDART00000045016	GO:0008150	biological_process	peroxisomal biogenesis factor 19 [Source:RefSeq_peptide;Acc:NP_001017399]	pex19
1	35665537	2	ENSDARG00000038695	35675255	ENSDART00000098443	GO:0000166	nucleotide binding	ELAV (embryonic lethal, abnormal vision, Drosophila)-like 1 (Hu antigen R) [Source:RefSeq_peptide;Acc:NP_571527]	elavl1
1	35665537	2	ENSDARG00000038695	35675255	ENSDART00000098443	GO:0003676	nucleic acid binding	ELAV (embryonic lethal, abnormal vision, Drosophila)-like 1 (Hu antigen R) [Source:RefSeq_peptide;Acc:NP_571527]	elavl1
1	35665537	2	ENSDARG00000038695	35675255	ENSDART00000098443	GO:0003723	RNA binding	ELAV (embryonic lethal, abnormal vision, Drosophila)-like 1 (Hu antigen R) [Source:RefSeq_peptide;Acc:NP_571527]	elavl1
1	35665537	2	ENSDARG00000038695	35675255	ENSDART00000098443	GO:0030529	ribonucleoprotein complex	ELAV (embryonic lethal, abnormal vision, Drosophila)-like 1 (Hu antigen R) [Source:RefSeq_peptide;Acc:NP_571527]	elavl1
1	35665537	2	ENSDARG00000038695	35675255	ENSDART00000040427	GO:0000166	nucleotide binding	ELAV (embryonic lethal, abnormal vision, Drosophila)-like 1 (Hu antigen R) [Source:RefSeq_peptide;Acc:NP_571527]	elavl1
1	35665537	2	ENSDARG00000038695	35675255	ENSDART00000040427	GO:0003676	nucleic acid binding	ELAV (embryonic lethal, abnormal vision, Drosophila)-like 1 (Hu antigen R) [Source:RefSeq_peptide;Acc:NP_571527]	elavl1
1	35665537	2	ENSDARG00000038695	35675255	ENSDART00000040427	GO:0003723	RNA binding	ELAV (embryonic lethal, abnormal vision, Drosophila)-like 1 (Hu antigen R) [Source:RefSeq_peptide;Acc:NP_571527]	elavl1
1	35665537	2	ENSDARG00000038695	35675255	ENSDART00000040427	GO:0030529	ribonucleoprotein complex	ELAV (embryonic lethal, abnormal vision, Drosophila)-like 1 (Hu antigen R) [Source:RefSeq_peptide;Acc:NP_571527]	elavl1
-1	35677385	2	ENSDARG00000032465	35689115	ENSDART00000042974				LOC564474
1	35700928	2	ENSDARG00000038694	35710351	ENSDART00000003670	GO:0003674	molecular_function	hypothetical protein LOC541409 [Source:RefSeq_peptide;Acc:NP_001013554]	zgc:101744
1	35700928	2	ENSDARG00000038694	35710351	ENSDART00000003670	GO:0005575	cellular_component	hypothetical protein LOC541409 [Source:RefSeq_peptide;Acc:NP_001013554]	zgc:101744
1	35700928	2	ENSDARG00000038694	35710351	ENSDART00000003670	GO:0008150	biological_process	hypothetical protein LOC541409 [Source:RefSeq_peptide;Acc:NP_001013554]	zgc:101744
1	35739775	2	ENSDARG00000009372	35740371	ENSDART00000003432				LOC565395
1	35806923	2	ENSDARG00000038693	35809275	ENSDART00000056514	GO:0004871	signal transducer activity	guanine nucleotide binding protein (G protein), gamma 7 [Source:RefSeq_peptide;Acc:NP_001002397]	gng7
1	35806923	2	ENSDARG00000038693	35809275	ENSDART00000056514	GO:0005834	heterotrimeric G-protein complex	guanine nucleotide binding protein (G protein), gamma 7 [Source:RefSeq_peptide;Acc:NP_001002397]	gng7
1	35806923	2	ENSDARG00000038693	35809275	ENSDART00000056514	GO:0007186	G-protein coupled receptor protein signaling pathway	guanine nucleotide binding protein (G protein), gamma 7 [Source:RefSeq_peptide;Acc:NP_001002397]	gng7
-1	35857718	2	ENSDARG00000013576	35859765	ENSDART00000005382	GO:0001756	somitogenesis	growth arrest and DNA-damage-inducible, beta like [Source:RefSeq_peptide;Acc:NP_001012386]	gadd45bl
1	35867453	2	ENSDARG00000060326	35878571	ENSDART00000098435			Hypothetical protein (Fragment). [Source:Uniprot/SPTREMBL;Acc:Q0P3V4]	Q0P3V4_DANRE
1	35867453	2	ENSDARG00000060326	35878571	ENSDART00000084879			Hypothetical protein (Fragment). [Source:Uniprot/SPTREMBL;Acc:Q0P3V4]	Q0P3V4_DANRE
1	35880107	2	ENSDARG00000060322	35885298	ENSDART00000084876	GO:0003674	molecular_function	hypothetical protein LOC565601 [Source:RefSeq_peptide;Acc:NP_001070637]	zgc:153654
1	35880107	2	ENSDARG00000060322	35885298	ENSDART00000084876	GO:0005575	cellular_component	hypothetical protein LOC565601 [Source:RefSeq_peptide;Acc:NP_001070637]	zgc:153654
1	35880107	2	ENSDARG00000060322	35885298	ENSDART00000084876	GO:0008150	biological_process	hypothetical protein LOC565601 [Source:RefSeq_peptide;Acc:NP_001070637]	zgc:153654
-1	35895168	2	ENSDARG00000060315	35900662	ENSDART00000084859				LOC565728
-1	35945861	2	ENSDARG00000019596	35970960	ENSDART00000005952				LOC565850
-1	36067759	2	ENSDARG00000012591	36078265	ENSDART00000019063	GO:0003674	molecular_function	hypothetical protein LOC405869 [Source:RefSeq_peptide;Acc:NP_998098]	zgc:85629
-1	36067759	2	ENSDARG00000012591	36078265	ENSDART00000019063	GO:0005575	cellular_component	hypothetical protein LOC405869 [Source:RefSeq_peptide;Acc:NP_998098]	zgc:85629
-1	36067759	2	ENSDARG00000012591	36078265	ENSDART00000019063	GO:0008150	biological_process	hypothetical protein LOC405869 [Source:RefSeq_peptide;Acc:NP_998098]	zgc:85629
-1	36078435	2	ENSDARG00000014545	36098402	ENSDART00000002510	GO:0003674	molecular_function	hypothetical protein LOC541535 [Source:RefSeq_peptide;Acc:NP_001014371]	zgc:113641
-1	36078435	2	ENSDARG00000014545	36098402	ENSDART00000002510	GO:0005575	cellular_component	hypothetical protein LOC541535 [Source:RefSeq_peptide;Acc:NP_001014371]	zgc:113641
-1	36078435	2	ENSDARG00000014545	36098402	ENSDART00000002510	GO:0008150	biological_process	hypothetical protein LOC541535 [Source:RefSeq_peptide;Acc:NP_001014371]	zgc:113641
1	36125791	2	ENSDARG00000012140	36135551	ENSDART00000004899	GO:0000074	regulation of progression through cell cycle	Cyclin-L1. [Source:Uniprot/SWISSPROT;Acc:Q7ZVX0]	ccnl1
1	36125791	2	ENSDARG00000012140	36135551	ENSDART00000004899	GO:0006350	transcription	Cyclin-L1. [Source:Uniprot/SWISSPROT;Acc:Q7ZVX0]	ccnl1
1	36125791	2	ENSDARG00000012140	36135551	ENSDART00000004899	GO:0006353	transcription termination	Cyclin-L1. [Source:Uniprot/SWISSPROT;Acc:Q7ZVX0]	ccnl1
1	36125791	2	ENSDARG00000012140	36135551	ENSDART00000004899	GO:0006355	regulation of transcription, DNA-dependent	Cyclin-L1. [Source:Uniprot/SWISSPROT;Acc:Q7ZVX0]	ccnl1
1	36125791	2	ENSDARG00000012140	36135551	ENSDART00000004899	GO:0031564	transcription antitermination	Cyclin-L1. [Source:Uniprot/SWISSPROT;Acc:Q7ZVX0]	ccnl1
-1	36140715	2	ENSDARG00000026990	36153225	ENSDART00000098422			kelch-like 6 [Source:RefSeq_peptide;Acc:NP_001005316]	klhl6
-1	36140715	2	ENSDARG00000026990	36153225	ENSDART00000039174	GO:0005515	protein binding	kelch-like 6 [Source:RefSeq_peptide;Acc:NP_001005316]	klhl6
-1	36140715	2	ENSDARG00000026990	36153225	ENSDART00000039174	GO:0005575	cellular_component	kelch-like 6 [Source:RefSeq_peptide;Acc:NP_001005316]	klhl6
-1	36140715	2	ENSDARG00000026990	36153225	ENSDART00000039174	GO:0008150	biological_process	kelch-like 6 [Source:RefSeq_peptide;Acc:NP_001005316]	klhl6
-1	36162941	2	ENSDARG00000068177	36182982	ENSDART00000098417	GO:0000166	nucleotide binding	p21-activated kinase 2 [Source:RefSeq_peptide;Acc:NP_001002717]	pak2
-1	36162941	2	ENSDARG00000068177	36182982	ENSDART00000098417	GO:0004672	protein kinase activity	p21-activated kinase 2 [Source:RefSeq_peptide;Acc:NP_001002717]	pak2
-1	36162941	2	ENSDARG00000068177	36182982	ENSDART00000098417	GO:0004674	protein serine/threonine kinase activity	p21-activated kinase 2 [Source:RefSeq_peptide;Acc:NP_001002717]	pak2
-1	36162941	2	ENSDARG00000068177	36182982	ENSDART00000098417	GO:0005524	ATP binding	p21-activated kinase 2 [Source:RefSeq_peptide;Acc:NP_001002717]	pak2
-1	36162941	2	ENSDARG00000068177	36182982	ENSDART00000098417	GO:0006468	protein amino acid phosphorylation	p21-activated kinase 2 [Source:RefSeq_peptide;Acc:NP_001002717]	pak2
-1	36162941	2	ENSDARG00000068177	36182982	ENSDART00000098417	GO:0016301	kinase activity	p21-activated kinase 2 [Source:RefSeq_peptide;Acc:NP_001002717]	pak2
-1	36162941	2	ENSDARG00000068177	36182982	ENSDART00000098417	GO:0016740	transferase activity	p21-activated kinase 2 [Source:RefSeq_peptide;Acc:NP_001002717]	pak2
-1	36191156	2	ENSDARG00000068175	36193806	ENSDART00000098415	GO:0005515	protein binding	inhibitor of growth [Source:RefSeq_peptide;Acc:NP_001007169]	ing5b
-1	36191156	2	ENSDARG00000068175	36193806	ENSDART00000098415	GO:0006355	regulation of transcription, DNA-dependent	inhibitor of growth [Source:RefSeq_peptide;Acc:NP_001007169]	ing5b
-1	36191156	2	ENSDARG00000068175	36193806	ENSDART00000098415	GO:0008270	zinc ion binding	inhibitor of growth [Source:RefSeq_peptide;Acc:NP_001007169]	ing5b
1	36251134	2	ENSDARG00000068173	36251630	ENSDART00000098414			OTTDARP00000001410 (Fragment). [Source:Uniprot/SPTREMBL;Acc:A0A4V7]	si:busm1-40g1.19
1	36266722	2	ENSDARG00000068172	36267154	ENSDART00000098413
1	36601394	2	ENSDARG00000039764	36601987	ENSDART00000058126	GO:0005515	protein binding	hypothetical protein LOC541544 [Source:RefSeq_peptide;Acc:NP_001014380]	zgc:110537
1	36601394	2	ENSDARG00000039764	36601987	ENSDART00000058126	GO:0006829	zinc ion transport	hypothetical protein LOC541544 [Source:RefSeq_peptide;Acc:NP_001014380]	zgc:110537
1	36601394	2	ENSDARG00000039764	36601987	ENSDART00000058126	GO:0008270	zinc ion binding	hypothetical protein LOC541544 [Source:RefSeq_peptide;Acc:NP_001014380]	zgc:110537
1	36601394	2	ENSDARG00000039764	36601987	ENSDART00000058126	GO:0046872	metal ion binding	hypothetical protein LOC541544 [Source:RefSeq_peptide;Acc:NP_001014380]	zgc:110537
1	36680352	2	ENSDARG00000053655	36747136	ENSDART00000029886				LOC793660
1	36680352	2	ENSDARG00000053655	36747136	ENSDART00000075724				LOC793660
-1	36764747	2	ENSDARG00000005163	36869676	ENSDART00000036979	GO:0003676	nucleic acid binding	hypothetical protein LOC393800 [Source:RefSeq_peptide;Acc:NP_957121]	zgc:73123
-1	36764747	2	ENSDARG00000005163	36869676	ENSDART00000036979	GO:0005488	binding	hypothetical protein LOC393800 [Source:RefSeq_peptide;Acc:NP_957121]	zgc:73123
-1	36764747	2	ENSDARG00000005163	36869676	ENSDART00000036979	GO:0005575	cellular_component	hypothetical protein LOC393800 [Source:RefSeq_peptide;Acc:NP_957121]	zgc:73123
-1	36764747	2	ENSDARG00000005163	36869676	ENSDART00000036979	GO:0008168	methyltransferase activity	hypothetical protein LOC393800 [Source:RefSeq_peptide;Acc:NP_957121]	zgc:73123
-1	36764747	2	ENSDARG00000005163	36869676	ENSDART00000036979	GO:0032259	methylation	hypothetical protein LOC393800 [Source:RefSeq_peptide;Acc:NP_957121]	zgc:73123
-1	36764747	2	ENSDARG00000005163	36869676	ENSDART00000098406			hypothetical protein LOC393800 [Source:RefSeq_peptide;Acc:NP_957121]	zgc:73123
1	36899757	2	ENSDARG00000068169	36908040	ENSDART00000098405			Leucine-rich repeat-containing protein 52 precursor. [Source:Uniprot/SWISSPROT;Acc:Q8N7C0]	LRRC52
1	36899757	2	ENSDARG00000068169	36908040	ENSDART00000098403			Leucine-rich repeat-containing protein 52 precursor. [Source:Uniprot/SWISSPROT;Acc:Q8N7C0]	LRRC52
1	36899757	2	ENSDARG00000068169	36908040	ENSDART00000098402			Leucine-rich repeat-containing protein 52 precursor. [Source:Uniprot/SWISSPROT;Acc:Q8N7C0]	LRRC52
-1	36910509	2	ENSDARG00000045828	36932739	ENSDART00000067356				bZ1L7.1
1	36948907	2	ENSDARG00000045829	36971462	ENSDART00000067358	GO:0005942	phosphoinositide 3-kinase complex	hypothetical protein LOC406311 [Source:RefSeq_peptide;Acc:NP_998203]	zgc:73230
1	36948907	2	ENSDARG00000045829	36971462	ENSDART00000067358	GO:0007242	intracellular signaling cascade	hypothetical protein LOC406311 [Source:RefSeq_peptide;Acc:NP_998203]	zgc:73230
1	36948907	2	ENSDARG00000045829	36971462	ENSDART00000067358	GO:0035014	phosphoinositide 3-kinase regulator activity	hypothetical protein LOC406311 [Source:RefSeq_peptide;Acc:NP_998203]	zgc:73230
1	36948907	2	ENSDARG00000045829	36971462	ENSDART00000098398			hypothetical protein LOC406311 [Source:RefSeq_peptide;Acc:NP_998203]	zgc:73230
1	36990357	2	ENSDARG00000004525	37000672	ENSDART00000020463	GO:0003674	molecular_function	hypothetical protein LOC393373 [Source:RefSeq_peptide;Acc:NP_956696]	zgc:63882
1	36990357	2	ENSDARG00000004525	37000672	ENSDART00000020463	GO:0005575	cellular_component	hypothetical protein LOC393373 [Source:RefSeq_peptide;Acc:NP_956696]	zgc:63882
1	36990357	2	ENSDARG00000004525	37000672	ENSDART00000020463	GO:0008150	biological_process	hypothetical protein LOC393373 [Source:RefSeq_peptide;Acc:NP_956696]	zgc:63882
-1	37005307	2	ENSDARG00000009484	37016144	ENSDART00000012222	GO:0000166	nucleotide binding	ADP-ribosylation factor 1 [Source:RefSeq_peptide;Acc:NP_958860]	arf1
-1	37005307	2	ENSDARG00000009484	37016144	ENSDART00000012222	GO:0005525	GTP binding	ADP-ribosylation factor 1 [Source:RefSeq_peptide;Acc:NP_958860]	arf1
-1	37005307	2	ENSDARG00000009484	37016144	ENSDART00000012222	GO:0005622	intracellular	ADP-ribosylation factor 1 [Source:RefSeq_peptide;Acc:NP_958860]	arf1
-1	37005307	2	ENSDARG00000009484	37016144	ENSDART00000012222	GO:0006810	transport	ADP-ribosylation factor 1 [Source:RefSeq_peptide;Acc:NP_958860]	arf1
-1	37005307	2	ENSDARG00000009484	37016144	ENSDART00000012222	GO:0007264	small GTPase mediated signal transduction	ADP-ribosylation factor 1 [Source:RefSeq_peptide;Acc:NP_958860]	arf1
-1	37022987	2	ENSDARG00000058822	37075457	ENSDART00000098394			wingless-type MMTV integration site family, member 3 like [Source:RefSeq_peptide;Acc:NP_001007186]	wnt3l
-1	37022987	2	ENSDARG00000058822	37075457	ENSDART00000098393			wingless-type MMTV integration site family, member 3 like [Source:RefSeq_peptide;Acc:NP_001007186]	wnt3l
-1	37022987	2	ENSDARG00000058822	37075457	ENSDART00000081768	GO:0001756	somitogenesis	wingless-type MMTV integration site family, member 3 like [Source:RefSeq_peptide;Acc:NP_001007186]	wnt3l
-1	37022987	2	ENSDARG00000058822	37075457	ENSDART00000081768	GO:0004871	signal transducer activity	wingless-type MMTV integration site family, member 3 like [Source:RefSeq_peptide;Acc:NP_001007186]	wnt3l
-1	37022987	2	ENSDARG00000058822	37075457	ENSDART00000081768	GO:0005576	extracellular region	wingless-type MMTV integration site family, member 3 like [Source:RefSeq_peptide;Acc:NP_001007186]	wnt3l
-1	37022987	2	ENSDARG00000058822	37075457	ENSDART00000081768	GO:0007223	Wnt receptor signaling pathway, calcium modulating pathway	wingless-type MMTV integration site family, member 3 like [Source:RefSeq_peptide;Acc:NP_001007186]	wnt3l
-1	37022987	2	ENSDARG00000058822	37075457	ENSDART00000081768	GO:0007275	multicellular organismal development	wingless-type MMTV integration site family, member 3 like [Source:RefSeq_peptide;Acc:NP_001007186]	wnt3l
-1	37022987	2	ENSDARG00000058822	37075457	ENSDART00000081768	GO:0007498	mesoderm development	wingless-type MMTV integration site family, member 3 like [Source:RefSeq_peptide;Acc:NP_001007186]	wnt3l
-1	37022987	2	ENSDARG00000058822	37075457	ENSDART00000081768	GO:0009880	embryonic pattern specification	wingless-type MMTV integration site family, member 3 like [Source:RefSeq_peptide;Acc:NP_001007186]	wnt3l
-1	37022987	2	ENSDARG00000058822	37075457	ENSDART00000081768	GO:0009952	anterior/posterior pattern formation	wingless-type MMTV integration site family, member 3 like [Source:RefSeq_peptide;Acc:NP_001007186]	wnt3l
-1	37022987	2	ENSDARG00000058822	37075457	ENSDART00000081768	GO:0009953	dorsal/ventral pattern formation	wingless-type MMTV integration site family, member 3 like [Source:RefSeq_peptide;Acc:NP_001007186]	wnt3l
-1	37022987	2	ENSDARG00000058822	37075457	ENSDART00000081768	GO:0030903	notochord development	wingless-type MMTV integration site family, member 3 like [Source:RefSeq_peptide;Acc:NP_001007186]	wnt3l
-1	37022987	2	ENSDARG00000058822	37075457	ENSDART00000081768	GO:0030917	midbrain-hindbrain boundary development	wingless-type MMTV integration site family, member 3 like [Source:RefSeq_peptide;Acc:NP_001007186]	wnt3l
-1	37022987	2	ENSDARG00000058822	37075457	ENSDART00000081768	GO:0035121	tail morphogenesis	wingless-type MMTV integration site family, member 3 like [Source:RefSeq_peptide;Acc:NP_001007186]	wnt3l
-1	37022987	2	ENSDARG00000058822	37075457	ENSDART00000098392			wingless-type MMTV integration site family, member 3 like [Source:RefSeq_peptide;Acc:NP_001007186]	wnt3l
1	37165086	2	ENSDARG00000063437	37179330	ENSDART00000098391	GO:0004871	signal transducer activity	hypothetical protein LOC751644 [Source:RefSeq_peptide;Acc:NP_001038828]	zgc:153617
1	37165086	2	ENSDARG00000063437	37179330	ENSDART00000098391	GO:0005576	extracellular region	hypothetical protein LOC751644 [Source:RefSeq_peptide;Acc:NP_001038828]	zgc:153617
1	37165086	2	ENSDARG00000063437	37179330	ENSDART00000098391	GO:0007223	Wnt receptor signaling pathway, calcium modulating pathway	hypothetical protein LOC751644 [Source:RefSeq_peptide;Acc:NP_001038828]	zgc:153617
1	37165086	2	ENSDARG00000063437	37179330	ENSDART00000098391	GO:0007275	multicellular organismal development	hypothetical protein LOC751644 [Source:RefSeq_peptide;Acc:NP_001038828]	zgc:153617
1	37165086	2	ENSDARG00000063437	37179330	ENSDART00000092729			hypothetical protein LOC751644 [Source:RefSeq_peptide;Acc:NP_001038828]	zgc:153617
1	37165086	2	ENSDARG00000063437	37179330	ENSDART00000098389			hypothetical protein LOC751644 [Source:RefSeq_peptide;Acc:NP_001038828]	zgc:153617
1	37165086	2	ENSDARG00000063437	37179330	ENSDART00000098388			hypothetical protein LOC751644 [Source:RefSeq_peptide;Acc:NP_001038828]	zgc:153617
-1	37350601	2	ENSDARG00000016132	37376620	ENSDART00000045763	GO:0005515	protein binding	kelch-like ECH-associated protein 1 [Source:RefSeq_peptide;Acc:NP_878284]	keap1
1	37392178	2	ENSDARG00000024365	37427154	ENSDART00000098381			hypothetical protein LOC436923 [Source:RefSeq_peptide;Acc:NP_001002650]	zgc:91992
1	37392178	2	ENSDARG00000024365	37427154	ENSDART00000032849	GO:0008150	biological_process	hypothetical protein LOC436923 [Source:RefSeq_peptide;Acc:NP_001002650]	zgc:91992
1	37442589	2	ENSDARG00000014209	37449503	ENSDART00000023208	GO:0003674	molecular_function	hypothetical protein LOC550534 [Source:RefSeq_peptide;Acc:NP_001017836]	zgc:110183
1	37442589	2	ENSDARG00000014209	37449503	ENSDART00000023208	GO:0005575	cellular_component	hypothetical protein LOC550534 [Source:RefSeq_peptide;Acc:NP_001017836]	zgc:110183
1	37442589	2	ENSDARG00000014209	37449503	ENSDART00000023208	GO:0008150	biological_process	hypothetical protein LOC550534 [Source:RefSeq_peptide;Acc:NP_001017836]	zgc:110183
-1	37452248	2	ENSDARG00000053620	37460862	ENSDART00000056463			Interleukin-27 beta chain precursor (IL-27B) (Epstein-Barr virus- induced gene 3 protein) (EBV-induced gene 3 protein). [Source:Uniprot/SWISSPROT;Acc:Q14213]	EBI3
-1	37452248	2	ENSDARG00000053620	37460862	ENSDART00000081133			Interleukin-27 beta chain precursor (IL-27B) (Epstein-Barr virus- induced gene 3 protein) (EBV-induced gene 3 protein). [Source:Uniprot/SWISSPROT;Acc:Q14213]	EBI3
-1	37452248	2	ENSDARG00000053620	37460862	ENSDART00000075673			Interleukin-27 beta chain precursor (IL-27B) (Epstein-Barr virus- induced gene 3 protein) (EBV-induced gene 3 protein). [Source:Uniprot/SWISSPROT;Acc:Q14213]	EBI3
-1	37464683	2	ENSDARG00000012600	37471053	ENSDART00000017829				LOC570654
1	37521055	2	ENSDARG00000038669	37532319	ENSDART00000056461				LOC570622
-1	37536495	2	ENSDARG00000038668	37550831	ENSDART00000056460	GO:0003924	GTPase activity	hypothetical protein LOC436615 [Source:RefSeq_peptide;Acc:NP_001002343]	zgc:92185
-1	37536495	2	ENSDARG00000038668	37550831	ENSDART00000056460	GO:0005525	GTP binding	hypothetical protein LOC436615 [Source:RefSeq_peptide;Acc:NP_001002343]	zgc:92185
-1	37536495	2	ENSDARG00000038668	37550831	ENSDART00000056460	GO:0005575	cellular_component	hypothetical protein LOC436615 [Source:RefSeq_peptide;Acc:NP_001002343]	zgc:92185
-1	37536495	2	ENSDARG00000038668	37550831	ENSDART00000056460	GO:0006955	immune response	hypothetical protein LOC436615 [Source:RefSeq_peptide;Acc:NP_001002343]	zgc:92185
1	37588263	2	ENSDARG00000060177	37596918	ENSDART00000084517				LOC796415
-1	37611065	2	ENSDARG00000053518	37625155	ENSDART00000075551	GO:0005575	cellular_component	hypothetical protein LOC404618 [Source:RefSeq_peptide;Acc:NP_996969]	zgc:77479
-1	37611065	2	ENSDARG00000053518	37625155	ENSDART00000075551	GO:0008152	metabolic process	hypothetical protein LOC404618 [Source:RefSeq_peptide;Acc:NP_996969]	zgc:77479
-1	37611065	2	ENSDARG00000053518	37625155	ENSDART00000075551	GO:0016491	oxidoreductase activity	hypothetical protein LOC404618 [Source:RefSeq_peptide;Acc:NP_996969]	zgc:77479
-1	37611065	2	ENSDARG00000053518	37625155	ENSDART00000075551	GO:0046872	metal ion binding	hypothetical protein LOC404618 [Source:RefSeq_peptide;Acc:NP_996969]	zgc:77479
-1	37629890	2	ENSDARG00000029596	37644240	ENSDART00000047055	GO:0005515	protein binding	hypothetical protein LOC436631 [Source:RefSeq_peptide;Acc:NP_001002358]	zgc:92123
-1	37629890	2	ENSDARG00000029596	37644240	ENSDART00000047055	GO:0005622	intracellular	hypothetical protein LOC436631 [Source:RefSeq_peptide;Acc:NP_001002358]	zgc:92123
-1	37629890	2	ENSDARG00000029596	37644240	ENSDART00000047055	GO:0006829	zinc ion transport	hypothetical protein LOC436631 [Source:RefSeq_peptide;Acc:NP_001002358]	zgc:92123
-1	37629890	2	ENSDARG00000029596	37644240	ENSDART00000047055	GO:0008270	zinc ion binding	hypothetical protein LOC436631 [Source:RefSeq_peptide;Acc:NP_001002358]	zgc:92123
-1	37629890	2	ENSDARG00000029596	37644240	ENSDART00000047055	GO:0046872	metal ion binding	hypothetical protein LOC436631 [Source:RefSeq_peptide;Acc:NP_001002358]	zgc:92123
1	37657033	2	ENSDARG00000008858	37667688	ENSDART00000008268				LOC570455
-1	37672239	2	ENSDARG00000068143	37689414	ENSDART00000098357	GO:0001837	epithelial to mesenchymal transition	solute carrier family 39 (zinc transporter), member 6 [Source:RefSeq_peptide;Acc:NP_001001591]	slc39a6
-1	37672239	2	ENSDARG00000068143	37689414	ENSDART00000098357	GO:0005385	zinc ion transporter activity	solute carrier family 39 (zinc transporter), member 6 [Source:RefSeq_peptide;Acc:NP_001001591]	slc39a6
-1	37672239	2	ENSDARG00000068143	37689414	ENSDART00000098357	GO:0005887	integral to plasma membrane	solute carrier family 39 (zinc transporter), member 6 [Source:RefSeq_peptide;Acc:NP_001001591]	slc39a6
-1	37672239	2	ENSDARG00000068143	37689414	ENSDART00000098357	GO:0006829	zinc ion transport	solute carrier family 39 (zinc transporter), member 6 [Source:RefSeq_peptide;Acc:NP_001001591]	slc39a6
-1	37672239	2	ENSDARG00000068143	37689414	ENSDART00000098357	GO:0016020	membrane	solute carrier family 39 (zinc transporter), member 6 [Source:RefSeq_peptide;Acc:NP_001001591]	slc39a6
-1	37672239	2	ENSDARG00000068143	37689414	ENSDART00000098357	GO:0030001	metal ion transport	solute carrier family 39 (zinc transporter), member 6 [Source:RefSeq_peptide;Acc:NP_001001591]	slc39a6
-1	37672239	2	ENSDARG00000068143	37689414	ENSDART00000098357	GO:0042074	cell migration involved in gastrulation	solute carrier family 39 (zinc transporter), member 6 [Source:RefSeq_peptide;Acc:NP_001001591]	slc39a6
-1	37672239	2	ENSDARG00000068143	37689414	ENSDART00000098357	GO:0046873	metal ion transporter activity	solute carrier family 39 (zinc transporter), member 6 [Source:RefSeq_peptide;Acc:NP_001001591]	slc39a6
1	37694907	2	ENSDARG00000008191	37702698	ENSDART00000056441			transmembrane protein with EGF-like and two follistatin-like domains 1 [Source:RefSeq_peptide;Acc:NP_003683]	TMEFF1 (2 of 2)
1	37707207	2	ENSDARG00000038658	37714180	ENSDART00000098354	GO:0003674	molecular_function	hypothetical protein LOC570392 [Source:RefSeq_peptide;Acc:NP_001073667]	zgc:158664
1	37707207	2	ENSDARG00000038658	37714180	ENSDART00000098354	GO:0005575	cellular_component	hypothetical protein LOC570392 [Source:RefSeq_peptide;Acc:NP_001073667]	zgc:158664
1	37707207	2	ENSDARG00000038658	37714180	ENSDART00000098354	GO:0008150	biological_process	hypothetical protein LOC570392 [Source:RefSeq_peptide;Acc:NP_001073667]	zgc:158664
1	37707207	2	ENSDARG00000038658	37714180	ENSDART00000056437			hypothetical protein LOC570392 [Source:RefSeq_peptide;Acc:NP_001073667]	zgc:158664
1	37715970	2	ENSDARG00000021022	37726106	ENSDART00000012919	GO:0001539	ciliary or flagellar motility	intraflagellar transport protein 57 [Source:RefSeq_peptide;Acc:NP_001001832]	ift57
1	37715970	2	ENSDARG00000021022	37726106	ENSDART00000012919	GO:0019861	flagellum	intraflagellar transport protein 57 [Source:RefSeq_peptide;Acc:NP_001001832]	ift57
1	37715970	2	ENSDARG00000021022	37726106	ENSDART00000012919	GO:0035058	sensory cilium biogenesis	intraflagellar transport protein 57 [Source:RefSeq_peptide;Acc:NP_001001832]	ift57
1	37715970	2	ENSDARG00000021022	37726106	ENSDART00000012919	GO:0042384	cilium biogenesis	intraflagellar transport protein 57 [Source:RefSeq_peptide;Acc:NP_001001832]	ift57
1	37715970	2	ENSDARG00000021022	37726106	ENSDART00000012919	GO:0042462	eye photoreceptor cell development	intraflagellar transport protein 57 [Source:RefSeq_peptide;Acc:NP_001001832]	ift57
1	37715970	2	ENSDARG00000021022	37726106	ENSDART00000012919	GO:0045494	photoreceptor cell maintenance	intraflagellar transport protein 57 [Source:RefSeq_peptide;Acc:NP_001001832]	ift57
1	37751698	2	ENSDARG00000038651	37752568	ENSDART00000056430
1	37787410	2	ENSDARG00000038649	37790160	ENSDART00000047958				LOC797307
-1	37828020	2	ENSDARG00000018506	37830905	ENSDART00000022008
-1	37828020	2	ENSDARG00000018506	37830905	ENSDART00000056417
-1	37828020	2	ENSDARG00000018506	37830905	ENSDART00000056426
-1	37828020	2	ENSDARG00000018506	37830905	ENSDART00000074027
1	37846408	2	ENSDARG00000053450	37847001	ENSDART00000056428
-1	37876633	2	ENSDARG00000018961	37890493	ENSDART00000026339	GO:0000166	nucleotide binding	GTP binding protein 4 [Source:RefSeq_peptide;Acc:NP_956145]	gtpbp4
-1	37876633	2	ENSDARG00000018961	37890493	ENSDART00000026339	GO:0005525	GTP binding	GTP binding protein 4 [Source:RefSeq_peptide;Acc:NP_956145]	gtpbp4
-1	37876633	2	ENSDARG00000018961	37890493	ENSDART00000026339	GO:0007264	small GTPase mediated signal transduction	GTP binding protein 4 [Source:RefSeq_peptide;Acc:NP_956145]	gtpbp4
-1	37960986	2	ENSDARG00000030824	37983535	ENSDART00000009093				LOC570012
-1	38011783	2	ENSDARG00000025513	38069137	ENSDART00000025997				LOC569986
1	38101572	2	ENSDARG00000048072	38101869	ENSDART00000069781			Nuclear RNase P [Source: RFAM 8.0]	RNaseP_nuc
-1	38120226	2	ENSDARG00000017004	38162174	ENSDART00000043201				LOC569779
1	38223544	2	ENSDARG00000038646	38227426	ENSDART00000005767
1	38230789	2	ENSDARG00000053366	38236818	ENSDART00000056161
1	38230789	2	ENSDARG00000053366	38236818	ENSDART00000056162
1	38239252	2	ENSDARG00000053358	38262198	ENSDART00000075392			LOC569631 protein (Fragment). [Source:Uniprot/SPTREMBL;Acc:Q1RM09]	Q1RM09_DANRE
-1	38291061	2	ENSDARG00000031783	38405630	ENSDART00000087823			Adenylate cyclase type 8 (EC 4.6.1.1) (Adenylate cyclase type VIII) (ATP pyrophosphate-lyase 8) (Adenylyl cyclase 8) (Ca(2+)/calmodulin- activated adenylyl cyclase). [Source:Uniprot/SWISSPROT;Acc:P40145]	ADCY8 (1 of 2)
-1	38291061	2	ENSDARG00000031783	38405630	ENSDART00000045047			Adenylate cyclase type 8 (EC 4.6.1.1) (Adenylate cyclase type VIII) (ATP pyrophosphate-lyase 8) (Adenylyl cyclase 8) (Ca(2+)/calmodulin- activated adenylyl cyclase). [Source:Uniprot/SWISSPROT;Acc:P40145]	ADCY8 (1 of 2)
-1	38291061	2	ENSDARG00000031783	38405630	ENSDART00000087730			Adenylate cyclase type 8 (EC 4.6.1.1) (Adenylate cyclase type VIII) (ATP pyrophosphate-lyase 8) (Adenylyl cyclase 8) (Ca(2+)/calmodulin- activated adenylyl cyclase). [Source:Uniprot/SWISSPROT;Acc:P40145]	ADCY8 (1 of 2)
-1	38291061	2	ENSDARG00000031783	38405630	ENSDART00000087727			Adenylate cyclase type 8 (EC 4.6.1.1) (Adenylate cyclase type VIII) (ATP pyrophosphate-lyase 8) (Adenylyl cyclase 8) (Ca(2+)/calmodulin- activated adenylyl cyclase). [Source:Uniprot/SWISSPROT;Acc:P40145]	ADCY8 (1 of 2)
-1	38422621	2	ENSDARG00000001721	38440426	ENSDART00000098303			PLA2-like otoconin [Source:RefSeq_peptide;Acc:NP_001073661]	NP_001073661.1
-1	38481588	2	ENSDARG00000060085	38512070	ENSDART00000084303				LOC799747
-1	38578677	2	ENSDARG00000053318	38603918	ENSDART00000075347	GO:0005515	protein binding	leucine-rich repeat-containing 6 like [Source:RefSeq_peptide;Acc:NP_001002311]	lrrc6l
-1	38608892	2	ENSDARG00000053293	38615840	ENSDART00000098287			hypothetical protein LOC692298 [Source:RefSeq_peptide;Acc:NP_001038735]	zgc:136585
-1	38608892	2	ENSDARG00000053293	38615840	ENSDART00000039079			hypothetical protein LOC692298 [Source:RefSeq_peptide;Acc:NP_001038735]	zgc:136585
-1	38608892	2	ENSDARG00000053293	38615840	ENSDART00000044446			hypothetical protein LOC692298 [Source:RefSeq_peptide;Acc:NP_001038735]	zgc:136585
-1	38608892	2	ENSDARG00000053293	38615840	ENSDART00000098284	GO:0005515	protein binding	hypothetical protein LOC692298 [Source:RefSeq_peptide;Acc:NP_001038735]	zgc:136585
-1	38608892	2	ENSDARG00000053293	38615840	ENSDART00000098284	GO:0005622	intracellular	hypothetical protein LOC692298 [Source:RefSeq_peptide;Acc:NP_001038735]	zgc:136585
-1	38608892	2	ENSDARG00000053293	38615840	ENSDART00000098284	GO:0007242	intracellular signaling cascade	hypothetical protein LOC692298 [Source:RefSeq_peptide;Acc:NP_001038735]	zgc:136585
-1	38608892	2	ENSDARG00000053293	38615840	ENSDART00000098284	GO:0008270	zinc ion binding	hypothetical protein LOC692298 [Source:RefSeq_peptide;Acc:NP_001038735]	zgc:136585
-1	38608892	2	ENSDARG00000053293	38615840	ENSDART00000098281			hypothetical protein LOC692298 [Source:RefSeq_peptide;Acc:NP_001038735]	zgc:136585
-1	38630009	2	ENSDARG00000032043	38631498	ENSDART00000056164
-1	38630009	2	ENSDARG00000032043	38631498	ENSDART00000061172
-1	38639891	2	ENSDARG00000023217	38667116	ENSDART00000025254				LOC555432
1	38685113	2	ENSDARG00000010583	38869428	ENSDART00000018729			par-3 partitioning defective 3 homolog [Source:RefSeq_peptide;Acc:NP_991298]	pard3
1	38685113	2	ENSDARG00000010583	38869428	ENSDART00000056402	GO:0005515	protein binding	par-3 partitioning defective 3 homolog [Source:RefSeq_peptide;Acc:NP_991298]	pard3
1	38685113	2	ENSDARG00000010583	38869428	ENSDART00000056402	GO:0016324	apical plasma membrane	par-3 partitioning defective 3 homolog [Source:RefSeq_peptide;Acc:NP_991298]	pard3
1	38685113	2	ENSDARG00000010583	38869428	ENSDART00000056402	GO:0043010	camera-type eye development	par-3 partitioning defective 3 homolog [Source:RefSeq_peptide;Acc:NP_991298]	pard3
1	38685113	2	ENSDARG00000010583	38869428	ENSDART00000056402	GO:0045197	establishment and/or maintenance of epithelial cell polarity	par-3 partitioning defective 3 homolog [Source:RefSeq_peptide;Acc:NP_991298]	pard3
1	38685113	2	ENSDARG00000010583	38869428	ENSDART00000056402	GO:0048048	embryonic eye morphogenesis	par-3 partitioning defective 3 homolog [Source:RefSeq_peptide;Acc:NP_991298]	pard3
1	38949808	2	ENSDARG00000027290	39014726	ENSDART00000098267			neuropilin 1b [Source:RefSeq_peptide;Acc:NP_991237]	nrp1b
1	38949808	2	ENSDARG00000027290	39014726	ENSDART00000098265	GO:0001525	angiogenesis	neuropilin 1b [Source:RefSeq_peptide;Acc:NP_991237]	nrp1b
1	38949808	2	ENSDARG00000027290	39014726	ENSDART00000098265	GO:0001570	vasculogenesis	neuropilin 1b [Source:RefSeq_peptide;Acc:NP_991237]	nrp1b
1	38949808	2	ENSDARG00000027290	39014726	ENSDART00000098265	GO:0004872	receptor activity	neuropilin 1b [Source:RefSeq_peptide;Acc:NP_991237]	nrp1b
1	38949808	2	ENSDARG00000027290	39014726	ENSDART00000098265	GO:0005515	protein binding	neuropilin 1b [Source:RefSeq_peptide;Acc:NP_991237]	nrp1b
1	38949808	2	ENSDARG00000027290	39014726	ENSDART00000098265	GO:0005579	membrane attack complex	neuropilin 1b [Source:RefSeq_peptide;Acc:NP_991237]	nrp1b
1	38949808	2	ENSDARG00000027290	39014726	ENSDART00000098265	GO:0007155	cell adhesion	neuropilin 1b [Source:RefSeq_peptide;Acc:NP_991237]	nrp1b
1	38949808	2	ENSDARG00000027290	39014726	ENSDART00000098265	GO:0007399	nervous system development	neuropilin 1b [Source:RefSeq_peptide;Acc:NP_991237]	nrp1b
1	38949808	2	ENSDARG00000027290	39014726	ENSDART00000098265	GO:0016020	membrane	neuropilin 1b [Source:RefSeq_peptide;Acc:NP_991237]	nrp1b
1	38949808	2	ENSDARG00000027290	39014726	ENSDART00000098265	GO:0016021	integral to membrane	neuropilin 1b [Source:RefSeq_peptide;Acc:NP_991237]	nrp1b
1	38949808	2	ENSDARG00000027290	39014726	ENSDART00000098265	GO:0030154	cell differentiation	neuropilin 1b [Source:RefSeq_peptide;Acc:NP_991237]	nrp1b
1	38949808	2	ENSDARG00000027290	39014726	ENSDART00000098265	GO:0030947	regulation of vascular endothelial growth factor receptor signaling pathway	neuropilin 1b [Source:RefSeq_peptide;Acc:NP_991237]	nrp1b
1	38949808	2	ENSDARG00000027290	39014726	ENSDART00000098260			neuropilin 1b [Source:RefSeq_peptide;Acc:NP_991237]	nrp1b
1	38949808	2	ENSDARG00000027290	39014726	ENSDART00000098253			neuropilin 1b [Source:RefSeq_peptide;Acc:NP_991237]	nrp1b
1	38949808	2	ENSDARG00000027290	39014726	ENSDART00000098252			neuropilin 1b [Source:RefSeq_peptide;Acc:NP_991237]	nrp1b
1	38949808	2	ENSDARG00000027290	39014726	ENSDART00000037315			neuropilin 1b [Source:RefSeq_peptide;Acc:NP_991237]	nrp1b
1	38949808	2	ENSDARG00000027290	39014726	ENSDART00000098248			neuropilin 1b [Source:RefSeq_peptide;Acc:NP_991237]	nrp1b
1	39047569	2	ENSDARG00000053255	39073483	ENSDART00000075261	GO:0007155	cell adhesion	integrin, beta 1b [Source:RefSeq_peptide;Acc:NP_001030159]	itgb1b
1	39047569	2	ENSDARG00000053255	39073483	ENSDART00000075261	GO:0007160	cell-matrix adhesion	integrin, beta 1b [Source:RefSeq_peptide;Acc:NP_001030159]	itgb1b
1	39047569	2	ENSDARG00000053255	39073483	ENSDART00000075261	GO:0007229	integrin-mediated signaling pathway	integrin, beta 1b [Source:RefSeq_peptide;Acc:NP_001030159]	itgb1b
1	39047569	2	ENSDARG00000053255	39073483	ENSDART00000075261	GO:0007275	multicellular organismal development	integrin, beta 1b [Source:RefSeq_peptide;Acc:NP_001030159]	itgb1b
1	39047569	2	ENSDARG00000053255	39073483	ENSDART00000075261	GO:0008305	integrin complex	integrin, beta 1b [Source:RefSeq_peptide;Acc:NP_001030159]	itgb1b
1	39078535	2	ENSDARG00000022689	39092768	ENSDART00000037808	GO:0007155	cell adhesion	integrin, beta 1b.2 [Source:RefSeq_peptide;Acc:NP_998093]	itgb1b.2
1	39078535	2	ENSDARG00000022689	39092768	ENSDART00000037808	GO:0007160	cell-matrix adhesion	integrin, beta 1b.2 [Source:RefSeq_peptide;Acc:NP_998093]	itgb1b.2
1	39078535	2	ENSDARG00000022689	39092768	ENSDART00000037808	GO:0007229	integrin-mediated signaling pathway	integrin, beta 1b.2 [Source:RefSeq_peptide;Acc:NP_998093]	itgb1b.2
1	39078535	2	ENSDARG00000022689	39092768	ENSDART00000037808	GO:0007275	multicellular organismal development	integrin, beta 1b.2 [Source:RefSeq_peptide;Acc:NP_998093]	itgb1b.2
1	39078535	2	ENSDARG00000022689	39092768	ENSDART00000037808	GO:0008305	integrin complex	integrin, beta 1b.2 [Source:RefSeq_peptide;Acc:NP_998093]	itgb1b.2
1	39096133	2	ENSDARG00000053232	39112248	ENSDART00000075234	GO:0007155	cell adhesion	integrin, beta 1b.1 [Source:RefSeq_peptide;Acc:NP_001030151]	itgb1b.1
1	39096133	2	ENSDARG00000053232	39112248	ENSDART00000075234	GO:0007160	cell-matrix adhesion	integrin, beta 1b.1 [Source:RefSeq_peptide;Acc:NP_001030151]	itgb1b.1
1	39096133	2	ENSDARG00000053232	39112248	ENSDART00000075234	GO:0007229	integrin-mediated signaling pathway	integrin, beta 1b.1 [Source:RefSeq_peptide;Acc:NP_001030151]	itgb1b.1
1	39096133	2	ENSDARG00000053232	39112248	ENSDART00000075234	GO:0007275	multicellular organismal development	integrin, beta 1b.1 [Source:RefSeq_peptide;Acc:NP_001030151]	itgb1b.1
1	39096133	2	ENSDARG00000053232	39112248	ENSDART00000075234	GO:0008305	integrin complex	integrin, beta 1b.1 [Source:RefSeq_peptide;Acc:NP_001030151]	itgb1b.1
1	39126231	2	ENSDARG00000060054	39145518	ENSDART00000084223			hypothetical protein LOC566102 [Source:RefSeq_peptide;Acc:NP_001082878]	NP_001082878.1
-1	39172058	2	ENSDARG00000038493	39173599	ENSDART00000056173
1	39395907	2	ENSDARG00000057013	39441006	ENSDART00000079596	GO:0003674	molecular_function	hypothetical protein LOC692273 [Source:RefSeq_peptide;Acc:NP_001038711]	zgc:136589
1	39395907	2	ENSDARG00000057013	39441006	ENSDART00000079596	GO:0005575	cellular_component	hypothetical protein LOC692273 [Source:RefSeq_peptide;Acc:NP_001038711]	zgc:136589
1	39395907	2	ENSDARG00000057013	39441006	ENSDART00000079596	GO:0008150	biological_process	hypothetical protein LOC692273 [Source:RefSeq_peptide;Acc:NP_001038711]	zgc:136589
1	39498153	2	ENSDARG00000056998	39527186	ENSDART00000079582				LOC566177
1	39547771	2	ENSDARG00000040909	39549288	ENSDART00000059953
-1	39585502	2	ENSDARG00000003244	39595072	ENSDART00000007074				LOC563072
-1	39623056	2	ENSDARG00000041744	39624662	ENSDART00000061183				LOC100005025
1	39660951	2	ENSDARG00000016788	39682106	ENSDART00000005449
-1	39693245	2	ENSDARG00000008548	39739137	ENSDART00000050403			Rho GTPase-activating protein 12. [Source:Uniprot/SWISSPROT;Acc:Q8IWW6]	ARHGAP12 (2 of 2)
1	39744265	2	ENSDARG00000056981	39746138	ENSDART00000061170
1	39795139	2	ENSDARG00000045403	39803730	ENSDART00000098208			Cadherin-2 precursor (Neural-cadherin) (N-cadherin) (CD325 antigen) (CDw325). [Source:Uniprot/SWISSPROT;Acc:P19022]	CDH2 (2 of 2)
1	39795139	2	ENSDARG00000045403	39803730	ENSDART00000066767			Cadherin-2 precursor (Neural-cadherin) (N-cadherin) (CD325 antigen) (CDw325). [Source:Uniprot/SWISSPROT;Acc:P19022]	CDH2 (2 of 2)
1	39841876	2	ENSDARG00000038666	39844102	ENSDART00000056453			Insulin-like growth factor-binding protein 1 precursor (IGFBP-1) (IBP- 1) (IGF-binding protein 1) (Placental protein 12) (PP12). [Source:Uniprot/SWISSPROT;Acc:P08833]	IGFBP1 (2 of 2)
1	39846255	2	ENSDARG00000008333	39850124	ENSDART00000004071	GO:0003676	nucleic acid binding	zinc finger-like gene 2 [Source:RefSeq_peptide;Acc:NP_919371]	znfl2a
1	39846255	2	ENSDARG00000008333	39850124	ENSDART00000004071	GO:0005622	intracellular	zinc finger-like gene 2 [Source:RefSeq_peptide;Acc:NP_919371]	znfl2a
1	39846255	2	ENSDARG00000008333	39850124	ENSDART00000004071	GO:0005634	nucleus	zinc finger-like gene 2 [Source:RefSeq_peptide;Acc:NP_919371]	znfl2a
1	39846255	2	ENSDARG00000008333	39850124	ENSDART00000004071	GO:0006350	transcription	zinc finger-like gene 2 [Source:RefSeq_peptide;Acc:NP_919371]	znfl2a
1	39846255	2	ENSDARG00000008333	39850124	ENSDART00000004071	GO:0006353	transcription termination	zinc finger-like gene 2 [Source:RefSeq_peptide;Acc:NP_919371]	znfl2a
1	39846255	2	ENSDARG00000008333	39850124	ENSDART00000004071	GO:0006355	regulation of transcription, DNA-dependent	zinc finger-like gene 2 [Source:RefSeq_peptide;Acc:NP_919371]	znfl2a
1	39846255	2	ENSDARG00000008333	39850124	ENSDART00000004071	GO:0006829	zinc ion transport	zinc finger-like gene 2 [Source:RefSeq_peptide;Acc:NP_919371]	znfl2a
1	39846255	2	ENSDARG00000008333	39850124	ENSDART00000004071	GO:0008270	zinc ion binding	zinc finger-like gene 2 [Source:RefSeq_peptide;Acc:NP_919371]	znfl2a
1	39846255	2	ENSDARG00000008333	39850124	ENSDART00000004071	GO:0031564	transcription antitermination	zinc finger-like gene 2 [Source:RefSeq_peptide;Acc:NP_919371]	znfl2a
1	39846255	2	ENSDARG00000008333	39850124	ENSDART00000004071	GO:0046872	metal ion binding	zinc finger-like gene 2 [Source:RefSeq_peptide;Acc:NP_919371]	znfl2a
-1	39850525	2	ENSDARG00000038667	39852290	ENSDART00000056458	GO:0003674	molecular_function	hypothetical protein LOC406567 [Source:RefSeq_peptide;Acc:NP_998446]	zgc:85818
-1	39850525	2	ENSDARG00000038667	39852290	ENSDART00000056458	GO:0005575	cellular_component	hypothetical protein LOC406567 [Source:RefSeq_peptide;Acc:NP_998446]	zgc:85818
-1	39850525	2	ENSDARG00000038667	39852290	ENSDART00000056458	GO:0005975	carbohydrate metabolic process	hypothetical protein LOC406567 [Source:RefSeq_peptide;Acc:NP_998446]	zgc:85818
-1	39854750	2	ENSDARG00000068063	39855479	ENSDART00000098207	GO:0003674	molecular_function	hypothetical protein LOC402899 [Source:RefSeq_peptide;Acc:NP_991169]	zgc:85851
-1	39854750	2	ENSDARG00000068063	39855479	ENSDART00000098207	GO:0005575	cellular_component	hypothetical protein LOC402899 [Source:RefSeq_peptide;Acc:NP_991169]	zgc:85851
-1	39854750	2	ENSDARG00000068063	39855479	ENSDART00000098207	GO:0008150	biological_process	hypothetical protein LOC402899 [Source:RefSeq_peptide;Acc:NP_991169]	zgc:85851
-1	39955971	2	ENSDARG00000038608	39962932	ENSDART00000098204			succinate dehydrogenase complex, subunit C, integral membrane protein [Source:RefSeq_peptide;Acc:NP_001003523]	sdhc
-1	39955971	2	ENSDARG00000038608	39962932	ENSDART00000056370	GO:0000104	succinate dehydrogenase activity	succinate dehydrogenase complex, subunit C, integral membrane protein [Source:RefSeq_peptide;Acc:NP_001003523]	sdhc
-1	39955971	2	ENSDARG00000038608	39962932	ENSDART00000056370	GO:0006099	tricarboxylic acid cycle	succinate dehydrogenase complex, subunit C, integral membrane protein [Source:RefSeq_peptide;Acc:NP_001003523]	sdhc
-1	39955971	2	ENSDARG00000038608	39962932	ENSDART00000056370	GO:0006118	electron transport	succinate dehydrogenase complex, subunit C, integral membrane protein [Source:RefSeq_peptide;Acc:NP_001003523]	sdhc
-1	39955971	2	ENSDARG00000038608	39962932	ENSDART00000056370	GO:0016020	membrane	succinate dehydrogenase complex, subunit C, integral membrane protein [Source:RefSeq_peptide;Acc:NP_001003523]	sdhc
-1	39966257	2	ENSDARG00000010472	40027400	ENSDART00000093298	GO:0003824	catalytic activity	ATPase, Na+/K+ transporting, alpha 2a polypeptide [Source:RefSeq_peptide;Acc:NP_571758]	atp1a2a
-1	39966257	2	ENSDARG00000010472	40027400	ENSDART00000093298	GO:0005524	ATP binding	ATPase, Na+/K+ transporting, alpha 2a polypeptide [Source:RefSeq_peptide;Acc:NP_571758]	atp1a2a
-1	39966257	2	ENSDARG00000010472	40027400	ENSDART00000093298	GO:0006810	transport	ATPase, Na+/K+ transporting, alpha 2a polypeptide [Source:RefSeq_peptide;Acc:NP_571758]	atp1a2a
-1	39966257	2	ENSDARG00000010472	40027400	ENSDART00000093298	GO:0006812	cation transport	ATPase, Na+/K+ transporting, alpha 2a polypeptide [Source:RefSeq_peptide;Acc:NP_571758]	atp1a2a
-1	39966257	2	ENSDARG00000010472	40027400	ENSDART00000093298	GO:0007507	heart development	ATPase, Na+/K+ transporting, alpha 2a polypeptide [Source:RefSeq_peptide;Acc:NP_571758]	atp1a2a
-1	39966257	2	ENSDARG00000010472	40027400	ENSDART00000093298	GO:0008152	metabolic process	ATPase, Na+/K+ transporting, alpha 2a polypeptide [Source:RefSeq_peptide;Acc:NP_571758]	atp1a2a
-1	39966257	2	ENSDARG00000010472	40027400	ENSDART00000093298	GO:0010084	specification of organ axis polarity	ATPase, Na+/K+ transporting, alpha 2a polypeptide [Source:RefSeq_peptide;Acc:NP_571758]	atp1a2a
-1	39966257	2	ENSDARG00000010472	40027400	ENSDART00000093298	GO:0015077	monovalent inorganic cation transporter activity	ATPase, Na+/K+ transporting, alpha 2a polypeptide [Source:RefSeq_peptide;Acc:NP_571758]	atp1a2a
-1	39966257	2	ENSDARG00000010472	40027400	ENSDART00000093298	GO:0015662	ATPase activity, coupled to transmembrane movement of ions, phosphorylative mechanism	ATPase, Na+/K+ transporting, alpha 2a polypeptide [Source:RefSeq_peptide;Acc:NP_571758]	atp1a2a
-1	39966257	2	ENSDARG00000010472	40027400	ENSDART00000093298	GO:0015672	monovalent inorganic cation transport	ATPase, Na+/K+ transporting, alpha 2a polypeptide [Source:RefSeq_peptide;Acc:NP_571758]	atp1a2a
-1	39966257	2	ENSDARG00000010472	40027400	ENSDART00000093298	GO:0016020	membrane	ATPase, Na+/K+ transporting, alpha 2a polypeptide [Source:RefSeq_peptide;Acc:NP_571758]	atp1a2a
-1	39966257	2	ENSDARG00000010472	40027400	ENSDART00000093298	GO:0016021	integral to membrane	ATPase, Na+/K+ transporting, alpha 2a polypeptide [Source:RefSeq_peptide;Acc:NP_571758]	atp1a2a
-1	39966257	2	ENSDARG00000010472	40027400	ENSDART00000093298	GO:0016820	hydrolase activity, acting on acid anhydrides, catalyzing transmembrane movement of substances	ATPase, Na+/K+ transporting, alpha 2a polypeptide [Source:RefSeq_peptide;Acc:NP_571758]	atp1a2a
-1	39966257	2	ENSDARG00000010472	40027400	ENSDART00000011188			ATPase, Na+/K+ transporting, alpha 2a polypeptide [Source:RefSeq_peptide;Acc:NP_571758]	atp1a2a
-1	40032322	2	ENSDARG00000038609	40046088	ENSDART00000056372	GO:0016020	membrane	myelin protein zero [Source:RefSeq_peptide;Acc:NP_919342]	mpz
-1	40064654	2	ENSDARG00000060041	40107452	ENSDART00000084174			Hypothetical protein (Fragment). [Source:Uniprot/SPTREMBL;Acc:A3KNV7]	A3KNV7_DANRE
-1	40064654	2	ENSDARG00000060041	40107452	ENSDART00000084168			Hypothetical protein (Fragment). [Source:Uniprot/SPTREMBL;Acc:A3KNV7]	A3KNV7_DANRE
-1	40064654	2	ENSDARG00000060041	40107452	ENSDART00000084166			Hypothetical protein (Fragment). [Source:Uniprot/SPTREMBL;Acc:A3KNV7]	A3KNV7_DANRE
1	40111669	2	ENSDARG00000017038	40126122	ENSDART00000098146			hypothetical protein LOC767717 [Source:RefSeq_peptide;Acc:NP_001070123]	zgc:152670
1	40111669	2	ENSDARG00000017038	40126122	ENSDART00000022867			hypothetical protein LOC767717 [Source:RefSeq_peptide;Acc:NP_001070123]	zgc:152670
1	40111669	2	ENSDARG00000017038	40126122	ENSDART00000098143	GO:0003674	molecular_function	hypothetical protein LOC767717 [Source:RefSeq_peptide;Acc:NP_001070123]	zgc:152670
1	40111669	2	ENSDARG00000017038	40126122	ENSDART00000098143	GO:0005575	cellular_component	hypothetical protein LOC767717 [Source:RefSeq_peptide;Acc:NP_001070123]	zgc:152670
1	40111669	2	ENSDARG00000017038	40126122	ENSDART00000098143	GO:0008150	biological_process	hypothetical protein LOC767717 [Source:RefSeq_peptide;Acc:NP_001070123]	zgc:152670
-1	40148353	2	ENSDARG00000038615	40161774	ENSDART00000056376	GO:0005579	membrane attack complex	Transmembrane protein 55B-A (EC 3.1.3.-) (Type I phosphatidylinositol 4,5-bisphosphate 4-phosphatase-A) (PtdIns-4,5-P2 4-Ptase I-A). [Source:Uniprot/SWISSPROT;Acc:Q32PR0]	zgc:123304
-1	40148353	2	ENSDARG00000038615	40161774	ENSDART00000056376	GO:0008150	biological_process	Transmembrane protein 55B-A (EC 3.1.3.-) (Type I phosphatidylinositol 4,5-bisphosphate 4-phosphatase-A) (PtdIns-4,5-P2 4-Ptase I-A). [Source:Uniprot/SWISSPROT;Acc:Q32PR0]	zgc:123304
-1	40148353	2	ENSDARG00000038615	40161774	ENSDART00000056376	GO:0016020	membrane	Transmembrane protein 55B-A (EC 3.1.3.-) (Type I phosphatidylinositol 4,5-bisphosphate 4-phosphatase-A) (PtdIns-4,5-P2 4-Ptase I-A). [Source:Uniprot/SWISSPROT;Acc:Q32PR0]	zgc:123304
-1	40148353	2	ENSDARG00000038615	40161774	ENSDART00000056376	GO:0016021	integral to membrane	Transmembrane protein 55B-A (EC 3.1.3.-) (Type I phosphatidylinositol 4,5-bisphosphate 4-phosphatase-A) (PtdIns-4,5-P2 4-Ptase I-A). [Source:Uniprot/SWISSPROT;Acc:Q32PR0]	zgc:123304
-1	40148353	2	ENSDARG00000038615	40161774	ENSDART00000056376	GO:0016787	hydrolase activity	Transmembrane protein 55B-A (EC 3.1.3.-) (Type I phosphatidylinositol 4,5-bisphosphate 4-phosphatase-A) (PtdIns-4,5-P2 4-Ptase I-A). [Source:Uniprot/SWISSPROT;Acc:Q32PR0]	zgc:123304
-1	40163952	2	ENSDARG00000038612	40169311	ENSDART00000056375			hypothetical protein LOC432386 [Source:RefSeq_peptide;Acc:NP_001002309]	mgc35261l
1	40189788	2	ENSDARG00000040741	40273663	ENSDART00000028269			Hypothetical protein (Fragment). [Source:Uniprot/SPTREMBL;Acc:A4QN54]	A4QN54_DANRE
1	40324306	2	ENSDARG00000060024	40326025	ENSDART00000098134				LOC100001250
1	40324306	2	ENSDARG00000060024	40326025	ENSDART00000084145				LOC100001250
1	40329237	2	ENSDARG00000068025	40330235	ENSDART00000098133
1	40334109	2	ENSDARG00000021739	40367253	ENSDART00000098132	GO:0003674	molecular_function	hypothetical protein LOC768198 [Source:RefSeq_peptide;Acc:NP_001070808]	zgc:153342
1	40334109	2	ENSDARG00000021739	40367253	ENSDART00000098132	GO:0005575	cellular_component	hypothetical protein LOC768198 [Source:RefSeq_peptide;Acc:NP_001070808]	zgc:153342
1	40334109	2	ENSDARG00000021739	40367253	ENSDART00000098132	GO:0008150	biological_process	hypothetical protein LOC768198 [Source:RefSeq_peptide;Acc:NP_001070808]	zgc:153342
1	40334109	2	ENSDARG00000021739	40367253	ENSDART00000013211			hypothetical protein LOC768198 [Source:RefSeq_peptide;Acc:NP_001070808]	zgc:153342
-1	40449943	2	ENSDARG00000004880	40467474	ENSDART00000041806				LOC100002035
-1	40468177	2	ENSDARG00000005058	40492816	ENSDART00000027088			Im:6902697 protein (Fragment). [Source:Uniprot/SPTREMBL;Acc:Q6IQB9]	im:6902697
-1	40468177	2	ENSDARG00000005058	40492816	ENSDART00000098126	GO:0005488	binding	Im:6902697 protein (Fragment). [Source:Uniprot/SPTREMBL;Acc:Q6IQB9]	im:6902697
1	40496481	2	ENSDARG00000068021	40638100	ENSDART00000098123			Hypothetical protein (Fragment). [Source:Uniprot/SPTREMBL;Acc:A3KPB0]	A3KPB0_DANRE
1	40602864	2	ENSDARG00000068020	40603387	ENSDART00000098122
-1	40658639	2	ENSDARG00000025855	40661313	ENSDART00000036997	GO:0003674	molecular_function	Zgc:110291. [Source:Uniprot/SPTREMBL;Acc:Q503R1]	zgc:110291
-1	40658639	2	ENSDARG00000025855	40661313	ENSDART00000036997	GO:0005575	cellular_component	Zgc:110291. [Source:Uniprot/SPTREMBL;Acc:Q503R1]	zgc:110291
-1	40658639	2	ENSDARG00000025855	40661313	ENSDART00000036997	GO:0008150	biological_process	Zgc:110291. [Source:Uniprot/SPTREMBL;Acc:Q503R1]	zgc:110291
-1	40676119	2	ENSDARG00000021398	40686726	ENSDART00000018818	GO:0005515	protein binding	RING finger protein C1orf166 homolog. [Source:Uniprot/SWISSPROT;Acc:Q5M7X9]	zgc:92166
-1	40676119	2	ENSDARG00000021398	40686726	ENSDART00000018818	GO:0005579	membrane attack complex	RING finger protein C1orf166 homolog. [Source:Uniprot/SWISSPROT;Acc:Q5M7X9]	zgc:92166
-1	40676119	2	ENSDARG00000021398	40686726	ENSDART00000018818	GO:0006829	zinc ion transport	RING finger protein C1orf166 homolog. [Source:Uniprot/SWISSPROT;Acc:Q5M7X9]	zgc:92166
-1	40676119	2	ENSDARG00000021398	40686726	ENSDART00000018818	GO:0008270	zinc ion binding	RING finger protein C1orf166 homolog. [Source:Uniprot/SWISSPROT;Acc:Q5M7X9]	zgc:92166
-1	40676119	2	ENSDARG00000021398	40686726	ENSDART00000018818	GO:0016020	membrane	RING finger protein C1orf166 homolog. [Source:Uniprot/SWISSPROT;Acc:Q5M7X9]	zgc:92166
-1	40676119	2	ENSDARG00000021398	40686726	ENSDART00000018818	GO:0016021	integral to membrane	RING finger protein C1orf166 homolog. [Source:Uniprot/SWISSPROT;Acc:Q5M7X9]	zgc:92166
-1	40676119	2	ENSDARG00000021398	40686726	ENSDART00000018818	GO:0046872	metal ion binding	RING finger protein C1orf166 homolog. [Source:Uniprot/SWISSPROT;Acc:Q5M7X9]	zgc:92166
-1	40676119	2	ENSDARG00000021398	40686726	ENSDART00000098119			RING finger protein C1orf166 homolog. [Source:Uniprot/SWISSPROT;Acc:Q5M7X9]	zgc:92166
1	40687985	2	ENSDARG00000053155	40696593	ENSDART00000075146	GO:0000030	mannosyltransferase activity	asparagine-linked glycosylation 3 homolog (S. cerevisiae, alpha-1,3-mannosyltransferase) [Source:RefSeq_peptide;Acc:NP_001018532]	alg3
1	40687985	2	ENSDARG00000053155	40696593	ENSDART00000075146	GO:0005783	endoplasmic reticulum	asparagine-linked glycosylation 3 homolog (S. cerevisiae, alpha-1,3-mannosyltransferase) [Source:RefSeq_peptide;Acc:NP_001018532]	alg3
1	40687985	2	ENSDARG00000053155	40696593	ENSDART00000075146	GO:0008150	biological_process	asparagine-linked glycosylation 3 homolog (S. cerevisiae, alpha-1,3-mannosyltransferase) [Source:RefSeq_peptide;Acc:NP_001018532]	alg3
1	40687985	2	ENSDARG00000053155	40696593	ENSDART00000075146	GO:0016021	integral to membrane	asparagine-linked glycosylation 3 homolog (S. cerevisiae, alpha-1,3-mannosyltransferase) [Source:RefSeq_peptide;Acc:NP_001018532]	alg3
1	40769141	2	ENSDARG00000053158	40775047	ENSDART00000075152
-1	40813839	2	ENSDARG00000038585	40828163	ENSDART00000056327	GO:0003723	RNA binding	hypothetical protein LOC541523 [Source:RefSeq_peptide;Acc:NP_001014815]	zgc:110542
-1	40813839	2	ENSDARG00000038585	40828163	ENSDART00000056327	GO:0003743	translation initiation factor activity	hypothetical protein LOC541523 [Source:RefSeq_peptide;Acc:NP_001014815]	zgc:110542
-1	40813839	2	ENSDARG00000038585	40828163	ENSDART00000056327	GO:0005737	cytoplasm	hypothetical protein LOC541523 [Source:RefSeq_peptide;Acc:NP_001014815]	zgc:110542
-1	40813839	2	ENSDARG00000038585	40828163	ENSDART00000056327	GO:0006413	translational initiation	hypothetical protein LOC541523 [Source:RefSeq_peptide;Acc:NP_001014815]	zgc:110542
1	40853306	2	ENSDARG00000038587	40854631	ENSDART00000056333
-1	40895726	2	ENSDARG00000048806	40895834	ENSDART00000070515			dre-mir-181b-1 [Source:miRBase;Acc:MI0001366]	dre-mir-181b-1
-1	40898132	2	ENSDARG00000063751	40898198	ENSDART00000093452
-1	40970732	2	ENSDARG00000068017	40971379	ENSDART00000098109				LOC100008004
1	40990178	2	ENSDARG00000059965	41075087	ENSDART00000083957				LOC558673
-1	40999972	2	ENSDARG00000068012	41003624	ENSDART00000098106
-1	40999972	2	ENSDARG00000068012	41003624	ENSDART00000098104
-1	41145291	2	ENSDARG00000068009	41145645	ENSDART00000098102
1	41178655	2	ENSDARG00000004582	41180151	ENSDART00000056353
-1	41189724	2	ENSDARG00000017311	41209336	ENSDART00000024034	GO:0005096	GTPase activator activity	G-protein signalling modulator 2 (AGS3-like, C. elegans) [Source:RefSeq_peptide;Acc:NP_956732]	gpsm2
-1	41189724	2	ENSDARG00000017311	41209336	ENSDART00000024034	GO:0005488	binding	G-protein signalling modulator 2 (AGS3-like, C. elegans) [Source:RefSeq_peptide;Acc:NP_956732]	gpsm2
-1	41189724	2	ENSDARG00000017311	41209336	ENSDART00000024034	GO:0005575	cellular_component	G-protein signalling modulator 2 (AGS3-like, C. elegans) [Source:RefSeq_peptide;Acc:NP_956732]	gpsm2
-1	41189724	2	ENSDARG00000017311	41209336	ENSDART00000024034	GO:0007165	signal transduction	G-protein signalling modulator 2 (AGS3-like, C. elegans) [Source:RefSeq_peptide;Acc:NP_956732]	gpsm2
-1	41189724	2	ENSDARG00000017311	41209336	ENSDART00000056357			G-protein signalling modulator 2 (AGS3-like, C. elegans) [Source:RefSeq_peptide;Acc:NP_956732]	gpsm2
-1	41353986	2	ENSDARG00000053101	41362600	ENSDART00000075080	GO:0003674	molecular_function	Pre-mRNA-splicing factor 38B. [Source:Uniprot/SWISSPROT;Acc:Q6P7Y3]	prpf38b
-1	41353986	2	ENSDARG00000053101	41362600	ENSDART00000075080	GO:0005575	cellular_component	Pre-mRNA-splicing factor 38B. [Source:Uniprot/SWISSPROT;Acc:Q6P7Y3]	prpf38b
-1	41353986	2	ENSDARG00000053101	41362600	ENSDART00000075080	GO:0008150	biological_process	Pre-mRNA-splicing factor 38B. [Source:Uniprot/SWISSPROT;Acc:Q6P7Y3]	prpf38b
-1	41364185	2	ENSDARG00000053104	41389764	ENSDART00000087054	GO:0003674	molecular_function	hypothetical protein LOC724011 [Source:RefSeq_peptide;Acc:NP_001038781]	fam102b
-1	41364185	2	ENSDARG00000053104	41389764	ENSDART00000087054	GO:0005575	cellular_component	hypothetical protein LOC724011 [Source:RefSeq_peptide;Acc:NP_001038781]	fam102b
-1	41364185	2	ENSDARG00000053104	41389764	ENSDART00000087054	GO:0008150	biological_process	hypothetical protein LOC724011 [Source:RefSeq_peptide;Acc:NP_001038781]	fam102b
-1	41364185	2	ENSDARG00000053104	41389764	ENSDART00000075085			hypothetical protein LOC724011 [Source:RefSeq_peptide;Acc:NP_001038781]	fam102b
1	41605198	2	ENSDARG00000068003	41605953	ENSDART00000098087
-1	41768699	2	ENSDARG00000068002	41769443	ENSDART00000098085				LOC100004970
1	41996094	2	ENSDARG00000068000	42004677	ENSDART00000098084
1	42011859	2	ENSDARG00000020994	42023087	ENSDART00000074999			LOC559221 protein (Fragment). [Source:Uniprot/SPTREMBL;Acc:Q1ECW1]	Q1ECW1_DANRE
1	42011859	2	ENSDARG00000020994	42023087	ENSDART00000057581			LOC559221 protein (Fragment). [Source:Uniprot/SPTREMBL;Acc:Q1ECW1]	Q1ECW1_DANRE
1	42011859	2	ENSDARG00000020994	42023087	ENSDART00000057577			LOC559221 protein (Fragment). [Source:Uniprot/SPTREMBL;Acc:Q1ECW1]	Q1ECW1_DANRE
1	42011859	2	ENSDARG00000020994	42023087	ENSDART00000098079			LOC559221 protein (Fragment). [Source:Uniprot/SPTREMBL;Acc:Q1ECW1]	Q1ECW1_DANRE
1	42011859	2	ENSDARG00000020994	42023087	ENSDART00000098078			LOC559221 protein (Fragment). [Source:Uniprot/SPTREMBL;Acc:Q1ECW1]	Q1ECW1_DANRE
1	42011859	2	ENSDARG00000020994	42023087	ENSDART00000016086			LOC559221 protein (Fragment). [Source:Uniprot/SPTREMBL;Acc:Q1ECW1]	Q1ECW1_DANRE
1	42011859	2	ENSDARG00000020994	42023087	ENSDART00000098075			LOC559221 protein (Fragment). [Source:Uniprot/SPTREMBL;Acc:Q1ECW1]	Q1ECW1_DANRE
-1	42303050	2	ENSDARG00000010192	42358006	ENSDART00000014350	GO:0003677	DNA binding	paired box gene 3 [Source:RefSeq_peptide;Acc:NP_571352]	pax3
-1	42303050	2	ENSDARG00000010192	42358006	ENSDART00000014350	GO:0003700	transcription factor activity	paired box gene 3 [Source:RefSeq_peptide;Acc:NP_571352]	pax3
-1	42303050	2	ENSDARG00000010192	42358006	ENSDART00000014350	GO:0005634	nucleus	paired box gene 3 [Source:RefSeq_peptide;Acc:NP_571352]	pax3
-1	42303050	2	ENSDARG00000010192	42358006	ENSDART00000014350	GO:0006355	regulation of transcription, DNA-dependent	paired box gene 3 [Source:RefSeq_peptide;Acc:NP_571352]	pax3
-1	42303050	2	ENSDARG00000010192	42358006	ENSDART00000014350	GO:0007275	multicellular organismal development	paired box gene 3 [Source:RefSeq_peptide;Acc:NP_571352]	pax3
-1	42303050	2	ENSDARG00000010192	42358006	ENSDART00000014350	GO:0043565	sequence-specific DNA binding	paired box gene 3 [Source:RefSeq_peptide;Acc:NP_571352]	pax3
-1	42303050	2	ENSDARG00000010192	42358006	ENSDART00000014350	GO:0045449	regulation of transcription	paired box gene 3 [Source:RefSeq_peptide;Acc:NP_571352]	pax3
1	42416480	2	ENSDARG00000014674	42439714	ENSDART00000074968				LOC559656
1	42416480	2	ENSDARG00000014674	42439714	ENSDART00000046413				LOC559656
1	42494777	2	ENSDARG00000040321	42500099	ENSDART00000059003	GO:0003677	DNA binding	Retinal homeobox protein Rx2. [Source:Uniprot/SWISSPROT;Acc:O42357]	rx2
1	42494777	2	ENSDARG00000040321	42500099	ENSDART00000059003	GO:0003700	transcription factor activity	Retinal homeobox protein Rx2. [Source:Uniprot/SWISSPROT;Acc:O42357]	rx2
1	42494777	2	ENSDARG00000040321	42500099	ENSDART00000059003	GO:0005634	nucleus	Retinal homeobox protein Rx2. [Source:Uniprot/SWISSPROT;Acc:O42357]	rx2
1	42494777	2	ENSDARG00000040321	42500099	ENSDART00000059003	GO:0006350	transcription	Retinal homeobox protein Rx2. [Source:Uniprot/SWISSPROT;Acc:O42357]	rx2
1	42494777	2	ENSDARG00000040321	42500099	ENSDART00000059003	GO:0006353	transcription termination	Retinal homeobox protein Rx2. [Source:Uniprot/SWISSPROT;Acc:O42357]	rx2
1	42494777	2	ENSDARG00000040321	42500099	ENSDART00000059003	GO:0006355	regulation of transcription, DNA-dependent	Retinal homeobox protein Rx2. [Source:Uniprot/SWISSPROT;Acc:O42357]	rx2
1	42494777	2	ENSDARG00000040321	42500099	ENSDART00000059003	GO:0007275	multicellular organismal development	Retinal homeobox protein Rx2. [Source:Uniprot/SWISSPROT;Acc:O42357]	rx2
1	42494777	2	ENSDARG00000040321	42500099	ENSDART00000059003	GO:0031564	transcription antitermination	Retinal homeobox protein Rx2. [Source:Uniprot/SWISSPROT;Acc:O42357]	rx2
1	42494777	2	ENSDARG00000040321	42500099	ENSDART00000059003	GO:0043565	sequence-specific DNA binding	Retinal homeobox protein Rx2. [Source:Uniprot/SWISSPROT;Acc:O42357]	rx2
1	42494777	2	ENSDARG00000040321	42500099	ENSDART00000059003	GO:0045449	regulation of transcription	Retinal homeobox protein Rx2. [Source:Uniprot/SWISSPROT;Acc:O42357]	rx2
1	42533116	2	ENSDARG00000020103	42544872	ENSDART00000025570	GO:0005262	calcium channel activity	calreticulin like [Source:RefSeq_peptide;Acc:NP_958873]	calrl
1	42533116	2	ENSDARG00000020103	42544872	ENSDART00000025570	GO:0005509	calcium ion binding	calreticulin like [Source:RefSeq_peptide;Acc:NP_958873]	calrl
1	42533116	2	ENSDARG00000020103	42544872	ENSDART00000025570	GO:0005529	sugar binding	calreticulin like [Source:RefSeq_peptide;Acc:NP_958873]	calrl
1	42533116	2	ENSDARG00000020103	42544872	ENSDART00000025570	GO:0005783	endoplasmic reticulum	calreticulin like [Source:RefSeq_peptide;Acc:NP_958873]	calrl
1	42533116	2	ENSDARG00000020103	42544872	ENSDART00000025570	GO:0006457	protein folding	calreticulin like [Source:RefSeq_peptide;Acc:NP_958873]	calrl
1	42533116	2	ENSDARG00000020103	42544872	ENSDART00000025570	GO:0006816	calcium ion transport	calreticulin like [Source:RefSeq_peptide;Acc:NP_958873]	calrl
1	42533116	2	ENSDARG00000020103	42544872	ENSDART00000025570	GO:0006829	zinc ion transport	calreticulin like [Source:RefSeq_peptide;Acc:NP_958873]	calrl
1	42533116	2	ENSDARG00000020103	42544872	ENSDART00000025570	GO:0008270	zinc ion binding	calreticulin like [Source:RefSeq_peptide;Acc:NP_958873]	calrl
1	42533116	2	ENSDARG00000020103	42544872	ENSDART00000025570	GO:0019855	calcium channel inhibitor activity	calreticulin like [Source:RefSeq_peptide;Acc:NP_958873]	calrl
1	42533116	2	ENSDARG00000020103	42544872	ENSDART00000025570	GO:0046872	metal ion binding	calreticulin like [Source:RefSeq_peptide;Acc:NP_958873]	calrl
1	42533116	2	ENSDARG00000020103	42544872	ENSDART00000025570	GO:0051082	unfolded protein binding	calreticulin like [Source:RefSeq_peptide;Acc:NP_958873]	calrl
1	42554482	2	ENSDARG00000067989	42590308	ENSDART00000083864
1	42601111	2	ENSDARG00000052978	42624152	ENSDART00000074929			hypothetical protein LOC767696 [Source:RefSeq_peptide;Acc:NP_001070102]	zgc:153954
1	42601111	2	ENSDARG00000052978	42624152	ENSDART00000074927			hypothetical protein LOC767696 [Source:RefSeq_peptide;Acc:NP_001070102]	zgc:153954
1	42601111	2	ENSDARG00000052978	42624152	ENSDART00000074924			hypothetical protein LOC767696 [Source:RefSeq_peptide;Acc:NP_001070102]	zgc:153954
1	42601111	2	ENSDARG00000052978	42624152	ENSDART00000098061			hypothetical protein LOC767696 [Source:RefSeq_peptide;Acc:NP_001070102]	zgc:153954
1	42601111	2	ENSDARG00000052978	42624152	ENSDART00000074923			hypothetical protein LOC767696 [Source:RefSeq_peptide;Acc:NP_001070102]	zgc:153954
1	42601111	2	ENSDARG00000052978	42624152	ENSDART00000098059	GO:0003674	molecular_function	hypothetical protein LOC767696 [Source:RefSeq_peptide;Acc:NP_001070102]	zgc:153954
1	42601111	2	ENSDARG00000052978	42624152	ENSDART00000098059	GO:0005575	cellular_component	hypothetical protein LOC767696 [Source:RefSeq_peptide;Acc:NP_001070102]	zgc:153954
1	42601111	2	ENSDARG00000052978	42624152	ENSDART00000098059	GO:0008150	biological_process	hypothetical protein LOC767696 [Source:RefSeq_peptide;Acc:NP_001070102]	zgc:153954
-1	42637321	2	ENSDARG00000052955	42651603	ENSDART00000098058
-1	42637321	2	ENSDARG00000052955	42651603	ENSDART00000098057
-1	42637321	2	ENSDARG00000052955	42651603	ENSDART00000098054
-1	42666503	2	ENSDARG00000052971	42667330	ENSDART00000016252
-1	42672872	2	ENSDARG00000067986	42674469	ENSDART00000098052
1	42704768	2	ENSDARG00000067985	42730189	ENSDART00000098051				LOC560494
1	42704768	2	ENSDARG00000067985	42730189	ENSDART00000098049				LOC560494
1	42704768	2	ENSDARG00000067985	42730189	ENSDART00000029400				LOC560494
1	42704768	2	ENSDARG00000067985	42730189	ENSDART00000098048				LOC560494
1	42704768	2	ENSDARG00000067985	42730189	ENSDART00000047801				LOC560494
1	42704768	2	ENSDARG00000067985	42730189	ENSDART00000098047				LOC560494
-1	42712986	2	ENSDARG00000008396	42720515	ENSDART00000056306	GO:0005515	protein binding	hypothetical protein LOC619192 [Source:RefSeq_peptide;Acc:NP_001028759]	zgc:114036
-1	42712986	2	ENSDARG00000008396	42720515	ENSDART00000056306	GO:0005622	intracellular	hypothetical protein LOC619192 [Source:RefSeq_peptide;Acc:NP_001028759]	zgc:114036
-1	42712986	2	ENSDARG00000008396	42720515	ENSDART00000056306	GO:0006829	zinc ion transport	hypothetical protein LOC619192 [Source:RefSeq_peptide;Acc:NP_001028759]	zgc:114036
-1	42712986	2	ENSDARG00000008396	42720515	ENSDART00000056306	GO:0008270	zinc ion binding	hypothetical protein LOC619192 [Source:RefSeq_peptide;Acc:NP_001028759]	zgc:114036
-1	42712986	2	ENSDARG00000008396	42720515	ENSDART00000056306	GO:0046872	metal ion binding	hypothetical protein LOC619192 [Source:RefSeq_peptide;Acc:NP_001028759]	zgc:114036
-1	42712986	2	ENSDARG00000008396	42720515	ENSDART00000098044			hypothetical protein LOC619192 [Source:RefSeq_peptide;Acc:NP_001028759]	zgc:114036
1	42732532	2	ENSDARG00000038570	42737252	ENSDART00000098043
1	42742145	2	ENSDARG00000067983	42742891	ENSDART00000098042				LOC560786
-1	42752536	2	ENSDARG00000038569	42754266	ENSDART00000056305	GO:0004926	non-G-protein coupled 7TM receptor activity	frizzled homolog 8b [Source:RefSeq_peptide;Acc:NP_571628]	fzd8b
-1	42752536	2	ENSDARG00000038569	42754266	ENSDART00000056305	GO:0004930	G-protein coupled receptor activity	frizzled homolog 8b [Source:RefSeq_peptide;Acc:NP_571628]	fzd8b
-1	42752536	2	ENSDARG00000038569	42754266	ENSDART00000056305	GO:0007166	cell surface receptor linked signal transduction	frizzled homolog 8b [Source:RefSeq_peptide;Acc:NP_571628]	fzd8b
-1	42752536	2	ENSDARG00000038569	42754266	ENSDART00000056305	GO:0016020	membrane	frizzled homolog 8b [Source:RefSeq_peptide;Acc:NP_571628]	fzd8b
-1	42777013	2	ENSDARG00000052953	42778533	ENSDART00000074904				LOC793259
-1	42779389	2	ENSDARG00000052952	42780821	ENSDART00000059598
-1	42791493	2	ENSDARG00000052949	42793178	ENSDART00000074901				LOC793474
-1	42791493	2	ENSDARG00000052949	42793178	ENSDART00000074898				LOC793474
1	42871145	2	ENSDARG00000038561	42878685	ENSDART00000056291				LOC561615
1	42885839	2	ENSDARG00000038563	42916046	ENSDART00000056294	GO:0004222	metalloendopeptidase activity	Presequence protease, mitochondrial precursor (EC 3.4.24.-) (Pitrilysin metalloproteinase 1). [Source:Uniprot/SWISSPROT;Acc:Q7ZVZ6]	pitrm1
1	42885839	2	ENSDARG00000038563	42916046	ENSDART00000056294	GO:0004866	endopeptidase inhibitor activity	Presequence protease, mitochondrial precursor (EC 3.4.24.-) (Pitrilysin metalloproteinase 1). [Source:Uniprot/SWISSPROT;Acc:Q7ZVZ6]	pitrm1
1	42885839	2	ENSDARG00000038563	42916046	ENSDART00000056294	GO:0005739	mitochondrion	Presequence protease, mitochondrial precursor (EC 3.4.24.-) (Pitrilysin metalloproteinase 1). [Source:Uniprot/SWISSPROT;Acc:Q7ZVZ6]	pitrm1
1	42885839	2	ENSDARG00000038563	42916046	ENSDART00000056294	GO:0006508	proteolysis	Presequence protease, mitochondrial precursor (EC 3.4.24.-) (Pitrilysin metalloproteinase 1). [Source:Uniprot/SWISSPROT;Acc:Q7ZVZ6]	pitrm1
1	42885839	2	ENSDARG00000038563	42916046	ENSDART00000056294	GO:0006829	zinc ion transport	Presequence protease, mitochondrial precursor (EC 3.4.24.-) (Pitrilysin metalloproteinase 1). [Source:Uniprot/SWISSPROT;Acc:Q7ZVZ6]	pitrm1
1	42885839	2	ENSDARG00000038563	42916046	ENSDART00000056294	GO:0008191	metalloendopeptidase inhibitor activity	Presequence protease, mitochondrial precursor (EC 3.4.24.-) (Pitrilysin metalloproteinase 1). [Source:Uniprot/SWISSPROT;Acc:Q7ZVZ6]	pitrm1
1	42885839	2	ENSDARG00000038563	42916046	ENSDART00000056294	GO:0008233	peptidase activity	Presequence protease, mitochondrial precursor (EC 3.4.24.-) (Pitrilysin metalloproteinase 1). [Source:Uniprot/SWISSPROT;Acc:Q7ZVZ6]	pitrm1
1	42885839	2	ENSDARG00000038563	42916046	ENSDART00000056294	GO:0008237	metallopeptidase activity	Presequence protease, mitochondrial precursor (EC 3.4.24.-) (Pitrilysin metalloproteinase 1). [Source:Uniprot/SWISSPROT;Acc:Q7ZVZ6]	pitrm1
1	42885839	2	ENSDARG00000038563	42916046	ENSDART00000056294	GO:0008270	zinc ion binding	Presequence protease, mitochondrial precursor (EC 3.4.24.-) (Pitrilysin metalloproteinase 1). [Source:Uniprot/SWISSPROT;Acc:Q7ZVZ6]	pitrm1
1	42885839	2	ENSDARG00000038563	42916046	ENSDART00000056294	GO:0016787	hydrolase activity	Presequence protease, mitochondrial precursor (EC 3.4.24.-) (Pitrilysin metalloproteinase 1). [Source:Uniprot/SWISSPROT;Acc:Q7ZVZ6]	pitrm1
1	42885839	2	ENSDARG00000038563	42916046	ENSDART00000056294	GO:0046872	metal ion binding	Presequence protease, mitochondrial precursor (EC 3.4.24.-) (Pitrilysin metalloproteinase 1). [Source:Uniprot/SWISSPROT;Acc:Q7ZVZ6]	pitrm1
-1	42918468	2	ENSDARG00000012801	42968058	ENSDART00000045103				LOC561416
-1	42918468	2	ENSDARG00000012801	42968058	ENSDART00000033381				LOC561416
-1	42918468	2	ENSDARG00000012801	42968058	ENSDART00000056280				LOC561416
-1	42918468	2	ENSDARG00000012801	42968058	ENSDART00000056279				LOC561416
-1	43000060	2	ENSDARG00000009735	43052582	ENSDART00000056277	GO:0003674	molecular_function	PERQ amino acid-rich with GYF domain-containing protein 2 (Trinucleotide repeat-containing protein 15). [Source:Uniprot/SWISSPROT;Acc:Q4KME6]	zgc:111944
-1	43000060	2	ENSDARG00000009735	43052582	ENSDART00000056277	GO:0005575	cellular_component	PERQ amino acid-rich with GYF domain-containing protein 2 (Trinucleotide repeat-containing protein 15). [Source:Uniprot/SWISSPROT;Acc:Q4KME6]	zgc:111944
-1	43000060	2	ENSDARG00000009735	43052582	ENSDART00000056277	GO:0008150	biological_process	PERQ amino acid-rich with GYF domain-containing protein 2 (Trinucleotide repeat-containing protein 15). [Source:Uniprot/SWISSPROT;Acc:Q4KME6]	zgc:111944
1	43060465	2	ENSDARG00000038553	43062121	ENSDART00000074782				LOC793909
1	43060465	2	ENSDARG00000038553	43062121	ENSDART00000056274				LOC793909
1	43060465	2	ENSDARG00000038553	43062121	ENSDART00000074778				LOC793909
1	43079372	2	ENSDARG00000010384	43080946	ENSDART00000035338	GO:0001584	rhodopsin-like receptor activity	purinergic receptor P2Y, G-protein coupled, 5 [Source:RefSeq_peptide;Acc:NP_955900]	p2ry5
1	43079372	2	ENSDARG00000010384	43080946	ENSDART00000035338	GO:0004871	signal transducer activity	purinergic receptor P2Y, G-protein coupled, 5 [Source:RefSeq_peptide;Acc:NP_955900]	p2ry5
1	43079372	2	ENSDARG00000010384	43080946	ENSDART00000035338	GO:0004872	receptor activity	purinergic receptor P2Y, G-protein coupled, 5 [Source:RefSeq_peptide;Acc:NP_955900]	p2ry5
1	43079372	2	ENSDARG00000010384	43080946	ENSDART00000035338	GO:0005579	membrane attack complex	purinergic receptor P2Y, G-protein coupled, 5 [Source:RefSeq_peptide;Acc:NP_955900]	p2ry5
1	43079372	2	ENSDARG00000010384	43080946	ENSDART00000035338	GO:0007165	signal transduction	purinergic receptor P2Y, G-protein coupled, 5 [Source:RefSeq_peptide;Acc:NP_955900]	p2ry5
1	43079372	2	ENSDARG00000010384	43080946	ENSDART00000035338	GO:0007186	G-protein coupled receptor protein signaling pathway	purinergic receptor P2Y, G-protein coupled, 5 [Source:RefSeq_peptide;Acc:NP_955900]	p2ry5
1	43079372	2	ENSDARG00000010384	43080946	ENSDART00000035338	GO:0016020	membrane	purinergic receptor P2Y, G-protein coupled, 5 [Source:RefSeq_peptide;Acc:NP_955900]	p2ry5
1	43079372	2	ENSDARG00000010384	43080946	ENSDART00000035338	GO:0016021	integral to membrane	purinergic receptor P2Y, G-protein coupled, 5 [Source:RefSeq_peptide;Acc:NP_955900]	p2ry5
1	43079372	2	ENSDARG00000010384	43080946	ENSDART00000035338	GO:0045028	purinergic nucleotide receptor activity, G-protein coupled	purinergic receptor P2Y, G-protein coupled, 5 [Source:RefSeq_peptide;Acc:NP_955900]	p2ry5
-1	43081246	2	ENSDARG00000039650	43095712	ENSDART00000057957	GO:0003674	molecular_function	hypothetical protein LOC335863 [Source:RefSeq_peptide;Acc:NP_956274]	itm2c
-1	43081246	2	ENSDARG00000039650	43095712	ENSDART00000057957	GO:0005575	cellular_component	hypothetical protein LOC335863 [Source:RefSeq_peptide;Acc:NP_956274]	itm2c
-1	43081246	2	ENSDARG00000039650	43095712	ENSDART00000057957	GO:0008150	biological_process	hypothetical protein LOC335863 [Source:RefSeq_peptide;Acc:NP_956274]	itm2c
-1	43081246	2	ENSDARG00000039650	43095712	ENSDART00000098019			hypothetical protein LOC335863 [Source:RefSeq_peptide;Acc:NP_956274]	itm2c
-1	43081246	2	ENSDARG00000039650	43095712	ENSDART00000098018			hypothetical protein LOC335863 [Source:RefSeq_peptide;Acc:NP_956274]	itm2c
1	43099947	2	ENSDARG00000019335	43101000	ENSDART00000023040	GO:0001756	somitogenesis	hairy and enhancer of split 6 [Source:RefSeq_peptide;Acc:NP_919381]	hes6
1	43099947	2	ENSDARG00000019335	43101000	ENSDART00000023040	GO:0003677	DNA binding	hairy and enhancer of split 6 [Source:RefSeq_peptide;Acc:NP_919381]	hes6
1	43099947	2	ENSDARG00000019335	43101000	ENSDART00000023040	GO:0005634	nucleus	hairy and enhancer of split 6 [Source:RefSeq_peptide;Acc:NP_919381]	hes6
1	43099947	2	ENSDARG00000019335	43101000	ENSDART00000023040	GO:0006355	regulation of transcription, DNA-dependent	hairy and enhancer of split 6 [Source:RefSeq_peptide;Acc:NP_919381]	hes6
1	43099947	2	ENSDARG00000019335	43101000	ENSDART00000023040	GO:0016564	transcriptional repressor activity	hairy and enhancer of split 6 [Source:RefSeq_peptide;Acc:NP_919381]	hes6
1	43099947	2	ENSDARG00000019335	43101000	ENSDART00000023040	GO:0017053	transcriptional repressor complex	hairy and enhancer of split 6 [Source:RefSeq_peptide;Acc:NP_919381]	hes6
1	43099947	2	ENSDARG00000019335	43101000	ENSDART00000023040	GO:0030528	transcription regulator activity	hairy and enhancer of split 6 [Source:RefSeq_peptide;Acc:NP_919381]	hes6
1	43099947	2	ENSDARG00000019335	43101000	ENSDART00000023040	GO:0045449	regulation of transcription	hairy and enhancer of split 6 [Source:RefSeq_peptide;Acc:NP_919381]	hes6
1	43099947	2	ENSDARG00000019335	43101000	ENSDART00000023040	GO:0045892	negative regulation of transcription, DNA-dependent	hairy and enhancer of split 6 [Source:RefSeq_peptide;Acc:NP_919381]	hes6
1	43099947	2	ENSDARG00000019335	43101000	ENSDART00000023040	GO:0046982	protein heterodimerization activity	hairy and enhancer of split 6 [Source:RefSeq_peptide;Acc:NP_919381]	hes6
-1	43107355	2	ENSDARG00000034503	43153477	ENSDART00000098004			period homolog 2 [Source:RefSeq_peptide;Acc:NP_878277]	per2
-1	43107355	2	ENSDARG00000034503	43153477	ENSDART00000039735	GO:0004871	signal transducer activity	period homolog 2 [Source:RefSeq_peptide;Acc:NP_878277]	per2
-1	43107355	2	ENSDARG00000034503	43153477	ENSDART00000039735	GO:0006355	regulation of transcription, DNA-dependent	period homolog 2 [Source:RefSeq_peptide;Acc:NP_878277]	per2
-1	43107355	2	ENSDARG00000034503	43153477	ENSDART00000039735	GO:0007165	signal transduction	period homolog 2 [Source:RefSeq_peptide;Acc:NP_878277]	per2
-1	43107355	2	ENSDARG00000034503	43153477	ENSDART00000039735	GO:0009411	response to UV	period homolog 2 [Source:RefSeq_peptide;Acc:NP_878277]	per2
-1	43107355	2	ENSDARG00000034503	43153477	ENSDART00000039735	GO:0009416	response to light stimulus	period homolog 2 [Source:RefSeq_peptide;Acc:NP_878277]	per2
-1	43107355	2	ENSDARG00000034503	43153477	ENSDART00000039735	GO:0009648	photoperiodism	period homolog 2 [Source:RefSeq_peptide;Acc:NP_878277]	per2
-1	43107355	2	ENSDARG00000034503	43153477	ENSDART00000039735	GO:0043153	entrainment of circadian clock by photoperiod	period homolog 2 [Source:RefSeq_peptide;Acc:NP_878277]	per2
-1	43107355	2	ENSDARG00000034503	43153477	ENSDART00000097995			period homolog 2 [Source:RefSeq_peptide;Acc:NP_878277]	per2
-1	43107355	2	ENSDARG00000034503	43153477	ENSDART00000097990			period homolog 2 [Source:RefSeq_peptide;Acc:NP_878277]	per2
-1	43201871	2	ENSDARG00000052824	43202985	ENSDART00000045148
-1	43210739	2	ENSDARG00000031507	43222578	ENSDART00000097986
-1	43210739	2	ENSDARG00000031507	43222578	ENSDART00000097985
-1	43210739	2	ENSDARG00000031507	43222578	ENSDART00000028488
-1	43210739	2	ENSDARG00000031507	43222578	ENSDART00000056257
-1	43210739	2	ENSDARG00000031507	43222578	ENSDART00000057978
-1	43233740	2	ENSDARG00000052813	43247303	ENSDART00000057990
-1	43233740	2	ENSDARG00000052813	43247303	ENSDART00000029896
-1	43261165	2	ENSDARG00000033371	43262685	ENSDART00000057984
-1	43261165	2	ENSDARG00000033371	43262685	ENSDART00000057987
-1	43342611	2	ENSDARG00000014624	43349173	ENSDART00000008267
-1	43342611	2	ENSDARG00000014624	43349173	ENSDART00000056256
-1	43342611	2	ENSDARG00000014624	43349173	ENSDART00000056255
-1	43536553	2	ENSDARG00000038549	43538662	ENSDART00000056258			similar to Cryopyrin deletion 4 (LOC795064), mRNA [Source:RefSeq_dna;Acc:XR_029191]	XR_029191.1
-1	43551502	2	ENSDARG00000014651	43568737	ENSDART00000089814				LOC561743
-1	43667588	2	ENSDARG00000052820	43668700	ENSDART00000097978
-1	43677431	2	ENSDARG00000052799	43691936	ENSDART00000042638
-1	43677431	2	ENSDARG00000052799	43691936	ENSDART00000057971
-1	43677431	2	ENSDARG00000052799	43691936	ENSDART00000097976
-1	43677431	2	ENSDARG00000052799	43691936	ENSDART00000057982
-1	43714282	2	ENSDARG00000052787	43715212	ENSDART00000056272
-1	43729461	2	ENSDARG00000052788	43730543	ENSDART00000074715
-1	43799570	2	ENSDARG00000038552	43801034	ENSDART00000056273
-1	43815991	2	ENSDARG00000038551	43822502	ENSDART00000056268
-1	43815991	2	ENSDARG00000038551	43822502	ENSDART00000056269
-1	43815991	2	ENSDARG00000038551	43822502	ENSDART00000056267
1	43989385	2	ENSDARG00000067959	43990032	ENSDART00000097970				LOC562880
1	44081288	2	ENSDARG00000067958	44114279	ENSDART00000097966	GO:0005515	protein binding	SH3-domain GRB2-like 1b [Source:RefSeq_peptide;Acc:NP_956595]	zgc:56637
1	44081288	2	ENSDARG00000067958	44114279	ENSDART00000097966	GO:0005737	cytoplasm	SH3-domain GRB2-like 1b [Source:RefSeq_peptide;Acc:NP_956595]	zgc:56637
1	44081288	2	ENSDARG00000067958	44114279	ENSDART00000074955			SH3-domain GRB2-like 1b [Source:RefSeq_peptide;Acc:NP_956595]	zgc:56637
1	44081288	2	ENSDARG00000067958	44114279	ENSDART00000097965			SH3-domain GRB2-like 1b [Source:RefSeq_peptide;Acc:NP_956595]	zgc:56637
1	44126054	2	ENSDARG00000052997	44205497	ENSDART00000056254	GO:0003674	molecular_function	Semaphorin-4E precursor (Semaphorin-7) (Semaphorin Z7) (Sema-Z7). [Source:Uniprot/SWISSPROT;Acc:Q9YHX4]	stap2
1	44126054	2	ENSDARG00000052997	44205497	ENSDART00000056254	GO:0005575	cellular_component	Semaphorin-4E precursor (Semaphorin-7) (Semaphorin Z7) (Sema-Z7). [Source:Uniprot/SWISSPROT;Acc:Q9YHX4]	stap2
1	44126054	2	ENSDARG00000052997	44205497	ENSDART00000056254	GO:0007242	intracellular signaling cascade	Semaphorin-4E precursor (Semaphorin-7) (Semaphorin Z7) (Sema-Z7). [Source:Uniprot/SWISSPROT;Acc:Q9YHX4]	stap2
1	44126054	2	ENSDARG00000052997	44205497	ENSDART00000074949			Semaphorin-4E precursor (Semaphorin-7) (Semaphorin Z7) (Sema-Z7). [Source:Uniprot/SWISSPROT;Acc:Q9YHX4]	stap2
1	44126054	2	ENSDARG00000052997	44205497	ENSDART00000056252	GO:0004872	receptor activity	Semaphorin-4E precursor (Semaphorin-7) (Semaphorin Z7) (Sema-Z7). [Source:Uniprot/SWISSPROT;Acc:Q9YHX4]	stap2
1	44126054	2	ENSDARG00000052997	44205497	ENSDART00000056252	GO:0005579	membrane attack complex	Semaphorin-4E precursor (Semaphorin-7) (Semaphorin Z7) (Sema-Z7). [Source:Uniprot/SWISSPROT;Acc:Q9YHX4]	stap2
1	44126054	2	ENSDARG00000052997	44205497	ENSDART00000056252	GO:0005786	signal recognition particle, endoplasmic reticulum targeting	Semaphorin-4E precursor (Semaphorin-7) (Semaphorin Z7) (Sema-Z7). [Source:Uniprot/SWISSPROT;Acc:Q9YHX4]	stap2
1	44126054	2	ENSDARG00000052997	44205497	ENSDART00000056252	GO:0007275	multicellular organismal development	Semaphorin-4E precursor (Semaphorin-7) (Semaphorin Z7) (Sema-Z7). [Source:Uniprot/SWISSPROT;Acc:Q9YHX4]	stap2
1	44126054	2	ENSDARG00000052997	44205497	ENSDART00000056252	GO:0009968	negative regulation of signal transduction	Semaphorin-4E precursor (Semaphorin-7) (Semaphorin Z7) (Sema-Z7). [Source:Uniprot/SWISSPROT;Acc:Q9YHX4]	stap2
1	44126054	2	ENSDARG00000052997	44205497	ENSDART00000056252	GO:0016020	membrane	Semaphorin-4E precursor (Semaphorin-7) (Semaphorin Z7) (Sema-Z7). [Source:Uniprot/SWISSPROT;Acc:Q9YHX4]	stap2
1	44126054	2	ENSDARG00000052997	44205497	ENSDART00000056252	GO:0016021	integral to membrane	Semaphorin-4E precursor (Semaphorin-7) (Semaphorin Z7) (Sema-Z7). [Source:Uniprot/SWISSPROT;Acc:Q9YHX4]	stap2
-1	44161138	2	ENSDARG00000067956	44162761	ENSDART00000097956
-1	44212037	2	ENSDARG00000059866	44229890	ENSDART00000083710				LOC567213
1	44247107	2	ENSDARG00000038546	44248322	ENSDART00000056251
1	44402436	2	ENSDARG00000038544	44403804	ENSDART00000056249			Novel protein (Fragment). [Source:Uniprot/SPTREMBL;Acc:Q1MT69]	Q1MT69_DANRE
1	44408686	2	ENSDARG00000038543	44436847	ENSDART00000056248	GO:0003674	molecular_function	WD repeat protein 48. [Source:Uniprot/SWISSPROT;Acc:Q6PFM9]	wdr48
1	44408686	2	ENSDARG00000038543	44436847	ENSDART00000056248	GO:0005764	lysosome	WD repeat protein 48. [Source:Uniprot/SWISSPROT;Acc:Q6PFM9]	wdr48
1	44408686	2	ENSDARG00000038543	44436847	ENSDART00000056248	GO:0008150	biological_process	WD repeat protein 48. [Source:Uniprot/SWISSPROT;Acc:Q6PFM9]	wdr48
-1	44447419	2	ENSDARG00000059857	44463495	ENSDART00000083690	GO:0003674	molecular_function	hypothetical protein LOC767661 [Source:RefSeq_peptide;Acc:NP_001070069]	zgc:153046
-1	44447419	2	ENSDARG00000059857	44463495	ENSDART00000083690	GO:0005575	cellular_component	hypothetical protein LOC767661 [Source:RefSeq_peptide;Acc:NP_001070069]	zgc:153046
-1	44447419	2	ENSDARG00000059857	44463495	ENSDART00000083690	GO:0008150	biological_process	hypothetical protein LOC767661 [Source:RefSeq_peptide;Acc:NP_001070069]	zgc:153046
-1	44494088	2	ENSDARG00000004291	44560360	ENSDART00000029412	GO:0004842	ubiquitin-protein ligase activity	Novel protein similar to vertebrate NEDD4-like ubiquitin-protein ligase 1 (NEDL1) (Fragment). [Source:Uniprot/SPTREMBL;Acc:Q1LYI3]	si:ch211-106n13.1
-1	44494088	2	ENSDARG00000004291	44560360	ENSDART00000029412	GO:0005622	intracellular	Novel protein similar to vertebrate NEDD4-like ubiquitin-protein ligase 1 (NEDL1) (Fragment). [Source:Uniprot/SPTREMBL;Acc:Q1LYI3]	si:ch211-106n13.1
-1	44494088	2	ENSDARG00000004291	44560360	ENSDART00000029412	GO:0006464	protein modification process	Novel protein similar to vertebrate NEDD4-like ubiquitin-protein ligase 1 (NEDL1) (Fragment). [Source:Uniprot/SPTREMBL;Acc:Q1LYI3]	si:ch211-106n13.1
-1	44494088	2	ENSDARG00000004291	44560360	ENSDART00000029412	GO:0006512	ubiquitin cycle	Novel protein similar to vertebrate NEDD4-like ubiquitin-protein ligase 1 (NEDL1) (Fragment). [Source:Uniprot/SPTREMBL;Acc:Q1LYI3]	si:ch211-106n13.1
-1	44494088	2	ENSDARG00000004291	44560360	ENSDART00000029412	GO:0016874	ligase activity	Novel protein similar to vertebrate NEDD4-like ubiquitin-protein ligase 1 (NEDL1) (Fragment). [Source:Uniprot/SPTREMBL;Acc:Q1LYI3]	si:ch211-106n13.1
-1	44586726	2	ENSDARG00000038541	44587793	ENSDART00000056246	GO:0001584	rhodopsin-like receptor activity	similar to C-C chemokine receptor-3 [Source:RefSeq_peptide;Acc:NP_001038492]	si:ch211-106n13.2
-1	44586726	2	ENSDARG00000038541	44587793	ENSDART00000056246	GO:0004872	receptor activity	similar to C-C chemokine receptor-3 [Source:RefSeq_peptide;Acc:NP_001038492]	si:ch211-106n13.2
-1	44586726	2	ENSDARG00000038541	44587793	ENSDART00000056246	GO:0004950	chemokine receptor activity	similar to C-C chemokine receptor-3 [Source:RefSeq_peptide;Acc:NP_001038492]	si:ch211-106n13.2
-1	44586726	2	ENSDARG00000038541	44587793	ENSDART00000056246	GO:0007186	G-protein coupled receptor protein signaling pathway	similar to C-C chemokine receptor-3 [Source:RefSeq_peptide;Acc:NP_001038492]	si:ch211-106n13.2
-1	44586726	2	ENSDARG00000038541	44587793	ENSDART00000056246	GO:0016021	integral to membrane	similar to C-C chemokine receptor-3 [Source:RefSeq_peptide;Acc:NP_001038492]	si:ch211-106n13.2
-1	44586726	2	ENSDARG00000038541	44587793	ENSDART00000056246	GO:0016493	C-C chemokine receptor activity	similar to C-C chemokine receptor-3 [Source:RefSeq_peptide;Acc:NP_001038492]	si:ch211-106n13.2
-1	44591162	2	ENSDARG00000052633	44655573	ENSDART00000083654	GO:0005198	structural molecule activity	hypothetical protein LOC563353 [Source:RefSeq_peptide;Acc:NP_001038479]	si:ch211-106n13.3
-1	44591162	2	ENSDARG00000052633	44655573	ENSDART00000083654	GO:0005737	cytoplasm	hypothetical protein LOC563353 [Source:RefSeq_peptide;Acc:NP_001038479]	si:ch211-106n13.3
-1	44591162	2	ENSDARG00000052633	44655573	ENSDART00000083654	GO:0006817	phosphate transport	hypothetical protein LOC563353 [Source:RefSeq_peptide;Acc:NP_001038479]	si:ch211-106n13.3
-1	44591162	2	ENSDARG00000052633	44655573	ENSDART00000083654	GO:0007155	cell adhesion	hypothetical protein LOC563353 [Source:RefSeq_peptide;Acc:NP_001038479]	si:ch211-106n13.3
-1	44591162	2	ENSDARG00000052633	44655573	ENSDART00000083654	GO:0030574	collagen catabolic process	hypothetical protein LOC563353 [Source:RefSeq_peptide;Acc:NP_001038479]	si:ch211-106n13.3
1	44664869	2	ENSDARG00000067950	44698084	ENSDART00000097939			Hypothetical protein (Fragment). [Source:Uniprot/SPTREMBL;Acc:A2RV42]	A2RV42_DANRE
-1	44707378	2	ENSDARG00000014582	44728843	ENSDART00000009347	GO:0003674	molecular_function	exocyst complex component 3 [Source:RefSeq_peptide;Acc:NP_997880]	sec6l1
-1	44707378	2	ENSDARG00000014582	44728843	ENSDART00000009347	GO:0005575	cellular_component	exocyst complex component 3 [Source:RefSeq_peptide;Acc:NP_997880]	sec6l1
-1	44707378	2	ENSDARG00000014582	44728843	ENSDART00000009347	GO:0008150	biological_process	exocyst complex component 3 [Source:RefSeq_peptide;Acc:NP_997880]	sec6l1
-1	44736161	2	ENSDARG00000052618	44800864	ENSDART00000074511	GO:0003700	transcription factor activity	aryl-hydrocarbon receptor repressor b [Source:RefSeq_peptide;Acc:NP_001029092]	ahrrb
-1	44736161	2	ENSDARG00000052618	44800864	ENSDART00000074511	GO:0004871	signal transducer activity	aryl-hydrocarbon receptor repressor b [Source:RefSeq_peptide;Acc:NP_001029092]	ahrrb
-1	44736161	2	ENSDARG00000052618	44800864	ENSDART00000074511	GO:0004872	receptor activity	aryl-hydrocarbon receptor repressor b [Source:RefSeq_peptide;Acc:NP_001029092]	ahrrb
-1	44736161	2	ENSDARG00000052618	44800864	ENSDART00000074511	GO:0005634	nucleus	aryl-hydrocarbon receptor repressor b [Source:RefSeq_peptide;Acc:NP_001029092]	ahrrb
-1	44736161	2	ENSDARG00000052618	44800864	ENSDART00000074511	GO:0006355	regulation of transcription, DNA-dependent	aryl-hydrocarbon receptor repressor b [Source:RefSeq_peptide;Acc:NP_001029092]	ahrrb
-1	44736161	2	ENSDARG00000052618	44800864	ENSDART00000074511	GO:0007165	signal transduction	aryl-hydrocarbon receptor repressor b [Source:RefSeq_peptide;Acc:NP_001029092]	ahrrb
-1	44736161	2	ENSDARG00000052618	44800864	ENSDART00000074511	GO:0030528	transcription regulator activity	aryl-hydrocarbon receptor repressor b [Source:RefSeq_peptide;Acc:NP_001029092]	ahrrb
-1	44736161	2	ENSDARG00000052618	44800864	ENSDART00000074511	GO:0042221	response to chemical stimulus	aryl-hydrocarbon receptor repressor b [Source:RefSeq_peptide;Acc:NP_001029092]	ahrrb
-1	44736161	2	ENSDARG00000052618	44800864	ENSDART00000074511	GO:0045449	regulation of transcription	aryl-hydrocarbon receptor repressor b [Source:RefSeq_peptide;Acc:NP_001029092]	ahrrb
[truncated: 404 more rows]
