# Supplementary material for: Determination of Quantitative Trait Loci (QTL) for Early Maturation in Rainbow Trout (Oncorhynchus mykiss)
Source: Mar Biotechnol (NY). 2008 May 20;10(5):579–92. doi: 10.1007/s10126-008-9098-5 (PMC2516301; doi:10.1007/s10126-008-9098-5)
Supplement: Supplementary file 27 [file 10126_2008_9098_MOESM27_ESM.xls]

## Sheet: Dr10
Suggestive candidate genes for regulating early maturation
Putative homology locations to the rainbow trout genome on linkage group RT8
Strand	Start	Chrom	Ensembl Gene ID	End	Ensembl Transcript ID	GO ID	GO description	Gene description	External ID
-1	14645166	10	ENSDARG00000069322	14645688	ENSDART00000079684
1	14803643	10	ENSDARG00000029051	14906927	ENSDART00000064741				LOC566127
-1	15019803	10	ENSDARG00000061120	15036513	ENSDART00000100772				LOC794007
-1	15019803	10	ENSDARG00000061120	15036513	ENSDART00000086834				LOC794007
-1	15042322	10	ENSDARG00000026403	15061895	ENSDART00000064733				LOC795403
1	15067841	10	ENSDARG00000062361	15087547	ENSDART00000090096			GC-rich sequence DNA-binding factor homolog. [Source:Uniprot/SWISSPROT;Acc:Q9Y5B6]	C21orf66
1	15114481	10	ENSDARG00000016439	15138906	ENSDART00000008248			High-affinity cationic amino acid transporter 1 (CAT-1) (CAT1) (System Y+ basic amino acid transporter) (Ecotropic retroviral leukemia receptor homolog) (ERR) (Ecotropic retrovirus receptor homolog). [Source:Uniprot/SWISSPROT;Acc:P30825]	SLC7A1 (3 of 3)
1	15114481	10	ENSDARG00000016439	15138906	ENSDART00000100747			High-affinity cationic amino acid transporter 1 (CAT-1) (CAT1) (System Y+ basic amino acid transporter) (Ecotropic retroviral leukemia receptor homolog) (ERR) (Ecotropic retrovirus receptor homolog). [Source:Uniprot/SWISSPROT;Acc:P30825]	SLC7A1 (3 of 3)
1	15259604	10	ENSDARG00000062347	15267033	ENSDART00000090059				LOC556195
-1	15286786	10	ENSDARG00000057035	15293790	ENSDART00000079628	GO:0003674	molecular_function	hypothetical protein LOC550523 [Source:RefSeq_peptide;Acc:NP_001017825]	zgc:110200
-1	15286786	10	ENSDARG00000057035	15293790	ENSDART00000079628	GO:0008150	biological_process	hypothetical protein LOC550523 [Source:RefSeq_peptide;Acc:NP_001017825]	zgc:110200
-1	15286786	10	ENSDARG00000057035	15293790	ENSDART00000079628	GO:0016020	membrane	hypothetical protein LOC550523 [Source:RefSeq_peptide;Acc:NP_001017825]	zgc:110200
-1	15286786	10	ENSDARG00000057035	15293790	ENSDART00000081834			hypothetical protein LOC550523 [Source:RefSeq_peptide;Acc:NP_001017825]	zgc:110200
-1	15296409	10	ENSDARG00000057028	15304919	ENSDART00000079614				LOC556416
-1	15296409	10	ENSDARG00000057028	15304919	ENSDART00000079612				LOC556416
1	15305730	10	ENSDARG00000057021	15322977	ENSDART00000079597	GO:0003674	molecular_function	Vacuolar protein sorting-associated protein 36. [Source:Uniprot/SWISSPROT;Acc:Q7ZVK4]	zgc:55965
1	15305730	10	ENSDARG00000057021	15322977	ENSDART00000079597	GO:0005575	cellular_component	Vacuolar protein sorting-associated protein 36. [Source:Uniprot/SWISSPROT;Acc:Q7ZVK4]	zgc:55965
1	15305730	10	ENSDARG00000057021	15322977	ENSDART00000079597	GO:0006810	transport	Vacuolar protein sorting-associated protein 36. [Source:Uniprot/SWISSPROT;Acc:Q7ZVK4]	zgc:55965
-1	15332459	10	ENSDARG00000057004	15335263	ENSDART00000079566			LOC563523 protein (Fragment). [Source:Uniprot/SPTREMBL;Acc:Q1RLR4]	Q1RLR4_DANRE
1	15336243	10	ENSDARG00000056985	15353343	ENSDART00000079549	GO:0004721	phosphoprotein phosphatase activity	transmembrane phosphatase with tensin homology [Source:RefSeq_peptide;Acc:NP_001020629]	tpte
1	15336243	10	ENSDARG00000056985	15353343	ENSDART00000079549	GO:0005216	ion channel activity	transmembrane phosphatase with tensin homology [Source:RefSeq_peptide;Acc:NP_001020629]	tpte
1	15336243	10	ENSDARG00000056985	15353343	ENSDART00000079549	GO:0006470	protein amino acid dephosphorylation	transmembrane phosphatase with tensin homology [Source:RefSeq_peptide;Acc:NP_001020629]	tpte
1	15336243	10	ENSDARG00000056985	15353343	ENSDART00000079549	GO:0006810	transport	transmembrane phosphatase with tensin homology [Source:RefSeq_peptide;Acc:NP_001020629]	tpte
1	15336243	10	ENSDARG00000056985	15353343	ENSDART00000079549	GO:0006811	ion transport	transmembrane phosphatase with tensin homology [Source:RefSeq_peptide;Acc:NP_001020629]	tpte
1	15336243	10	ENSDARG00000056985	15353343	ENSDART00000079549	GO:0008138	protein tyrosine/serine/threonine phosphatase activity	transmembrane phosphatase with tensin homology [Source:RefSeq_peptide;Acc:NP_001020629]	tpte
1	15336243	10	ENSDARG00000056985	15353343	ENSDART00000079549	GO:0016020	membrane	transmembrane phosphatase with tensin homology [Source:RefSeq_peptide;Acc:NP_001020629]	tpte
1	15336243	10	ENSDARG00000056985	15353343	ENSDART00000079549	GO:0016021	integral to membrane	transmembrane phosphatase with tensin homology [Source:RefSeq_peptide;Acc:NP_001020629]	tpte
1	15336243	10	ENSDARG00000056985	15353343	ENSDART00000079549	GO:0016787	hydrolase activity	transmembrane phosphatase with tensin homology [Source:RefSeq_peptide;Acc:NP_001020629]	tpte
-1	15370818	10	ENSDARG00000056964	15405098	ENSDART00000079528	GO:0001568	blood vessel development	integrin linked kinase [Source:RefSeq_peptide;Acc:NP_956865]	ilk
-1	15370818	10	ENSDARG00000056964	15405098	ENSDART00000079528	GO:0004672	protein kinase activity	integrin linked kinase [Source:RefSeq_peptide;Acc:NP_956865]	ilk
-1	15370818	10	ENSDARG00000056964	15405098	ENSDART00000079528	GO:0004713	protein-tyrosine kinase activity	integrin linked kinase [Source:RefSeq_peptide;Acc:NP_956865]	ilk
-1	15370818	10	ENSDARG00000056964	15405098	ENSDART00000079528	GO:0005524	ATP binding	integrin linked kinase [Source:RefSeq_peptide;Acc:NP_956865]	ilk
-1	15370818	10	ENSDARG00000056964	15405098	ENSDART00000079528	GO:0006468	protein amino acid phosphorylation	integrin linked kinase [Source:RefSeq_peptide;Acc:NP_956865]	ilk
-1	15370818	10	ENSDARG00000056964	15405098	ENSDART00000079528	GO:0007229	integrin-mediated signaling pathway	integrin linked kinase [Source:RefSeq_peptide;Acc:NP_956865]	ilk
-1	15370818	10	ENSDARG00000056964	15405098	ENSDART00000079528	GO:0008016	regulation of heart contraction	integrin linked kinase [Source:RefSeq_peptide;Acc:NP_956865]	ilk
-1	15370818	10	ENSDARG00000056964	15405098	ENSDART00000079528	GO:0016301	kinase activity	integrin linked kinase [Source:RefSeq_peptide;Acc:NP_956865]	ilk
-1	15370818	10	ENSDARG00000056964	15405098	ENSDART00000079528	GO:0030018	Z disc	integrin linked kinase [Source:RefSeq_peptide;Acc:NP_956865]	ilk
-1	15370818	10	ENSDARG00000056964	15405098	ENSDART00000079528	GO:0042383	sarcolemma	integrin linked kinase [Source:RefSeq_peptide;Acc:NP_956865]	ilk
-1	15408119	10	ENSDARG00000043898	15410378	ENSDART00000064463			Mitochondrial import inner membrane translocase subunit Tim9 B (TIMM10B) (Tim10b) (Fracture callus protein 1) (FxC1). [Source:Uniprot/SWISSPROT;Acc:Q9Y5J6]	FXC1
1	15415983	10	ENSDARG00000040087	15495932	ENSDART00000058627	GO:0005516	calmodulin binding	Band 4.1-like protein 4 (Protein Nbl4). [Source:Uniprot/SWISSPROT;Acc:O57457]	epb4.1l4
1	15415983	10	ENSDARG00000040087	15495932	ENSDART00000058627	GO:0005856	cytoskeleton	Band 4.1-like protein 4 (Protein Nbl4). [Source:Uniprot/SWISSPROT;Acc:O57457]	epb4.1l4
1	15542301	10	ENSDARG00000008097	15552369	ENSDART00000002985	GO:0000166	nucleotide binding	hypothetical protein LOC405835 [Source:RefSeq_peptide;Acc:NP_998064]	zgc:77449
1	15542301	10	ENSDARG00000008097	15552369	ENSDART00000002985	GO:0003676	nucleic acid binding	hypothetical protein LOC405835 [Source:RefSeq_peptide;Acc:NP_998064]	zgc:77449
1	15542301	10	ENSDARG00000008097	15552369	ENSDART00000002985	GO:0005575	cellular_component	hypothetical protein LOC405835 [Source:RefSeq_peptide;Acc:NP_998064]	zgc:77449
1	15542301	10	ENSDARG00000008097	15552369	ENSDART00000100715			hypothetical protein LOC405835 [Source:RefSeq_peptide;Acc:NP_998064]	zgc:77449
-1	15554467	10	ENSDARG00000014963	15557832	ENSDART00000018532	GO:0003674	molecular_function	Zgc:112025 protein. [Source:Uniprot/SPTREMBL;Acc:Q567I3]	zgc:112025
-1	15554467	10	ENSDARG00000014963	15557832	ENSDART00000018532	GO:0005575	cellular_component	Zgc:112025 protein. [Source:Uniprot/SPTREMBL;Acc:Q567I3]	zgc:112025
-1	15554467	10	ENSDARG00000014963	15557832	ENSDART00000018532	GO:0008150	biological_process	Zgc:112025 protein. [Source:Uniprot/SPTREMBL;Acc:Q567I3]	zgc:112025
1	15605768	10	ENSDARG00000001777	15643718	ENSDART00000092605	GO:0005487	nucleocytoplasmic transporter activity	nucleoporin 155 [Source:RefSeq_peptide;Acc:NP_956450]	nup155
1	15605768	10	ENSDARG00000001777	15643718	ENSDART00000092605	GO:0005643	nuclear pore	nucleoporin 155 [Source:RefSeq_peptide;Acc:NP_956450]	nup155
1	15605768	10	ENSDARG00000001777	15643718	ENSDART00000092605	GO:0006913	nucleocytoplasmic transport	nucleoporin 155 [Source:RefSeq_peptide;Acc:NP_956450]	nup155
1	15605768	10	ENSDARG00000001777	15643718	ENSDART00000092605	GO:0015288	porin activity	nucleoporin 155 [Source:RefSeq_peptide;Acc:NP_956450]	nup155
1	15605768	10	ENSDARG00000001777	15643718	ENSDART00000092605	GO:0016021	integral to membrane	nucleoporin 155 [Source:RefSeq_peptide;Acc:NP_956450]	nup155
1	15605768	10	ENSDARG00000001777	15643718	ENSDART00000092605	GO:0017056	structural constituent of nuclear pore	nucleoporin 155 [Source:RefSeq_peptide;Acc:NP_956450]	nup155
1	15605768	10	ENSDARG00000001777	15643718	ENSDART00000092605	GO:0019867	outer membrane	nucleoporin 155 [Source:RefSeq_peptide;Acc:NP_956450]	nup155
1	15605768	10	ENSDARG00000001777	15643718	ENSDART00000010626			nucleoporin 155 [Source:RefSeq_peptide;Acc:NP_956450]	nup155
1	15718979	10	ENSDARG00000013400	15735585	ENSDART00000006799			WD repeat domain 70 [Source:RefSeq_peptide;Acc:NP_060504]	WDR70
-1	15815579	10	ENSDARG00000044015	15893368	ENSDART00000064623				LOC564916
-1	15815579	10	ENSDARG00000044015	15893368	ENSDART00000080430				LOC564916
1	16164774	10	ENSDARG00000005540	16194059	ENSDART00000027612			Xpo7 protein (Fragment). [Source:Uniprot/SPTREMBL;Acc:Q6NUU3]	xpo7
-1	16198152	10	ENSDARG00000057299	16200589	ENSDART00000079922	GO:0003674	molecular_function	hypothetical protein LOC436977 [Source:RefSeq_peptide;Acc:NP_001002704]	zgc:92611
-1	16198152	10	ENSDARG00000057299	16200589	ENSDART00000079922	GO:0005575	cellular_component	hypothetical protein LOC436977 [Source:RefSeq_peptide;Acc:NP_001002704]	zgc:92611
-1	16198152	10	ENSDARG00000057299	16200589	ENSDART00000079922	GO:0008150	biological_process	hypothetical protein LOC436977 [Source:RefSeq_peptide;Acc:NP_001002704]	zgc:92611
1	16223149	10	ENSDARG00000013110	16242172	ENSDART00000064615				LOC565367
1	16223149	10	ENSDARG00000013110	16242172	ENSDART00000017673				LOC565367
-1	16253466	10	ENSDARG00000027587	16269772	ENSDART00000014417				LOC565304
1	16274740	10	ENSDARG00000057456	16328974	ENSDART00000080016	GO:0003674	molecular_function	hypothetical protein LOC565241 [Source:RefSeq_peptide;Acc:NP_001074063]	zgc:158685
1	16274740	10	ENSDARG00000057456	16328974	ENSDART00000080016	GO:0005575	cellular_component	hypothetical protein LOC565241 [Source:RefSeq_peptide;Acc:NP_001074063]	zgc:158685
1	16274740	10	ENSDARG00000057456	16328974	ENSDART00000080016	GO:0008150	biological_process	hypothetical protein LOC565241 [Source:RefSeq_peptide;Acc:NP_001074063]	zgc:158685
1	16274740	10	ENSDARG00000057456	16328974	ENSDART00000051482			hypothetical protein LOC565241 [Source:RefSeq_peptide;Acc:NP_001074063]	zgc:158685
1	16274740	10	ENSDARG00000057456	16328974	ENSDART00000080009			hypothetical protein LOC565241 [Source:RefSeq_peptide;Acc:NP_001074063]	zgc:158685
1	16274740	10	ENSDARG00000057456	16328974	ENSDART00000043084			hypothetical protein LOC565241 [Source:RefSeq_peptide;Acc:NP_001074063]	zgc:158685
1	16351031	10	ENSDARG00000057690	16351753	ENSDART00000080421			hypothetical protein LOC798085 (LOC798085), mRNA [Source:RefSeq_dna;Acc:XR_029438]	XR_029438.1
-1	16424116	10	ENSDARG00000069263	16425252	ENSDART00000100656
-1	16445988	10	ENSDARG00000057678	16451526	ENSDART00000080143			secreted frizzled-related protein 1b [Source:RefSeq_peptide;Acc:NP_001077040]	sfrp1b
-1	16445988	10	ENSDARG00000057678	16451526	ENSDART00000051490			secreted frizzled-related protein 1b [Source:RefSeq_peptide;Acc:NP_001077040]	sfrp1b
1	16462257	10	ENSDARG00000057676	16470460	ENSDART00000080395	GO:0003674	molecular_function	hypothetical protein LOC415226 [Source:RefSeq_peptide;Acc:NP_001002136]	zgc:86753
1	16462257	10	ENSDARG00000057676	16470460	ENSDART00000080395	GO:0005575	cellular_component	hypothetical protein LOC415226 [Source:RefSeq_peptide;Acc:NP_001002136]	zgc:86753
1	16462257	10	ENSDARG00000057676	16470460	ENSDART00000080395	GO:0008150	biological_process	hypothetical protein LOC415226 [Source:RefSeq_peptide;Acc:NP_001002136]	zgc:86753
-1	16507956	10	ENSDARG00000044010	16543767	ENSDART00000064613			Lysyl oxidase homolog 2 precursor (EC 1.4.3.-) (Lysyl oxidase-like protein 2) (Lysyl oxidase-related protein 2) (Lysyl oxidase-related protein WS9-14). [Source:Uniprot/SWISSPROT;Acc:Q9Y4K0]	LOXL2 (2 of 2)
-1	16668356	10	ENSDARG00000057672	16678986	ENSDART00000064603	GO:0008150	biological_process	phosphatidic acid phosphatase type 2 domain containing 1B [Source:RefSeq_peptide;Acc:NP_001002211]	ppapdc1b
-1	16685298	10	ENSDARG00000062765	16719702	ENSDART00000091115
1	16742320	10	ENSDARG00000062737	16753143	ENSDART00000091016
1	16742320	10	ENSDARG00000062737	16753143	ENSDART00000090412
1	16754973	10	ENSDARG00000062497	16760459	ENSDART00000090416
1	16762209	10	ENSDARG00000044048	16766290	ENSDART00000064666	GO:0003674	molecular_function	prion protein, related sequence 1 [Source:RefSeq_peptide;Acc:NP_001013315]	prnprs1
1	16762209	10	ENSDARG00000044048	16766290	ENSDART00000064666	GO:0005786	signal recognition particle, endoplasmic reticulum targeting	prion protein, related sequence 1 [Source:RefSeq_peptide;Acc:NP_001013315]	prnprs1
1	16762209	10	ENSDARG00000044048	16766290	ENSDART00000064666	GO:0009968	negative regulation of signal transduction	prion protein, related sequence 1 [Source:RefSeq_peptide;Acc:NP_001013315]	prnprs1
1	16762209	10	ENSDARG00000044048	16766290	ENSDART00000064666	GO:0009986	cell surface	prion protein, related sequence 1 [Source:RefSeq_peptide;Acc:NP_001013315]	prnprs1
-1	16770163	10	ENSDARG00000057665	16770570	ENSDART00000080391	GO:0005786	signal recognition particle, endoplasmic reticulum targeting	shadow of prion protein 2 [Source:RefSeq_peptide;Acc:NP_001007781]	sprn2
-1	16770163	10	ENSDARG00000057665	16770570	ENSDART00000080391	GO:0009968	negative regulation of signal transduction	shadow of prion protein 2 [Source:RefSeq_peptide;Acc:NP_001007781]	sprn2
-1	16770163	10	ENSDARG00000057665	16770570	ENSDART00000080391	GO:0009986	cell surface	shadow of prion protein 2 [Source:RefSeq_peptide;Acc:NP_001007781]	sprn2
-1	16774508	10	ENSDARG00000044044	16783813	ENSDART00000064662	GO:0005515	protein binding	hypothetical protein LOC431742 [Source:RefSeq_peptide;Acc:NP_001002195]	zgc:91855
-1	16774508	10	ENSDARG00000044044	16783813	ENSDART00000064662	GO:0005575	cellular_component	hypothetical protein LOC431742 [Source:RefSeq_peptide;Acc:NP_001002195]	zgc:91855
-1	16774508	10	ENSDARG00000044044	16783813	ENSDART00000064662	GO:0007165	signal transduction	hypothetical protein LOC431742 [Source:RefSeq_peptide;Acc:NP_001002195]	zgc:91855
-1	16788245	10	ENSDARG00000017880	16839620	ENSDART00000064581			calsenilin, presenilin binding protein, EF hand transcription factor [Source:RefSeq_peptide;Acc:NP_957076]	csen
-1	16788245	10	ENSDARG00000017880	16839620	ENSDART00000025599	GO:0005262	calcium channel activity	calsenilin, presenilin binding protein, EF hand transcription factor [Source:RefSeq_peptide;Acc:NP_957076]	csen
-1	16788245	10	ENSDARG00000017880	16839620	ENSDART00000025599	GO:0005509	calcium ion binding	calsenilin, presenilin binding protein, EF hand transcription factor [Source:RefSeq_peptide;Acc:NP_957076]	csen
-1	16788245	10	ENSDARG00000017880	16839620	ENSDART00000025599	GO:0006816	calcium ion transport	calsenilin, presenilin binding protein, EF hand transcription factor [Source:RefSeq_peptide;Acc:NP_957076]	csen
-1	16788245	10	ENSDARG00000017880	16839620	ENSDART00000025599	GO:0019855	calcium channel inhibitor activity	calsenilin, presenilin binding protein, EF hand transcription factor [Source:RefSeq_peptide;Acc:NP_957076]	csen
-1	17175669	10	ENSDARG00000062720	17180648	ENSDART00000090361				LOC100006496
-1	17175669	10	ENSDARG00000062720	17180648	ENSDART00000091002				LOC100006496
-1	17175669	10	ENSDARG00000062720	17180648	ENSDART00000091004				LOC100006496
-1	17175669	10	ENSDARG00000062720	17180648	ENSDART00000090995				LOC100006496
-1	17175669	10	ENSDARG00000062720	17180648	ENSDART00000090352				LOC100006496
-1	17175669	10	ENSDARG00000062720	17180648	ENSDART00000090358				LOC100006496
-1	17175669	10	ENSDARG00000062720	17180648	ENSDART00000090987				LOC100006496
1	17528794	10	ENSDARG00000027523	17562971	ENSDART00000063619				LOC567566
1	17528794	10	ENSDARG00000027523	17562971	ENSDART00000050325				LOC567566
1	17568231	10	ENSDARG00000043976	17577283	ENSDART00000064558	GO:0005737	cytoplasm	eukaryotic translation termination factor 1 [Source:RefSeq_peptide;Acc:NP_958868]	etf1
1	17568231	10	ENSDARG00000043976	17577283	ENSDART00000064558	GO:0006415	translational termination	eukaryotic translation termination factor 1 [Source:RefSeq_peptide;Acc:NP_958868]	etf1
1	17568231	10	ENSDARG00000043976	17577283	ENSDART00000064558	GO:0016149	translation release factor activity, codon specific	eukaryotic translation termination factor 1 [Source:RefSeq_peptide;Acc:NP_958868]	etf1
1	17578176	10	ENSDARG00000017230	17604104	ENSDART00000019252	GO:0003674	molecular_function	hypothetical protein LOC406825 [Source:RefSeq_peptide;Acc:NP_998669]	zgc:63728
1	17578176	10	ENSDARG00000017230	17604104	ENSDART00000019252	GO:0005575	cellular_component	hypothetical protein LOC406825 [Source:RefSeq_peptide;Acc:NP_998669]	zgc:63728
-1	17607956	10	ENSDARG00000043962	17617570	ENSDART00000064545	GO:0008083	growth factor activity	fibroblast growth factor 18, like [Source:RefSeq_peptide;Acc:NP_001012379]	fgf18l
-1	17607956	10	ENSDARG00000043962	17617570	ENSDART00000100603			fibroblast growth factor 18, like [Source:RefSeq_peptide;Acc:NP_001012379]	fgf18l
-1	17607956	10	ENSDARG00000043962	17617570	ENSDART00000100602			fibroblast growth factor 18, like [Source:RefSeq_peptide;Acc:NP_001012379]	fgf18l
1	17645310	10	ENSDARG00000043961	17647664	ENSDART00000019005				LOC100006777
1	17693203	10	ENSDARG00000069239	17695563	ENSDART00000100601			protocadherin 1 alpha 3 [Source:RefSeq_peptide;Acc:NP_001019268]	pcdh1a3
1	17697592	10	ENSDARG00000069238	17699958	ENSDART00000100600			protocadherin 1 alpha 4 [Source:RefSeq_peptide;Acc:NP_001019270]	pcdh1a4
1	17700889	10	ENSDARG00000069237	17701608	ENSDART00000100599
1	17701777	10	ENSDARG00000069236	17702220	ENSDART00000079813
1	17710209	10	ENSDARG00000069234	17717078	ENSDART00000100597			protocadherin 1 alpha 6 [Source:RefSeq_peptide;Acc:NP_001019272]	pcdh1a6
1	17710209	10	ENSDARG00000069234	17717078	ENSDART00000100596			protocadherin 1 alpha 6 [Source:RefSeq_peptide;Acc:NP_001019272]	pcdh1a6
1	17710209	10	ENSDARG00000069234	17717078	ENSDART00000100595	GO:0005262	calcium channel activity	protocadherin 1 alpha 6 [Source:RefSeq_peptide;Acc:NP_001019272]	pcdh1a6
1	17710209	10	ENSDARG00000069234	17717078	ENSDART00000100595	GO:0005509	calcium ion binding	protocadherin 1 alpha 6 [Source:RefSeq_peptide;Acc:NP_001019272]	pcdh1a6
1	17710209	10	ENSDARG00000069234	17717078	ENSDART00000100595	GO:0006816	calcium ion transport	protocadherin 1 alpha 6 [Source:RefSeq_peptide;Acc:NP_001019272]	pcdh1a6
1	17710209	10	ENSDARG00000069234	17717078	ENSDART00000100595	GO:0007156	homophilic cell adhesion	protocadherin 1 alpha 6 [Source:RefSeq_peptide;Acc:NP_001019272]	pcdh1a6
1	17710209	10	ENSDARG00000069234	17717078	ENSDART00000100595	GO:0016020	membrane	protocadherin 1 alpha 6 [Source:RefSeq_peptide;Acc:NP_001019272]	pcdh1a6
1	17710209	10	ENSDARG00000069234	17717078	ENSDART00000100595	GO:0019855	calcium channel inhibitor activity	protocadherin 1 alpha 6 [Source:RefSeq_peptide;Acc:NP_001019272]	pcdh1a6
1	17710209	10	ENSDARG00000069234	17717078	ENSDART00000100591	GO:0005262	calcium channel activity	protocadherin 1 alpha 6 [Source:RefSeq_peptide;Acc:NP_001019272]	pcdh1a6
1	17710209	10	ENSDARG00000069234	17717078	ENSDART00000100591	GO:0005509	calcium ion binding	protocadherin 1 alpha 6 [Source:RefSeq_peptide;Acc:NP_001019272]	pcdh1a6
1	17710209	10	ENSDARG00000069234	17717078	ENSDART00000100591	GO:0006816	calcium ion transport	protocadherin 1 alpha 6 [Source:RefSeq_peptide;Acc:NP_001019272]	pcdh1a6
1	17710209	10	ENSDARG00000069234	17717078	ENSDART00000100591	GO:0007156	homophilic cell adhesion	protocadherin 1 alpha 6 [Source:RefSeq_peptide;Acc:NP_001019272]	pcdh1a6
1	17710209	10	ENSDARG00000069234	17717078	ENSDART00000100591	GO:0016020	membrane	protocadherin 1 alpha 6 [Source:RefSeq_peptide;Acc:NP_001019272]	pcdh1a6
1	17710209	10	ENSDARG00000069234	17717078	ENSDART00000100591	GO:0019855	calcium channel inhibitor activity	protocadherin 1 alpha 6 [Source:RefSeq_peptide;Acc:NP_001019272]	pcdh1a6
1	17717325	10	ENSDARG00000069233	17720066	ENSDART00000079796
1	17717325	10	ENSDARG00000069233	17720066	ENSDART00000100589
1	17720811	10	ENSDARG00000069231	17723873	ENSDART00000100587				LOC100007051
1	17746723	10	ENSDARG00000043959	17781150	ENSDART00000081235
1	17746723	10	ENSDARG00000043959	17781150	ENSDART00000100582
1	17746723	10	ENSDARG00000043959	17781150	ENSDART00000100580
1	17746723	10	ENSDARG00000043959	17781150	ENSDART00000084928
1	17746723	10	ENSDARG00000043959	17781150	ENSDART00000100579
1	17746723	10	ENSDARG00000043959	17781150	ENSDART00000064543
1	17746723	10	ENSDARG00000043959	17781150	ENSDART00000100573
1	17746723	10	ENSDARG00000043959	17781150	ENSDART00000100572
1	17796847	10	ENSDARG00000057514	17799318	ENSDART00000080209	GO:0005262	calcium channel activity	protocadherin 1 gamma b 2 [Source:RefSeq_peptide;Acc:NP_001012676]	pcdh1gb2
1	17796847	10	ENSDARG00000057514	17799318	ENSDART00000080209	GO:0005509	calcium ion binding	protocadherin 1 gamma b 2 [Source:RefSeq_peptide;Acc:NP_001012676]	pcdh1gb2
1	17796847	10	ENSDARG00000057514	17799318	ENSDART00000080209	GO:0006816	calcium ion transport	protocadherin 1 gamma b 2 [Source:RefSeq_peptide;Acc:NP_001012676]	pcdh1gb2
1	17796847	10	ENSDARG00000057514	17799318	ENSDART00000080209	GO:0007156	homophilic cell adhesion	protocadherin 1 gamma b 2 [Source:RefSeq_peptide;Acc:NP_001012676]	pcdh1gb2
1	17796847	10	ENSDARG00000057514	17799318	ENSDART00000080209	GO:0016020	membrane	protocadherin 1 gamma b 2 [Source:RefSeq_peptide;Acc:NP_001012676]	pcdh1gb2
1	17796847	10	ENSDARG00000057514	17799318	ENSDART00000080209	GO:0019855	calcium channel inhibitor activity	protocadherin 1 gamma b 2 [Source:RefSeq_peptide;Acc:NP_001012676]	pcdh1gb2
1	17803979	10	ENSDARG00000043953	17806402	ENSDART00000025258				LOC100005122
1	17817909	10	ENSDARG00000062610	17820209	ENSDART00000064535
1	17821437	10	ENSDARG00000043951	17823860	ENSDART00000090745			protocadherin 1 gamma 9 [Source:RefSeq_peptide;Acc:NP_001019280]	pcdh1g9
1	17824878	10	ENSDARG00000057519	17827334	ENSDART00000090748				LOC100005215
1	17842696	10	ENSDARG00000069224	17845801	ENSDART00000100564				LOC100004023
1	17855795	10	ENSDARG00000069223	17937996	ENSDART00000100560	GO:0005262	calcium channel activity	protocadherin 1 gamma 30 [Source:RefSeq_peptide;Acc:NP_001019297]	pcdh1g32
1	17855795	10	ENSDARG00000069223	17937996	ENSDART00000100560	GO:0005509	calcium ion binding	protocadherin 1 gamma 30 [Source:RefSeq_peptide;Acc:NP_001019297]	pcdh1g32
1	17855795	10	ENSDARG00000069223	17937996	ENSDART00000100560	GO:0006816	calcium ion transport	protocadherin 1 gamma 30 [Source:RefSeq_peptide;Acc:NP_001019297]	pcdh1g32
1	17855795	10	ENSDARG00000069223	17937996	ENSDART00000100560	GO:0007156	homophilic cell adhesion	protocadherin 1 gamma 30 [Source:RefSeq_peptide;Acc:NP_001019297]	pcdh1g32
1	17855795	10	ENSDARG00000069223	17937996	ENSDART00000100560	GO:0016020	membrane	protocadherin 1 gamma 30 [Source:RefSeq_peptide;Acc:NP_001019297]	pcdh1g32
1	17855795	10	ENSDARG00000069223	17937996	ENSDART00000100560	GO:0019855	calcium channel inhibitor activity	protocadherin 1 gamma 30 [Source:RefSeq_peptide;Acc:NP_001019297]	pcdh1g32
1	17855795	10	ENSDARG00000069223	17937996	ENSDART00000015982	GO:0005262	calcium channel activity	protocadherin 1 gamma 30 [Source:RefSeq_peptide;Acc:NP_001019297]	pcdh1g32
1	17855795	10	ENSDARG00000069223	17937996	ENSDART00000015982	GO:0005509	calcium ion binding	protocadherin 1 gamma 30 [Source:RefSeq_peptide;Acc:NP_001019297]	pcdh1g32
1	17855795	10	ENSDARG00000069223	17937996	ENSDART00000015982	GO:0006816	calcium ion transport	protocadherin 1 gamma 30 [Source:RefSeq_peptide;Acc:NP_001019297]	pcdh1g32
1	17855795	10	ENSDARG00000069223	17937996	ENSDART00000015982	GO:0007156	homophilic cell adhesion	protocadherin 1 gamma 30 [Source:RefSeq_peptide;Acc:NP_001019297]	pcdh1g32
1	17855795	10	ENSDARG00000069223	17937996	ENSDART00000015982	GO:0016020	membrane	protocadherin 1 gamma 30 [Source:RefSeq_peptide;Acc:NP_001019297]	pcdh1g32
1	17855795	10	ENSDARG00000069223	17937996	ENSDART00000015982	GO:0019855	calcium channel inhibitor activity	protocadherin 1 gamma 30 [Source:RefSeq_peptide;Acc:NP_001019297]	pcdh1g32
1	17855795	10	ENSDARG00000069223	17937996	ENSDART00000064522			protocadherin 1 gamma 30 [Source:RefSeq_peptide;Acc:NP_001019297]	pcdh1g32
1	17855795	10	ENSDARG00000069223	17937996	ENSDART00000064520	GO:0004190	aspartic-type endopeptidase activity	protocadherin 1 gamma 30 [Source:RefSeq_peptide;Acc:NP_001019297]	pcdh1g32
1	17855795	10	ENSDARG00000069223	17937996	ENSDART00000064520	GO:0005262	calcium channel activity	protocadherin 1 gamma 30 [Source:RefSeq_peptide;Acc:NP_001019297]	pcdh1g32
1	17855795	10	ENSDARG00000069223	17937996	ENSDART00000064520	GO:0005509	calcium ion binding	protocadherin 1 gamma 30 [Source:RefSeq_peptide;Acc:NP_001019297]	pcdh1g32
1	17855795	10	ENSDARG00000069223	17937996	ENSDART00000064520	GO:0006508	proteolysis	protocadherin 1 gamma 30 [Source:RefSeq_peptide;Acc:NP_001019297]	pcdh1g32
1	17855795	10	ENSDARG00000069223	17937996	ENSDART00000064520	GO:0006816	calcium ion transport	protocadherin 1 gamma 30 [Source:RefSeq_peptide;Acc:NP_001019297]	pcdh1g32
1	17855795	10	ENSDARG00000069223	17937996	ENSDART00000064520	GO:0007156	homophilic cell adhesion	protocadherin 1 gamma 30 [Source:RefSeq_peptide;Acc:NP_001019297]	pcdh1g32
1	17855795	10	ENSDARG00000069223	17937996	ENSDART00000064520	GO:0016020	membrane	protocadherin 1 gamma 30 [Source:RefSeq_peptide;Acc:NP_001019297]	pcdh1g32
1	17855795	10	ENSDARG00000069223	17937996	ENSDART00000064520	GO:0019855	calcium channel inhibitor activity	protocadherin 1 gamma 30 [Source:RefSeq_peptide;Acc:NP_001019297]	pcdh1g32
1	17855795	10	ENSDARG00000069223	17937996	ENSDART00000100555	GO:0005262	calcium channel activity	protocadherin 1 gamma 30 [Source:RefSeq_peptide;Acc:NP_001019297]	pcdh1g32
1	17855795	10	ENSDARG00000069223	17937996	ENSDART00000100555	GO:0005509	calcium ion binding	protocadherin 1 gamma 30 [Source:RefSeq_peptide;Acc:NP_001019297]	pcdh1g32
1	17855795	10	ENSDARG00000069223	17937996	ENSDART00000100555	GO:0005515	protein binding	protocadherin 1 gamma 30 [Source:RefSeq_peptide;Acc:NP_001019297]	pcdh1g32
1	17855795	10	ENSDARG00000069223	17937996	ENSDART00000100555	GO:0006816	calcium ion transport	protocadherin 1 gamma 30 [Source:RefSeq_peptide;Acc:NP_001019297]	pcdh1g32
1	17855795	10	ENSDARG00000069223	17937996	ENSDART00000100555	GO:0007156	homophilic cell adhesion	protocadherin 1 gamma 30 [Source:RefSeq_peptide;Acc:NP_001019297]	pcdh1g32
1	17855795	10	ENSDARG00000069223	17937996	ENSDART00000100555	GO:0016020	membrane	protocadherin 1 gamma 30 [Source:RefSeq_peptide;Acc:NP_001019297]	pcdh1g32
1	17855795	10	ENSDARG00000069223	17937996	ENSDART00000100555	GO:0019855	calcium channel inhibitor activity	protocadherin 1 gamma 30 [Source:RefSeq_peptide;Acc:NP_001019297]	pcdh1g32
1	17855795	10	ENSDARG00000069223	17937996	ENSDART00000064518			protocadherin 1 gamma 30 [Source:RefSeq_peptide;Acc:NP_001019297]	pcdh1g32
1	17855795	10	ENSDARG00000069223	17937996	ENSDART00000064516			protocadherin 1 gamma 30 [Source:RefSeq_peptide;Acc:NP_001019297]	pcdh1g32
1	17855795	10	ENSDARG00000069223	17937996	ENSDART00000064514			protocadherin 1 gamma 30 [Source:RefSeq_peptide;Acc:NP_001019297]	pcdh1g32
1	17855795	10	ENSDARG00000069223	17937996	ENSDART00000100549			protocadherin 1 gamma 30 [Source:RefSeq_peptide;Acc:NP_001019297]	pcdh1g32
1	17855795	10	ENSDARG00000069223	17937996	ENSDART00000100548			protocadherin 1 gamma 30 [Source:RefSeq_peptide;Acc:NP_001019297]	pcdh1g32
1	18024568	10	ENSDARG00000057479	18027135	ENSDART00000080155				LOC100005590
-1	18040230	10	ENSDARG00000043896	18042203	ENSDART00000025671				LOC562648
1	18108991	10	ENSDARG00000034808	18128470	ENSDART00000035188	GO:0005262	calcium channel activity	hypothetical protein LOC494089 [Source:RefSeq_peptide;Acc:NP_001008632]	zgc:101531
1	18108991	10	ENSDARG00000034808	18128470	ENSDART00000035188	GO:0005509	calcium ion binding	hypothetical protein LOC494089 [Source:RefSeq_peptide;Acc:NP_001008632]	zgc:101531
1	18108991	10	ENSDARG00000034808	18128470	ENSDART00000035188	GO:0005575	cellular_component	hypothetical protein LOC494089 [Source:RefSeq_peptide;Acc:NP_001008632]	zgc:101531
1	18108991	10	ENSDARG00000034808	18128470	ENSDART00000035188	GO:0006816	calcium ion transport	hypothetical protein LOC494089 [Source:RefSeq_peptide;Acc:NP_001008632]	zgc:101531
1	18108991	10	ENSDARG00000034808	18128470	ENSDART00000035188	GO:0019855	calcium channel inhibitor activity	hypothetical protein LOC494089 [Source:RefSeq_peptide;Acc:NP_001008632]	zgc:101531
1	18131096	10	ENSDARG00000014329	18141721	ENSDART00000021240			nucleophosmin 1 [Source:RefSeq_peptide;Acc:NP_955460]	npm1
1	18131096	10	ENSDARG00000014329	18141721	ENSDART00000100527	GO:0003676	nucleic acid binding	nucleophosmin 1 [Source:RefSeq_peptide;Acc:NP_955460]	npm1
1	18131096	10	ENSDARG00000014329	18141721	ENSDART00000100527	GO:0005634	nucleus	nucleophosmin 1 [Source:RefSeq_peptide;Acc:NP_955460]	npm1
1	18131096	10	ENSDARG00000014329	18141721	ENSDART00000100526			nucleophosmin 1 [Source:RefSeq_peptide;Acc:NP_955460]	npm1
-1	18148969	10	ENSDARG00000017615	18153437	ENSDART00000016575	GO:0003677	DNA binding	T-cell leukemia, homeobox 3b [Source:RefSeq_peptide;Acc:NP_739572]	tlx3b
-1	18148969	10	ENSDARG00000017615	18153437	ENSDART00000016575	GO:0003700	transcription factor activity	T-cell leukemia, homeobox 3b [Source:RefSeq_peptide;Acc:NP_739572]	tlx3b
-1	18148969	10	ENSDARG00000017615	18153437	ENSDART00000016575	GO:0005634	nucleus	T-cell leukemia, homeobox 3b [Source:RefSeq_peptide;Acc:NP_739572]	tlx3b
-1	18148969	10	ENSDARG00000017615	18153437	ENSDART00000016575	GO:0006350	transcription	T-cell leukemia, homeobox 3b [Source:RefSeq_peptide;Acc:NP_739572]	tlx3b
-1	18148969	10	ENSDARG00000017615	18153437	ENSDART00000016575	GO:0006353	transcription termination	T-cell leukemia, homeobox 3b [Source:RefSeq_peptide;Acc:NP_739572]	tlx3b
-1	18148969	10	ENSDARG00000017615	18153437	ENSDART00000016575	GO:0006355	regulation of transcription, DNA-dependent	T-cell leukemia, homeobox 3b [Source:RefSeq_peptide;Acc:NP_739572]	tlx3b
-1	18148969	10	ENSDARG00000017615	18153437	ENSDART00000016575	GO:0031564	transcription antitermination	T-cell leukemia, homeobox 3b [Source:RefSeq_peptide;Acc:NP_739572]	tlx3b
-1	18148969	10	ENSDARG00000017615	18153437	ENSDART00000016575	GO:0043565	sequence-specific DNA binding	T-cell leukemia, homeobox 3b [Source:RefSeq_peptide;Acc:NP_739572]	tlx3b
-1	18148969	10	ENSDARG00000017615	18153437	ENSDART00000016575	GO:0045449	regulation of transcription	T-cell leukemia, homeobox 3b [Source:RefSeq_peptide;Acc:NP_739572]	tlx3b
-1	18180343	10	ENSDARG00000043901	18184223	ENSDART00000064471
-1	18180343	10	ENSDARG00000043901	18184223	ENSDART00000100515
-1	18180343	10	ENSDARG00000043901	18184223	ENSDART00000100513
-1	18208133	10	ENSDARG00000008182	18208730	ENSDART00000007359
-1	18241369	10	ENSDARG00000014047	18316320	ENSDART00000006173	GO:0005198	structural molecule activity	Claudin-like protein ZF4A22 (Claudin-7). [Source:Uniprot/SWISSPROT;Acc:Q9YH92]	cldn7
-1	18241369	10	ENSDARG00000014047	18316320	ENSDART00000006173	GO:0005579	membrane attack complex	Claudin-like protein ZF4A22 (Claudin-7). [Source:Uniprot/SWISSPROT;Acc:Q9YH92]	cldn7
-1	18241369	10	ENSDARG00000014047	18316320	ENSDART00000006173	GO:0005923	tight junction	Claudin-like protein ZF4A22 (Claudin-7). [Source:Uniprot/SWISSPROT;Acc:Q9YH92]	cldn7
-1	18241369	10	ENSDARG00000014047	18316320	ENSDART00000006173	GO:0016020	membrane	Claudin-like protein ZF4A22 (Claudin-7). [Source:Uniprot/SWISSPROT;Acc:Q9YH92]	cldn7
-1	18241369	10	ENSDARG00000014047	18316320	ENSDART00000006173	GO:0016021	integral to membrane	Claudin-like protein ZF4A22 (Claudin-7). [Source:Uniprot/SWISSPROT;Acc:Q9YH92]	cldn7
-1	18241369	10	ENSDARG00000014047	18316320	ENSDART00000064475	GO:0005198	structural molecule activity	Claudin-like protein ZF4A22 (Claudin-7). [Source:Uniprot/SWISSPROT;Acc:Q9YH92]	cldn7
-1	18241369	10	ENSDARG00000014047	18316320	ENSDART00000064475	GO:0005579	membrane attack complex	Claudin-like protein ZF4A22 (Claudin-7). [Source:Uniprot/SWISSPROT;Acc:Q9YH92]	cldn7
-1	18241369	10	ENSDARG00000014047	18316320	ENSDART00000064475	GO:0005923	tight junction	Claudin-like protein ZF4A22 (Claudin-7). [Source:Uniprot/SWISSPROT;Acc:Q9YH92]	cldn7
-1	18241369	10	ENSDARG00000014047	18316320	ENSDART00000064475	GO:0016020	membrane	Claudin-like protein ZF4A22 (Claudin-7). [Source:Uniprot/SWISSPROT;Acc:Q9YH92]	cldn7
-1	18241369	10	ENSDARG00000014047	18316320	ENSDART00000064475	GO:0016021	integral to membrane	Claudin-like protein ZF4A22 (Claudin-7). [Source:Uniprot/SWISSPROT;Acc:Q9YH92]	cldn7
-1	18263114	10	ENSDARG00000043907	18301678	ENSDART00000064477			Fibroblast growth factor 11 (FGF-11) (Fibroblast growth factor homologous factor 3) (FHF-3). [Source:Uniprot/SWISSPROT;Acc:Q92914]	FGF11 (2 of 2)
-1	18597239	10	ENSDARG00000069190	18599960	ENSDART00000100497				LOC100002606
-1	18597239	10	ENSDARG00000069190	18599960	ENSDART00000100495				LOC100002606
1	18654626	10	ENSDARG00000044029	18707809	ENSDART00000079514				LOC564234
1	18850888	10	ENSDARG00000056929	18863187	ENSDART00000079505	GO:0005509	calcium ion binding	hypothetical protein LOC563644 [Source:RefSeq_peptide;Acc:NP_001025349]	si:ch211-237l4.7
1	18875265	10	ENSDARG00000056920	18882778	ENSDART00000079499	GO:0003674	molecular_function	hypothetical protein LOC402969 [Source:RefSeq_peptide;Acc:NP_991233]	zgc:77242
1	18875265	10	ENSDARG00000056920	18882778	ENSDART00000079499	GO:0005575	cellular_component	hypothetical protein LOC402969 [Source:RefSeq_peptide;Acc:NP_991233]	zgc:77242
1	18875265	10	ENSDARG00000056920	18882778	ENSDART00000079499	GO:0008150	biological_process	hypothetical protein LOC402969 [Source:RefSeq_peptide;Acc:NP_991233]	zgc:77242
1	18885640	10	ENSDARG00000056915	18889074	ENSDART00000079498			si:ch211-237l4.6 [Source:RefSeq_peptide;Acc:NP_001028263]	si:ch211-237l4.6
-1	18892449	10	ENSDARG00000056913	18906858	ENSDART00000064508	GO:0030574	collagen catabolic process	procollagen C-endopeptidase enhancer [Source:RefSeq_peptide;Acc:NP_001025352]	si:ch211-237l4.5
-1	18892449	10	ENSDARG00000056913	18906858	ENSDART00000079469			procollagen C-endopeptidase enhancer [Source:RefSeq_peptide;Acc:NP_001025352]	si:ch211-237l4.5
-1	18915642	10	ENSDARG00000056885	18931420	ENSDART00000079459	GO:0004871	signal transducer activity	period 1 [Source:RefSeq_peptide;Acc:NP_001025354]	per1
-1	18915642	10	ENSDARG00000056885	18931420	ENSDART00000079459	GO:0005575	cellular_component	period 1 [Source:RefSeq_peptide;Acc:NP_001025354]	per1
-1	18915642	10	ENSDARG00000056885	18931420	ENSDART00000079459	GO:0006355	regulation of transcription, DNA-dependent	period 1 [Source:RefSeq_peptide;Acc:NP_001025354]	per1
-1	18915642	10	ENSDARG00000056885	18931420	ENSDART00000079459	GO:0007165	signal transduction	period 1 [Source:RefSeq_peptide;Acc:NP_001025354]	per1
-1	18915642	10	ENSDARG00000056885	18931420	ENSDART00000079459	GO:0009648	photoperiodism	period 1 [Source:RefSeq_peptide;Acc:NP_001025354]	per1
-1	18915642	10	ENSDARG00000056885	18931420	ENSDART00000100468			period 1 [Source:RefSeq_peptide;Acc:NP_001025354]	per1
-1	18941484	10	ENSDARG00000056877	18948602	ENSDART00000079454	GO:0005886	plasma membrane	vesicle-associated membrane protein 2 [Source:RefSeq_peptide;Acc:NP_956299]	vamp2
-1	18941484	10	ENSDARG00000056877	18948602	ENSDART00000079454	GO:0016021	integral to membrane	vesicle-associated membrane protein 2 [Source:RefSeq_peptide;Acc:NP_956299]	vamp2
-1	18941484	10	ENSDARG00000056877	18948602	ENSDART00000079454	GO:0016192	vesicle-mediated transport	vesicle-associated membrane protein 2 [Source:RefSeq_peptide;Acc:NP_956299]	vamp2
-1	18941484	10	ENSDARG00000056877	18948602	ENSDART00000079454	GO:0031982	vesicle	vesicle-associated membrane protein 2 [Source:RefSeq_peptide;Acc:NP_956299]	vamp2
-1	18941484	10	ENSDARG00000056877	18948602	ENSDART00000079454	GO:0032154	cleavage furrow	vesicle-associated membrane protein 2 [Source:RefSeq_peptide;Acc:NP_956299]	vamp2
-1	18941484	10	ENSDARG00000056877	18948602	ENSDART00000100462			vesicle-associated membrane protein 2 [Source:RefSeq_peptide;Acc:NP_956299]	vamp2
-1	18941484	10	ENSDARG00000056877	18948602	ENSDART00000100460			vesicle-associated membrane protein 2 [Source:RefSeq_peptide;Acc:NP_956299]	vamp2
1	18950390	10	ENSDARG00000049215	18950522	ENSDART00000070909			U8 small nucleolar RNA [Source: RFAM 8.0]	U8
-1	18951859	10	ENSDARG00000056873	18957738	ENSDART00000079449			hypothetical protein LOC561047 [Source:RefSeq_peptide;Acc:NP_001020682]	si:ch211-237l4.2
1	18957945	10	ENSDARG00000056871	18965189	ENSDART00000079437	GO:0003674	molecular_function	hypothetical protein LOC436945 [Source:RefSeq_peptide;Acc:NP_001002672]	zgc:91931
1	18957945	10	ENSDARG00000056871	18965189	ENSDART00000079437	GO:0006810	transport	hypothetical protein LOC436945 [Source:RefSeq_peptide;Acc:NP_001002672]	zgc:91931
1	18957945	10	ENSDARG00000056871	18965189	ENSDART00000079437	GO:0006886	intracellular protein transport	hypothetical protein LOC436945 [Source:RefSeq_peptide;Acc:NP_001002672]	zgc:91931
1	18957945	10	ENSDARG00000056871	18965189	ENSDART00000079437	GO:0030125	clathrin vesicle coat	hypothetical protein LOC436945 [Source:RefSeq_peptide;Acc:NP_001002672]	zgc:91931
1	18957945	10	ENSDARG00000056871	18965189	ENSDART00000079437	GO:0030662	coated vesicle membrane	hypothetical protein LOC436945 [Source:RefSeq_peptide;Acc:NP_001002672]	zgc:91931
1	19230354	10	ENSDARG00000004445	19280926	ENSDART00000042767				LOC568406
1	19288330	10	ENSDARG00000069159	19299668	ENSDART00000100438
-1	19338452	10	ENSDARG00000069157	19350357	ENSDART00000100430	GO:0003674	molecular_function	hypothetical protein LOC568244 [Source:RefSeq_peptide;Acc:NP_001082887]	zgc:162425
-1	19338452	10	ENSDARG00000069157	19350357	ENSDART00000100430	GO:0005575	cellular_component	hypothetical protein LOC568244 [Source:RefSeq_peptide;Acc:NP_001082887]	zgc:162425
-1	19338452	10	ENSDARG00000069157	19350357	ENSDART00000100430	GO:0008150	biological_process	hypothetical protein LOC568244 [Source:RefSeq_peptide;Acc:NP_001082887]	zgc:162425
-1	19351106	10	ENSDARG00000008243	19367013	ENSDART00000009477	GO:0004190	aspartic-type endopeptidase activity	chaperonin containing TCP1, subunit 8 (theta) [Source:RefSeq_peptide;Acc:NP_957356]	cct8
-1	19351106	10	ENSDARG00000008243	19367013	ENSDART00000009477	GO:0005515	protein binding	chaperonin containing TCP1, subunit 8 (theta) [Source:RefSeq_peptide;Acc:NP_957356]	cct8
-1	19351106	10	ENSDARG00000008243	19367013	ENSDART00000009477	GO:0005524	ATP binding	chaperonin containing TCP1, subunit 8 (theta) [Source:RefSeq_peptide;Acc:NP_957356]	cct8
-1	19351106	10	ENSDARG00000008243	19367013	ENSDART00000009477	GO:0005575	cellular_component	chaperonin containing TCP1, subunit 8 (theta) [Source:RefSeq_peptide;Acc:NP_957356]	cct8
-1	19351106	10	ENSDARG00000008243	19367013	ENSDART00000009477	GO:0006457	protein folding	chaperonin containing TCP1, subunit 8 (theta) [Source:RefSeq_peptide;Acc:NP_957356]	cct8
-1	19351106	10	ENSDARG00000008243	19367013	ENSDART00000009477	GO:0006508	proteolysis	chaperonin containing TCP1, subunit 8 (theta) [Source:RefSeq_peptide;Acc:NP_957356]	cct8
-1	19351106	10	ENSDARG00000008243	19367013	ENSDART00000009477	GO:0044267	cellular protein metabolic process	chaperonin containing TCP1, subunit 8 (theta) [Source:RefSeq_peptide;Acc:NP_957356]	cct8
-1	19351106	10	ENSDARG00000008243	19367013	ENSDART00000009477	GO:0051082	unfolded protein binding	chaperonin containing TCP1, subunit 8 (theta) [Source:RefSeq_peptide;Acc:NP_957356]	cct8
1	19376698	10	ENSDARG00000069143	19390182	ENSDART00000100415			TAK1-like protein. [Source:Uniprot/SWISSPROT;Acc:P57077]	C21orf7
1	19391735	10	ENSDARG00000002196	19404330	ENSDART00000047541	GO:0005515	protein binding	hypothetical protein LOC553688 [Source:RefSeq_peptide;Acc:NP_001018499]	zgc:112205
1	19391735	10	ENSDARG00000002196	19404330	ENSDART00000047541	GO:0005575	cellular_component	hypothetical protein LOC553688 [Source:RefSeq_peptide;Acc:NP_001018499]	zgc:112205
1	19391735	10	ENSDARG00000002196	19404330	ENSDART00000047541	GO:0008150	biological_process	hypothetical protein LOC553688 [Source:RefSeq_peptide;Acc:NP_001018499]	zgc:112205
1	19399831	10	ENSDARG00000069140	19403302	ENSDART00000100412
OMM1304	19419219
1	19441005	10	ENSDARG00000065101	19441104	ENSDART00000094770
-1	19502235	10	ENSDARG00000055704	19510295	ENSDART00000066145
-1	19502235	10	ENSDARG00000055704	19510295	ENSDART00000034282
-1	19543178	10	ENSDARG00000069139	19580956	ENSDART00000100411			Hypothetical protein. [Source:Uniprot/SPTREMBL;Acc:A0PJR6]	A0PJR6_DANRE
-1	19713830	10	ENSDARG00000043848	19718864	ENSDART00000064376	GO:0004784	superoxide dismutase activity	Superoxide dismutase [Cu-Zn] (EC 1.15.1.1). [Source:Uniprot/SWISSPROT;Acc:O73872]	sod1
-1	19713830	10	ENSDARG00000043848	19718864	ENSDART00000064376	GO:0004785	copper, zinc superoxide dismutase activity	Superoxide dismutase [Cu-Zn] (EC 1.15.1.1). [Source:Uniprot/SWISSPROT;Acc:O73872]	sod1
-1	19713830	10	ENSDARG00000043848	19718864	ENSDART00000064376	GO:0005375	copper ion transporter activity	Superoxide dismutase [Cu-Zn] (EC 1.15.1.1). [Source:Uniprot/SWISSPROT;Acc:O73872]	sod1
-1	19713830	10	ENSDARG00000043848	19718864	ENSDART00000064376	GO:0005507	copper ion binding	Superoxide dismutase [Cu-Zn] (EC 1.15.1.1). [Source:Uniprot/SWISSPROT;Acc:O73872]	sod1
-1	19713830	10	ENSDARG00000043848	19718864	ENSDART00000064376	GO:0006801	superoxide metabolic process	Superoxide dismutase [Cu-Zn] (EC 1.15.1.1). [Source:Uniprot/SWISSPROT;Acc:O73872]	sod1
-1	19713830	10	ENSDARG00000043848	19718864	ENSDART00000064376	GO:0006825	copper ion transport	Superoxide dismutase [Cu-Zn] (EC 1.15.1.1). [Source:Uniprot/SWISSPROT;Acc:O73872]	sod1
-1	19713830	10	ENSDARG00000043848	19718864	ENSDART00000064376	GO:0006829	zinc ion transport	Superoxide dismutase [Cu-Zn] (EC 1.15.1.1). [Source:Uniprot/SWISSPROT;Acc:O73872]	sod1
-1	19713830	10	ENSDARG00000043848	19718864	ENSDART00000064376	GO:0008270	zinc ion binding	Superoxide dismutase [Cu-Zn] (EC 1.15.1.1). [Source:Uniprot/SWISSPROT;Acc:O73872]	sod1
-1	19713830	10	ENSDARG00000043848	19718864	ENSDART00000064376	GO:0016209	antioxidant activity	Superoxide dismutase [Cu-Zn] (EC 1.15.1.1). [Source:Uniprot/SWISSPROT;Acc:O73872]	sod1
-1	19713830	10	ENSDARG00000043848	19718864	ENSDART00000064376	GO:0016491	oxidoreductase activity	Superoxide dismutase [Cu-Zn] (EC 1.15.1.1). [Source:Uniprot/SWISSPROT;Acc:O73872]	sod1
-1	19713830	10	ENSDARG00000043848	19718864	ENSDART00000064376	GO:0046872	metal ion binding	Superoxide dismutase [Cu-Zn] (EC 1.15.1.1). [Source:Uniprot/SWISSPROT;Acc:O73872]	sod1
-1	19713830	10	ENSDARG00000043848	19718864	ENSDART00000064376	GO:0051597	response to methylmercury	Superoxide dismutase [Cu-Zn] (EC 1.15.1.1). [Source:Uniprot/SWISSPROT;Acc:O73872]	sod1
1	19745968	10	ENSDARG00000002394	19748288	ENSDART00000100404
1	19745968	10	ENSDARG00000002394	19748288	ENSDART00000003987
1	19745968	10	ENSDARG00000002394	19748288	ENSDART00000100402
-1	19790058	10	ENSDARG00000043806	19835993	ENSDART00000017240				LOC567379
-1	19841826	10	ENSDARG00000043850	19842607	ENSDART00000064327				zgc:165577
1	19967566	10	ENSDARG00000043857	19981186	ENSDART00000064393			Ubiquitin-fold modifier 1 precursor. [Source:Uniprot/SWISSPROT;Acc:Q803Y4]	ubfm1
1	20137577	10	ENSDARG00000056678	20146493	ENSDART00000079207	GO:0005515	protein binding	hypothetical protein LOC393254 [Source:RefSeq_peptide;Acc:NP_956578]	zgc:56368
1	20137577	10	ENSDARG00000056678	20146493	ENSDART00000079207	GO:0005622	intracellular	hypothetical protein LOC393254 [Source:RefSeq_peptide;Acc:NP_956578]	zgc:56368
1	20137577	10	ENSDARG00000056678	20146493	ENSDART00000079207	GO:0006829	zinc ion transport	hypothetical protein LOC393254 [Source:RefSeq_peptide;Acc:NP_956578]	zgc:56368
1	20137577	10	ENSDARG00000056678	20146493	ENSDART00000079207	GO:0008270	zinc ion binding	hypothetical protein LOC393254 [Source:RefSeq_peptide;Acc:NP_956578]	zgc:56368
1	20137577	10	ENSDARG00000056678	20146493	ENSDART00000079207	GO:0046872	metal ion binding	hypothetical protein LOC393254 [Source:RefSeq_peptide;Acc:NP_956578]	zgc:56368
1	20137577	10	ENSDARG00000056678	20146493	ENSDART00000100387			hypothetical protein LOC393254 [Source:RefSeq_peptide;Acc:NP_956578]	zgc:56368
1	20137577	10	ENSDARG00000056678	20146493	ENSDART00000064351			hypothetical protein LOC393254 [Source:RefSeq_peptide;Acc:NP_956578]	zgc:56368
1	20137577	10	ENSDARG00000056678	20146493	ENSDART00000100384			hypothetical protein LOC393254 [Source:RefSeq_peptide;Acc:NP_956578]	zgc:56368
-1	20150291	10	ENSDARG00000005397	20183424	ENSDART00000008134	GO:0003674	molecular_function	hypothetical protein LOC555391 [Source:RefSeq_peptide;Acc:NP_001073637]	zgc:153967
-1	20150291	10	ENSDARG00000005397	20183424	ENSDART00000008134	GO:0005575	cellular_component	hypothetical protein LOC555391 [Source:RefSeq_peptide;Acc:NP_001073637]	zgc:153967
-1	20150291	10	ENSDARG00000005397	20183424	ENSDART00000008134	GO:0008150	biological_process	hypothetical protein LOC555391 [Source:RefSeq_peptide;Acc:NP_001073637]	zgc:153967
-1	20210242	10	ENSDARG00000069129	20221973	ENSDART00000100367	GO:0003674	molecular_function	hypothetical protein LOC777608 [Source:RefSeq_peptide;Acc:NP_001071184]	zgc:153126
-1	20210242	10	ENSDARG00000069129	20221973	ENSDART00000100367	GO:0005575	cellular_component	hypothetical protein LOC777608 [Source:RefSeq_peptide;Acc:NP_001071184]	zgc:153126
-1	20210242	10	ENSDARG00000069129	20221973	ENSDART00000100367	GO:0008150	biological_process	hypothetical protein LOC777608 [Source:RefSeq_peptide;Acc:NP_001071184]	zgc:153126
-1	20225214	10	ENSDARG00000056664	20244984	ENSDART00000079194			hypothetical protein LOC550342 [Source:RefSeq_peptide;Acc:NP_001017649]	zgc:112066
-1	20225214	10	ENSDARG00000056664	20244984	ENSDART00000100359	GO:0003674	molecular_function	hypothetical protein LOC550342 [Source:RefSeq_peptide;Acc:NP_001017649]	zgc:112066
-1	20225214	10	ENSDARG00000056664	20244984	ENSDART00000100359	GO:0005575	cellular_component	hypothetical protein LOC550342 [Source:RefSeq_peptide;Acc:NP_001017649]	zgc:112066
-1	20225214	10	ENSDARG00000056664	20244984	ENSDART00000100359	GO:0008150	biological_process	hypothetical protein LOC550342 [Source:RefSeq_peptide;Acc:NP_001017649]	zgc:112066
-1	20289970	10	ENSDARG00000056655	20429849	ENSDART00000079193			Pcdh16l protein (Fragment). [Source:Uniprot/SPTREMBL;Acc:Q5CZT3]	Q5CZT3_DANRE
1	20535432	10	ENSDARG00000025011	20590442	ENSDART00000042829			synaptojanin 1 [Source:RefSeq_peptide;Acc:NP_001007031]	synj1
1	20535432	10	ENSDARG00000025011	20590442	ENSDART00000039444	GO:0000166	nucleotide binding	synaptojanin 1 [Source:RefSeq_peptide;Acc:NP_001007031]	synj1
1	20535432	10	ENSDARG00000025011	20590442	ENSDART00000039444	GO:0003676	nucleic acid binding	synaptojanin 1 [Source:RefSeq_peptide;Acc:NP_001007031]	synj1
1	20535432	10	ENSDARG00000025011	20590442	ENSDART00000039444	GO:0004437	inositol or phosphatidylinositol phosphatase activity	synaptojanin 1 [Source:RefSeq_peptide;Acc:NP_001007031]	synj1
1	20535432	10	ENSDARG00000025011	20590442	ENSDART00000039444	GO:0046549	retinal cone cell development	synaptojanin 1 [Source:RefSeq_peptide;Acc:NP_001007031]	synj1
1	20535432	10	ENSDARG00000025011	20590442	ENSDART00000039444	GO:0050808	synapse organization and biogenesis	synaptojanin 1 [Source:RefSeq_peptide;Acc:NP_001007031]	synj1
1	20617626	10	ENSDARG00000056653	20640428	ENSDART00000079187	GO:0003676	nucleic acid binding	four and a half LIM domains [Source:RefSeq_peptide;Acc:NP_954687]	fhl
1	20617626	10	ENSDARG00000056653	20640428	ENSDART00000079187	GO:0005622	intracellular	four and a half LIM domains [Source:RefSeq_peptide;Acc:NP_954687]	fhl
1	20617626	10	ENSDARG00000056653	20640428	ENSDART00000079187	GO:0006829	zinc ion transport	four and a half LIM domains [Source:RefSeq_peptide;Acc:NP_954687]	fhl
1	20617626	10	ENSDARG00000056653	20640428	ENSDART00000079187	GO:0008270	zinc ion binding	four and a half LIM domains [Source:RefSeq_peptide;Acc:NP_954687]	fhl
1	20617626	10	ENSDARG00000056653	20640428	ENSDART00000079187	GO:0046872	metal ion binding	four and a half LIM domains [Source:RefSeq_peptide;Acc:NP_954687]	fhl
1	20656789	10	ENSDARG00000056649	20672388	ENSDART00000079174	GO:0000166	nucleotide binding	HIV TAT specific factor 1 [Source:RefSeq_peptide;Acc:NP_957497]	htatsf1
1	20656789	10	ENSDARG00000056649	20672388	ENSDART00000079174	GO:0003676	nucleic acid binding	HIV TAT specific factor 1 [Source:RefSeq_peptide;Acc:NP_957497]	htatsf1
-1	20721236	10	ENSDARG00000056633	20742243	ENSDART00000020096	GO:0005575	cellular_component	fibroblast growth factor 13, like [Source:RefSeq_peptide;Acc:NP_991265]	fgf13l
-1	20721236	10	ENSDARG00000056633	20742243	ENSDART00000020096	GO:0008083	growth factor activity	fibroblast growth factor 13, like [Source:RefSeq_peptide;Acc:NP_991265]	fgf13l
-1	20721236	10	ENSDARG00000056633	20742243	ENSDART00000100332			fibroblast growth factor 13, like [Source:RefSeq_peptide;Acc:NP_991265]	fgf13l
1	20753718	10	ENSDARG00000029493	20763194	ENSDART00000100329	GO:0004252	serine-type endopeptidase activity	hypothetical protein LOC678552 [Source:RefSeq_peptide;Acc:NP_001035400]	zgc:136807
1	20753718	10	ENSDARG00000029493	20763194	ENSDART00000100329	GO:0005509	calcium ion binding	hypothetical protein LOC678552 [Source:RefSeq_peptide;Acc:NP_001035400]	zgc:136807
1	20753718	10	ENSDARG00000029493	20763194	ENSDART00000100329	GO:0005576	extracellular region	hypothetical protein LOC678552 [Source:RefSeq_peptide;Acc:NP_001035400]	zgc:136807
1	20753718	10	ENSDARG00000029493	20763194	ENSDART00000100329	GO:0006508	proteolysis	hypothetical protein LOC678552 [Source:RefSeq_peptide;Acc:NP_001035400]	zgc:136807
1	20753718	10	ENSDARG00000029493	20763194	ENSDART00000100329	GO:0007596	blood coagulation	hypothetical protein LOC678552 [Source:RefSeq_peptide;Acc:NP_001035400]	zgc:136807
1	20753718	10	ENSDARG00000029493	20763194	ENSDART00000040348			hypothetical protein LOC678552 [Source:RefSeq_peptide;Acc:NP_001035400]	zgc:136807
1	20753718	10	ENSDARG00000029493	20763194	ENSDART00000100326			hypothetical protein LOC678552 [Source:RefSeq_peptide;Acc:NP_001035400]	zgc:136807
1	20753718	10	ENSDARG00000029493	20763194	ENSDART00000041832			hypothetical protein LOC678552 [Source:RefSeq_peptide;Acc:NP_001035400]	zgc:136807
1	20753718	10	ENSDARG00000029493	20763194	ENSDART00000079135			hypothetical protein LOC678552 [Source:RefSeq_peptide;Acc:NP_001035400]	zgc:136807
-1	20777700	10	ENSDARG00000056603	20797410	ENSDART00000089389				LOC559907
-1	20777700	10	ENSDARG00000056603	20797410	ENSDART00000079127				LOC559907
1	20806138	10	ENSDARG00000056511	20817320	ENSDART00000078996	GO:0003674	molecular_function	arrestin 3, retinal (X-arrestin), like [Source:RefSeq_peptide;Acc:NP_001002405]	arr3l
1	20806138	10	ENSDARG00000056511	20817320	ENSDART00000078996	GO:0005575	cellular_component	arrestin 3, retinal (X-arrestin), like [Source:RefSeq_peptide;Acc:NP_001002405]	arr3l
1	20806138	10	ENSDARG00000056511	20817320	ENSDART00000078996	GO:0007165	signal transduction	arrestin 3, retinal (X-arrestin), like [Source:RefSeq_peptide;Acc:NP_001002405]	arr3l
1	20806138	10	ENSDARG00000056511	20817320	ENSDART00000078996	GO:0007600	sensory perception	arrestin 3, retinal (X-arrestin), like [Source:RefSeq_peptide;Acc:NP_001002405]	arr3l
1	20806138	10	ENSDARG00000056511	20817320	ENSDART00000011686			arrestin 3, retinal (X-arrestin), like [Source:RefSeq_peptide;Acc:NP_001002405]	arr3l
1	20833036	10	ENSDARG00000069109	20837967	ENSDART00000100301	GO:0003674	molecular_function	hypothetical protein LOC449989 [Source:RefSeq_peptide;Acc:NP_001006010]	zgc:103754
1	20833036	10	ENSDARG00000069109	20837967	ENSDART00000100301	GO:0005575	cellular_component	hypothetical protein LOC449989 [Source:RefSeq_peptide;Acc:NP_001006010]	zgc:103754
1	20833036	10	ENSDARG00000069109	20837967	ENSDART00000100301	GO:0008150	biological_process	hypothetical protein LOC449989 [Source:RefSeq_peptide;Acc:NP_001006010]	zgc:103754
1	20841318	10	ENSDARG00000069106	20843072	ENSDART00000100298			Protein FAM89B. [Source:Uniprot/SWISSPROT;Acc:Q8N5H3]	FAM89B
1	20841318	10	ENSDARG00000069106	20843072	ENSDART00000100296			Protein FAM89B. [Source:Uniprot/SWISSPROT;Acc:Q8N5H3]	FAM89B
1	20919474	10	ENSDARG00000056479	20939644	ENSDART00000078980	GO:0000166	nucleotide binding	hypothetical protein LOC415219 [Source:RefSeq_peptide;Acc:NP_001002129]	zgc:86773
1	20919474	10	ENSDARG00000056479	20939644	ENSDART00000078980	GO:0005524	ATP binding	hypothetical protein LOC415219 [Source:RefSeq_peptide;Acc:NP_001002129]	zgc:86773
1	20919474	10	ENSDARG00000056479	20939644	ENSDART00000078980	GO:0005525	GTP binding	hypothetical protein LOC415219 [Source:RefSeq_peptide;Acc:NP_001002129]	zgc:86773
1	20919474	10	ENSDARG00000056479	20939644	ENSDART00000078980	GO:0005579	membrane attack complex	hypothetical protein LOC415219 [Source:RefSeq_peptide;Acc:NP_001002129]	zgc:86773
1	20919474	10	ENSDARG00000056479	20939644	ENSDART00000078980	GO:0005622	intracellular	hypothetical protein LOC415219 [Source:RefSeq_peptide;Acc:NP_001002129]	zgc:86773
1	20919474	10	ENSDARG00000056479	20939644	ENSDART00000078980	GO:0006355	regulation of transcription, DNA-dependent	hypothetical protein LOC415219 [Source:RefSeq_peptide;Acc:NP_001002129]	zgc:86773
1	20919474	10	ENSDARG00000056479	20939644	ENSDART00000078980	GO:0006810	transport	hypothetical protein LOC415219 [Source:RefSeq_peptide;Acc:NP_001002129]	zgc:86773
1	20919474	10	ENSDARG00000056479	20939644	ENSDART00000078980	GO:0007264	small GTPase mediated signal transduction	hypothetical protein LOC415219 [Source:RefSeq_peptide;Acc:NP_001002129]	zgc:86773
1	20919474	10	ENSDARG00000056479	20939644	ENSDART00000078980	GO:0008134	transcription factor binding	hypothetical protein LOC415219 [Source:RefSeq_peptide;Acc:NP_001002129]	zgc:86773
1	20919474	10	ENSDARG00000056479	20939644	ENSDART00000078980	GO:0015031	protein transport	hypothetical protein LOC415219 [Source:RefSeq_peptide;Acc:NP_001002129]	zgc:86773
1	20919474	10	ENSDARG00000056479	20939644	ENSDART00000078980	GO:0016020	membrane	hypothetical protein LOC415219 [Source:RefSeq_peptide;Acc:NP_001002129]	zgc:86773
1	20919474	10	ENSDARG00000056479	20939644	ENSDART00000100289			hypothetical protein LOC415219 [Source:RefSeq_peptide;Acc:NP_001002129]	zgc:86773
1	20967888	10	ENSDARG00000062016	20978121	ENSDART00000089144	GO:0007030	Golgi organization and biogenesis	fat-free [Source:RefSeq_peptide;Acc:NP_001036200]	c11orf2
1	20967888	10	ENSDARG00000062016	20978121	ENSDART00000089144	GO:0044241	lipid digestion	fat-free [Source:RefSeq_peptide;Acc:NP_001036200]	c11orf2
1	20967888	10	ENSDARG00000062016	20978121	ENSDART00000089144	GO:0048193	Golgi vesicle transport	fat-free [Source:RefSeq_peptide;Acc:NP_001036200]	c11orf2
1	20978787	10	ENSDARG00000032816	20984341	ENSDART00000042162	GO:0003674	molecular_function	hypothetical protein LOC494054 [Source:RefSeq_peptide;Acc:NP_001008597]	zgc:103611
1	20978787	10	ENSDARG00000032816	20984341	ENSDART00000042162	GO:0008150	biological_process	hypothetical protein LOC494054 [Source:RefSeq_peptide;Acc:NP_001008597]	zgc:103611
1	20978787	10	ENSDARG00000032816	20984341	ENSDART00000042162	GO:0016020	membrane	hypothetical protein LOC494054 [Source:RefSeq_peptide;Acc:NP_001008597]	zgc:103611
-1	20988217	10	ENSDARG00000030805	20991196	ENSDART00000050585	GO:0003674	molecular_function	hypothetical protein LOC777606 [Source:RefSeq_peptide;Acc:NP_001071086]	zgc:152924
-1	20988217	10	ENSDARG00000030805	20991196	ENSDART00000050585	GO:0005575	cellular_component	hypothetical protein LOC777606 [Source:RefSeq_peptide;Acc:NP_001071086]	zgc:152924
-1	20988217	10	ENSDARG00000030805	20991196	ENSDART00000050585	GO:0008150	biological_process	hypothetical protein LOC777606 [Source:RefSeq_peptide;Acc:NP_001071086]	zgc:152924
1	20996073	10	ENSDARG00000043663	20997803	ENSDART00000064111	GO:0003735	structural constituent of ribosome	hypothetical protein LOC550564 [Source:RefSeq_peptide;Acc:NP_001017866]	zgc:110695
1	20996073	10	ENSDARG00000043663	20997803	ENSDART00000064111	GO:0005622	intracellular	hypothetical protein LOC550564 [Source:RefSeq_peptide;Acc:NP_001017866]	zgc:110695
1	20996073	10	ENSDARG00000043663	20997803	ENSDART00000064111	GO:0005840	ribosome	hypothetical protein LOC550564 [Source:RefSeq_peptide;Acc:NP_001017866]	zgc:110695
1	20996073	10	ENSDARG00000043663	20997803	ENSDART00000064111	GO:0006412	translation	hypothetical protein LOC550564 [Source:RefSeq_peptide;Acc:NP_001017866]	zgc:110695
1	20996073	10	ENSDARG00000043663	20997803	ENSDART00000064111	GO:0006464	protein modification process	hypothetical protein LOC550564 [Source:RefSeq_peptide;Acc:NP_001017866]	zgc:110695
-1	21033984	10	ENSDARG00000043662	21052604	ENSDART00000041841	GO:0007242	intracellular signaling cascade	hypothetical protein LOC541397 [Source:RefSeq_peptide;Acc:NP_001013542]	zgc:101874
-1	21033984	10	ENSDARG00000043662	21052604	ENSDART00000041841	GO:0016020	membrane	hypothetical protein LOC541397 [Source:RefSeq_peptide;Acc:NP_001013542]	zgc:101874
1	21058642	10	ENSDARG00000061993	21064951	ENSDART00000089095	GO:0003674	molecular_function	hypothetical protein LOC558996 [Source:RefSeq_peptide;Acc:NP_001070031]	zgc:153363
1	21058642	10	ENSDARG00000061993	21064951	ENSDART00000089095	GO:0005575	cellular_component	hypothetical protein LOC558996 [Source:RefSeq_peptide;Acc:NP_001070031]	zgc:153363
1	21058642	10	ENSDARG00000061993	21064951	ENSDART00000089095	GO:0008150	biological_process	hypothetical protein LOC558996 [Source:RefSeq_peptide;Acc:NP_001070031]	zgc:153363
1	21069139	10	ENSDARG00000048770	21069222	ENSDART00000070479			dre-mir-194a [Source:miRBase;Acc:MI0002033]	dre-mir-194a
1	21069319	10	ENSDARG00000048785	21069403	ENSDART00000070494			dre-mir-192 [Source:miRBase;Acc:MI0001371]	dre-mir-192
1	21074358	10	ENSDARG00000014793	21098438	ENSDART00000012717	GO:0000166	nucleotide binding	hypothetical protein LOC447839 [Source:RefSeq_peptide;Acc:NP_001004578]	ehd3l
1	21074358	10	ENSDARG00000014793	21098438	ENSDART00000012717	GO:0003924	GTPase activity	hypothetical protein LOC447839 [Source:RefSeq_peptide;Acc:NP_001004578]	ehd3l
1	21074358	10	ENSDARG00000014793	21098438	ENSDART00000012717	GO:0005262	calcium channel activity	hypothetical protein LOC447839 [Source:RefSeq_peptide;Acc:NP_001004578]	ehd3l
1	21074358	10	ENSDARG00000014793	21098438	ENSDART00000012717	GO:0005509	calcium ion binding	hypothetical protein LOC447839 [Source:RefSeq_peptide;Acc:NP_001004578]	ehd3l
1	21074358	10	ENSDARG00000014793	21098438	ENSDART00000012717	GO:0005524	ATP binding	hypothetical protein LOC447839 [Source:RefSeq_peptide;Acc:NP_001004578]	ehd3l
1	21074358	10	ENSDARG00000014793	21098438	ENSDART00000012717	GO:0005525	GTP binding	hypothetical protein LOC447839 [Source:RefSeq_peptide;Acc:NP_001004578]	ehd3l
1	21074358	10	ENSDARG00000014793	21098438	ENSDART00000012717	GO:0005575	cellular_component	hypothetical protein LOC447839 [Source:RefSeq_peptide;Acc:NP_001004578]	ehd3l
1	21074358	10	ENSDARG00000014793	21098438	ENSDART00000012717	GO:0006816	calcium ion transport	hypothetical protein LOC447839 [Source:RefSeq_peptide;Acc:NP_001004578]	ehd3l
1	21074358	10	ENSDARG00000014793	21098438	ENSDART00000012717	GO:0019855	calcium channel inhibitor activity	hypothetical protein LOC447839 [Source:RefSeq_peptide;Acc:NP_001004578]	ehd3l
1	21167916	10	ENSDARG00000043658	21193680	ENSDART00000064107	GO:0004872	receptor activity	Coxsackievirus and adenovirus receptor homolog precursor. [Source:Uniprot/SWISSPROT;Acc:Q90Y50]	cxadr
1	21167916	10	ENSDARG00000043658	21193680	ENSDART00000064107	GO:0005579	membrane attack complex	Coxsackievirus and adenovirus receptor homolog precursor. [Source:Uniprot/SWISSPROT;Acc:Q90Y50]	cxadr
1	21167916	10	ENSDARG00000043658	21193680	ENSDART00000064107	GO:0005786	signal recognition particle, endoplasmic reticulum targeting	Coxsackievirus and adenovirus receptor homolog precursor. [Source:Uniprot/SWISSPROT;Acc:Q90Y50]	cxadr
1	21167916	10	ENSDARG00000043658	21193680	ENSDART00000064107	GO:0009968	negative regulation of signal transduction	Coxsackievirus and adenovirus receptor homolog precursor. [Source:Uniprot/SWISSPROT;Acc:Q90Y50]	cxadr
1	21167916	10	ENSDARG00000043658	21193680	ENSDART00000064107	GO:0016020	membrane	Coxsackievirus and adenovirus receptor homolog precursor. [Source:Uniprot/SWISSPROT;Acc:Q90Y50]	cxadr
1	21167916	10	ENSDARG00000043658	21193680	ENSDART00000064107	GO:0016021	integral to membrane	Coxsackievirus and adenovirus receptor homolog precursor. [Source:Uniprot/SWISSPROT;Acc:Q90Y50]	cxadr
1	21167916	10	ENSDARG00000043658	21193680	ENSDART00000079025			Coxsackievirus and adenovirus receptor homolog precursor. [Source:Uniprot/SWISSPROT;Acc:Q90Y50]	cxadr
-1	21219615	10	ENSDARG00000056427	21232726	ENSDART00000078920			hypothetical protein LOC100002950 (LOC100002950), mRNA [Source:RefSeq_dna;Acc:XR_029800]	auts2
-1	21780281	10	ENSDARG00000043312	21780556	ENSDART00000063584
1	21893688	10	ENSDARG00000063436	21923241	ENSDART00000092688
1	21893688	10	ENSDARG00000063436	21923241	ENSDART00000092698
1	21893688	10	ENSDARG00000063436	21923241	ENSDART00000092684
1	21893688	10	ENSDARG00000063436	21923241	ENSDART00000092672
1	21893688	10	ENSDARG00000063436	21923241	ENSDART00000092674
1	21932398	10	ENSDARG00000008948	21944397	ENSDART00000100248			hypothetical protein LOC641423 [Source:RefSeq_peptide;Acc:NP_001032489]	zgc:123275
1	21932398	10	ENSDARG00000008948	21944397	ENSDART00000003242	GO:0004623	phospholipase A2 activity	hypothetical protein LOC641423 [Source:RefSeq_peptide;Acc:NP_001032489]	zgc:123275
1	21932398	10	ENSDARG00000008948	21944397	ENSDART00000003242	GO:0005509	calcium ion binding	hypothetical protein LOC641423 [Source:RefSeq_peptide;Acc:NP_001032489]	zgc:123275
1	21932398	10	ENSDARG00000008948	21944397	ENSDART00000003242	GO:0005576	extracellular region	hypothetical protein LOC641423 [Source:RefSeq_peptide;Acc:NP_001032489]	zgc:123275
1	21932398	10	ENSDARG00000008948	21944397	ENSDART00000003242	GO:0006644	phospholipid metabolic process	hypothetical protein LOC641423 [Source:RefSeq_peptide;Acc:NP_001032489]	zgc:123275
1	21932398	10	ENSDARG00000008948	21944397	ENSDART00000003242	GO:0016042	lipid catabolic process	hypothetical protein LOC641423 [Source:RefSeq_peptide;Acc:NP_001032489]	zgc:123275
-1	22454192	10	ENSDARG00000069085	22504830	ENSDART00000023545	GO:0003674	molecular_function	hypothetical protein LOC553563 [Source:RefSeq_peptide;Acc:NP_001018378]	zgc:109975
-1	22454192	10	ENSDARG00000069085	22504830	ENSDART00000023545	GO:0005575	cellular_component	hypothetical protein LOC553563 [Source:RefSeq_peptide;Acc:NP_001018378]	zgc:109975
-1	22454192	10	ENSDARG00000069085	22504830	ENSDART00000023545	GO:0008150	biological_process	hypothetical protein LOC553563 [Source:RefSeq_peptide;Acc:NP_001018378]	zgc:109975
-1	22454192	10	ENSDARG00000069085	22504830	ENSDART00000100228	GO:0003674	molecular_function	hypothetical protein LOC553563 [Source:RefSeq_peptide;Acc:NP_001018378]	zgc:109975
-1	22454192	10	ENSDARG00000069085	22504830	ENSDART00000100228	GO:0005575	cellular_component	hypothetical protein LOC553563 [Source:RefSeq_peptide;Acc:NP_001018378]	zgc:109975
-1	22454192	10	ENSDARG00000069085	22504830	ENSDART00000100228	GO:0008150	biological_process	hypothetical protein LOC553563 [Source:RefSeq_peptide;Acc:NP_001018378]	zgc:109975
-1	22454192	10	ENSDARG00000069085	22504830	ENSDART00000078791	GO:0003674	molecular_function	hypothetical protein LOC553563 [Source:RefSeq_peptide;Acc:NP_001018378]	zgc:109975
-1	22454192	10	ENSDARG00000069085	22504830	ENSDART00000078791	GO:0005575	cellular_component	hypothetical protein LOC553563 [Source:RefSeq_peptide;Acc:NP_001018378]	zgc:109975
-1	22454192	10	ENSDARG00000069085	22504830	ENSDART00000078791	GO:0008150	biological_process	hypothetical protein LOC553563 [Source:RefSeq_peptide;Acc:NP_001018378]	zgc:109975
-1	22506913	10	ENSDARG00000053884	22521075	ENSDART00000088852			similar to mediator of RNA polymerase II transcription, subunit 13 homolog (LOC100004024), mRNA [Source:RefSeq_dna;Acc:XR_029868]	XR_029868.1
1	22713595	10	ENSDARG00000015917	22722467	ENSDART00000022484	GO:0005515	protein binding	hypothetical protein LOC406509 [Source:RefSeq_peptide;Acc:NP_998393]	zgc:77306
1	22713595	10	ENSDARG00000015917	22722467	ENSDART00000022484	GO:0006829	zinc ion transport	hypothetical protein LOC406509 [Source:RefSeq_peptide;Acc:NP_998393]	zgc:77306
1	22713595	10	ENSDARG00000015917	22722467	ENSDART00000022484	GO:0008270	zinc ion binding	hypothetical protein LOC406509 [Source:RefSeq_peptide;Acc:NP_998393]	zgc:77306
1	22713595	10	ENSDARG00000015917	22722467	ENSDART00000022484	GO:0046872	metal ion binding	hypothetical protein LOC406509 [Source:RefSeq_peptide;Acc:NP_998393]	zgc:77306
-1	22725730	10	ENSDARG00000018399	22746687	ENSDART00000019050				LOC562242
-1	22752192	10	ENSDARG00000048748	22752339	ENSDART00000070457			dre-mir-21-1 [Source:miRBase;Acc:MI0001908]	dre-mir-21-1
1	22931274	10	ENSDARG00000043487	22933803	ENSDART00000063843	GO:0003674	molecular_function	hypothetical protein LOC553556 [Source:RefSeq_peptide;Acc:NP_001018371]	zgc:109954
1	22931274	10	ENSDARG00000043487	22933803	ENSDART00000063843	GO:0005575	cellular_component	hypothetical protein LOC553556 [Source:RefSeq_peptide;Acc:NP_001018371]	zgc:109954
1	22931274	10	ENSDARG00000043487	22933803	ENSDART00000063843	GO:0008150	biological_process	hypothetical protein LOC553556 [Source:RefSeq_peptide;Acc:NP_001018371]	zgc:109954
-1	22936583	10	ENSDARG00000043493	22993396	ENSDART00000063849	GO:0005488	binding	clathrin, heavy polypeptide (Hc) [Source:RefSeq_peptide;Acc:NP_001005391]	cltc
-1	22936583	10	ENSDARG00000043493	22993396	ENSDART00000063849	GO:0030125	clathrin vesicle coat	clathrin, heavy polypeptide (Hc) [Source:RefSeq_peptide;Acc:NP_001005391]	cltc
-1	22936583	10	ENSDARG00000043493	22993396	ENSDART00000063849	GO:0030132	clathrin coat of coated pit	clathrin, heavy polypeptide (Hc) [Source:RefSeq_peptide;Acc:NP_001005391]	cltc
-1	22995676	10	ENSDARG00000069065	23005355	ENSDART00000100207	GO:0003674	molecular_function	hypothetical protein LOC492479 [Source:RefSeq_peptide;Acc:NP_001007352]	btg3
-1	22995676	10	ENSDARG00000069065	23005355	ENSDART00000100207	GO:0005575	cellular_component	hypothetical protein LOC492479 [Source:RefSeq_peptide;Acc:NP_001007352]	btg3
-1	22995676	10	ENSDARG00000069065	23005355	ENSDART00000100207	GO:0008150	biological_process	hypothetical protein LOC492479 [Source:RefSeq_peptide;Acc:NP_001007352]	btg3
-1	23094793	10	ENSDARG00000012699	23129091	ENSDART00000018788			HMG box transcription factor BBX (Bobby sox homolog) (HMG box- containing protein 2). [Source:Uniprot/SWISSPROT;Acc:Q8WY36]	BBX
-1	23094793	10	ENSDARG00000012699	23129091	ENSDART00000063856			HMG box transcription factor BBX (Bobby sox homolog) (HMG box- containing protein 2). [Source:Uniprot/SWISSPROT;Acc:Q8WY36]	BBX
1	23250484	10	ENSDARG00000015199	23329165	ENSDART00000047776			Novel protein similar to vertebrate Cas-Br-M (Murine) ecotropic retroviral transforming sequence (CBL) (Fragment). [Source:Uniprot/SPTREMBL;Acc:Q1LYF1]	cblb
1	23250484	10	ENSDARG00000015199	23329165	ENSDART00000019852	GO:0004871	signal transducer activity	Novel protein similar to vertebrate Cas-Br-M (Murine) ecotropic retroviral transforming sequence (CBL) (Fragment). [Source:Uniprot/SPTREMBL;Acc:Q1LYF1]	cblb
1	23250484	10	ENSDARG00000015199	23329165	ENSDART00000019852	GO:0005262	calcium channel activity	Novel protein similar to vertebrate Cas-Br-M (Murine) ecotropic retroviral transforming sequence (CBL) (Fragment). [Source:Uniprot/SPTREMBL;Acc:Q1LYF1]	cblb
1	23250484	10	ENSDARG00000015199	23329165	ENSDART00000019852	GO:0005509	calcium ion binding	Novel protein similar to vertebrate Cas-Br-M (Murine) ecotropic retroviral transforming sequence (CBL) (Fragment). [Source:Uniprot/SPTREMBL;Acc:Q1LYF1]	cblb
1	23250484	10	ENSDARG00000015199	23329165	ENSDART00000019852	GO:0005515	protein binding	Novel protein similar to vertebrate Cas-Br-M (Murine) ecotropic retroviral transforming sequence (CBL) (Fragment). [Source:Uniprot/SPTREMBL;Acc:Q1LYF1]	cblb
1	23250484	10	ENSDARG00000015199	23329165	ENSDART00000019852	GO:0005634	nucleus	Novel protein similar to vertebrate Cas-Br-M (Murine) ecotropic retroviral transforming sequence (CBL) (Fragment). [Source:Uniprot/SPTREMBL;Acc:Q1LYF1]	cblb
1	23250484	10	ENSDARG00000015199	23329165	ENSDART00000019852	GO:0006816	calcium ion transport	Novel protein similar to vertebrate Cas-Br-M (Murine) ecotropic retroviral transforming sequence (CBL) (Fragment). [Source:Uniprot/SPTREMBL;Acc:Q1LYF1]	cblb
1	23250484	10	ENSDARG00000015199	23329165	ENSDART00000019852	GO:0006829	zinc ion transport	Novel protein similar to vertebrate Cas-Br-M (Murine) ecotropic retroviral transforming sequence (CBL) (Fragment). [Source:Uniprot/SPTREMBL;Acc:Q1LYF1]	cblb
1	23250484	10	ENSDARG00000015199	23329165	ENSDART00000019852	GO:0007166	cell surface receptor linked signal transduction	Novel protein similar to vertebrate Cas-Br-M (Murine) ecotropic retroviral transforming sequence (CBL) (Fragment). [Source:Uniprot/SPTREMBL;Acc:Q1LYF1]	cblb
1	23250484	10	ENSDARG00000015199	23329165	ENSDART00000019852	GO:0007242	intracellular signaling cascade	Novel protein similar to vertebrate Cas-Br-M (Murine) ecotropic retroviral transforming sequence (CBL) (Fragment). [Source:Uniprot/SPTREMBL;Acc:Q1LYF1]	cblb
1	23250484	10	ENSDARG00000015199	23329165	ENSDART00000019852	GO:0008270	zinc ion binding	Novel protein similar to vertebrate Cas-Br-M (Murine) ecotropic retroviral transforming sequence (CBL) (Fragment). [Source:Uniprot/SPTREMBL;Acc:Q1LYF1]	cblb
1	23250484	10	ENSDARG00000015199	23329165	ENSDART00000019852	GO:0016874	ligase activity	Novel protein similar to vertebrate Cas-Br-M (Murine) ecotropic retroviral transforming sequence (CBL) (Fragment). [Source:Uniprot/SPTREMBL;Acc:Q1LYF1]	cblb
1	23250484	10	ENSDARG00000015199	23329165	ENSDART00000019852	GO:0019855	calcium channel inhibitor activity	Novel protein similar to vertebrate Cas-Br-M (Murine) ecotropic retroviral transforming sequence (CBL) (Fragment). [Source:Uniprot/SPTREMBL;Acc:Q1LYF1]	cblb
1	23250484	10	ENSDARG00000015199	23329165	ENSDART00000019852	GO:0046872	metal ion binding	Novel protein similar to vertebrate Cas-Br-M (Murine) ecotropic retroviral transforming sequence (CBL) (Fragment). [Source:Uniprot/SPTREMBL;Acc:Q1LYF1]	cblb
-1	23332523	10	ENSDARG00000026531	23435345	ENSDART00000100184	GO:0005579	membrane attack complex	CD166 antigen homolog precursor (Activated leukocyte-cell adhesion molecule) (Neurolin) (DM-GRASP homolog). [Source:Uniprot/SWISSPROT;Acc:Q90460]	alcam
-1	23332523	10	ENSDARG00000026531	23435345	ENSDART00000100184	GO:0005786	signal recognition particle, endoplasmic reticulum targeting	CD166 antigen homolog precursor (Activated leukocyte-cell adhesion molecule) (Neurolin) (DM-GRASP homolog). [Source:Uniprot/SWISSPROT;Acc:Q90460]	alcam
-1	23332523	10	ENSDARG00000026531	23435345	ENSDART00000100184	GO:0009968	negative regulation of signal transduction	CD166 antigen homolog precursor (Activated leukocyte-cell adhesion molecule) (Neurolin) (DM-GRASP homolog). [Source:Uniprot/SWISSPROT;Acc:Q90460]	alcam
-1	23332523	10	ENSDARG00000026531	23435345	ENSDART00000100184	GO:0016020	membrane	CD166 antigen homolog precursor (Activated leukocyte-cell adhesion molecule) (Neurolin) (DM-GRASP homolog). [Source:Uniprot/SWISSPROT;Acc:Q90460]	alcam
-1	23332523	10	ENSDARG00000026531	23435345	ENSDART00000100184	GO:0016021	integral to membrane	CD166 antigen homolog precursor (Activated leukocyte-cell adhesion molecule) (Neurolin) (DM-GRASP homolog). [Source:Uniprot/SWISSPROT;Acc:Q90460]	alcam
-1	23332523	10	ENSDARG00000026531	23435345	ENSDART00000030138			CD166 antigen homolog precursor (Activated leukocyte-cell adhesion molecule) (Neurolin) (DM-GRASP homolog). [Source:Uniprot/SWISSPROT;Acc:Q90460]	alcam
-1	23332523	10	ENSDARG00000026531	23435345	ENSDART00000100180			CD166 antigen homolog precursor (Activated leukocyte-cell adhesion molecule) (Neurolin) (DM-GRASP homolog). [Source:Uniprot/SWISSPROT;Acc:Q90460]	alcam
-1	23461433	10	ENSDARG00000061835	23729640	ENSDART00000088654			zona pellucida-like domain containing 1 [Source:RefSeq_peptide;Acc:NP_778226]	ZPLD1 (1 of 6)
-1	23703850	10	ENSDARG00000069053	23710791	ENSDART00000100178			zona pellucida-like domain containing 1 [Source:RefSeq_peptide;Acc:NP_778226]	ZPLD1 (5 of 6)
1	23747795	10	ENSDARG00000012866	23846071	ENSDART00000025227	GO:0005543	phospholipid binding	hypothetical protein LOC393901 [Source:RefSeq_peptide;Acc:NP_957221]	picalm
1	23871177	10	ENSDARG00000061956	23874851	ENSDART00000088973				LOC563188
-1	23880226	10	ENSDARG00000014506	23882863	ENSDART00000022605	GO:0003674	molecular_function	hypothetical protein LOC393771 [Source:RefSeq_peptide;Acc:NP_957092]	tmem126a
-1	23880226	10	ENSDARG00000014506	23882863	ENSDART00000022605	GO:0008150	biological_process	hypothetical protein LOC393771 [Source:RefSeq_peptide;Acc:NP_957092]	tmem126a
-1	23880226	10	ENSDARG00000014506	23882863	ENSDART00000022605	GO:0016021	integral to membrane	hypothetical protein LOC393771 [Source:RefSeq_peptide;Acc:NP_957092]	tmem126a
1	23950868	10	ENSDARG00000056370	24309706	ENSDART00000100141	GO:0005515	protein binding	Discs large homolog 2 (Postsynaptic density protein 93) (PSD-93). [Source:Uniprot/SWISSPROT;Acc:Q5PYH7]	dlg2
1	23950868	10	ENSDARG00000056370	24309706	ENSDART00000100141	GO:0007268	synaptic transmission	Discs large homolog 2 (Postsynaptic density protein 93) (PSD-93). [Source:Uniprot/SWISSPROT;Acc:Q5PYH7]	dlg2
1	23950868	10	ENSDARG00000056370	24309706	ENSDART00000100141	GO:0050808	synapse organization and biogenesis	Discs large homolog 2 (Postsynaptic density protein 93) (PSD-93). [Source:Uniprot/SWISSPROT;Acc:Q5PYH7]	dlg2
1	23950868	10	ENSDARG00000056370	24309706	ENSDART00000061448			Discs large homolog 2 (Postsynaptic density protein 93) (PSD-93). [Source:Uniprot/SWISSPROT;Acc:Q5PYH7]	dlg2
1	23950868	10	ENSDARG00000056370	24309706	ENSDART00000074720			Discs large homolog 2 (Postsynaptic density protein 93) (PSD-93). [Source:Uniprot/SWISSPROT;Acc:Q5PYH7]	dlg2
1	23950868	10	ENSDARG00000056370	24309706	ENSDART00000004069			Discs large homolog 2 (Postsynaptic density protein 93) (PSD-93). [Source:Uniprot/SWISSPROT;Acc:Q5PYH7]	dlg2
1	23950868	10	ENSDARG00000056370	24309706	ENSDART00000078822			Discs large homolog 2 (Postsynaptic density protein 93) (PSD-93). [Source:Uniprot/SWISSPROT;Acc:Q5PYH7]	dlg2
-1	24322834	10	ENSDARG00000005133	24466916	ENSDART00000078856			Discs large homolog 2 (Postsynaptic density protein PSD-93) (Channel- associated protein of synapse-110) (Chapsyn-110). [Source:Uniprot/SWISSPROT;Acc:Q15700]	DLG2 (2 of 2)
-1	24322834	10	ENSDARG00000005133	24466916	ENSDART00000100128			Discs large homolog 2 (Postsynaptic density protein PSD-93) (Channel- associated protein of synapse-110) (Chapsyn-110). [Source:Uniprot/SWISSPROT;Acc:Q15700]	DLG2 (2 of 2)
-1	24322834	10	ENSDARG00000005133	24466916	ENSDART00000100124			Discs large homolog 2 (Postsynaptic density protein PSD-93) (Channel- associated protein of synapse-110) (Chapsyn-110). [Source:Uniprot/SWISSPROT;Acc:Q15700]	DLG2 (2 of 2)
-1	24490371	10	ENSDARG00000017772	24504295	ENSDART00000022290			malate dehydrogenase 1a, NAD (soluble) [Source:RefSeq_peptide;Acc:NP_956241]	mdh1a
-1	24490371	10	ENSDARG00000017772	24504295	ENSDART00000039968	GO:0004459	L-lactate dehydrogenase activity	malate dehydrogenase 1a, NAD (soluble) [Source:RefSeq_peptide;Acc:NP_956241]	mdh1a
-1	24490371	10	ENSDARG00000017772	24504295	ENSDART00000039968	GO:0005737	cytoplasm	malate dehydrogenase 1a, NAD (soluble) [Source:RefSeq_peptide;Acc:NP_956241]	mdh1a
-1	24490371	10	ENSDARG00000017772	24504295	ENSDART00000039968	GO:0006096	glycolysis	malate dehydrogenase 1a, NAD (soluble) [Source:RefSeq_peptide;Acc:NP_956241]	mdh1a
-1	24490371	10	ENSDARG00000017772	24504295	ENSDART00000039968	GO:0006100	tricarboxylic acid cycle intermediate metabolic process	malate dehydrogenase 1a, NAD (soluble) [Source:RefSeq_peptide;Acc:NP_956241]	mdh1a
-1	24490371	10	ENSDARG00000017772	24504295	ENSDART00000039968	GO:0006108	malate metabolic process	malate dehydrogenase 1a, NAD (soluble) [Source:RefSeq_peptide;Acc:NP_956241]	mdh1a
-1	24490371	10	ENSDARG00000017772	24504295	ENSDART00000039968	GO:0016491	oxidoreductase activity	malate dehydrogenase 1a, NAD (soluble) [Source:RefSeq_peptide;Acc:NP_956241]	mdh1a
-1	24490371	10	ENSDARG00000017772	24504295	ENSDART00000039968	GO:0016615	malate dehydrogenase activity	malate dehydrogenase 1a, NAD (soluble) [Source:RefSeq_peptide;Acc:NP_956241]	mdh1a
-1	24490371	10	ENSDARG00000017772	24504295	ENSDART00000039968	GO:0030060	L-malate dehydrogenase activity	malate dehydrogenase 1a, NAD (soluble) [Source:RefSeq_peptide;Acc:NP_956241]	mdh1a
-1	24589469	10	ENSDARG00000030703	24598160	ENSDART00000006538	GO:0003677	DNA binding	Homeobox protein Otx1l (zOTX3). [Source:Uniprot/SWISSPROT;Acc:Q90267]	otx1l
-1	24589469	10	ENSDARG00000030703	24598160	ENSDART00000006538	GO:0003700	transcription factor activity	Homeobox protein Otx1l (zOTX3). [Source:Uniprot/SWISSPROT;Acc:Q90267]	otx1l
-1	24589469	10	ENSDARG00000030703	24598160	ENSDART00000006538	GO:0005634	nucleus	Homeobox protein Otx1l (zOTX3). [Source:Uniprot/SWISSPROT;Acc:Q90267]	otx1l
-1	24589469	10	ENSDARG00000030703	24598160	ENSDART00000006538	GO:0006355	regulation of transcription, DNA-dependent	Homeobox protein Otx1l (zOTX3). [Source:Uniprot/SWISSPROT;Acc:Q90267]	otx1l
-1	24589469	10	ENSDARG00000030703	24598160	ENSDART00000006538	GO:0007275	multicellular organismal development	Homeobox protein Otx1l (zOTX3). [Source:Uniprot/SWISSPROT;Acc:Q90267]	otx1l
-1	24589469	10	ENSDARG00000030703	24598160	ENSDART00000006538	GO:0030901	midbrain development	Homeobox protein Otx1l (zOTX3). [Source:Uniprot/SWISSPROT;Acc:Q90267]	otx1l
-1	24589469	10	ENSDARG00000030703	24598160	ENSDART00000006538	GO:0030902	hindbrain development	Homeobox protein Otx1l (zOTX3). [Source:Uniprot/SWISSPROT;Acc:Q90267]	otx1l
-1	24589469	10	ENSDARG00000030703	24598160	ENSDART00000006538	GO:0030917	midbrain-hindbrain boundary development	Homeobox protein Otx1l (zOTX3). [Source:Uniprot/SWISSPROT;Acc:Q90267]	otx1l
-1	24589469	10	ENSDARG00000030703	24598160	ENSDART00000006538	GO:0043565	sequence-specific DNA binding	Homeobox protein Otx1l (zOTX3). [Source:Uniprot/SWISSPROT;Acc:Q90267]	otx1l
-1	24589469	10	ENSDARG00000030703	24598160	ENSDART00000006538	GO:0045449	regulation of transcription	Homeobox protein Otx1l (zOTX3). [Source:Uniprot/SWISSPROT;Acc:Q90267]	otx1l
1	24708298	10	ENSDARG00000030893	24716310	ENSDART00000064036				zgc:154142
-1	24734628	10	ENSDARG00000039935	24746210	ENSDART00000009151	GO:0003700	transcription factor activity	single-minded homolog 2 [Source:RefSeq_peptide;Acc:NP_571911]	sim2
-1	24734628	10	ENSDARG00000039935	24746210	ENSDART00000009151	GO:0004871	signal transducer activity	single-minded homolog 2 [Source:RefSeq_peptide;Acc:NP_571911]	sim2
-1	24734628	10	ENSDARG00000039935	24746210	ENSDART00000009151	GO:0005634	nucleus	single-minded homolog 2 [Source:RefSeq_peptide;Acc:NP_571911]	sim2
-1	24734628	10	ENSDARG00000039935	24746210	ENSDART00000009151	GO:0006355	regulation of transcription, DNA-dependent	single-minded homolog 2 [Source:RefSeq_peptide;Acc:NP_571911]	sim2
-1	24734628	10	ENSDARG00000039935	24746210	ENSDART00000009151	GO:0007165	signal transduction	single-minded homolog 2 [Source:RefSeq_peptide;Acc:NP_571911]	sim2
-1	24734628	10	ENSDARG00000039935	24746210	ENSDART00000009151	GO:0030528	transcription regulator activity	single-minded homolog 2 [Source:RefSeq_peptide;Acc:NP_571911]	sim2
-1	24734628	10	ENSDARG00000039935	24746210	ENSDART00000009151	GO:0045449	regulation of transcription	single-minded homolog 2 [Source:RefSeq_peptide;Acc:NP_571911]	sim2
-1	24734628	10	ENSDARG00000039935	24746210	ENSDART00000043242			single-minded homolog 2 [Source:RefSeq_peptide;Acc:NP_571911]	sim2
1	24773477	10	ENSDARG00000032353	24779273	ENSDART00000040240	GO:0003674	molecular_function	hypothetical protein LOC393636 [Source:RefSeq_peptide;Acc:NP_956957]	zgc:66327
1	24773477	10	ENSDARG00000032353	24779273	ENSDART00000040240	GO:0005575	cellular_component	hypothetical protein LOC393636 [Source:RefSeq_peptide;Acc:NP_956957]	zgc:66327
1	24773477	10	ENSDARG00000032353	24779273	ENSDART00000040240	GO:0008150	biological_process	hypothetical protein LOC393636 [Source:RefSeq_peptide;Acc:NP_956957]	zgc:66327
1	24780380	10	ENSDARG00000036359	24782433	ENSDART00000022840			MYC induced nuclear antigen-like [Source:RefSeq_peptide;Acc:NP_956631]	minal
-1	24799701	10	ENSDARG00000058988	24801114	ENSDART00000081982			similar to inward rectifier potassium channel (LOC572476), mRNA [Source:RefSeq_dna;Acc:XR_029958]	XR_029958.1
1	24821510	10	ENSDARG00000058985	24832523	ENSDART00000081978				LOC569498
1	24839801	10	ENSDARG00000036974	24840126	ENSDART00000053702			ripply3 [Source:RefSeq_peptide;Acc:NP_001034199]	ripply3
-1	24842399	10	ENSDARG00000038805	24846311	ENSDART00000056672			phosphatidylinositol glycan, class P [Source:RefSeq_peptide;Acc:NP_956006]	pigp
1	24852537	10	ENSDARG00000059027	24870123	ENSDART00000081992			Tetratricopeptide repeat protein 3 (TPR repeat protein 3) (TPR repeat protein D) (RING finger protein 105). [Source:Uniprot/SWISSPROT;Acc:P53804]	TTC3
1	24852537	10	ENSDARG00000059027	24870123	ENSDART00000081987			Tetratricopeptide repeat protein 3 (TPR repeat protein 3) (TPR repeat protein D) (RING finger protein 105). [Source:Uniprot/SWISSPROT;Acc:P53804]	TTC3
1	24879766	10	ENSDARG00000063570	24889996	ENSDART00000100073
1	24879766	10	ENSDARG00000063570	24889996	ENSDART00000100070
1	24879766	10	ENSDARG00000063570	24889996	ENSDART00000093007
1	24894078	10	ENSDARG00000039934	24898287	ENSDART00000058411	GO:0003824	catalytic activity	Hlcs protein (Fragment). [Source:Uniprot/SPTREMBL;Acc:A0JMJ9]	hlcs
1	24894078	10	ENSDARG00000039934	24898287	ENSDART00000058411	GO:0004077	biotin-[acetyl-CoA-carboxylase] ligase activity	Hlcs protein (Fragment). [Source:Uniprot/SPTREMBL;Acc:A0JMJ9]	hlcs
1	24894078	10	ENSDARG00000039934	24898287	ENSDART00000058411	GO:0006464	protein modification process	Hlcs protein (Fragment). [Source:Uniprot/SPTREMBL;Acc:A0JMJ9]	hlcs
-1	24925346	10	ENSDARG00000011240	24935585	ENSDART00000088605			Hypothetical protein (Fragment). [Source:Uniprot/SPTREMBL;Acc:Q0P418]	Q0P418_DANRE
-1	24925346	10	ENSDARG00000011240	24935585	ENSDART00000023981			Hypothetical protein (Fragment). [Source:Uniprot/SPTREMBL;Acc:Q0P418]	Q0P418_DANRE
-1	24941729	10	ENSDARG00000036338	24959707	ENSDART00000052787	GO:0005488	binding	vacuolar protein sorting 11 [Source:RefSeq_peptide;Acc:NP_001032797]	zgc:112329
-1	24941729	10	ENSDARG00000036338	24959707	ENSDART00000052787	GO:0005515	protein binding	vacuolar protein sorting 11 [Source:RefSeq_peptide;Acc:NP_001032797]	zgc:112329
-1	24941729	10	ENSDARG00000036338	24959707	ENSDART00000052787	GO:0008270	zinc ion binding	vacuolar protein sorting 11 [Source:RefSeq_peptide;Acc:NP_001032797]	zgc:112329
1	24961420	10	ENSDARG00000013670	24983286	ENSDART00000100032	GO:0000166	nucleotide binding	hypoxia up-regulated 1 [Source:RefSeq_peptide;Acc:NP_997868]	hyou1
1	24961420	10	ENSDARG00000013670	24983286	ENSDART00000100032	GO:0005524	ATP binding	hypoxia up-regulated 1 [Source:RefSeq_peptide;Acc:NP_997868]	hyou1
1	24961420	10	ENSDARG00000013670	24983286	ENSDART00000022945			hypoxia up-regulated 1 [Source:RefSeq_peptide;Acc:NP_997868]	hyou1
-1	24988801	10	ENSDARG00000061962	24996622	ENSDART00000089000			Novel protein (Fragment). [Source:Uniprot/SPTREMBL;Acc:Q1LY26]	Q1LY26_DANRE
-1	25016012	10	ENSDARG00000068996	25016392	ENSDART00000055913	GO:0000786	nucleosome	Histone H2B 3. [Source:Uniprot/SWISSPROT;Acc:Q6PC60]	hist2h2l
-1	25016012	10	ENSDARG00000068996	25016392	ENSDART00000055913	GO:0003677	DNA binding	Histone H2B 3. [Source:Uniprot/SWISSPROT;Acc:Q6PC60]	hist2h2l
-1	25016012	10	ENSDARG00000068996	25016392	ENSDART00000055913	GO:0005634	nucleus	Histone H2B 3. [Source:Uniprot/SWISSPROT;Acc:Q6PC60]	hist2h2l
-1	25016012	10	ENSDARG00000068996	25016392	ENSDART00000055913	GO:0006334	nucleosome assembly	Histone H2B 3. [Source:Uniprot/SWISSPROT;Acc:Q6PC60]	hist2h2l
-1	25016012	10	ENSDARG00000068996	25016392	ENSDART00000055913	GO:0007001	chromosome organization and biogenesis (sensu Eukaryota)	Histone H2B 3. [Source:Uniprot/SWISSPROT;Acc:Q6PC60]	hist2h2l
1	25016652	10	ENSDARG00000068995	25017549	ENSDART00000100022	GO:0000786	nucleosome	histone 2, H2a [Source:RefSeq_peptide;Acc:NP_001005967]	zgc:101846
1	25016652	10	ENSDARG00000068995	25017549	ENSDART00000100022	GO:0003677	DNA binding	histone 2, H2a [Source:RefSeq_peptide;Acc:NP_001005967]	zgc:101846
1	25016652	10	ENSDARG00000068995	25017549	ENSDART00000100022	GO:0005634	nucleus	histone 2, H2a [Source:RefSeq_peptide;Acc:NP_001005967]	zgc:101846
1	25016652	10	ENSDARG00000068995	25017549	ENSDART00000100022	GO:0006334	nucleosome assembly	histone 2, H2a [Source:RefSeq_peptide;Acc:NP_001005967]	zgc:101846
1	25016652	10	ENSDARG00000068995	25017549	ENSDART00000100022	GO:0007001	chromosome organization and biogenesis (sensu Eukaryota)	histone 2, H2a [Source:RefSeq_peptide;Acc:NP_001005967]	zgc:101846
-1	25020140	10	ENSDARG00000043542	25043562	ENSDART00000063923	GO:0005515	protein binding	zinc finger protein 259 [Source:RefSeq_peptide;Acc:NP_998273]	znf259
-1	25020140	10	ENSDARG00000043542	25043562	ENSDART00000063923	GO:0005575	cellular_component	zinc finger protein 259 [Source:RefSeq_peptide;Acc:NP_998273]	znf259
-1	25020140	10	ENSDARG00000043542	25043562	ENSDART00000063923	GO:0008150	biological_process	zinc finger protein 259 [Source:RefSeq_peptide;Acc:NP_998273]	znf259
-1	25020140	10	ENSDARG00000043542	25043562	ENSDART00000063923	GO:0008270	zinc ion binding	zinc finger protein 259 [Source:RefSeq_peptide;Acc:NP_998273]	znf259
-1	25020140	10	ENSDARG00000043542	25043562	ENSDART00000100017			zinc finger protein 259 [Source:RefSeq_peptide;Acc:NP_998273]	znf259
-1	25020140	10	ENSDARG00000043542	25043562	ENSDART00000100015			zinc finger protein 259 [Source:RefSeq_peptide;Acc:NP_998273]	znf259
1	25061433	10	ENSDARG00000068992	25065646	ENSDART00000099994	GO:0000166	nucleotide binding	Heat shock cognate 71 kDa protein (Heat shock 70 kDa protein 8). [Source:Uniprot/SWISSPROT;Acc:Q90473]	hspa8
1	25061433	10	ENSDARG00000068992	25065646	ENSDART00000099994	GO:0005524	ATP binding	Heat shock cognate 71 kDa protein (Heat shock 70 kDa protein 8). [Source:Uniprot/SWISSPROT;Acc:Q90473]	hspa8
1	25062509	10	ENSDARG00000066336	25062604	ENSDART00000095986			Small nucleolar RNA SNORD14 [Source: RFAM 8.0]	SNORD14
1	25062937	10	ENSDARG00000064912	25063032	ENSDART00000094589			Small nucleolar RNA SNORD14 [Source: RFAM 8.0]	SNORD14
1	25063327	10	ENSDARG00000063990	25063422	ENSDART00000093689			Small nucleolar RNA SNORD14 [Source: RFAM 8.0]	SNORD14
1	25064084	10	ENSDARG00000066900	25064179	ENSDART00000096537			Small nucleolar RNA SNORD14 [Source: RFAM 8.0]	SNORD14
1	25067212	10	ENSDARG00000068982	25082292	ENSDART00000099992			Hypothetical protein (Fragment). [Source:Uniprot/SPTREMBL;Acc:A3KNY6]	A3KNY6_DANRE
1	25087355	10	ENSDARG00000068980	25103635	ENSDART00000099987			hypothetical protein LOC563645 [Source:RefSeq_peptide;Acc:NP_001038488]	NP_001038488.1
-1	25107238	10	ENSDARG00000068976	25109070	ENSDART00000099983	GO:0003677	DNA binding	Brain-specific homeobox protein homolog. [Source:Uniprot/SWISSPROT;Acc:Q6R3Q6]	bsx
-1	25107238	10	ENSDARG00000068976	25109070	ENSDART00000099983	GO:0003700	transcription factor activity	Brain-specific homeobox protein homolog. [Source:Uniprot/SWISSPROT;Acc:Q6R3Q6]	bsx
-1	25107238	10	ENSDARG00000068976	25109070	ENSDART00000099983	GO:0005634	nucleus	Brain-specific homeobox protein homolog. [Source:Uniprot/SWISSPROT;Acc:Q6R3Q6]	bsx
-1	25107238	10	ENSDARG00000068976	25109070	ENSDART00000099983	GO:0006350	transcription	Brain-specific homeobox protein homolog. [Source:Uniprot/SWISSPROT;Acc:Q6R3Q6]	bsx
-1	25107238	10	ENSDARG00000068976	25109070	ENSDART00000099983	GO:0006353	transcription termination	Brain-specific homeobox protein homolog. [Source:Uniprot/SWISSPROT;Acc:Q6R3Q6]	bsx
-1	25107238	10	ENSDARG00000068976	25109070	ENSDART00000099983	GO:0006355	regulation of transcription, DNA-dependent	Brain-specific homeobox protein homolog. [Source:Uniprot/SWISSPROT;Acc:Q6R3Q6]	bsx
-1	25107238	10	ENSDARG00000068976	25109070	ENSDART00000099983	GO:0031564	transcription antitermination	Brain-specific homeobox protein homolog. [Source:Uniprot/SWISSPROT;Acc:Q6R3Q6]	bsx
-1	25107238	10	ENSDARG00000068976	25109070	ENSDART00000099983	GO:0043565	sequence-specific DNA binding	Brain-specific homeobox protein homolog. [Source:Uniprot/SWISSPROT;Acc:Q6R3Q6]	bsx
-1	25107238	10	ENSDARG00000068976	25109070	ENSDART00000099983	GO:0045449	regulation of transcription	Brain-specific homeobox protein homolog. [Source:Uniprot/SWISSPROT;Acc:Q6R3Q6]	bsx
-1	25112740	10	ENSDARG00000068974	25119587	ENSDART00000078800	GO:0005198	structural molecule activity	lens intrinsic membrane protein 2.1 [Source:RefSeq_peptide;Acc:NP_001018392]	lim2.1
-1	25112740	10	ENSDARG00000068974	25119587	ENSDART00000078800	GO:0005212	structural constituent of eye lens	lens intrinsic membrane protein 2.1 [Source:RefSeq_peptide;Acc:NP_001018392]	lim2.1
-1	25112740	10	ENSDARG00000068974	25119587	ENSDART00000078800	GO:0005923	tight junction	lens intrinsic membrane protein 2.1 [Source:RefSeq_peptide;Acc:NP_001018392]	lim2.1
-1	25112740	10	ENSDARG00000068974	25119587	ENSDART00000078800	GO:0008150	biological_process	lens intrinsic membrane protein 2.1 [Source:RefSeq_peptide;Acc:NP_001018392]	lim2.1
-1	25112740	10	ENSDARG00000068974	25119587	ENSDART00000078800	GO:0016020	membrane	lens intrinsic membrane protein 2.1 [Source:RefSeq_peptide;Acc:NP_001018392]	lim2.1
-1	25112740	10	ENSDARG00000068974	25119587	ENSDART00000078800	GO:0016021	integral to membrane	lens intrinsic membrane protein 2.1 [Source:RefSeq_peptide;Acc:NP_001018392]	lim2.1
1	25873689	10	ENSDARG00000018065	25922393	ENSDART00000064097			hypothetical protein LOC678534 [Source:RefSeq_peptide;Acc:NP_001035383]	zgc:136455
1	25873689	10	ENSDARG00000018065	25922393	ENSDART00000099970			hypothetical protein LOC678534 [Source:RefSeq_peptide;Acc:NP_001035383]	zgc:136455
1	25873689	10	ENSDARG00000018065	25922393	ENSDART00000011317			hypothetical protein LOC678534 [Source:RefSeq_peptide;Acc:NP_001035383]	zgc:136455
1	25873689	10	ENSDARG00000018065	25922393	ENSDART00000099964	GO:0003674	molecular_function	hypothetical protein LOC678534 [Source:RefSeq_peptide;Acc:NP_001035383]	zgc:136455
1	25873689	10	ENSDARG00000018065	25922393	ENSDART00000099964	GO:0005575	cellular_component	hypothetical protein LOC678534 [Source:RefSeq_peptide;Acc:NP_001035383]	zgc:136455
1	25873689	10	ENSDARG00000018065	25922393	ENSDART00000099964	GO:0008150	biological_process	hypothetical protein LOC678534 [Source:RefSeq_peptide;Acc:NP_001035383]	zgc:136455
-1	25951237	10	ENSDARG00000013005	26118914	ENSDART00000020054	GO:0005579	membrane attack complex	hypothetical protein LOC449538 [Source:RefSeq_peptide;Acc:NP_001005580]	zgc:92901
-1	25951237	10	ENSDARG00000013005	26118914	ENSDART00000020054	GO:0008150	biological_process	hypothetical protein LOC449538 [Source:RefSeq_peptide;Acc:NP_001005580]	zgc:92901
-1	25951237	10	ENSDARG00000013005	26118914	ENSDART00000020054	GO:0016020	membrane	hypothetical protein LOC449538 [Source:RefSeq_peptide;Acc:NP_001005580]	zgc:92901
-1	25951237	10	ENSDARG00000013005	26118914	ENSDART00000020054	GO:0016021	integral to membrane	hypothetical protein LOC449538 [Source:RefSeq_peptide;Acc:NP_001005580]	zgc:92901
-1	26336191	10	ENSDARG00000004627	26345919	ENSDART00000027288				LOC561532
-1	26355024	10	ENSDARG00000004191	26374269	ENSDART00000099957			Homeobox protein PKNOX2 (PBX/knotted homeobox 2) (Homeobox protein PREP-2). [Source:Uniprot/SWISSPROT;Acc:Q96KN3]	PKNOX2 (1 of 2)
-1	26476412	10	ENSDARG00000055349	26629566	ENSDART00000004553	GO:0003677	DNA binding	hypothetical protein LOC386959 [Source:RefSeq_peptide;Acc:NP_705940]	zgc:136733
-1	26476412	10	ENSDARG00000055349	26629566	ENSDART00000004553	GO:0003700	transcription factor activity	hypothetical protein LOC386959 [Source:RefSeq_peptide;Acc:NP_705940]	zgc:136733
-1	26476412	10	ENSDARG00000055349	26629566	ENSDART00000004553	GO:0005634	nucleus	hypothetical protein LOC386959 [Source:RefSeq_peptide;Acc:NP_705940]	zgc:136733
-1	26476412	10	ENSDARG00000055349	26629566	ENSDART00000004553	GO:0006350	transcription	hypothetical protein LOC386959 [Source:RefSeq_peptide;Acc:NP_705940]	zgc:136733
-1	26476412	10	ENSDARG00000055349	26629566	ENSDART00000004553	GO:0006353	transcription termination	hypothetical protein LOC386959 [Source:RefSeq_peptide;Acc:NP_705940]	zgc:136733
-1	26476412	10	ENSDARG00000055349	26629566	ENSDART00000004553	GO:0006355	regulation of transcription, DNA-dependent	hypothetical protein LOC386959 [Source:RefSeq_peptide;Acc:NP_705940]	zgc:136733
-1	26476412	10	ENSDARG00000055349	26629566	ENSDART00000004553	GO:0031564	transcription antitermination	hypothetical protein LOC386959 [Source:RefSeq_peptide;Acc:NP_705940]	zgc:136733
-1	26476412	10	ENSDARG00000055349	26629566	ENSDART00000004553	GO:0043565	sequence-specific DNA binding	hypothetical protein LOC386959 [Source:RefSeq_peptide;Acc:NP_705940]	zgc:136733
-1	26476412	10	ENSDARG00000055349	26629566	ENSDART00000004553	GO:0045449	regulation of transcription	hypothetical protein LOC386959 [Source:RefSeq_peptide;Acc:NP_705940]	zgc:136733
-1	26476412	10	ENSDARG00000055349	26629566	ENSDART00000099948			hypothetical protein LOC386959 [Source:RefSeq_peptide;Acc:NP_705940]	zgc:136733
-1	26476412	10	ENSDARG00000055349	26629566	ENSDART00000077691			hypothetical protein LOC386959 [Source:RefSeq_peptide;Acc:NP_705940]	zgc:136733
1	26676478	10	ENSDARG00000027129	26683649	ENSDART00000039146				NP_001074015.1
1	26698496	10	ENSDARG00000009387	26734116	ENSDART00000004127	GO:0001525	angiogenesis	Roundabout-like protein 4. [Source:Uniprot/SPTREMBL;Acc:Q71B05]	robo4
1	26698496	10	ENSDARG00000009387	26734116	ENSDART00000004127	GO:0001954	positive regulation of cell-matrix adhesion	Roundabout-like protein 4. [Source:Uniprot/SPTREMBL;Acc:Q71B05]	robo4
1	26698496	10	ENSDARG00000009387	26734116	ENSDART00000004127	GO:0003674	molecular_function	Roundabout-like protein 4. [Source:Uniprot/SPTREMBL;Acc:Q71B05]	robo4
1	26698496	10	ENSDARG00000009387	26734116	ENSDART00000004127	GO:0016021	integral to membrane	Roundabout-like protein 4. [Source:Uniprot/SPTREMBL;Acc:Q71B05]	robo4
1	26698496	10	ENSDARG00000009387	26734116	ENSDART00000004127	GO:0030032	lamellipodium biogenesis	Roundabout-like protein 4. [Source:Uniprot/SPTREMBL;Acc:Q71B05]	robo4
1	26698496	10	ENSDARG00000009387	26734116	ENSDART00000004127	GO:0030334	regulation of cell migration	Roundabout-like protein 4. [Source:Uniprot/SPTREMBL;Acc:Q71B05]	robo4
1	26698496	10	ENSDARG00000009387	26734116	ENSDART00000004127	GO:0031226	intrinsic to plasma membrane	Roundabout-like protein 4. [Source:Uniprot/SPTREMBL;Acc:Q71B05]	robo4
1	26698496	10	ENSDARG00000009387	26734116	ENSDART00000004127	GO:0035022	positive regulation of Rac protein signal transduction	Roundabout-like protein 4. [Source:Uniprot/SPTREMBL;Acc:Q71B05]	robo4
1	26698496	10	ENSDARG00000009387	26734116	ENSDART00000004127	GO:0043542	endothelial cell migration	Roundabout-like protein 4. [Source:Uniprot/SPTREMBL;Acc:Q71B05]	robo4
1	26698496	10	ENSDARG00000009387	26734116	ENSDART00000004127	GO:0046847	filopodium formation	Roundabout-like protein 4. [Source:Uniprot/SPTREMBL;Acc:Q71B05]	robo4
1	26698496	10	ENSDARG00000009387	26734116	ENSDART00000004127	GO:0051057	positive regulation of small GTPase mediated signal transduction	Roundabout-like protein 4. [Source:Uniprot/SPTREMBL;Acc:Q71B05]	robo4
1	26698496	10	ENSDARG00000009387	26734116	ENSDART00000099938			Roundabout-like protein 4. [Source:Uniprot/SPTREMBL;Acc:Q71B05]	robo4
-1	26742792	10	ENSDARG00000005645	26959961	ENSDART00000024778	GO:0004872	receptor activity	roundabout homolog 3 [Source:RefSeq_peptide;Acc:NP_571557]	robo3
-1	26742792	10	ENSDARG00000005645	26959961	ENSDART00000024778	GO:0005887	integral to plasma membrane	roundabout homolog 3 [Source:RefSeq_peptide;Acc:NP_571557]	robo3
-1	26742792	10	ENSDARG00000005645	26959961	ENSDART00000024778	GO:0016021	integral to membrane	roundabout homolog 3 [Source:RefSeq_peptide;Acc:NP_571557]	robo3
-1	26742792	10	ENSDARG00000005645	26959961	ENSDART00000024778	GO:0048264	determination of ventral identity	roundabout homolog 3 [Source:RefSeq_peptide;Acc:NP_571557]	robo3
-1	26742792	10	ENSDARG00000005645	26959961	ENSDART00000024778	GO:0048676	axon extension involved in development	roundabout homolog 3 [Source:RefSeq_peptide;Acc:NP_571557]	robo3
-1	26742792	10	ENSDARG00000005645	26959961	ENSDART00000023575			roundabout homolog 3 [Source:RefSeq_peptide;Acc:NP_571557]	robo3
-1	26742792	10	ENSDARG00000005645	26959961	ENSDART00000099918			roundabout homolog 3 [Source:RefSeq_peptide;Acc:NP_571557]	robo3
-1	26742792	10	ENSDARG00000005645	26959961	ENSDART00000099917			roundabout homolog 3 [Source:RefSeq_peptide;Acc:NP_571557]	robo3
-1	27147217	10	ENSDARG00000023174	27178918	ENSDART00000087892			fasciculation and elongation protein zeta 1 (zygin I) [Source:RefSeq_peptide;Acc:NP_998561]	fez1
-1	27147217	10	ENSDARG00000023174	27178918	ENSDART00000034727	GO:0003674	molecular_function	fasciculation and elongation protein zeta 1 (zygin I) [Source:RefSeq_peptide;Acc:NP_998561]	fez1
-1	27147217	10	ENSDARG00000023174	27178918	ENSDART00000034727	GO:0005575	cellular_component	fasciculation and elongation protein zeta 1 (zygin I) [Source:RefSeq_peptide;Acc:NP_998561]	fez1
-1	27147217	10	ENSDARG00000023174	27178918	ENSDART00000034727	GO:0008150	biological_process	fasciculation and elongation protein zeta 1 (zygin I) [Source:RefSeq_peptide;Acc:NP_998561]	fez1
-1	27196512	10	ENSDARG00000055433	27202223	ENSDART00000077785	GO:0003674	molecular_function	Vacuolar protein sorting-associated protein 26B-B (Vesicle protein sorting 26B-B). [Source:Uniprot/SWISSPROT;Acc:Q6DH23]	zgc:92676
-1	27196512	10	ENSDARG00000055433	27202223	ENSDART00000077785	GO:0005579	membrane attack complex	Vacuolar protein sorting-associated protein 26B-B (Vesicle protein sorting 26B-B). [Source:Uniprot/SWISSPROT;Acc:Q6DH23]	zgc:92676
-1	27196512	10	ENSDARG00000055433	27202223	ENSDART00000077785	GO:0006810	transport	Vacuolar protein sorting-associated protein 26B-B (Vesicle protein sorting 26B-B). [Source:Uniprot/SWISSPROT;Acc:Q6DH23]	zgc:92676
-1	27196512	10	ENSDARG00000055433	27202223	ENSDART00000077785	GO:0007034	vacuolar transport	Vacuolar protein sorting-associated protein 26B-B (Vesicle protein sorting 26B-B). [Source:Uniprot/SWISSPROT;Acc:Q6DH23]	zgc:92676
-1	27196512	10	ENSDARG00000055433	27202223	ENSDART00000077785	GO:0016020	membrane	Vacuolar protein sorting-associated protein 26B-B (Vesicle protein sorting 26B-B). [Source:Uniprot/SWISSPROT;Acc:Q6DH23]	zgc:92676
-1	27196512	10	ENSDARG00000055433	27202223	ENSDART00000077785	GO:0030904	retromer complex	Vacuolar protein sorting-associated protein 26B-B (Vesicle protein sorting 26B-B). [Source:Uniprot/SWISSPROT;Acc:Q6DH23]	zgc:92676
1	27205560	10	ENSDARG00000061549	27257676	ENSDART00000087898			hypothetical protein LOC567969 [Source:RefSeq_peptide;Acc:NP_001076326]	NP_001076326.1
1	27205560	10	ENSDARG00000061549	27257676	ENSDART00000099902			hypothetical protein LOC567969 [Source:RefSeq_peptide;Acc:NP_001076326]	NP_001076326.1
1	27467157	10	ENSDARG00000004363	27554082	ENSDART00000019416	GO:0003674	molecular_function	Lipoma HMGIC fusion partner homolog precursor. [Source:Uniprot/SWISSPROT;Acc:Q5PRC1]	zgc:101683
1	27467157	10	ENSDARG00000004363	27554082	ENSDART00000019416	GO:0005579	membrane attack complex	Lipoma HMGIC fusion partner homolog precursor. [Source:Uniprot/SWISSPROT;Acc:Q5PRC1]	zgc:101683
1	27467157	10	ENSDARG00000004363	27554082	ENSDART00000019416	GO:0005786	signal recognition particle, endoplasmic reticulum targeting	Lipoma HMGIC fusion partner homolog precursor. [Source:Uniprot/SWISSPROT;Acc:Q5PRC1]	zgc:101683
1	27467157	10	ENSDARG00000004363	27554082	ENSDART00000019416	GO:0009968	negative regulation of signal transduction	Lipoma HMGIC fusion partner homolog precursor. [Source:Uniprot/SWISSPROT;Acc:Q5PRC1]	zgc:101683
1	27467157	10	ENSDARG00000004363	27554082	ENSDART00000019416	GO:0016020	membrane	Lipoma HMGIC fusion partner homolog precursor. [Source:Uniprot/SWISSPROT;Acc:Q5PRC1]	zgc:101683
1	27467157	10	ENSDARG00000004363	27554082	ENSDART00000019416	GO:0016021	integral to membrane	Lipoma HMGIC fusion partner homolog precursor. [Source:Uniprot/SWISSPROT;Acc:Q5PRC1]	zgc:101683
1	27574636	10	ENSDARG00000042489	27580224	ENSDART00000062309	GO:0003676	nucleic acid binding	protein-kinase, interferon-inducible double stranded RNA dependent inhibitor, repressor of (P58 repressor) like [Source:RefSeq_peptide;Acc:NP_998246]	zgc:55697
1	27574636	10	ENSDARG00000042489	27580224	ENSDART00000062309	GO:0005575	cellular_component	protein-kinase, interferon-inducible double stranded RNA dependent inhibitor, repressor of (P58 repressor) like [Source:RefSeq_peptide;Acc:NP_998246]	zgc:55697
1	27574636	10	ENSDARG00000042489	27580224	ENSDART00000062309	GO:0008150	biological_process	protein-kinase, interferon-inducible double stranded RNA dependent inhibitor, repressor of (P58 repressor) like [Source:RefSeq_peptide;Acc:NP_998246]	zgc:55697
1	27574636	10	ENSDARG00000042489	27580224	ENSDART00000099892			protein-kinase, interferon-inducible double stranded RNA dependent inhibitor, repressor of (P58 repressor) like [Source:RefSeq_peptide;Acc:NP_998246]	zgc:55697
1	27582174	10	ENSDARG00000042492	27588832	ENSDART00000062311			LOC402835 protein (Fragment). [Source:Uniprot/SPTREMBL;Acc:Q7SYE3]	Q7SYE3_DANRE
1	27620305	10	ENSDARG00000014796	27639981	ENSDART00000099880	GO:0004871	signal transducer activity	wingless-type MMTV integration site family, member 11, related [Source:RefSeq_peptide;Acc:NP_571151]	wnt11r
1	27620305	10	ENSDARG00000014796	27639981	ENSDART00000099880	GO:0005576	extracellular region	wingless-type MMTV integration site family, member 11, related [Source:RefSeq_peptide;Acc:NP_571151]	wnt11r
1	27620305	10	ENSDARG00000014796	27639981	ENSDART00000099880	GO:0007223	Wnt receptor signaling pathway, calcium modulating pathway	wingless-type MMTV integration site family, member 11, related [Source:RefSeq_peptide;Acc:NP_571151]	wnt11r
1	27620305	10	ENSDARG00000014796	27639981	ENSDART00000099880	GO:0007275	multicellular organismal development	wingless-type MMTV integration site family, member 11, related [Source:RefSeq_peptide;Acc:NP_571151]	wnt11r
1	27620305	10	ENSDARG00000014796	27639981	ENSDART00000099880	GO:0007507	heart development	wingless-type MMTV integration site family, member 11, related [Source:RefSeq_peptide;Acc:NP_571151]	wnt11r
1	27620305	10	ENSDARG00000014796	27639981	ENSDART00000099880	GO:0042074	cell migration involved in gastrulation	wingless-type MMTV integration site family, member 11, related [Source:RefSeq_peptide;Acc:NP_571151]	wnt11r
1	27620305	10	ENSDARG00000014796	27639981	ENSDART00000010909			wingless-type MMTV integration site family, member 11, related [Source:RefSeq_peptide;Acc:NP_571151]	wnt11r
-1	27787770	10	ENSDARG00000023815	28017443	ENSDART00000028161	GO:0003674	molecular_function	hypothetical protein LOC394044 [Source:RefSeq_peptide;Acc:NP_957363]	zgc:56164
-1	27787770	10	ENSDARG00000023815	28017443	ENSDART00000028161	GO:0005575	cellular_component	hypothetical protein LOC394044 [Source:RefSeq_peptide;Acc:NP_957363]	zgc:56164
-1	27787770	10	ENSDARG00000023815	28017443	ENSDART00000028161	GO:0008150	biological_process	hypothetical protein LOC394044 [Source:RefSeq_peptide;Acc:NP_957363]	zgc:56164
-1	28025100	10	ENSDARG00000018846	28047174	ENSDART00000066793	GO:0004144	diacylglycerol O-acyltransferase activity	Diacylglycerol O-acyltransferase 2 (EC 2.3.1.20) (Diglyceride acyltransferase 2). [Source:Uniprot/SWISSPROT;Acc:Q4V9F0]	zgc:113394
-1	28025100	10	ENSDARG00000018846	28047174	ENSDART00000066793	GO:0005579	membrane attack complex	Diacylglycerol O-acyltransferase 2 (EC 2.3.1.20) (Diglyceride acyltransferase 2). [Source:Uniprot/SWISSPROT;Acc:Q4V9F0]	zgc:113394
-1	28025100	10	ENSDARG00000018846	28047174	ENSDART00000066793	GO:0008150	biological_process	Diacylglycerol O-acyltransferase 2 (EC 2.3.1.20) (Diglyceride acyltransferase 2). [Source:Uniprot/SWISSPROT;Acc:Q4V9F0]	zgc:113394
-1	28025100	10	ENSDARG00000018846	28047174	ENSDART00000066793	GO:0008415	acyltransferase activity	Diacylglycerol O-acyltransferase 2 (EC 2.3.1.20) (Diglyceride acyltransferase 2). [Source:Uniprot/SWISSPROT;Acc:Q4V9F0]	zgc:113394
-1	28025100	10	ENSDARG00000018846	28047174	ENSDART00000066793	GO:0016020	membrane	Diacylglycerol O-acyltransferase 2 (EC 2.3.1.20) (Diglyceride acyltransferase 2). [Source:Uniprot/SWISSPROT;Acc:Q4V9F0]	zgc:113394
-1	28025100	10	ENSDARG00000018846	28047174	ENSDART00000066793	GO:0016021	integral to membrane	Diacylglycerol O-acyltransferase 2 (EC 2.3.1.20) (Diglyceride acyltransferase 2). [Source:Uniprot/SWISSPROT;Acc:Q4V9F0]	zgc:113394
-1	28025100	10	ENSDARG00000018846	28047174	ENSDART00000066793	GO:0016740	transferase activity	Diacylglycerol O-acyltransferase 2 (EC 2.3.1.20) (Diglyceride acyltransferase 2). [Source:Uniprot/SWISSPROT;Acc:Q4V9F0]	zgc:113394
-1	28026797	10	ENSDARG00000043287	28183857	ENSDART00000063544	GO:0003674	molecular_function	hypothetical protein LOC567680 [Source:RefSeq_peptide;Acc:NP_001032316]	zgc:123177
-1	28026797	10	ENSDARG00000043287	28183857	ENSDART00000063544	GO:0005575	cellular_component	hypothetical protein LOC567680 [Source:RefSeq_peptide;Acc:NP_001032316]	zgc:123177
-1	28026797	10	ENSDARG00000043287	28183857	ENSDART00000063544	GO:0008150	biological_process	hypothetical protein LOC567680 [Source:RefSeq_peptide;Acc:NP_001032316]	zgc:123177
-1	28058236	10	ENSDARG00000019228	28081932	ENSDART00000017436	GO:0003674	molecular_function	hypothetical protein LOC450063 [Source:RefSeq_peptide;Acc:NP_001006083]	zgc:101667
-1	28058236	10	ENSDARG00000019228	28081932	ENSDART00000017436	GO:0005575	cellular_component	hypothetical protein LOC450063 [Source:RefSeq_peptide;Acc:NP_001006083]	zgc:101667
-1	28058236	10	ENSDARG00000019228	28081932	ENSDART00000017436	GO:0008150	biological_process	hypothetical protein LOC450063 [Source:RefSeq_peptide;Acc:NP_001006083]	zgc:101667
-1	28136837	10	ENSDARG00000068923	28163080	ENSDART00000099853			Hypothetical protein (Fragment). [Source:Uniprot/SPTREMBL;Acc:A1L2F9]	A1L2F9_DANRE
1	28171332	10	ENSDARG00000043285	28174629	ENSDART00000063538				LOC566813
1	28171332	10	ENSDARG00000043285	28174629	ENSDART00000063541				LOC566813
1	28171332	10	ENSDARG00000043285	28174629	ENSDART00000063537				LOC566813
1	28186319	10	ENSDARG00000068919	28195551	ENSDART00000099841	GO:0000166	nucleotide binding	hypothetical protein LOC450081 [Source:RefSeq_peptide;Acc:NP_001006101]	zgc:101596
1	28186319	10	ENSDARG00000068919	28195551	ENSDART00000099841	GO:0003677	DNA binding	hypothetical protein LOC450081 [Source:RefSeq_peptide;Acc:NP_001006101]	zgc:101596
1	28186319	10	ENSDARG00000068919	28195551	ENSDART00000099841	GO:0005524	ATP binding	hypothetical protein LOC450081 [Source:RefSeq_peptide;Acc:NP_001006101]	zgc:101596
1	28186319	10	ENSDARG00000068919	28195551	ENSDART00000099841	GO:0006259	DNA metabolic process	hypothetical protein LOC450081 [Source:RefSeq_peptide;Acc:NP_001006101]	zgc:101596
1	28186319	10	ENSDARG00000068919	28195551	ENSDART00000099841	GO:0008094	DNA-dependent ATPase activity	hypothetical protein LOC450081 [Source:RefSeq_peptide;Acc:NP_001006101]	zgc:101596
1	28186319	10	ENSDARG00000068919	28195551	ENSDART00000099841	GO:0017111	nucleoside-triphosphatase activity	hypothetical protein LOC450081 [Source:RefSeq_peptide;Acc:NP_001006101]	zgc:101596
1	28206228	10	ENSDARG00000026499	28311971	ENSDART00000063551	GO:0005634	nucleus	Ca/calmodulin-dependent protein kinase phosphatase-N [Source:RefSeq_peptide;Acc:NP_001018354]	ppm1e
1	28206228	10	ENSDARG00000026499	28311971	ENSDART00000063551	GO:0016311	dephosphorylation	Ca/calmodulin-dependent protein kinase phosphatase-N [Source:RefSeq_peptide;Acc:NP_001018354]	ppm1e
-1	28380068	10	ENSDARG00000014430	28400491	ENSDART00000018977	GO:0003677	DNA binding	RAB guanine nucleotide exchange factor (GEF) 1 [Source:RefSeq_peptide;Acc:NP_957137]	zgc:65944
-1	28380068	10	ENSDARG00000014430	28400491	ENSDART00000018977	GO:0005575	cellular_component	RAB guanine nucleotide exchange factor (GEF) 1 [Source:RefSeq_peptide;Acc:NP_957137]	zgc:65944
-1	28380068	10	ENSDARG00000014430	28400491	ENSDART00000018977	GO:0008150	biological_process	RAB guanine nucleotide exchange factor (GEF) 1 [Source:RefSeq_peptide;Acc:NP_957137]	zgc:65944
-1	28380068	10	ENSDARG00000014430	28400491	ENSDART00000018977	GO:0008270	zinc ion binding	RAB guanine nucleotide exchange factor (GEF) 1 [Source:RefSeq_peptide;Acc:NP_957137]	zgc:65944
-1	28380068	10	ENSDARG00000014430	28400491	ENSDART00000099827			RAB guanine nucleotide exchange factor (GEF) 1 [Source:RefSeq_peptide;Acc:NP_957137]	zgc:65944
-1	28404725	10	ENSDARG00000061580	28413756	ENSDART00000087977	GO:0005249	voltage-gated potassium channel activity	hypothetical protein LOC735248 [Source:RefSeq_peptide;Acc:NP_001038798]	zgc:136884
-1	28404725	10	ENSDARG00000061580	28413756	ENSDART00000087977	GO:0005515	protein binding	hypothetical protein LOC735248 [Source:RefSeq_peptide;Acc:NP_001038798]	zgc:136884
-1	28404725	10	ENSDARG00000061580	28413756	ENSDART00000087977	GO:0006813	potassium ion transport	hypothetical protein LOC735248 [Source:RefSeq_peptide;Acc:NP_001038798]	zgc:136884
-1	28404725	10	ENSDARG00000061580	28413756	ENSDART00000087977	GO:0008076	voltage-gated potassium channel complex	hypothetical protein LOC735248 [Source:RefSeq_peptide;Acc:NP_001038798]	zgc:136884
-1	28404725	10	ENSDARG00000061580	28413756	ENSDART00000087977	GO:0016020	membrane	hypothetical protein LOC735248 [Source:RefSeq_peptide;Acc:NP_001038798]	zgc:136884
1	28641137	10	ENSDARG00000023821	28653967	ENSDART00000037193			Uncharacterized protein C21orf25 precursor. [Source:Uniprot/SWISSPROT;Acc:Q9Y426]	C21orf25
1	28665858	10	ENSDARG00000055555	28684583	ENSDART00000077929
1	28696228	10	ENSDARG00000043357	28709162	ENSDART00000063642			transducin (beta)-like 2 [Source:RefSeq_peptide;Acc:NP_997932]	tbl2
1	28711411	10	ENSDARG00000026709	28719224	ENSDART00000099819	GO:0003674	molecular_function	B-cell CLL/lymphoma 7 protein family member B. [Source:Uniprot/SWISSPROT;Acc:Q6NWJ0]	zgc:85678
1	28711411	10	ENSDARG00000026709	28719224	ENSDART00000099819	GO:0005575	cellular_component	B-cell CLL/lymphoma 7 protein family member B. [Source:Uniprot/SWISSPROT;Acc:Q6NWJ0]	zgc:85678
1	28711411	10	ENSDARG00000026709	28719224	ENSDART00000099819	GO:0008150	biological_process	B-cell CLL/lymphoma 7 protein family member B. [Source:Uniprot/SWISSPROT;Acc:Q6NWJ0]	zgc:85678
1	28711411	10	ENSDARG00000026709	28719224	ENSDART00000030687			B-cell CLL/lymphoma 7 protein family member B. [Source:Uniprot/SWISSPROT;Acc:Q6NWJ0]	zgc:85678
-1	28786355	10	ENSDARG00000043349	28794450	ENSDART00000050205	GO:0005262	calcium channel activity	hypothetical protein LOC550569 [Source:RefSeq_peptide;Acc:NP_001017871]	zgc:110679
-1	28786355	10	ENSDARG00000043349	28794450	ENSDART00000050205	GO:0005509	calcium ion binding	hypothetical protein LOC550569 [Source:RefSeq_peptide;Acc:NP_001017871]	zgc:110679
-1	28786355	10	ENSDARG00000043349	28794450	ENSDART00000050205	GO:0005575	cellular_component	hypothetical protein LOC550569 [Source:RefSeq_peptide;Acc:NP_001017871]	zgc:110679
-1	28786355	10	ENSDARG00000043349	28794450	ENSDART00000050205	GO:0006816	calcium ion transport	hypothetical protein LOC550569 [Source:RefSeq_peptide;Acc:NP_001017871]	zgc:110679
-1	28786355	10	ENSDARG00000043349	28794450	ENSDART00000050205	GO:0019855	calcium channel inhibitor activity	hypothetical protein LOC550569 [Source:RefSeq_peptide;Acc:NP_001017871]	zgc:110679
-1	28921994	10	ENSDARG00000019897	28957481	ENSDART00000009838	GO:0005575	cellular_component	hypothetical protein LOC678522 [Source:RefSeq_peptide;Acc:NP_001035339]	zgc:136875
-1	28921994	10	ENSDARG00000019897	28957481	ENSDART00000009838	GO:0008152	metabolic process	hypothetical protein LOC678522 [Source:RefSeq_peptide;Acc:NP_001035339]	zgc:136875
-1	28921994	10	ENSDARG00000019897	28957481	ENSDART00000009838	GO:0008415	acyltransferase activity	hypothetical protein LOC678522 [Source:RefSeq_peptide;Acc:NP_001035339]	zgc:136875
-1	29024257	10	ENSDARG00000012314	29088116	ENSDART00000011284	GO:0004221	ubiquitin thiolesterase activity	ubiquitin specific protease 25 [Source:RefSeq_peptide;Acc:NP_001001886]	usp25
-1	29024257	10	ENSDARG00000012314	29088116	ENSDART00000011284	GO:0004866	endopeptidase inhibitor activity	ubiquitin specific protease 25 [Source:RefSeq_peptide;Acc:NP_001001886]	usp25
-1	29024257	10	ENSDARG00000012314	29088116	ENSDART00000011284	GO:0006511	ubiquitin-dependent protein catabolic process	ubiquitin specific protease 25 [Source:RefSeq_peptide;Acc:NP_001001886]	usp25
-1	29024257	10	ENSDARG00000012314	29088116	ENSDART00000011284	GO:0008233	peptidase activity	ubiquitin specific protease 25 [Source:RefSeq_peptide;Acc:NP_001001886]	usp25
-1	29024257	10	ENSDARG00000012314	29088116	ENSDART00000011284	GO:0016787	hydrolase activity	ubiquitin specific protease 25 [Source:RefSeq_peptide;Acc:NP_001001886]	usp25
-1	29112206	10	ENSDARG00000068894	29112928	ENSDART00000099799			RIP140-B (Fragment). [Source:Uniprot/SPTREMBL;Acc:Q1L667]	Q1L667_DANRE
1	29283637	10	ENSDARG00000026192	29294194	ENSDART00000035058	GO:0003674	molecular_function	hypothetical protein LOC450018 [Source:RefSeq_peptide;Acc:NP_001006039]	zgc:103427
1	29283637	10	ENSDARG00000026192	29294194	ENSDART00000035058	GO:0005575	cellular_component	hypothetical protein LOC450018 [Source:RefSeq_peptide;Acc:NP_001006039]	zgc:103427
1	29283637	10	ENSDARG00000026192	29294194	ENSDART00000035058	GO:0008150	biological_process	hypothetical protein LOC450018 [Source:RefSeq_peptide;Acc:NP_001006039]	zgc:103427
1	29381552	10	ENSDARG00000009638	29385356	ENSDART00000004042				LOC555328
1	29458702	10	ENSDARG00000012395	29485719	ENSDART00000005436	GO:0000270	peptidoglycan metabolic process	matrix metalloproteinase 13 [Source:RefSeq_peptide;Acc:NP_958911]	mmp13
1	29458702	10	ENSDARG00000012395	29485719	ENSDART00000005436	GO:0004222	metalloendopeptidase activity	matrix metalloproteinase 13 [Source:RefSeq_peptide;Acc:NP_958911]	mmp13
1	29458702	10	ENSDARG00000012395	29485719	ENSDART00000005436	GO:0005578	proteinaceous extracellular matrix	matrix metalloproteinase 13 [Source:RefSeq_peptide;Acc:NP_958911]	mmp13
1	29458702	10	ENSDARG00000012395	29485719	ENSDART00000005436	GO:0006508	proteolysis	matrix metalloproteinase 13 [Source:RefSeq_peptide;Acc:NP_958911]	mmp13
1	29458702	10	ENSDARG00000012395	29485719	ENSDART00000005436	GO:0008237	metallopeptidase activity	matrix metalloproteinase 13 [Source:RefSeq_peptide;Acc:NP_958911]	mmp13
1	29458702	10	ENSDARG00000012395	29485719	ENSDART00000005436	GO:0008270	zinc ion binding	matrix metalloproteinase 13 [Source:RefSeq_peptide;Acc:NP_958911]	mmp13
1	29458702	10	ENSDARG00000012395	29485719	ENSDART00000011573	GO:0000270	peptidoglycan metabolic process	matrix metalloproteinase 13 [Source:RefSeq_peptide;Acc:NP_958911]	mmp13
1	29458702	10	ENSDARG00000012395	29485719	ENSDART00000011573	GO:0004222	metalloendopeptidase activity	matrix metalloproteinase 13 [Source:RefSeq_peptide;Acc:NP_958911]	mmp13
1	29458702	10	ENSDARG00000012395	29485719	ENSDART00000011573	GO:0005578	proteinaceous extracellular matrix	matrix metalloproteinase 13 [Source:RefSeq_peptide;Acc:NP_958911]	mmp13
1	29458702	10	ENSDARG00000012395	29485719	ENSDART00000011573	GO:0006508	proteolysis	matrix metalloproteinase 13 [Source:RefSeq_peptide;Acc:NP_958911]	mmp13
1	29458702	10	ENSDARG00000012395	29485719	ENSDART00000011573	GO:0008237	metallopeptidase activity	matrix metalloproteinase 13 [Source:RefSeq_peptide;Acc:NP_958911]	mmp13
1	29458702	10	ENSDARG00000012395	29485719	ENSDART00000011573	GO:0008270	zinc ion binding	matrix metalloproteinase 13 [Source:RefSeq_peptide;Acc:NP_958911]	mmp13
1	29458702	10	ENSDARG00000012395	29485719	ENSDART00000099779			matrix metalloproteinase 13 [Source:RefSeq_peptide;Acc:NP_958911]	mmp13
1	29645385	10	ENSDARG00000007856	29651900	ENSDART00000015279				LOC100004523
1	29669758	10	ENSDARG00000055574	29671139	ENSDART00000075506
1	29695436	10	ENSDARG00000060983	29707300	ENSDART00000086490	GO:0003674	molecular_function	hypothetical protein LOC767654 [Source:RefSeq_peptide;Acc:NP_001070062]	zgc:153385
1	29695436	10	ENSDARG00000060983	29707300	ENSDART00000086490	GO:0005575	cellular_component	hypothetical protein LOC767654 [Source:RefSeq_peptide;Acc:NP_001070062]	zgc:153385
1	29695436	10	ENSDARG00000060983	29707300	ENSDART00000086490	GO:0008150	biological_process	hypothetical protein LOC767654 [Source:RefSeq_peptide;Acc:NP_001070062]	zgc:153385
1	29739188	10	ENSDARG00000043371	29744721	ENSDART00000063662	GO:0004459	L-lactate dehydrogenase activity	hypothetical protein LOC406405 [Source:RefSeq_peptide;Acc:NP_998296]	zgc:64133
1	29739188	10	ENSDARG00000043371	29744721	ENSDART00000063662	GO:0005575	cellular_component	hypothetical protein LOC406405 [Source:RefSeq_peptide;Acc:NP_998296]	zgc:64133
1	29739188	10	ENSDARG00000043371	29744721	ENSDART00000063662	GO:0006096	glycolysis	hypothetical protein LOC406405 [Source:RefSeq_peptide;Acc:NP_998296]	zgc:64133
1	29739188	10	ENSDARG00000043371	29744721	ENSDART00000063662	GO:0006100	tricarboxylic acid cycle intermediate metabolic process	hypothetical protein LOC406405 [Source:RefSeq_peptide;Acc:NP_998296]	zgc:64133
1	29739188	10	ENSDARG00000043371	29744721	ENSDART00000063662	GO:0006108	malate metabolic process	hypothetical protein LOC406405 [Source:RefSeq_peptide;Acc:NP_998296]	zgc:64133
1	29739188	10	ENSDARG00000043371	29744721	ENSDART00000063662	GO:0016491	oxidoreductase activity	hypothetical protein LOC406405 [Source:RefSeq_peptide;Acc:NP_998296]	zgc:64133
1	29739188	10	ENSDARG00000043371	29744721	ENSDART00000063662	GO:0016615	malate dehydrogenase activity	hypothetical protein LOC406405 [Source:RefSeq_peptide;Acc:NP_998296]	zgc:64133
1	29739188	10	ENSDARG00000043371	29744721	ENSDART00000063662	GO:0030060	L-malate dehydrogenase activity	hypothetical protein LOC406405 [Source:RefSeq_peptide;Acc:NP_998296]	zgc:64133
1	29746707	10	ENSDARG00000055622	29756408	ENSDART00000078012	GO:0003674	molecular_function	hypothetical protein LOC566129 [Source:RefSeq_peptide;Acc:NP_001071081]	zgc:153345
1	29746707	10	ENSDARG00000055622	29756408	ENSDART00000078012	GO:0005575	cellular_component	hypothetical protein LOC566129 [Source:RefSeq_peptide;Acc:NP_001071081]	zgc:153345
1	29746707	10	ENSDARG00000055622	29756408	ENSDART00000078012	GO:0008150	biological_process	hypothetical protein LOC566129 [Source:RefSeq_peptide;Acc:NP_001071081]	zgc:153345
1	29760054	10	ENSDARG00000023797	29891428	ENSDART00000036015				LOC798565
-1	29896096	10	ENSDARG00000068858	29905767	ENSDART00000099732				LOC796604
-1	29916329	10	ENSDARG00000055680	29924086	ENSDART00000078074
1	29925600	10	ENSDARG00000035332	29930905	ENSDART00000051197			hypothetical protein LOC368366 [Source:RefSeq_peptide;Acc:NP_956382]	c21orf59l
-1	29935180	10	ENSDARG00000056024	29938694	ENSDART00000078444				LOC564385
1	29940492	10	ENSDARG00000035333	29945851	ENSDART00000051198			LOC553502 protein (Fragment). [Source:Uniprot/SPTREMBL;Acc:Q5BLB1]	Q5BLB1_DANRE
1	30136436	10	ENSDARG00000032820	30219237	ENSDART00000050328	GO:0004930	G-protein coupled receptor activity	hypothetical protein LOC393415 [Source:RefSeq_peptide;Acc:NP_956737]	zgc:63668
1	30136436	10	ENSDARG00000032820	30219237	ENSDART00000050328	GO:0005515	protein binding	hypothetical protein LOC393415 [Source:RefSeq_peptide;Acc:NP_956737]	zgc:63668
1	30136436	10	ENSDARG00000032820	30219237	ENSDART00000050328	GO:0007165	signal transduction	hypothetical protein LOC393415 [Source:RefSeq_peptide;Acc:NP_956737]	zgc:63668
1	30136436	10	ENSDARG00000032820	30219237	ENSDART00000050328	GO:0016020	membrane	hypothetical protein LOC393415 [Source:RefSeq_peptide;Acc:NP_956737]	zgc:63668
1	30136436	10	ENSDARG00000032820	30219237	ENSDART00000043565			hypothetical protein LOC393415 [Source:RefSeq_peptide;Acc:NP_956737]	zgc:63668
1	30247245	10	ENSDARG00000056001	30348762	ENSDART00000078405				LOC792949
1	30247245	10	ENSDARG00000056001	30348762	ENSDART00000044294				LOC792949
1	30247245	10	ENSDARG00000056001	30348762	ENSDART00000078392				LOC792949
-1	30352147	10	ENSDARG00000055973	30353996	ENSDART00000046599
-1	30376065	10	ENSDARG00000055969	30385266	ENSDART00000078373	GO:0000166	nucleotide binding	replication factor C (activator 1) 3 [Source:RefSeq_peptide;Acc:NP_958865]	rfc3
-1	30376065	10	ENSDARG00000055969	30385266	ENSDART00000078373	GO:0005524	ATP binding	replication factor C (activator 1) 3 [Source:RefSeq_peptide;Acc:NP_958865]	rfc3
-1	30376065	10	ENSDARG00000055969	30385266	ENSDART00000078373	GO:0017111	nucleoside-triphosphatase activity	replication factor C (activator 1) 3 [Source:RefSeq_peptide;Acc:NP_958865]	rfc3
-1	30376065	10	ENSDARG00000055969	30385266	ENSDART00000099678			replication factor C (activator 1) 3 [Source:RefSeq_peptide;Acc:NP_958865]	rfc3
-1	30376065	10	ENSDARG00000055969	30385266	ENSDART00000078363			replication factor C (activator 1) 3 [Source:RefSeq_peptide;Acc:NP_958865]	rfc3
1	30387505	10	ENSDARG00000055947	30391058	ENSDART00000078361			Serine protease HTRA2, mitochondrial precursor (EC 3.4.21.108) (High temperature requirement protein A2) (HtrA2) (Omi stress-regulated endoprotease) (Serine proteinase OMI) (Serine protease 25). [Source:Uniprot/SWISSPROT;Acc:O43464]	HTRA2 (6 of 26)
-1	30395372	10	ENSDARG00000068827	30397704	ENSDART00000099674				LOC797719
1	30406768	10	ENSDARG00000043385	30409907	ENSDART00000063692			Serine protease HTRA2, mitochondrial precursor (EC 3.4.21.108) (High temperature requirement protein A2) (HtrA2) (Omi stress-regulated endoprotease) (Serine proteinase OMI) (Serine protease 25). [Source:Uniprot/SWISSPROT;Acc:O43464]	HTRA2 (11 of 26)
-1	30410818	10	ENSDARG00000068824	30413143	ENSDART00000099667				LOC797719
-1	30438402	10	ENSDARG00000068821	30440727	ENSDART00000099662				LOC797719
1	30452435	10	ENSDARG00000068819	30456298	ENSDART00000099659				LOC560031
-1	30456544	10	ENSDARG00000068817	30458869	ENSDART00000099648				LOC797719
1	30465428	10	ENSDARG00000068810	30471364	ENSDART00000099645			Serine protease HTRA2, mitochondrial precursor (EC 3.4.21.108) (High temperature requirement protein A2) (HtrA2) (Omi stress-regulated endoprotease) (Serine proteinase OMI) (Serine protease 25). [Source:Uniprot/SWISSPROT;Acc:O43464]	HTRA2 (14 of 26)
-1	30472424	10	ENSDARG00000068809	30475544	ENSDART00000099637			LOC562179 protein (Fragment). [Source:Uniprot/SPTREMBL;Acc:Q0P3T4]	Q0P3T4_DANRE
-1	30472424	10	ENSDARG00000068809	30475544	ENSDART00000063749			LOC562179 protein (Fragment). [Source:Uniprot/SPTREMBL;Acc:Q0P3T4]	Q0P3T4_DANRE
-1	30472424	10	ENSDARG00000068809	30475544	ENSDART00000078844			LOC562179 protein (Fragment). [Source:Uniprot/SPTREMBL;Acc:Q0P3T4]	Q0P3T4_DANRE
1	30492834	10	ENSDARG00000068800	30495739	ENSDART00000099626			Serine protease HTRA2, mitochondrial precursor (EC 3.4.21.108) (High temperature requirement protein A2) (HtrA2) (Omi stress-regulated endoprotease) (Serine proteinase OMI) (Serine protease 25). [Source:Uniprot/SWISSPROT;Acc:O43464]	HTRA2 (24 of 26)
-1	30499365	10	ENSDARG00000068798	30502483	ENSDART00000099621				LOC794008
1	30508230	10	ENSDARG00000068795	30522478	ENSDART00000099619			Serine protease HTRA2, mitochondrial precursor (EC 3.4.21.108) (High temperature requirement protein A2) (HtrA2) (Omi stress-regulated endoprotease) (Serine proteinase OMI) (Serine protease 25). [Source:Uniprot/SWISSPROT;Acc:O43464]	HTRA2 (13 of 26)
-1	30523555	10	ENSDARG00000068793	30525812	ENSDART00000099613				LOC797719
-1	30539112	10	ENSDARG00000068790	30541367	ENSDART00000099610				LOC797719
1	31048756	10	ENSDARG00000043236	31056300	ENSDART00000002166	GO:0000074	regulation of progression through cell cycle	cyclin A1 [Source:RefSeq_peptide;Acc:NP_997983]	ccna1
1	31048756	10	ENSDARG00000043236	31056300	ENSDART00000002166	GO:0005634	nucleus	cyclin A1 [Source:RefSeq_peptide;Acc:NP_997983]	ccna1
1	31057263	10	ENSDARG00000068782	31058261	ENSDART00000099604				LOC100005765
1	31187468	10	ENSDARG00000018856	31222357	ENSDART00000086440	GO:0003674	molecular_function	doublecortin-like kinase 1 [Source:RefSeq_peptide;Acc:NP_001071017]	dclk1
1	31187468	10	ENSDARG00000018856	31222357	ENSDART00000086440	GO:0005575	cellular_component	doublecortin-like kinase 1 [Source:RefSeq_peptide;Acc:NP_001071017]	dclk1
1	31187468	10	ENSDARG00000018856	31222357	ENSDART00000086440	GO:0008150	biological_process	doublecortin-like kinase 1 [Source:RefSeq_peptide;Acc:NP_001071017]	dclk1
-1	31225590	10	ENSDARG00000010158	31274544	ENSDART00000011951			neurobeachin [Source:RefSeq_peptide;Acc:NP_001013518]	nbea
-1	31225590	10	ENSDARG00000010158	31274544	ENSDART00000041157			neurobeachin [Source:RefSeq_peptide;Acc:NP_001013518]	nbea
1	31356452	10	ENSDARG00000043232	31356805	ENSDART00000063472				LOC100006169
-1	31366873	10	ENSDARG00000021938	31385805	ENSDART00000028618	GO:0003674	molecular_function	mothers against decapentaplegic homolog 8 protein, sma8 protein [Source:RefSeq_peptide;Acc:NP_001004014]	zgc:103407
-1	31366873	10	ENSDARG00000021938	31385805	ENSDART00000028618	GO:0005622	intracellular	mothers against decapentaplegic homolog 8 protein, sma8 protein [Source:RefSeq_peptide;Acc:NP_001004014]	zgc:103407
-1	31366873	10	ENSDARG00000021938	31385805	ENSDART00000028618	GO:0006350	transcription	mothers against decapentaplegic homolog 8 protein, sma8 protein [Source:RefSeq_peptide;Acc:NP_001004014]	zgc:103407
-1	31366873	10	ENSDARG00000021938	31385805	ENSDART00000028618	GO:0006353	transcription termination	mothers against decapentaplegic homolog 8 protein, sma8 protein [Source:RefSeq_peptide;Acc:NP_001004014]	zgc:103407
-1	31366873	10	ENSDARG00000021938	31385805	ENSDART00000028618	GO:0006355	regulation of transcription, DNA-dependent	mothers against decapentaplegic homolog 8 protein, sma8 protein [Source:RefSeq_peptide;Acc:NP_001004014]	zgc:103407
-1	31366873	10	ENSDARG00000021938	31385805	ENSDART00000028618	GO:0031564	transcription antitermination	mothers against decapentaplegic homolog 8 protein, sma8 protein [Source:RefSeq_peptide;Acc:NP_001004014]	zgc:103407
-1	31389702	10	ENSDARG00000061235	31407653	ENSDART00000087114	GO:0003674	molecular_function	hypothetical protein LOC751635 [Source:RefSeq_peptide;Acc:NP_001038819]	zgc:153378
-1	31389702	10	ENSDARG00000061235	31407653	ENSDART00000087114	GO:0005575	cellular_component	hypothetical protein LOC751635 [Source:RefSeq_peptide;Acc:NP_001038819]	zgc:153378
-1	31389702	10	ENSDARG00000061235	31407653	ENSDART00000087114	GO:0008150	biological_process	hypothetical protein LOC751635 [Source:RefSeq_peptide;Acc:NP_001038819]	zgc:153378
1	31407881	10	ENSDARG00000068755	31416553	ENSDART00000099552	GO:0000175	3'-5'-exoribonuclease activity	exosome component 8 [Source:RefSeq_peptide;Acc:NP_001002865]	exosc8
1	31407881	10	ENSDARG00000068755	31416553	ENSDART00000099552	GO:0003723	RNA binding	exosome component 8 [Source:RefSeq_peptide;Acc:NP_001002865]	exosc8
1	31407881	10	ENSDARG00000068755	31416553	ENSDART00000099552	GO:0006396	RNA processing	exosome component 8 [Source:RefSeq_peptide;Acc:NP_001002865]	exosc8
-1	31464975	10	ENSDARG00000030803	31513807	ENSDART00000049633	GO:0003674	molecular_function	hypothetical protein LOC553573 [Source:RefSeq_peptide;Acc:NP_001018388]	zgc:110006
-1	31464975	10	ENSDARG00000030803	31513807	ENSDART00000049633	GO:0005575	cellular_component	hypothetical protein LOC553573 [Source:RefSeq_peptide;Acc:NP_001018388]	zgc:110006
-1	31464975	10	ENSDARG00000030803	31513807	ENSDART00000049633	GO:0008150	biological_process	hypothetical protein LOC553573 [Source:RefSeq_peptide;Acc:NP_001018388]	zgc:110006
-1	31464975	10	ENSDARG00000030803	31513807	ENSDART00000099548			hypothetical protein LOC553573 [Source:RefSeq_peptide;Acc:NP_001018388]	zgc:110006
-1	31521306	10	ENSDARG00000043211	31554649	ENSDART00000063434	GO:0000166	nucleotide binding	protein kinase PKK [Source:RefSeq_peptide;Acc:NP_998243]	zgc:55705
-1	31521306	10	ENSDARG00000043211	31554649	ENSDART00000063434	GO:0004672	protein kinase activity	protein kinase PKK [Source:RefSeq_peptide;Acc:NP_998243]	zgc:55705
-1	31521306	10	ENSDARG00000043211	31554649	ENSDART00000063434	GO:0004674	protein serine/threonine kinase activity	protein kinase PKK [Source:RefSeq_peptide;Acc:NP_998243]	zgc:55705
-1	31521306	10	ENSDARG00000043211	31554649	ENSDART00000063434	GO:0005524	ATP binding	protein kinase PKK [Source:RefSeq_peptide;Acc:NP_998243]	zgc:55705
-1	31521306	10	ENSDARG00000043211	31554649	ENSDART00000063434	GO:0005575	cellular_component	protein kinase PKK [Source:RefSeq_peptide;Acc:NP_998243]	zgc:55705
-1	31521306	10	ENSDARG00000043211	31554649	ENSDART00000063434	GO:0006468	protein amino acid phosphorylation	protein kinase PKK [Source:RefSeq_peptide;Acc:NP_998243]	zgc:55705
-1	31521306	10	ENSDARG00000043211	31554649	ENSDART00000063434	GO:0016301	kinase activity	protein kinase PKK [Source:RefSeq_peptide;Acc:NP_998243]	zgc:55705
-1	31521306	10	ENSDARG00000043211	31554649	ENSDART00000063434	GO:0016740	transferase activity	protein kinase PKK [Source:RefSeq_peptide;Acc:NP_998243]	zgc:55705
1	31558139	10	ENSDARG00000043209	31568748	ENSDART00000063418			hypothetical protein LOC406690 [Source:RefSeq_peptide;Acc:NP_998546]	zgc:77183
1	31558139	10	ENSDARG00000043209	31568748	ENSDART00000063425	GO:0005575	cellular_component	hypothetical protein LOC406690 [Source:RefSeq_peptide;Acc:NP_998546]	zgc:77183
1	31558139	10	ENSDARG00000043209	31568748	ENSDART00000063425	GO:0008150	biological_process	hypothetical protein LOC406690 [Source:RefSeq_peptide;Acc:NP_998546]	zgc:77183
-1	31574778	10	ENSDARG00000055113	31582852	ENSDART00000077426			Hypothetical protein (Fragment). [Source:Uniprot/SPTREMBL;Acc:A3KPA8]	A3KPA8_DANRE
-1	31643882	10	ENSDARG00000061378	31653568	ENSDART00000087477				LOC567424
1	31662838	10	ENSDARG00000026338	31667506	ENSDART00000028940	GO:0005575	cellular_component	serine/threonine/tyrosine interacting-like 1 [Source:RefSeq_peptide;Acc:NP_001004619]	styxl1
1	31662838	10	ENSDARG00000026338	31667506	ENSDART00000028940	GO:0006470	protein amino acid dephosphorylation	serine/threonine/tyrosine interacting-like 1 [Source:RefSeq_peptide;Acc:NP_001004619]	styxl1
1	31662838	10	ENSDARG00000026338	31667506	ENSDART00000028940	GO:0008138	protein tyrosine/serine/threonine phosphatase activity	serine/threonine/tyrosine interacting-like 1 [Source:RefSeq_peptide;Acc:NP_001004619]	styxl1
1	31670261	10	ENSDARG00000030914	31680494	ENSDART00000048831	GO:0003674	molecular_function	hypothetical protein LOC100005623 [Source:RefSeq_peptide;Acc:NP_001076452]	zgc:162139
1	31670261	10	ENSDARG00000030914	31680494	ENSDART00000048831	GO:0005575	cellular_component	hypothetical protein LOC100005623 [Source:RefSeq_peptide;Acc:NP_001076452]	zgc:162139
1	31670261	10	ENSDARG00000030914	31680494	ENSDART00000048831	GO:0008150	biological_process	hypothetical protein LOC100005623 [Source:RefSeq_peptide;Acc:NP_001076452]	zgc:162139
1	31681121	10	ENSDARG00000055092	31718021	ENSDART00000077404	GO:0005506	iron ion binding	P450 (cytochrome) oxidoreductase [Source:RefSeq_peptide;Acc:NP_001030154]	por
1	31681121	10	ENSDARG00000055092	31718021	ENSDART00000077404	GO:0005575	cellular_component	P450 (cytochrome) oxidoreductase [Source:RefSeq_peptide;Acc:NP_001030154]	por
1	31681121	10	ENSDARG00000055092	31718021	ENSDART00000077404	GO:0006118	electron transport	P450 (cytochrome) oxidoreductase [Source:RefSeq_peptide;Acc:NP_001030154]	por
1	31681121	10	ENSDARG00000055092	31718021	ENSDART00000077404	GO:0009055	electron carrier activity	P450 (cytochrome) oxidoreductase [Source:RefSeq_peptide;Acc:NP_001030154]	por
1	31681121	10	ENSDARG00000055092	31718021	ENSDART00000077404	GO:0010181	FMN binding	P450 (cytochrome) oxidoreductase [Source:RefSeq_peptide;Acc:NP_001030154]	por
1	31681121	10	ENSDARG00000055092	31718021	ENSDART00000077404	GO:0016491	oxidoreductase activity	P450 (cytochrome) oxidoreductase [Source:RefSeq_peptide;Acc:NP_001030154]	por
-1	31772876	10	ENSDARG00000027153	31815622	ENSDART00000048430				LOC570876
-1	31772876	10	ENSDARG00000027153	31815622	ENSDART00000049865				LOC570876
-1	31772876	10	ENSDARG00000027153	31815622	ENSDART00000047986				LOC570876
1	31822235	10	ENSDARG00000043182	31842760	ENSDART00000063398	GO:0003674	molecular_function	hypothetical protein LOC541514 [Source:RefSeq_peptide;Acc:NP_001014349]	zgc:113255
1	31822235	10	ENSDARG00000043182	31842760	ENSDART00000063398	GO:0005575	cellular_component	hypothetical protein LOC541514 [Source:RefSeq_peptide;Acc:NP_001014349]	zgc:113255
1	31822235	10	ENSDARG00000043182	31842760	ENSDART00000063398	GO:0008150	biological_process	hypothetical protein LOC541514 [Source:RefSeq_peptide;Acc:NP_001014349]	zgc:113255
1	31849861	10	ENSDARG00000004763	31851992	ENSDART00000006284				LOC100005124
1	31959411	10	ENSDARG00000055066	31985303	ENSDART00000077373			LOC561776 protein (Fragment). [Source:Uniprot/SPTREMBL;Acc:Q05AL0]	zgc:162723
1	32049905	10	ENSDARG00000063885	32049998	ENSDART00000093586
1	32050217	10	ENSDARG00000048454	32050335	ENSDART00000070163			dre-mir-132-2 [Source:miRBase;Acc:MI0001991]	dre-mir-132-2
-1	32069329	10	ENSDARG00000035277	32073779	ENSDART00000051112	GO:0005575	cellular_component	hypothetical protein LOC553576 [Source:RefSeq_peptide;Acc:NP_001018391]	zgc:110011
-1	32069329	10	ENSDARG00000035277	32073779	ENSDART00000051112	GO:0008150	biological_process	hypothetical protein LOC553576 [Source:RefSeq_peptide;Acc:NP_001018391]	zgc:110011
-1	32069329	10	ENSDARG00000035277	32073779	ENSDART00000051112	GO:0016788	hydrolase activity, acting on ester bonds	hypothetical protein LOC553576 [Source:RefSeq_peptide;Acc:NP_001018391]	zgc:110011
1	32570758	10	ENSDARG00000008247	32590331	ENSDART00000029843				LOC567023
1	32608773	10	ENSDARG00000068716	32631219	ENSDART00000099487	GO:0003674	molecular_function	hypothetical protein LOC768297 [Source:RefSeq_peptide;Acc:NP_001070929]	zgc:153423
1	32608773	10	ENSDARG00000068716	32631219	ENSDART00000099487	GO:0005575	cellular_component	hypothetical protein LOC768297 [Source:RefSeq_peptide;Acc:NP_001070929]	zgc:153423
1	32608773	10	ENSDARG00000068716	32631219	ENSDART00000099487	GO:0008150	biological_process	hypothetical protein LOC768297 [Source:RefSeq_peptide;Acc:NP_001070929]	zgc:153423
1	32685375	10	ENSDARG00000068714	32717785	ENSDART00000099482			Kinase suppressor of ras-1 (Kinase suppressor of ras). [Source:Uniprot/SWISSPROT;Acc:Q8IVT5]	KSR1 (1 of 2)
1	32685375	10	ENSDARG00000068714	32717785	ENSDART00000099480			Kinase suppressor of ras-1 (Kinase suppressor of ras). [Source:Uniprot/SWISSPROT;Acc:Q8IVT5]	KSR1 (1 of 2)
1	32732635	10	ENSDARG00000004184	32866507	ENSDART00000021631
1	33014163	10	ENSDARG00000033901	33277685	ENSDART00000099473	GO:0000166	nucleotide binding	musashi homolog 2 [Source:RefSeq_peptide;Acc:NP_997961]	msi2
1	33014163	10	ENSDARG00000033901	33277685	ENSDART00000099473	GO:0003676	nucleic acid binding	musashi homolog 2 [Source:RefSeq_peptide;Acc:NP_997961]	msi2
1	33014163	10	ENSDARG00000033901	33277685	ENSDART00000099473	GO:0003723	RNA binding	musashi homolog 2 [Source:RefSeq_peptide;Acc:NP_997961]	msi2
1	33014163	10	ENSDARG00000033901	33277685	ENSDART00000038540			musashi homolog 2 [Source:RefSeq_peptide;Acc:NP_997961]	msi2
-1	33575885	10	ENSDARG00000048616	33575999	ENSDART00000070325			dre-mir-125b-3 [Source:miRBase;Acc:MI0001977]	dre-mir-125b-3
-1	33598433	10	ENSDARG00000048464	33598524	ENSDART00000070173			dre-let-7c-2 [Source:miRBase;Acc:MI0001867]	dre-let-7c-2
-1	33600668	10	ENSDARG00000048585	33600747	ENSDART00000070294			dre-mir-99-2 [Source:miRBase;Acc:MI0001957]	dre-mir-99-2
1	33652403	10	ENSDARG00000054575	33653377	ENSDART00000076804				LOC797446
1	33675755	10	ENSDARG00000043142	33676732	ENSDART00000063341	GO:0003674	molecular_function	hypothetical protein LOC100073337 [Source:RefSeq_peptide;Acc:NP_001092243]	zgc:165563
1	33675755	10	ENSDARG00000043142	33676732	ENSDART00000063341	GO:0005575	cellular_component	hypothetical protein LOC100073337 [Source:RefSeq_peptide;Acc:NP_001092243]	zgc:165563
1	33675755	10	ENSDARG00000043142	33676732	ENSDART00000063341	GO:0008150	biological_process	hypothetical protein LOC100073337 [Source:RefSeq_peptide;Acc:NP_001092243]	zgc:165563
1	33681762	10	ENSDARG00000054581	33682742	ENSDART00000076810			Odorant receptor. [Source:Uniprot/SPTREMBL;Acc:Q2PRM3]	Q2PRM3_DANRE
1	33691191	10	ENSDARG00000068704	33692451	ENSDART00000063301			Odorant receptor. [Source:Uniprot/SPTREMBL;Acc:Q2PRM4]	Q2PRM4_DANRE
1	33691191	10	ENSDARG00000068704	33692451	ENSDART00000019415			Odorant receptor. [Source:Uniprot/SPTREMBL;Acc:Q2PRM4]	Q2PRM4_DANRE
1	33694733	10	ENSDARG00000054648	33696763	ENSDART00000076883				LOC796017
-1	33702160	10	ENSDARG00000068697	33703146	ENSDART00000099454			Odorant receptor (Fragment). [Source:Uniprot/SPTREMBL;Acc:Q2PRJ1]	Q2PRJ1_DANRE
-1	33710282	10	ENSDARG00000068695	33711280	ENSDART00000063309			Odorant receptor. [Source:Uniprot/SPTREMBL;Acc:Q2PRJ2]	Q2PRJ2_DANRE
-1	33715492	10	ENSDARG00000068694	33716524	ENSDART00000099453			Odorant receptor. [Source:Uniprot/SPTREMBL;Acc:Q2PRJ7]	Q2PRJ7_DANRE
-1	33718591	10	ENSDARG00000068693	33719568	ENSDART00000099449			Odorant receptor. [Source:Uniprot/SPTREMBL;Acc:Q2PRJ4]	Q2PRJ4_DANRE
-1	33721365	10	ENSDARG00000068690	33722455	ENSDART00000099445			Odorant receptor. [Source:Uniprot/SPTREMBL;Acc:Q2PRJ9]	Q2PRJ9_DANRE
-1	33727296	10	ENSDARG00000068688	33728446	ENSDART00000099443			Odorant receptor. [Source:Uniprot/SPTREMBL;Acc:Q2PRK0]	Q2PRK0_DANRE
-1	33731960	10	ENSDARG00000068687	33732964	ENSDART00000099441			Odorant receptor. [Source:Uniprot/SPTREMBL;Acc:Q2PRK1]	Q2PRK1_DANRE
-1	33736503	10	ENSDARG00000068685	33737513	ENSDART00000076836			Odorant receptor. [Source:Uniprot/SPTREMBL;Acc:Q2PRK2]	Q2PRK2_DANRE
-1	33739336	10	ENSDARG00000068684	33741486	ENSDART00000099438			Odorant receptor. [Source:Uniprot/SPTREMBL;Acc:Q2PRK3]	Q2PRK3_DANRE
-1	33748883	10	ENSDARG00000013724	33757024	ENSDART00000076916			Odorant receptor. [Source:Uniprot/SPTREMBL;Acc:Q2PRK4]	or14.1
-1	33748883	10	ENSDARG00000013724	33757024	ENSDART00000099436			Odorant receptor. [Source:Uniprot/SPTREMBL;Acc:Q2PRK4]	or14.1
-1	33748883	10	ENSDARG00000013724	33757024	ENSDART00000099432			Odorant receptor. [Source:Uniprot/SPTREMBL;Acc:Q2PRK4]	or14.1
-1	33748883	10	ENSDARG00000013724	33757024	ENSDART00000014683	GO:0001584	rhodopsin-like receptor activity	Odorant receptor. [Source:Uniprot/SPTREMBL;Acc:Q2PRK4]	or14.1
-1	33748883	10	ENSDARG00000013724	33757024	ENSDART00000014683	GO:0004871	signal transducer activity	Odorant receptor. [Source:Uniprot/SPTREMBL;Acc:Q2PRK4]	or14.1
-1	33748883	10	ENSDARG00000013724	33757024	ENSDART00000014683	GO:0004872	receptor activity	Odorant receptor. [Source:Uniprot/SPTREMBL;Acc:Q2PRK4]	or14.1
-1	33748883	10	ENSDARG00000013724	33757024	ENSDART00000014683	GO:0004984	olfactory receptor activity	Odorant receptor. [Source:Uniprot/SPTREMBL;Acc:Q2PRK4]	or14.1
-1	33748883	10	ENSDARG00000013724	33757024	ENSDART00000014683	GO:0005579	membrane attack complex	Odorant receptor. [Source:Uniprot/SPTREMBL;Acc:Q2PRK4]	or14.1
-1	33748883	10	ENSDARG00000013724	33757024	ENSDART00000014683	GO:0007165	signal transduction	Odorant receptor. [Source:Uniprot/SPTREMBL;Acc:Q2PRK4]	or14.1
-1	33748883	10	ENSDARG00000013724	33757024	ENSDART00000014683	GO:0007186	G-protein coupled receptor protein signaling pathway	Odorant receptor. [Source:Uniprot/SPTREMBL;Acc:Q2PRK4]	or14.1
-1	33748883	10	ENSDARG00000013724	33757024	ENSDART00000014683	GO:0007608	sensory perception of smell	Odorant receptor. [Source:Uniprot/SPTREMBL;Acc:Q2PRK4]	or14.1
-1	33748883	10	ENSDARG00000013724	33757024	ENSDART00000014683	GO:0016020	membrane	Odorant receptor. [Source:Uniprot/SPTREMBL;Acc:Q2PRK4]	or14.1
-1	33748883	10	ENSDARG00000013724	33757024	ENSDART00000014683	GO:0016021	integral to membrane	Odorant receptor. [Source:Uniprot/SPTREMBL;Acc:Q2PRK4]	or14.1
1	33762374	10	ENSDARG00000068679	33769705	ENSDART00000099428
1	33762374	10	ENSDARG00000068679	33769705	ENSDART00000099422
1	33774597	10	ENSDARG00000068676	33775861	ENSDART00000099420			Odorant receptor. [Source:Uniprot/SPTREMBL;Acc:Q2PRK7]	Q2PRK7_DANRE
1	33774597	10	ENSDARG00000068676	33775861	ENSDART00000099419			Odorant receptor. [Source:Uniprot/SPTREMBL;Acc:Q2PRK7]	Q2PRK7_DANRE
1	33782648	10	ENSDARG00000068675	33784020	ENSDART00000076862			Odorant receptor. [Source:Uniprot/SPTREMBL;Acc:Q2PRK8]	Q2PRK8_DANRE
1	33782648	10	ENSDARG00000068675	33784020	ENSDART00000099416			Odorant receptor. [Source:Uniprot/SPTREMBL;Acc:Q2PRK8]	Q2PRK8_DANRE
1	33782648	10	ENSDARG00000068675	33784020	ENSDART00000099415			Odorant receptor. [Source:Uniprot/SPTREMBL;Acc:Q2PRK8]	Q2PRK8_DANRE
1	33791732	10	ENSDARG00000068673	33793573	ENSDART00000099413			Odorant receptor. [Source:Uniprot/SPTREMBL;Acc:Q2PRK9]	Q2PRK9_DANRE
1	33791732	10	ENSDARG00000068673	33793573	ENSDART00000099412			Odorant receptor. [Source:Uniprot/SPTREMBL;Acc:Q2PRK9]	Q2PRK9_DANRE
1	33796632	10	ENSDARG00000068672	33797798	ENSDART00000099411			Odorant receptor. [Source:Uniprot/SPTREMBL;Acc:Q2PRL0]	Q2PRL0_DANRE
1	33800058	10	ENSDARG00000068671	33801177	ENSDART00000099410			Odorant receptor. [Source:Uniprot/SPTREMBL;Acc:Q2PRL1]	Q2PRL1_DANRE
1	33806120	10	ENSDARG00000068668	33807070	ENSDART00000099407			Odorant receptor. [Source:Uniprot/SPTREMBL;Acc:Q2PRL2]	Q2PRL2_DANRE
1	33811384	10	ENSDARG00000068666	33812334	ENSDART00000099406			Odorant receptor. [Source:Uniprot/SPTREMBL;Acc:Q2PRL3]	Q2PRL3_DANRE
1	33820023	10	ENSDARG00000068665	33820985	ENSDART00000099403			Odorant receptor. [Source:Uniprot/SPTREMBL;Acc:Q2PRL4]	Q2PRL4_DANRE
1	33825803	10	ENSDARG00000068662	33826765	ENSDART00000099401			Odorant receptor. [Source:Uniprot/SPTREMBL;Acc:Q2PRL5]	Q2PRL5_DANRE
1	33831610	10	ENSDARG00000068661	33832575	ENSDART00000099400			Odorant receptor. [Source:Uniprot/SPTREMBL;Acc:Q2PRL6]	Q2PRL6_DANRE
1	33841948	10	ENSDARG00000068660	33842928	ENSDART00000099397			odorant receptor [Source:RefSeq_peptide;Acc:NP_001082911]	NP_001082911.1
1	33845988	10	ENSDARG00000068659	33847448	ENSDART00000099395	GO:0001584	rhodopsin-like receptor activity	odorant receptor, family 10, member 1 [Source:RefSeq_peptide;Acc:NP_571245]	or10.1
1	33845988	10	ENSDARG00000068659	33847448	ENSDART00000099395	GO:0004871	signal transducer activity	odorant receptor, family 10, member 1 [Source:RefSeq_peptide;Acc:NP_571245]	or10.1
1	33845988	10	ENSDARG00000068659	33847448	ENSDART00000099395	GO:0004872	receptor activity	odorant receptor, family 10, member 1 [Source:RefSeq_peptide;Acc:NP_571245]	or10.1
1	33845988	10	ENSDARG00000068659	33847448	ENSDART00000099395	GO:0004984	olfactory receptor activity	odorant receptor, family 10, member 1 [Source:RefSeq_peptide;Acc:NP_571245]	or10.1
1	33845988	10	ENSDARG00000068659	33847448	ENSDART00000099395	GO:0005579	membrane attack complex	odorant receptor, family 10, member 1 [Source:RefSeq_peptide;Acc:NP_571245]	or10.1
1	33845988	10	ENSDARG00000068659	33847448	ENSDART00000099395	GO:0007165	signal transduction	odorant receptor, family 10, member 1 [Source:RefSeq_peptide;Acc:NP_571245]	or10.1
1	33845988	10	ENSDARG00000068659	33847448	ENSDART00000099395	GO:0007186	G-protein coupled receptor protein signaling pathway	odorant receptor, family 10, member 1 [Source:RefSeq_peptide;Acc:NP_571245]	or10.1
1	33845988	10	ENSDARG00000068659	33847448	ENSDART00000099395	GO:0007608	sensory perception of smell	odorant receptor, family 10, member 1 [Source:RefSeq_peptide;Acc:NP_571245]	or10.1
1	33845988	10	ENSDARG00000068659	33847448	ENSDART00000099395	GO:0016020	membrane	odorant receptor, family 10, member 1 [Source:RefSeq_peptide;Acc:NP_571245]	or10.1
1	33845988	10	ENSDARG00000068659	33847448	ENSDART00000099395	GO:0016021	integral to membrane	odorant receptor, family 10, member 1 [Source:RefSeq_peptide;Acc:NP_571245]	or10.1
-1	33860073	10	ENSDARG00000033088	33875650	ENSDART00000093366	GO:0003674	molecular_function	hypothetical protein LOC324710 [Source:RefSeq_peptide;Acc:NP_997851]	zgc:77101
-1	33860073	10	ENSDARG00000033088	33875650	ENSDART00000093366	GO:0005575	cellular_component	hypothetical protein LOC324710 [Source:RefSeq_peptide;Acc:NP_997851]	zgc:77101
-1	33860073	10	ENSDARG00000033088	33875650	ENSDART00000093366	GO:0006464	protein modification process	hypothetical protein LOC324710 [Source:RefSeq_peptide;Acc:NP_997851]	zgc:77101
-1	33860073	10	ENSDARG00000033088	33875650	ENSDART00000047619			hypothetical protein LOC324710 [Source:RefSeq_peptide;Acc:NP_997851]	zgc:77101
-1	33938473	10	ENSDARG00000002498	33956023	ENSDART00000099386			hypothetical protein LOC492790 [Source:RefSeq_peptide;Acc:NP_001007432]	zgc:101696
-1	33938473	10	ENSDARG00000002498	33956023	ENSDART00000013930	GO:0000166	nucleotide binding	hypothetical protein LOC492790 [Source:RefSeq_peptide;Acc:NP_001007432]	zgc:101696
-1	33938473	10	ENSDARG00000002498	33956023	ENSDART00000013930	GO:0005524	ATP binding	hypothetical protein LOC492790 [Source:RefSeq_peptide;Acc:NP_001007432]	zgc:101696
-1	33938473	10	ENSDARG00000002498	33956023	ENSDART00000013930	GO:0008150	biological_process	hypothetical protein LOC492790 [Source:RefSeq_peptide;Acc:NP_001007432]	zgc:101696
-1	33938473	10	ENSDARG00000002498	33956023	ENSDART00000013930	GO:0017111	nucleoside-triphosphatase activity	hypothetical protein LOC492790 [Source:RefSeq_peptide;Acc:NP_001007432]	zgc:101696
1	33962174	10	ENSDARG00000034825	33978844	ENSDART00000043802			hypothetical protein LOC445403 [Source:RefSeq_peptide;Acc:NP_001003880]	c13orf22l
1	33981507	10	ENSDARG00000054755	33985826	ENSDART00000077008	GO:0006691	leukotriene metabolic process	hypothetical protein LOC337376 [Source:RefSeq_peptide;Acc:NP_956355]	zgc:63982
1	33981507	10	ENSDARG00000054755	33985826	ENSDART00000077008	GO:0008047	enzyme activator activity	hypothetical protein LOC337376 [Source:RefSeq_peptide;Acc:NP_956355]	zgc:63982
1	33981507	10	ENSDARG00000054755	33985826	ENSDART00000077008	GO:0016021	integral to membrane	hypothetical protein LOC337376 [Source:RefSeq_peptide;Acc:NP_956355]	zgc:63982
-1	34010282	10	ENSDARG00000061052	34019198	ENSDART00000086653				LOC557036
-1	34045551	10	ENSDARG00000061137	34069948	ENSDART00000086861			Hypothetical protein (Fragment). [Source:Uniprot/SPTREMBL;Acc:A1L2B2]	A1L2B2_DANRE
-1	34081696	10	ENSDARG00000043148	34114387	ENSDART00000063347				LOC794472
-1	34150616	10	ENSDARG00000068640	34154815	ENSDART00000077161			Wu:fi20e01 protein (Fragment). [Source:Uniprot/SPTREMBL;Acc:Q7SXJ8]	wu:fi20e01
1	34173145	10	ENSDARG00000033080	34179577	ENSDART00000042629	GO:0005215	transporter activity	uncoupling protein 2, like [Source:RefSeq_peptide;Acc:NP_956647]	ucp2l
1	34173145	10	ENSDARG00000033080	34179577	ENSDART00000042629	GO:0005488	binding	uncoupling protein 2, like [Source:RefSeq_peptide;Acc:NP_956647]	ucp2l
1	34173145	10	ENSDARG00000033080	34179577	ENSDART00000042629	GO:0005739	mitochondrion	uncoupling protein 2, like [Source:RefSeq_peptide;Acc:NP_956647]	ucp2l
1	34173145	10	ENSDARG00000033080	34179577	ENSDART00000042629	GO:0005743	mitochondrial inner membrane	uncoupling protein 2, like [Source:RefSeq_peptide;Acc:NP_956647]	ucp2l
1	34173145	10	ENSDARG00000033080	34179577	ENSDART00000042629	GO:0006810	transport	uncoupling protein 2, like [Source:RefSeq_peptide;Acc:NP_956647]	ucp2l
1	34173145	10	ENSDARG00000033080	34179577	ENSDART00000042629	GO:0006839	mitochondrial transport	uncoupling protein 2, like [Source:RefSeq_peptide;Acc:NP_956647]	ucp2l
1	34173145	10	ENSDARG00000033080	34179577	ENSDART00000042629	GO:0016020	membrane	uncoupling protein 2, like [Source:RefSeq_peptide;Acc:NP_956647]	ucp2l
1	34173145	10	ENSDARG00000033080	34179577	ENSDART00000042629	GO:0016021	integral to membrane	uncoupling protein 2, like [Source:RefSeq_peptide;Acc:NP_956647]	ucp2l
1	34185581	10	ENSDARG00000043154	34196269	ENSDART00000063359	GO:0005215	transporter activity	Mitochondrial uncoupling protein 2 (UCP 2). [Source:Uniprot/SWISSPROT;Acc:Q9W720]	ucp2
1	34185581	10	ENSDARG00000043154	34196269	ENSDART00000063359	GO:0005488	binding	Mitochondrial uncoupling protein 2 (UCP 2). [Source:Uniprot/SWISSPROT;Acc:Q9W720]	ucp2
1	34185581	10	ENSDARG00000043154	34196269	ENSDART00000063359	GO:0005579	membrane attack complex	Mitochondrial uncoupling protein 2 (UCP 2). [Source:Uniprot/SWISSPROT;Acc:Q9W720]	ucp2
1	34185581	10	ENSDARG00000043154	34196269	ENSDART00000063359	GO:0005739	mitochondrion	Mitochondrial uncoupling protein 2 (UCP 2). [Source:Uniprot/SWISSPROT;Acc:Q9W720]	ucp2
1	34185581	10	ENSDARG00000043154	34196269	ENSDART00000063359	GO:0005743	mitochondrial inner membrane	Mitochondrial uncoupling protein 2 (UCP 2). [Source:Uniprot/SWISSPROT;Acc:Q9W720]	ucp2
1	34185581	10	ENSDARG00000043154	34196269	ENSDART00000063359	GO:0006810	transport	Mitochondrial uncoupling protein 2 (UCP 2). [Source:Uniprot/SWISSPROT;Acc:Q9W720]	ucp2
1	34185581	10	ENSDARG00000043154	34196269	ENSDART00000063359	GO:0006839	mitochondrial transport	Mitochondrial uncoupling protein 2 (UCP 2). [Source:Uniprot/SWISSPROT;Acc:Q9W720]	ucp2
1	34185581	10	ENSDARG00000043154	34196269	ENSDART00000063359	GO:0016020	membrane	Mitochondrial uncoupling protein 2 (UCP 2). [Source:Uniprot/SWISSPROT;Acc:Q9W720]	ucp2
1	34185581	10	ENSDARG00000043154	34196269	ENSDART00000063359	GO:0016021	integral to membrane	Mitochondrial uncoupling protein 2 (UCP 2). [Source:Uniprot/SWISSPROT;Acc:Q9W720]	ucp2
-1	34196268	10	ENSDARG00000043157	34205381	ENSDART00000063365	GO:0005575	cellular_component	hypothetical protein LOC550269 [Source:RefSeq_peptide;Acc:NP_001017606]	dnajb13
-1	34196268	10	ENSDARG00000043157	34205381	ENSDART00000063365	GO:0006457	protein folding	hypothetical protein LOC550269 [Source:RefSeq_peptide;Acc:NP_001017606]	dnajb13
-1	34196268	10	ENSDARG00000043157	34205381	ENSDART00000063365	GO:0031072	heat shock protein binding	hypothetical protein LOC550269 [Source:RefSeq_peptide;Acc:NP_001017606]	dnajb13
-1	34196268	10	ENSDARG00000043157	34205381	ENSDART00000063365	GO:0051082	unfolded protein binding	hypothetical protein LOC550269 [Source:RefSeq_peptide;Acc:NP_001017606]	dnajb13
-1	34206881	10	ENSDARG00000035167	34214554	ENSDART00000050940	GO:0003735	structural constituent of ribosome	hypothetical protein LOC503593 [Source:RefSeq_peptide;Acc:NP_001013299]	mrpl48
-1	34206881	10	ENSDARG00000035167	34214554	ENSDART00000050940	GO:0005622	intracellular	hypothetical protein LOC503593 [Source:RefSeq_peptide;Acc:NP_001013299]	mrpl48
-1	34206881	10	ENSDARG00000035167	34214554	ENSDART00000050940	GO:0005840	ribosome	hypothetical protein LOC503593 [Source:RefSeq_peptide;Acc:NP_001013299]	mrpl48
-1	34206881	10	ENSDARG00000035167	34214554	ENSDART00000050940	GO:0006412	translation	hypothetical protein LOC503593 [Source:RefSeq_peptide;Acc:NP_001013299]	mrpl48
1	34218497	10	ENSDARG00000007355	34234580	ENSDART00000021960				LOC793785
1	34218497	10	ENSDARG00000007355	34234580	ENSDART00000049917				LOC793785
-1	34241854	10	ENSDARG00000043172	34248787	ENSDART00000050942
-1	34241854	10	ENSDARG00000043172	34248787	ENSDART00000051679
-1	34241854	10	ENSDARG00000043172	34248787	ENSDART00000063384
-1	34241854	10	ENSDARG00000043172	34248787	ENSDART00000077508
-1	34241854	10	ENSDARG00000043172	34248787	ENSDART00000046305
-1	34241854	10	ENSDARG00000043172	34248787	ENSDART00000063381
-1	34241854	10	ENSDARG00000043172	34248787	ENSDART00000099334
-1	34255692	10	ENSDARG00000030869	34261414	ENSDART00000077558			Hypothetical protein (Fragment). [Source:Uniprot/SPTREMBL;Acc:Q08B98]	Q08B98_DANRE
-1	34313303	10	ENSDARG00000020978	34321947	ENSDART00000011471	GO:0005575	cellular_component	hypothetical protein LOC447903 [Source:RefSeq_peptide;Acc:NP_001004641]	zgc:101565
-1	34313303	10	ENSDARG00000020978	34321947	ENSDART00000011471	GO:0008152	metabolic process	hypothetical protein LOC447903 [Source:RefSeq_peptide;Acc:NP_001004641]	zgc:101565
-1	34313303	10	ENSDARG00000020978	34321947	ENSDART00000011471	GO:0016491	oxidoreductase activity	hypothetical protein LOC447903 [Source:RefSeq_peptide;Acc:NP_001004641]	zgc:101565
-1	34324542	10	ENSDARG00000026322	34335959	ENSDART00000028804	GO:0005575	cellular_component	hypothetical protein LOC492491 [Source:RefSeq_peptide;Acc:NP_001007364]	zgc:103654
-1	34324542	10	ENSDARG00000026322	34335959	ENSDART00000028804	GO:0008152	metabolic process	hypothetical protein LOC492491 [Source:RefSeq_peptide;Acc:NP_001007364]	zgc:103654
-1	34324542	10	ENSDARG00000026322	34335959	ENSDART00000028804	GO:0016491	oxidoreductase activity	hypothetical protein LOC492491 [Source:RefSeq_peptide;Acc:NP_001007364]	zgc:103654
-1	34324542	10	ENSDARG00000026322	34335959	ENSDART00000099320			hypothetical protein LOC492491 [Source:RefSeq_peptide;Acc:NP_001007364]	zgc:103654
-1	34430097	10	ENSDARG00000028559	34448876	ENSDART00000039187	GO:0005515	protein binding	E3 ubiquitin-protein ligase MARCH5 (EC 6.3.2.-) (Membrane-associated RING finger protein 5) (Membrane-associated RING-CH protein V) (MARCH- V). [Source:Uniprot/SWISSPROT;Acc:Q6NYK8]	march5l
-1	34430097	10	ENSDARG00000028559	34448876	ENSDART00000039187	GO:0005579	membrane attack complex	E3 ubiquitin-protein ligase MARCH5 (EC 6.3.2.-) (Membrane-associated RING finger protein 5) (Membrane-associated RING-CH protein V) (MARCH- V). [Source:Uniprot/SWISSPROT;Acc:Q6NYK8]	march5l
-1	34430097	10	ENSDARG00000028559	34448876	ENSDART00000039187	GO:0006829	zinc ion transport	E3 ubiquitin-protein ligase MARCH5 (EC 6.3.2.-) (Membrane-associated RING finger protein 5) (Membrane-associated RING-CH protein V) (MARCH- V). [Source:Uniprot/SWISSPROT;Acc:Q6NYK8]	march5l
-1	34430097	10	ENSDARG00000028559	34448876	ENSDART00000039187	GO:0008270	zinc ion binding	E3 ubiquitin-protein ligase MARCH5 (EC 6.3.2.-) (Membrane-associated RING finger protein 5) (Membrane-associated RING-CH protein V) (MARCH- V). [Source:Uniprot/SWISSPROT;Acc:Q6NYK8]	march5l
-1	34430097	10	ENSDARG00000028559	34448876	ENSDART00000039187	GO:0016020	membrane	E3 ubiquitin-protein ligase MARCH5 (EC 6.3.2.-) (Membrane-associated RING finger protein 5) (Membrane-associated RING-CH protein V) (MARCH- V). [Source:Uniprot/SWISSPROT;Acc:Q6NYK8]	march5l
-1	34430097	10	ENSDARG00000028559	34448876	ENSDART00000039187	GO:0016021	integral to membrane	E3 ubiquitin-protein ligase MARCH5 (EC 6.3.2.-) (Membrane-associated RING finger protein 5) (Membrane-associated RING-CH protein V) (MARCH- V). [Source:Uniprot/SWISSPROT;Acc:Q6NYK8]	march5l
-1	34430097	10	ENSDARG00000028559	34448876	ENSDART00000039187	GO:0016874	ligase activity	E3 ubiquitin-protein ligase MARCH5 (EC 6.3.2.-) (Membrane-associated RING finger protein 5) (Membrane-associated RING-CH protein V) (MARCH- V). [Source:Uniprot/SWISSPROT;Acc:Q6NYK8]	march5l
-1	34430097	10	ENSDARG00000028559	34448876	ENSDART00000039187	GO:0046872	metal ion binding	E3 ubiquitin-protein ligase MARCH5 (EC 6.3.2.-) (Membrane-associated RING finger protein 5) (Membrane-associated RING-CH protein V) (MARCH- V). [Source:Uniprot/SWISSPROT;Acc:Q6NYK8]	march5l
-1	34430097	10	ENSDARG00000028559	34448876	ENSDART00000099312			E3 ubiquitin-protein ligase MARCH5 (EC 6.3.2.-) (Membrane-associated RING finger protein 5) (Membrane-associated RING-CH protein V) (MARCH- V). [Source:Uniprot/SWISSPROT;Acc:Q6NYK8]	march5l
-1	34430097	10	ENSDARG00000028559	34448876	ENSDART00000045757			E3 ubiquitin-protein ligase MARCH5 (EC 6.3.2.-) (Membrane-associated RING finger protein 5) (Membrane-associated RING-CH protein V) (MARCH- V). [Source:Uniprot/SWISSPROT;Acc:Q6NYK8]	march5l
1	34451158	10	ENSDARG00000011611	34469913	ENSDART00000075303			ARP1 actin-related protein 1 homolog B [Source:RefSeq_peptide;Acc:NP_998537]	zgc:56317
1	34451158	10	ENSDARG00000011611	34469913	ENSDART00000010420	GO:0005515	protein binding	ARP1 actin-related protein 1 homolog B [Source:RefSeq_peptide;Acc:NP_998537]	zgc:56317
1	34451158	10	ENSDARG00000011611	34469913	ENSDART00000010420	GO:0005524	ATP binding	ARP1 actin-related protein 1 homolog B [Source:RefSeq_peptide;Acc:NP_998537]	zgc:56317
1	34451158	10	ENSDARG00000011611	34469913	ENSDART00000010420	GO:0008150	biological_process	ARP1 actin-related protein 1 homolog B [Source:RefSeq_peptide;Acc:NP_998537]	zgc:56317
1	34471749	10	ENSDARG00000010603	34484982	ENSDART00000005496	GO:0005249	voltage-gated potassium channel activity	potassium channel tetramerisation domain containing 9 [Source:RefSeq_peptide;Acc:NP_001002738]	kctd9
1	34471749	10	ENSDARG00000010603	34484982	ENSDART00000005496	GO:0005515	protein binding	potassium channel tetramerisation domain containing 9 [Source:RefSeq_peptide;Acc:NP_001002738]	kctd9
1	34471749	10	ENSDARG00000010603	34484982	ENSDART00000005496	GO:0006813	potassium ion transport	potassium channel tetramerisation domain containing 9 [Source:RefSeq_peptide;Acc:NP_001002738]	kctd9
1	34471749	10	ENSDARG00000010603	34484982	ENSDART00000005496	GO:0008076	voltage-gated potassium channel complex	potassium channel tetramerisation domain containing 9 [Source:RefSeq_peptide;Acc:NP_001002738]	kctd9
1	34471749	10	ENSDARG00000010603	34484982	ENSDART00000005496	GO:0016020	membrane	potassium channel tetramerisation domain containing 9 [Source:RefSeq_peptide;Acc:NP_001002738]	kctd9
1	34518886	10	ENSDARG00000011190	34590597	ENSDART00000075269			CDNA, clone cssl:d0811 (Fragment). [Source:Uniprot/SPTREMBL;Acc:A4JYF3]	A4JYF3_DANRE
1	34518886	10	ENSDARG00000011190	34590597	ENSDART00000029361			CDNA, clone cssl:d0811 (Fragment). [Source:Uniprot/SPTREMBL;Acc:A4JYF3]	A4JYF3_DANRE
1	34518886	10	ENSDARG00000011190	34590597	ENSDART00000075264			CDNA, clone cssl:d0811 (Fragment). [Source:Uniprot/SPTREMBL;Acc:A4JYF3]	A4JYF3_DANRE
1	34518886	10	ENSDARG00000011190	34590597	ENSDART00000004803			CDNA, clone cssl:d0811 (Fragment). [Source:Uniprot/SPTREMBL;Acc:A4JYF3]	A4JYF3_DANRE
-1	34607090	10	ENSDARG00000058476	34614033	ENSDART00000081347	GO:0005179	hormone activity	stanniocalcin 1 [Source:RefSeq_peptide;Acc:NP_956833]	stc1
-1	34607090	10	ENSDARG00000058476	34614033	ENSDART00000081347	GO:0005576	extracellular region	stanniocalcin 1 [Source:RefSeq_peptide;Acc:NP_956833]	stc1
-1	34607090	10	ENSDARG00000058476	34614033	ENSDART00000081347	GO:0008150	biological_process	stanniocalcin 1 [Source:RefSeq_peptide;Acc:NP_956833]	stc1
-1	34671944	10	ENSDARG00000033654	34687460	ENSDART00000047750	GO:0000166	nucleotide binding	hypothetical protein LOC449549 [Source:RefSeq_peptide;Acc:NP_001005591]	zgc:100918
-1	34671944	10	ENSDARG00000033654	34687460	ENSDART00000047750	GO:0005524	ATP binding	hypothetical protein LOC449549 [Source:RefSeq_peptide;Acc:NP_001005591]	zgc:100918
-1	34671944	10	ENSDARG00000033654	34687460	ENSDART00000047750	GO:0005525	GTP binding	hypothetical protein LOC449549 [Source:RefSeq_peptide;Acc:NP_001005591]	zgc:100918
-1	34671944	10	ENSDARG00000033654	34687460	ENSDART00000047750	GO:0005579	membrane attack complex	hypothetical protein LOC449549 [Source:RefSeq_peptide;Acc:NP_001005591]	zgc:100918
-1	34671944	10	ENSDARG00000033654	34687460	ENSDART00000047750	GO:0005622	intracellular	hypothetical protein LOC449549 [Source:RefSeq_peptide;Acc:NP_001005591]	zgc:100918
-1	34671944	10	ENSDARG00000033654	34687460	ENSDART00000047750	GO:0006355	regulation of transcription, DNA-dependent	hypothetical protein LOC449549 [Source:RefSeq_peptide;Acc:NP_001005591]	zgc:100918
-1	34671944	10	ENSDARG00000033654	34687460	ENSDART00000047750	GO:0006810	transport	hypothetical protein LOC449549 [Source:RefSeq_peptide;Acc:NP_001005591]	zgc:100918
-1	34671944	10	ENSDARG00000033654	34687460	ENSDART00000047750	GO:0007264	small GTPase mediated signal transduction	hypothetical protein LOC449549 [Source:RefSeq_peptide;Acc:NP_001005591]	zgc:100918
-1	34671944	10	ENSDARG00000033654	34687460	ENSDART00000047750	GO:0008134	transcription factor binding	hypothetical protein LOC449549 [Source:RefSeq_peptide;Acc:NP_001005591]	zgc:100918
-1	34671944	10	ENSDARG00000033654	34687460	ENSDART00000047750	GO:0015031	protein transport	hypothetical protein LOC449549 [Source:RefSeq_peptide;Acc:NP_001005591]	zgc:100918
-1	34671944	10	ENSDARG00000033654	34687460	ENSDART00000047750	GO:0016020	membrane	hypothetical protein LOC449549 [Source:RefSeq_peptide;Acc:NP_001005591]	zgc:100918
-1	34689859	10	ENSDARG00000068598	34703367	ENSDART00000099277			WD repeat domain phosphoinositide-interacting protein 4 (WIPI-4) (WD repeat protein 45). [Source:Uniprot/SWISSPROT;Acc:Q7ZUX3]	wdr45
-1	34689859	10	ENSDARG00000068598	34703367	ENSDART00000099275	GO:0003674	molecular_function	WD repeat domain phosphoinositide-interacting protein 4 (WIPI-4) (WD repeat protein 45). [Source:Uniprot/SWISSPROT;Acc:Q7ZUX3]	wdr45
-1	34689859	10	ENSDARG00000068598	34703367	ENSDART00000099275	GO:0005575	cellular_component	WD repeat domain phosphoinositide-interacting protein 4 (WIPI-4) (WD repeat protein 45). [Source:Uniprot/SWISSPROT;Acc:Q7ZUX3]	wdr45
-1	34689859	10	ENSDARG00000068598	34703367	ENSDART00000099275	GO:0008150	biological_process	WD repeat domain phosphoinositide-interacting protein 4 (WIPI-4) (WD repeat protein 45). [Source:Uniprot/SWISSPROT;Acc:Q7ZUX3]	wdr45
-1	34804312	10	ENSDARG00000041008	34807324	ENSDART00000060089
-1	34804312	10	ENSDARG00000041008	34807324	ENSDART00000099271
-1	34813072	10	ENSDARG00000068593	34820307	ENSDART00000099270				LOC797085
1	34824310	10	ENSDARG00000007531	34829658	ENSDART00000015872	GO:0003676	nucleic acid binding	zinc finger, CCHC domain containing 9 [Source:RefSeq_peptide;Acc:NP_938184]	zcchc9
1	34824310	10	ENSDARG00000007531	34829658	ENSDART00000015872	GO:0005575	cellular_component	zinc finger, CCHC domain containing 9 [Source:RefSeq_peptide;Acc:NP_938184]	zcchc9
1	34824310	10	ENSDARG00000007531	34829658	ENSDART00000015872	GO:0008150	biological_process	zinc finger, CCHC domain containing 9 [Source:RefSeq_peptide;Acc:NP_938184]	zcchc9
1	34824310	10	ENSDARG00000007531	34829658	ENSDART00000015872	GO:0008270	zinc ion binding	zinc finger, CCHC domain containing 9 [Source:RefSeq_peptide;Acc:NP_938184]	zcchc9
-1	34831412	10	ENSDARG00000054534	34848531	ENSDART00000076731			Acyl-coenzyme A thioesterase 12 (EC 3.1.2.1) (Acyl-CoA thioesterase 12) (Acyl-CoA thioester hydrolase 12) (Cytoplasmic acetyl-CoA hydrolase 1) (CACH-1) (hCACH-1) (START domain-containing protein 12) (StARD12). [Source:Uniprot/SWISSPROT;Acc:Q8WYK0]	ACOT12
1	34953802	10	ENSDARG00000038159	34996640	ENSDART00000099262	GO:0003677	DNA binding	Transcription factor 7-like 1-A (HMG box transcription factor 3-A) (TCF-3-A) (TCF-3) (zTcf-3) (Protein headless). [Source:Uniprot/SWISSPROT;Acc:Q9YHE8]	tcf7l1a
1	34953802	10	ENSDARG00000038159	34996640	ENSDART00000099262	GO:0006350	transcription	Transcription factor 7-like 1-A (HMG box transcription factor 3-A) (TCF-3-A) (TCF-3) (zTcf-3) (Protein headless). [Source:Uniprot/SWISSPROT;Acc:Q9YHE8]	tcf7l1a
1	34953802	10	ENSDARG00000038159	34996640	ENSDART00000099262	GO:0006353	transcription termination	Transcription factor 7-like 1-A (HMG box transcription factor 3-A) (TCF-3-A) (TCF-3) (zTcf-3) (Protein headless). [Source:Uniprot/SWISSPROT;Acc:Q9YHE8]	tcf7l1a
1	34953802	10	ENSDARG00000038159	34996640	ENSDART00000099262	GO:0006355	regulation of transcription, DNA-dependent	Transcription factor 7-like 1-A (HMG box transcription factor 3-A) (TCF-3-A) (TCF-3) (zTcf-3) (Protein headless). [Source:Uniprot/SWISSPROT;Acc:Q9YHE8]	tcf7l1a
1	34953802	10	ENSDARG00000038159	34996640	ENSDART00000099262	GO:0008358	maternal determination of anterior/posterior axis, embryo	Transcription factor 7-like 1-A (HMG box transcription factor 3-A) (TCF-3-A) (TCF-3) (zTcf-3) (Protein headless). [Source:Uniprot/SWISSPROT;Acc:Q9YHE8]	tcf7l1a
1	34953802	10	ENSDARG00000038159	34996640	ENSDART00000099262	GO:0021903	rostrocaudal neural tube patterning	Transcription factor 7-like 1-A (HMG box transcription factor 3-A) (TCF-3-A) (TCF-3) (zTcf-3) (Protein headless). [Source:Uniprot/SWISSPROT;Acc:Q9YHE8]	tcf7l1a
1	34953802	10	ENSDARG00000038159	34996640	ENSDART00000099262	GO:0030901	midbrain development	Transcription factor 7-like 1-A (HMG box transcription factor 3-A) (TCF-3-A) (TCF-3) (zTcf-3) (Protein headless). [Source:Uniprot/SWISSPROT;Acc:Q9YHE8]	tcf7l1a
1	34953802	10	ENSDARG00000038159	34996640	ENSDART00000099262	GO:0031564	transcription antitermination	Transcription factor 7-like 1-A (HMG box transcription factor 3-A) (TCF-3-A) (TCF-3) (zTcf-3) (Protein headless). [Source:Uniprot/SWISSPROT;Acc:Q9YHE8]	tcf7l1a
1	34953802	10	ENSDARG00000038159	34996640	ENSDART00000055635			Transcription factor 7-like 1-A (HMG box transcription factor 3-A) (TCF-3-A) (TCF-3) (zTcf-3) (Protein headless). [Source:Uniprot/SWISSPROT;Acc:Q9YHE8]	tcf7l1a
-1	35029757	10	ENSDARG00000054515	35034937	ENSDART00000076717				LOC798445
-1	35029757	10	ENSDARG00000054515	35034937	ENSDART00000076712				LOC798445
1	35045200	10	ENSDARG00000038156	35058257	ENSDART00000099259	GO:0004721	phosphoprotein phosphatase activity	hypothetical protein LOC550417 [Source:RefSeq_peptide;Acc:NP_001017722]	zgc:112166
1	35045200	10	ENSDARG00000038156	35058257	ENSDART00000099259	GO:0005575	cellular_component	hypothetical protein LOC550417 [Source:RefSeq_peptide;Acc:NP_001017722]	zgc:112166
1	35045200	10	ENSDARG00000038156	35058257	ENSDART00000099259	GO:0006470	protein amino acid dephosphorylation	hypothetical protein LOC550417 [Source:RefSeq_peptide;Acc:NP_001017722]	zgc:112166
1	35045200	10	ENSDARG00000038156	35058257	ENSDART00000099259	GO:0008138	protein tyrosine/serine/threonine phosphatase activity	hypothetical protein LOC550417 [Source:RefSeq_peptide;Acc:NP_001017722]	zgc:112166
1	35045200	10	ENSDARG00000038156	35058257	ENSDART00000099259	GO:0016787	hydrolase activity	hypothetical protein LOC550417 [Source:RefSeq_peptide;Acc:NP_001017722]	zgc:112166
1	35045200	10	ENSDARG00000038156	35058257	ENSDART00000055632			hypothetical protein LOC550417 [Source:RefSeq_peptide;Acc:NP_001017722]	zgc:112166
1	35061163	10	ENSDARG00000054501	35081230	ENSDART00000076693	GO:0004221	ubiquitin thiolesterase activity	STAM-binding protein-like (EC 3.1.2.15). [Source:Uniprot/SWISSPROT;Acc:Q6TH47]	stambp
1	35061163	10	ENSDARG00000054501	35081230	ENSDART00000076693	GO:0004866	endopeptidase inhibitor activity	STAM-binding protein-like (EC 3.1.2.15). [Source:Uniprot/SWISSPROT;Acc:Q6TH47]	stambp
1	35061163	10	ENSDARG00000054501	35081230	ENSDART00000076693	GO:0006829	zinc ion transport	STAM-binding protein-like (EC 3.1.2.15). [Source:Uniprot/SWISSPROT;Acc:Q6TH47]	stambp
1	35061163	10	ENSDARG00000054501	35081230	ENSDART00000076693	GO:0008191	metalloendopeptidase inhibitor activity	STAM-binding protein-like (EC 3.1.2.15). [Source:Uniprot/SWISSPROT;Acc:Q6TH47]	stambp
1	35061163	10	ENSDARG00000054501	35081230	ENSDART00000076693	GO:0008233	peptidase activity	STAM-binding protein-like (EC 3.1.2.15). [Source:Uniprot/SWISSPROT;Acc:Q6TH47]	stambp
1	35061163	10	ENSDARG00000054501	35081230	ENSDART00000076693	GO:0008237	metallopeptidase activity	STAM-binding protein-like (EC 3.1.2.15). [Source:Uniprot/SWISSPROT;Acc:Q6TH47]	stambp
1	35061163	10	ENSDARG00000054501	35081230	ENSDART00000076693	GO:0008270	zinc ion binding	STAM-binding protein-like (EC 3.1.2.15). [Source:Uniprot/SWISSPROT;Acc:Q6TH47]	stambp
1	35061163	10	ENSDARG00000054501	35081230	ENSDART00000076693	GO:0016787	hydrolase activity	STAM-binding protein-like (EC 3.1.2.15). [Source:Uniprot/SWISSPROT;Acc:Q6TH47]	stambp
1	35061163	10	ENSDARG00000054501	35081230	ENSDART00000076693	GO:0046872	metal ion binding	STAM-binding protein-like (EC 3.1.2.15). [Source:Uniprot/SWISSPROT;Acc:Q6TH47]	stambp
1	35061163	10	ENSDARG00000054501	35081230	ENSDART00000043502			STAM-binding protein-like (EC 3.1.2.15). [Source:Uniprot/SWISSPROT;Acc:Q6TH47]	stambp
1	35084742	10	ENSDARG00000060922	35102419	ENSDART00000086335			hypothetical protein LOC324123 [Source:RefSeq_peptide;Acc:NP_001082799]	zgc:162979
1	35105321	10	ENSDARG00000042962	35144953	ENSDART00000063071	GO:0005529	sugar binding	hypothetical protein LOC436929 [Source:RefSeq_peptide;Acc:NP_001002656]	zgc:91974
1	35105321	10	ENSDARG00000042962	35144953	ENSDART00000063071	GO:0005575	cellular_component	hypothetical protein LOC436929 [Source:RefSeq_peptide;Acc:NP_001002656]	zgc:91974
1	35105321	10	ENSDARG00000042962	35144953	ENSDART00000063071	GO:0008150	biological_process	hypothetical protein LOC436929 [Source:RefSeq_peptide;Acc:NP_001002656]	zgc:91974
1	35153390	10	ENSDARG00000060829	35163010	ENSDART00000086119			hypothetical protein LOC567681 [Source:RefSeq_peptide;Acc:NP_001038604]	NP_001038604.1
-1	35172432	10	ENSDARG00000060847	35205669	ENSDART00000086165			hypothetical protein LOC567503 [Source:RefSeq_peptide;Acc:NP_001038599]	NP_001038599.2
1	35211721	10	ENSDARG00000054389	35223096	ENSDART00000076575	GO:0000166	nucleotide binding	ras homolog gene family, member F [Source:RefSeq_peptide;Acc:NP_001018478]	rhof
1	35211721	10	ENSDARG00000054389	35223096	ENSDART00000076575	GO:0005525	GTP binding	ras homolog gene family, member F [Source:RefSeq_peptide;Acc:NP_001018478]	rhof
1	35211721	10	ENSDARG00000054389	35223096	ENSDART00000076575	GO:0005579	membrane attack complex	ras homolog gene family, member F [Source:RefSeq_peptide;Acc:NP_001018478]	rhof
1	35211721	10	ENSDARG00000054389	35223096	ENSDART00000076575	GO:0005622	intracellular	ras homolog gene family, member F [Source:RefSeq_peptide;Acc:NP_001018478]	rhof
1	35211721	10	ENSDARG00000054389	35223096	ENSDART00000076575	GO:0007264	small GTPase mediated signal transduction	ras homolog gene family, member F [Source:RefSeq_peptide;Acc:NP_001018478]	rhof
1	35211721	10	ENSDARG00000054389	35223096	ENSDART00000076575	GO:0016020	membrane	ras homolog gene family, member F [Source:RefSeq_peptide;Acc:NP_001018478]	rhof
-1	35232724	10	ENSDARG00000042929	35253052	ENSDART00000063013	GO:0003674	molecular_function	hypothetical protein LOC573649 [Source:RefSeq_peptide;Acc:NP_001038695]	zgc:110614
-1	35232724	10	ENSDARG00000042929	35253052	ENSDART00000063013	GO:0005575	cellular_component	hypothetical protein LOC573649 [Source:RefSeq_peptide;Acc:NP_001038695]	zgc:110614
-1	35232724	10	ENSDARG00000042929	35253052	ENSDART00000063013	GO:0008150	biological_process	hypothetical protein LOC573649 [Source:RefSeq_peptide;Acc:NP_001038695]	zgc:110614
1	35253208	10	ENSDARG00000021697	35266316	ENSDART00000033121	GO:0003674	molecular_function	hypothetical protein LOC550359 [Source:RefSeq_peptide;Acc:NP_001017666]	zgc:112051
1	35253208	10	ENSDARG00000021697	35266316	ENSDART00000033121	GO:0005575	cellular_component	hypothetical protein LOC550359 [Source:RefSeq_peptide;Acc:NP_001017666]	zgc:112051
1	35253208	10	ENSDARG00000021697	35266316	ENSDART00000033121	GO:0008150	biological_process	hypothetical protein LOC550359 [Source:RefSeq_peptide;Acc:NP_001017666]	zgc:112051
-1	35271598	10	ENSDARG00000004154	35278931	ENSDART00000009227	GO:0005262	calcium channel activity	Calcium release-activated calcium channel protein 1 (Transmembrane protein 142A) (Protein orai-1). [Source:Uniprot/SWISSPROT;Acc:Q6TLE6]	zgc:109721
-1	35271598	10	ENSDARG00000004154	35278931	ENSDART00000009227	GO:0005509	calcium ion binding	Calcium release-activated calcium channel protein 1 (Transmembrane protein 142A) (Protein orai-1). [Source:Uniprot/SWISSPROT;Acc:Q6TLE6]	zgc:109721
-1	35271598	10	ENSDARG00000004154	35278931	ENSDART00000009227	GO:0005579	membrane attack complex	Calcium release-activated calcium channel protein 1 (Transmembrane protein 142A) (Protein orai-1). [Source:Uniprot/SWISSPROT;Acc:Q6TLE6]	zgc:109721
-1	35271598	10	ENSDARG00000004154	35278931	ENSDART00000009227	GO:0006810	transport	Calcium release-activated calcium channel protein 1 (Transmembrane protein 142A) (Protein orai-1). [Source:Uniprot/SWISSPROT;Acc:Q6TLE6]	zgc:109721
-1	35271598	10	ENSDARG00000004154	35278931	ENSDART00000009227	GO:0006816	calcium ion transport	Calcium release-activated calcium channel protein 1 (Transmembrane protein 142A) (Protein orai-1). [Source:Uniprot/SWISSPROT;Acc:Q6TLE6]	zgc:109721
-1	35271598	10	ENSDARG00000004154	35278931	ENSDART00000009227	GO:0016020	membrane	Calcium release-activated calcium channel protein 1 (Transmembrane protein 142A) (Protein orai-1). [Source:Uniprot/SWISSPROT;Acc:Q6TLE6]	zgc:109721
-1	35271598	10	ENSDARG00000004154	35278931	ENSDART00000009227	GO:0016021	integral to membrane	Calcium release-activated calcium channel protein 1 (Transmembrane protein 142A) (Protein orai-1). [Source:Uniprot/SWISSPROT;Acc:Q6TLE6]	zgc:109721
-1	35271598	10	ENSDARG00000004154	35278931	ENSDART00000009227	GO:0019855	calcium channel inhibitor activity	Calcium release-activated calcium channel protein 1 (Transmembrane protein 142A) (Protein orai-1). [Source:Uniprot/SWISSPROT;Acc:Q6TLE6]	zgc:109721
1	35487135	10	ENSDARG00000003145	35514354	ENSDART00000009857				LOC567179
1	36131815	10	ENSDARG00000017251	36148100	ENSDART00000099223			somatolactin beta [Source:RefSeq_peptide;Acc:NP_001032763]	smtlb
1	36131815	10	ENSDARG00000017251	36148100	ENSDART00000099221			somatolactin beta [Source:RefSeq_peptide;Acc:NP_001032763]	smtlb
1	36131815	10	ENSDARG00000017251	36148100	ENSDART00000002311	GO:0005179	hormone activity	somatolactin beta [Source:RefSeq_peptide;Acc:NP_001032763]	smtlb
1	36131815	10	ENSDARG00000017251	36148100	ENSDART00000002311	GO:0005576	extracellular region	somatolactin beta [Source:RefSeq_peptide;Acc:NP_001032763]	smtlb
1	36131815	10	ENSDARG00000017251	36148100	ENSDART00000002311	GO:0005786	signal recognition particle, endoplasmic reticulum targeting	somatolactin beta [Source:RefSeq_peptide;Acc:NP_001032763]	smtlb
1	36131815	10	ENSDARG00000017251	36148100	ENSDART00000002311	GO:0009968	negative regulation of signal transduction	somatolactin beta [Source:RefSeq_peptide;Acc:NP_001032763]	smtlb
1	36131815	10	ENSDARG00000017251	36148100	ENSDART00000002311	GO:0043434	response to peptide hormone stimulus	somatolactin beta [Source:RefSeq_peptide;Acc:NP_001032763]	smtlb
1	36131815	10	ENSDARG00000017251	36148100	ENSDART00000002311	GO:0051877	pigment granule aggregation in cell center	somatolactin beta [Source:RefSeq_peptide;Acc:NP_001032763]	smtlb
-1	36155329	10	ENSDARG00000002666	36156444	ENSDART00000019267	GO:0003674	molecular_function	hypothetical protein LOC556608 [Source:RefSeq_peptide;Acc:NP_001092204]	zgc:165474
-1	36155329	10	ENSDARG00000002666	36156444	ENSDART00000019267	GO:0005575	cellular_component	hypothetical protein LOC556608 [Source:RefSeq_peptide;Acc:NP_001092204]	zgc:165474
-1	36155329	10	ENSDARG00000002666	36156444	ENSDART00000019267	GO:0008150	biological_process	hypothetical protein LOC556608 [Source:RefSeq_peptide;Acc:NP_001092204]	zgc:165474
-1	36166429	10	ENSDARG00000009862	36177730	ENSDART00000016464			mRNA decapping enzyme [Source:RefSeq_peptide;Acc:NP_991151]	dcps
1	36177908	10	ENSDARG00000019498	36193210	ENSDART00000023831	GO:0003913	DNA photolyase activity	cryptochrome 5 [Source:RefSeq_peptide;Acc:NP_571863]	cry5
1	36177908	10	ENSDARG00000019498	36193210	ENSDART00000023831	GO:0003914	DNA (6-4) photolyase activity	cryptochrome 5 [Source:RefSeq_peptide;Acc:NP_571863]	cry5
1	36177908	10	ENSDARG00000019498	36193210	ENSDART00000023831	GO:0006281	DNA repair	cryptochrome 5 [Source:RefSeq_peptide;Acc:NP_571863]	cry5
1	36177908	10	ENSDARG00000019498	36193210	ENSDART00000023831	GO:0009416	response to light stimulus	cryptochrome 5 [Source:RefSeq_peptide;Acc:NP_571863]	cry5
1	36177908	10	ENSDARG00000019498	36193210	ENSDART00000023831	GO:0016829	lyase activity	cryptochrome 5 [Source:RefSeq_peptide;Acc:NP_571863]	cry5
-1	36195258	10	ENSDARG00000060790	36201772	ENSDART00000086021			FAD-dependent oxidoreductase domain-containing protein 1. [Source:Uniprot/SWISSPROT;Acc:Q96CU9]	FOXRED1
1	36342612	10	ENSDARG00000042791	36372428	ENSDART00000062795	GO:0003674	molecular_function	G protein-coupled receptor kinase-interactor 2 [Source:RefSeq_peptide;Acc:NP_001073657]	zgc:158416
1	36342612	10	ENSDARG00000042791	36372428	ENSDART00000062795	GO:0005575	cellular_component	G protein-coupled receptor kinase-interactor 2 [Source:RefSeq_peptide;Acc:NP_001073657]	zgc:158416
1	36342612	10	ENSDARG00000042791	36372428	ENSDART00000062795	GO:0008150	biological_process	G protein-coupled receptor kinase-interactor 2 [Source:RefSeq_peptide;Acc:NP_001073657]	zgc:158416
1	36342612	10	ENSDARG00000042791	36372428	ENSDART00000062789			G protein-coupled receptor kinase-interactor 2 [Source:RefSeq_peptide;Acc:NP_001073657]	zgc:158416
1	36342612	10	ENSDARG00000042791	36372428	ENSDART00000062786			G protein-coupled receptor kinase-interactor 2 [Source:RefSeq_peptide;Acc:NP_001073657]	zgc:158416
-1	36390786	10	ENSDARG00000068556	36391757	ENSDART00000099191
-1	36396775	10	ENSDARG00000042773	36397722	ENSDART00000062778
-1	36409717	10	ENSDARG00000068555	36410742	ENSDART00000099190
-1	36418114	10	ENSDARG00000068554	36419064	ENSDART00000099189
-1	36437603	10	ENSDARG00000054261	36438628	ENSDART00000076430				LOC100001854
-1	36445729	10	ENSDARG00000068553	36446757	ENSDART00000099187				LOC100001919
-1	36453917	10	ENSDARG00000068552	36455825	ENSDART00000085879
-1	36453917	10	ENSDARG00000068552	36455825	ENSDART00000099186
-1	36460431	10	ENSDARG00000054258	36464701	ENSDART00000032974
-1	36477490	10	ENSDARG00000025355	36478482	ENSDART00000038407
-1	36486136	10	ENSDARG00000068550	36487155	ENSDART00000099183
-1	36511089	10	ENSDARG00000060740	36512075	ENSDART00000085912
-1	36519304	10	ENSDARG00000068548	36520245	ENSDART00000099182
-1	36525837	10	ENSDARG00000068547	36529502	ENSDART00000054504				LOC100002481
-1	36531032	10	ENSDARG00000068544	36531994	ENSDART00000022615
-1	36559802	10	ENSDARG00000068542	36560824	ENSDART00000099177
-1	36571053	10	ENSDARG00000068541	36572045	ENSDART00000062720
-1	36580864	10	ENSDARG00000054254	36582146	ENSDART00000030565
-1	36593415	10	ENSDARG00000054252	36595203	ENSDART00000076422
1	36635785	10	ENSDARG00000054246	36642333	ENSDART00000049070
-1	36645630	10	ENSDARG00000054240	36647211	ENSDART00000076404
-1	36650654	10	ENSDARG00000054237	36651858	ENSDART00000076403
1	36663525	10	ENSDARG00000054234	36666893	ENSDART00000054501
1	36663525	10	ENSDARG00000054234	36666893	ENSDART00000085886
1	36663525	10	ENSDARG00000054234	36666893	ENSDART00000054502
1	36663525	10	ENSDARG00000054234	36666893	ENSDART00000062715
1	36663525	10	ENSDARG00000054234	36666893	ENSDART00000062763
1	36663525	10	ENSDARG00000054234	36666893	ENSDART00000062762
-1	36669420	10	ENSDARG00000054219	36674843	ENSDART00000076382
1	36691488	10	ENSDARG00000068536	36692465	ENSDART00000099164
1	36699997	10	ENSDARG00000068535	36701019	ENSDART00000099163
1	36704220	10	ENSDARG00000068534	36705242	ENSDART00000099162
1	36709837	10	ENSDARG00000068533	36710859	ENSDART00000099160
1	36715387	10	ENSDARG00000068532	36716409	ENSDART00000099158
1	36718174	10	ENSDARG00000068531	36719199	ENSDART00000040322			Hypothetical protein (Fragment). [Source:Uniprot/SPTREMBL;Acc:Q1RM10]	Q1RM10_DANRE
1	36722614	10	ENSDARG00000068529	36723639	ENSDART00000099156
1	36732174	10	ENSDARG00000068528	36733214	ENSDART00000099154				LOC100003265
1	36739085	10	ENSDARG00000042743	36740730	ENSDART00000043020
1	36739085	10	ENSDARG00000042743	36740730	ENSDART00000047945
1	36755171	10	ENSDARG00000042735	36756172	ENSDART00000062709				LOC100003441
1	36776993	10	ENSDARG00000054182	36777991	ENSDART00000062696
1	36786598	10	ENSDARG00000057501	36787602	ENSDART00000080193
1	36792256	10	ENSDARG00000054180	36793284	ENSDART00000062707
1	36797476	10	ENSDARG00000054175	36798459	ENSDART00000076331
1	36835831	10	ENSDARG00000068526	36836820	ENSDART00000099150
-1	36840909	10	ENSDARG00000054160	36873710	ENSDART00000076316	GO:0005525	GTP binding	zgc:113625 (zgc:113625), mRNA [Source:RefSeq_dna;Acc:NM_001013481]	zgc:113625
-1	36840909	10	ENSDARG00000054160	36873710	ENSDART00000076316	GO:0005575	cellular_component	zgc:113625 (zgc:113625), mRNA [Source:RefSeq_dna;Acc:NM_001013481]	zgc:113625
-1	36840909	10	ENSDARG00000054160	36873710	ENSDART00000076314			zgc:113625 (zgc:113625), mRNA [Source:RefSeq_dna;Acc:NM_001013481]	zgc:113625
-1	36876517	10	ENSDARG00000054155	36881331	ENSDART00000076304	GO:0003677	DNA binding	Proliferating cell nuclear antigen (PCNA). [Source:Uniprot/SWISSPROT;Acc:Q9PTP1]	pcna
-1	36876517	10	ENSDARG00000054155	36881331	ENSDART00000076304	GO:0005634	nucleus	Proliferating cell nuclear antigen (PCNA). [Source:Uniprot/SWISSPROT;Acc:Q9PTP1]	pcna
-1	36876517	10	ENSDARG00000054155	36881331	ENSDART00000076304	GO:0006275	regulation of DNA replication	Proliferating cell nuclear antigen (PCNA). [Source:Uniprot/SWISSPROT;Acc:Q9PTP1]	pcna
-1	36876517	10	ENSDARG00000054155	36881331	ENSDART00000076304	GO:0006950	response to stress	Proliferating cell nuclear antigen (PCNA). [Source:Uniprot/SWISSPROT;Acc:Q9PTP1]	pcna
-1	36876517	10	ENSDARG00000054155	36881331	ENSDART00000076304	GO:0009617	response to bacterium	Proliferating cell nuclear antigen (PCNA). [Source:Uniprot/SWISSPROT;Acc:Q9PTP1]	pcna
-1	36876517	10	ENSDARG00000054155	36881331	ENSDART00000076304	GO:0030337	DNA polymerase processivity factor activity	Proliferating cell nuclear antigen (PCNA). [Source:Uniprot/SWISSPROT;Acc:Q9PTP1]	pcna
-1	36876517	10	ENSDARG00000054155	36881331	ENSDART00000076304	GO:0043626	PCNA complex	Proliferating cell nuclear antigen (PCNA). [Source:Uniprot/SWISSPROT;Acc:Q9PTP1]	pcna
1	36891149	10	ENSDARG00000060688	36906427	ENSDART00000085792
-1	36914035	10	ENSDARG00000028053	36993649	ENSDART00000059795	GO:0005509	calcium ion binding	bone morphogenetic protein 1b [Source:RefSeq_peptide;Acc:NP_001034901]	bmp1b
-1	36914035	10	ENSDARG00000028053	36993649	ENSDART00000059795	GO:0006508	proteolysis	bone morphogenetic protein 1b [Source:RefSeq_peptide;Acc:NP_001034901]	bmp1b
-1	36914035	10	ENSDARG00000028053	36993649	ENSDART00000059795	GO:0008237	metallopeptidase activity	bone morphogenetic protein 1b [Source:RefSeq_peptide;Acc:NP_001034901]	bmp1b
-1	36914035	10	ENSDARG00000028053	36993649	ENSDART00000059795	GO:0008270	zinc ion binding	bone morphogenetic protein 1b [Source:RefSeq_peptide;Acc:NP_001034901]	bmp1b
-1	36914035	10	ENSDARG00000028053	36993649	ENSDART00000059795	GO:0008533	astacin activity	bone morphogenetic protein 1b [Source:RefSeq_peptide;Acc:NP_001034901]	bmp1b
-1	36914035	10	ENSDARG00000028053	36993649	ENSDART00000099137			bone morphogenetic protein 1b [Source:RefSeq_peptide;Acc:NP_001034901]	bmp1b
-1	36914035	10	ENSDARG00000028053	36993649	ENSDART00000057483			bone morphogenetic protein 1b [Source:RefSeq_peptide;Acc:NP_001034901]	bmp1b
-1	37008747	10	ENSDARG00000054203	37019811	ENSDART00000076359			Neuropeptide FF receptor 1 (G-protein coupled receptor 147) (RFamide- related peptide receptor OT7T022). [Source:Uniprot/SWISSPROT;Acc:Q9GZQ6]	NPFFR1 (3 of 3)
-1	37222491	10	ENSDARG00000029764	37239301	ENSDART00000027392			Mef2c protein. [Source:Uniprot/SPTREMBL;Acc:Q6NSN7]	mef2c
-1	37222491	10	ENSDARG00000029764	37239301	ENSDART00000099134			Mef2c protein. [Source:Uniprot/SPTREMBL;Acc:Q6NSN7]	mef2c
-1	37222491	10	ENSDARG00000029764	37239301	ENSDART00000039551			Mef2c protein. [Source:Uniprot/SPTREMBL;Acc:Q6NSN7]	mef2c
1	37253240	10	ENSDARG00000009401	37287277	ENSDART00000099132	GO:0001501	skeletal development	versican b [Source:RefSeq_peptide;Acc:NP_999853]	vcanb
1	37253240	10	ENSDARG00000009401	37287277	ENSDART00000099132	GO:0001957	intramembranous ossification	versican b [Source:RefSeq_peptide;Acc:NP_999853]	vcanb
1	37253240	10	ENSDARG00000009401	37287277	ENSDART00000099132	GO:0005509	calcium ion binding	versican b [Source:RefSeq_peptide;Acc:NP_999853]	vcanb
1	37253240	10	ENSDARG00000009401	37287277	ENSDART00000099132	GO:0005529	sugar binding	versican b [Source:RefSeq_peptide;Acc:NP_999853]	vcanb
1	37253240	10	ENSDARG00000009401	37287277	ENSDART00000099132	GO:0005540	hyaluronic acid binding	versican b [Source:RefSeq_peptide;Acc:NP_999853]	vcanb
1	37253240	10	ENSDARG00000009401	37287277	ENSDART00000099132	GO:0005575	cellular_component	versican b [Source:RefSeq_peptide;Acc:NP_999853]	vcanb
1	37253240	10	ENSDARG00000009401	37287277	ENSDART00000099132	GO:0007155	cell adhesion	versican b [Source:RefSeq_peptide;Acc:NP_999853]	vcanb
1	37253240	10	ENSDARG00000009401	37287277	ENSDART00000012522			versican b [Source:RefSeq_peptide;Acc:NP_999853]	vcanb
-1	37295684	10	ENSDARG00000068516	37310515	ENSDART00000062631				LOC796474
-1	37414639	10	ENSDARG00000060877	37448718	ENSDART00000086227			EGF-like repeat and discoidin I-like domain-containing protein 3 precursor (EGF-like repeats and discoidin I-like domains protein 3) (Developmentally-regulated endothelial cell locus 1 protein) (Integrin-binding protein DEL1). [Source:Uniprot/SWISSPROT;Acc:O43854]	EDIL3 (2 of 2)
-1	37414639	10	ENSDARG00000060877	37448718	ENSDART00000099127			EGF-like repeat and discoidin I-like domain-containing protein 3 precursor (EGF-like repeats and discoidin I-like domains protein 3) (Developmentally-regulated endothelial cell locus 1 protein) (Integrin-binding protein DEL1). [Source:Uniprot/SWISSPROT;Acc:O43854]	EDIL3 (2 of 2)
1	37656268	10	ENSDARG00000002480	37663206	ENSDART00000026292	GO:0003924	GTPase activity	tubulin, alpha 7 like [Source:RefSeq_peptide;Acc:NP_001002230]	tuba7l
1	37656268	10	ENSDARG00000002480	37663206	ENSDART00000026292	GO:0005198	structural molecule activity	tubulin, alpha 7 like [Source:RefSeq_peptide;Acc:NP_001002230]	tuba7l
1	37656268	10	ENSDARG00000002480	37663206	ENSDART00000026292	GO:0005525	GTP binding	tubulin, alpha 7 like [Source:RefSeq_peptide;Acc:NP_001002230]	tuba7l
1	37656268	10	ENSDARG00000002480	37663206	ENSDART00000026292	GO:0005874	microtubule	tubulin, alpha 7 like [Source:RefSeq_peptide;Acc:NP_001002230]	tuba7l
1	37656268	10	ENSDARG00000002480	37663206	ENSDART00000026292	GO:0007017	microtubule-based process	tubulin, alpha 7 like [Source:RefSeq_peptide;Acc:NP_001002230]	tuba7l
1	37656268	10	ENSDARG00000002480	37663206	ENSDART00000026292	GO:0007018	microtubule-based movement	tubulin, alpha 7 like [Source:RefSeq_peptide;Acc:NP_001002230]	tuba7l
1	37656268	10	ENSDARG00000002480	37663206	ENSDART00000026292	GO:0043234	protein complex	tubulin, alpha 7 like [Source:RefSeq_peptide;Acc:NP_001002230]	tuba7l
1	37656268	10	ENSDARG00000002480	37663206	ENSDART00000026292	GO:0051258	protein polymerization	tubulin, alpha 7 like [Source:RefSeq_peptide;Acc:NP_001002230]	tuba7l
-1	37664924	10	ENSDARG00000028391	37675911	ENSDART00000031333	GO:0003674	molecular_function	hypothetical protein LOC566797 [Source:RefSeq_peptide;Acc:NP_001025385]	zgc:114173
-1	37664924	10	ENSDARG00000028391	37675911	ENSDART00000031333	GO:0005575	cellular_component	hypothetical protein LOC566797 [Source:RefSeq_peptide;Acc:NP_001025385]	zgc:114173
-1	37664924	10	ENSDARG00000028391	37675911	ENSDART00000031333	GO:0008150	biological_process	hypothetical protein LOC566797 [Source:RefSeq_peptide;Acc:NP_001025385]	zgc:114173
-1	37671721	10	ENSDARG00000064345	37671838	ENSDART00000094037			5S ribosomal RNA [Source: RFAM 8.0]	5S_rRNA
-1	37682808	10	ENSDARG00000005966	37735493	ENSDART00000013784			sodium bicarbonate transporter 4 isoform c [Source:RefSeq_peptide;Acc:NP_597812]	SLC4A5 (2 of 2)
1	37791222	10	ENSDARG00000016025	37810444	ENSDART00000019979				LOC564017
-1	37834268	10	ENSDARG00000042697	37871635	ENSDART00000099113			Scavenger receptor class B member 1 (SRB1) (SR-BI) (CD36 antigen-like 1) (CD36 and LIMPII analogous 1) (CLA-1) (Collagen type I receptor, thrombospondin receptor-like 1). [Source:Uniprot/SWISSPROT;Acc:Q8WTV0]	SCARB1
-1	37834268	10	ENSDARG00000042697	37871635	ENSDART00000062645			Scavenger receptor class B member 1 (SRB1) (SR-BI) (CD36 antigen-like 1) (CD36 and LIMPII analogous 1) (CLA-1) (Collagen type I receptor, thrombospondin receptor-like 1). [Source:Uniprot/SWISSPROT;Acc:Q8WTV0]	SCARB1
-1	37834268	10	ENSDARG00000042697	37871635	ENSDART00000099108			Scavenger receptor class B member 1 (SRB1) (SR-BI) (CD36 antigen-like 1) (CD36 and LIMPII analogous 1) (CLA-1) (Collagen type I receptor, thrombospondin receptor-like 1). [Source:Uniprot/SWISSPROT;Acc:Q8WTV0]	SCARB1
-1	37835130	10	ENSDARG00000001972	38031804	ENSDART00000014669	GO:0003995	acyl-CoA dehydrogenase activity	acyl-Coenzyme A dehydrogenase, C-2 to C-3 short chain [Source:RefSeq_peptide;Acc:NP_001003743]	zgc:64196
-1	37835130	10	ENSDARG00000001972	38031804	ENSDART00000014669	GO:0006118	electron transport	acyl-Coenzyme A dehydrogenase, C-2 to C-3 short chain [Source:RefSeq_peptide;Acc:NP_001003743]	zgc:64196
-1	37835130	10	ENSDARG00000001972	38031804	ENSDART00000014669	GO:0008152	metabolic process	acyl-Coenzyme A dehydrogenase, C-2 to C-3 short chain [Source:RefSeq_peptide;Acc:NP_001003743]	zgc:64196
-1	37835130	10	ENSDARG00000001972	38031804	ENSDART00000014669	GO:0016491	oxidoreductase activity	acyl-Coenzyme A dehydrogenase, C-2 to C-3 short chain [Source:RefSeq_peptide;Acc:NP_001003743]	zgc:64196
-1	37835130	10	ENSDARG00000001972	38031804	ENSDART00000014669	GO:0016627	oxidoreductase activity, acting on the CH-CH group of donors	acyl-Coenzyme A dehydrogenase, C-2 to C-3 short chain [Source:RefSeq_peptide;Acc:NP_001003743]	zgc:64196
-1	37835130	10	ENSDARG00000001972	38031804	ENSDART00000014669	GO:0050660	FAD binding	acyl-Coenzyme A dehydrogenase, C-2 to C-3 short chain [Source:RefSeq_peptide;Acc:NP_001003743]	zgc:64196
-1	37835130	10	ENSDARG00000001972	38031804	ENSDART00000015395			acyl-Coenzyme A dehydrogenase, C-2 to C-3 short chain [Source:RefSeq_peptide;Acc:NP_001003743]	zgc:64196
-1	37835130	10	ENSDARG00000001972	38031804	ENSDART00000099105	GO:0003674	molecular_function	acyl-Coenzyme A dehydrogenase, C-2 to C-3 short chain [Source:RefSeq_peptide;Acc:NP_001003743]	zgc:64196
-1	37835130	10	ENSDARG00000001972	38031804	ENSDART00000099105	GO:0005575	cellular_component	acyl-Coenzyme A dehydrogenase, C-2 to C-3 short chain [Source:RefSeq_peptide;Acc:NP_001003743]	zgc:64196
-1	37835130	10	ENSDARG00000001972	38031804	ENSDART00000099105	GO:0008150	biological_process	acyl-Coenzyme A dehydrogenase, C-2 to C-3 short chain [Source:RefSeq_peptide;Acc:NP_001003743]	zgc:64196
-1	37907778	10	ENSDARG00000060871	37921282	ENSDART00000086220
-1	37950300	10	ENSDARG00000036031	37978166	ENSDART00000009134	GO:0000166	nucleotide binding	hypothetical protein LOC445325 [Source:RefSeq_peptide;Acc:NP_001003782]	zgc:100950
-1	37950300	10	ENSDARG00000036031	37978166	ENSDART00000009134	GO:0005525	GTP binding	hypothetical protein LOC445325 [Source:RefSeq_peptide;Acc:NP_001003782]	zgc:100950
-1	37950300	10	ENSDARG00000036031	37978166	ENSDART00000009134	GO:0005575	cellular_component	hypothetical protein LOC445325 [Source:RefSeq_peptide;Acc:NP_001003782]	zgc:100950
-1	37950300	10	ENSDARG00000036031	37978166	ENSDART00000009134	GO:0007049	cell cycle	hypothetical protein LOC445325 [Source:RefSeq_peptide;Acc:NP_001003782]	zgc:100950
-1	37950300	10	ENSDARG00000036031	37978166	ENSDART00000099102			hypothetical protein LOC445325 [Source:RefSeq_peptide;Acc:NP_001003782]	zgc:100950
1	38008623	10	ENSDARG00000014059	38010269	ENSDART00000020610	GO:0005198	structural molecule activity	hypothetical protein LOC450023 [Source:RefSeq_peptide;Acc:NP_001006044]	zgc:103419
1	38008623	10	ENSDARG00000014059	38010269	ENSDART00000020610	GO:0005923	tight junction	hypothetical protein LOC450023 [Source:RefSeq_peptide;Acc:NP_001006044]	zgc:103419
1	38008623	10	ENSDARG00000014059	38010269	ENSDART00000020610	GO:0008150	biological_process	hypothetical protein LOC450023 [Source:RefSeq_peptide;Acc:NP_001006044]	zgc:103419
1	38008623	10	ENSDARG00000014059	38010269	ENSDART00000020610	GO:0016020	membrane	hypothetical protein LOC450023 [Source:RefSeq_peptide;Acc:NP_001006044]	zgc:103419
1	38008623	10	ENSDARG00000014059	38010269	ENSDART00000020610	GO:0016021	integral to membrane	hypothetical protein LOC450023 [Source:RefSeq_peptide;Acc:NP_001006044]	zgc:103419
-1	38035374	10	ENSDARG00000068507	38041533	ENSDART00000099092			crystallin, beta B1 [Source:RefSeq_peptide;Acc:NP_775338]	crybb1
-1	38035374	10	ENSDARG00000068507	38041533	ENSDART00000099091			crystallin, beta B1 [Source:RefSeq_peptide;Acc:NP_775338]	crybb1
1	38050222	10	ENSDARG00000068501	38059873	ENSDART00000099089				LOC556971
-1	38065388	10	ENSDARG00000053527	38072668	ENSDART00000075563	GO:0005515	protein binding	hypothetical protein LOC619249 [Source:RefSeq_peptide;Acc:NP_001028903]	zgc:114136
-1	38065388	10	ENSDARG00000053527	38072668	ENSDART00000075563	GO:0005575	cellular_component	hypothetical protein LOC619249 [Source:RefSeq_peptide;Acc:NP_001028903]	zgc:114136
-1	38065388	10	ENSDARG00000053527	38072668	ENSDART00000075563	GO:0007154	cell communication	hypothetical protein LOC619249 [Source:RefSeq_peptide;Acc:NP_001028903]	zgc:114136
-1	38065388	10	ENSDARG00000053527	38072668	ENSDART00000075563	GO:0035091	phosphoinositide binding	hypothetical protein LOC619249 [Source:RefSeq_peptide;Acc:NP_001028903]	zgc:114136
OMM5166	38069018
-1	38077174	10	ENSDARG00000003259	38094823	ENSDART00000016317				LOC100008378
-1	38116839	10	ENSDARG00000019521	38123904	ENSDART00000043961			myeloid-specific peroxidase [Source:RefSeq_peptide;Acc:NP_997944]	mpx
-1	38116839	10	ENSDARG00000019521	38123904	ENSDART00000075530	GO:0004601	peroxidase activity	myeloid-specific peroxidase [Source:RefSeq_peptide;Acc:NP_997944]	mpx
-1	38116839	10	ENSDARG00000019521	38123904	ENSDART00000075530	GO:0005506	iron ion binding	myeloid-specific peroxidase [Source:RefSeq_peptide;Acc:NP_997944]	mpx
-1	38116839	10	ENSDARG00000019521	38123904	ENSDART00000075530	GO:0005737	cytoplasm	myeloid-specific peroxidase [Source:RefSeq_peptide;Acc:NP_997944]	mpx
-1	38116839	10	ENSDARG00000019521	38123904	ENSDART00000075530	GO:0006783	heme biosynthetic process	myeloid-specific peroxidase [Source:RefSeq_peptide;Acc:NP_997944]	mpx
-1	38116839	10	ENSDARG00000019521	38123904	ENSDART00000075530	GO:0006826	iron ion transport	myeloid-specific peroxidase [Source:RefSeq_peptide;Acc:NP_997944]	mpx
-1	38116839	10	ENSDARG00000019521	38123904	ENSDART00000075530	GO:0006879	iron ion homeostasis	myeloid-specific peroxidase [Source:RefSeq_peptide;Acc:NP_997944]	mpx
-1	38116839	10	ENSDARG00000019521	38123904	ENSDART00000075530	GO:0009617	response to bacterium	myeloid-specific peroxidase [Source:RefSeq_peptide;Acc:NP_997944]	mpx
-1	38116839	10	ENSDARG00000019521	38123904	ENSDART00000075530	GO:0016491	oxidoreductase activity	myeloid-specific peroxidase [Source:RefSeq_peptide;Acc:NP_997944]	mpx
-1	38116839	10	ENSDARG00000019521	38123904	ENSDART00000075530	GO:0046872	metal ion binding	myeloid-specific peroxidase [Source:RefSeq_peptide;Acc:NP_997944]	mpx
-1	38159824	10	ENSDARG00000040334	38172382	ENSDART00000059021	GO:0000166	nucleotide binding	methionine adenosyltransferase II, alpha [Source:RefSeq_peptide;Acc:NP_997802]	mat2a
-1	38159824	10	ENSDARG00000040334	38172382	ENSDART00000059021	GO:0000287	magnesium ion binding	methionine adenosyltransferase II, alpha [Source:RefSeq_peptide;Acc:NP_997802]	mat2a
-1	38159824	10	ENSDARG00000040334	38172382	ENSDART00000059021	GO:0004478	methionine adenosyltransferase activity	methionine adenosyltransferase II, alpha [Source:RefSeq_peptide;Acc:NP_997802]	mat2a
-1	38159824	10	ENSDARG00000040334	38172382	ENSDART00000059021	GO:0005267	potassium channel activity	methionine adenosyltransferase II, alpha [Source:RefSeq_peptide;Acc:NP_997802]	mat2a
-1	38159824	10	ENSDARG00000040334	38172382	ENSDART00000059021	GO:0005524	ATP binding	methionine adenosyltransferase II, alpha [Source:RefSeq_peptide;Acc:NP_997802]	mat2a
-1	38159824	10	ENSDARG00000040334	38172382	ENSDART00000059021	GO:0006730	one-carbon compound metabolic process	methionine adenosyltransferase II, alpha [Source:RefSeq_peptide;Acc:NP_997802]	mat2a
-1	38159824	10	ENSDARG00000040334	38172382	ENSDART00000059021	GO:0006813	potassium ion transport	methionine adenosyltransferase II, alpha [Source:RefSeq_peptide;Acc:NP_997802]	mat2a
-1	38159824	10	ENSDARG00000040334	38172382	ENSDART00000059021	GO:0016740	transferase activity	methionine adenosyltransferase II, alpha [Source:RefSeq_peptide;Acc:NP_997802]	mat2a
-1	38159824	10	ENSDARG00000040334	38172382	ENSDART00000059021	GO:0019870	potassium channel inhibitor activity	methionine adenosyltransferase II, alpha [Source:RefSeq_peptide;Acc:NP_997802]	mat2a
-1	38159824	10	ENSDARG00000040334	38172382	ENSDART00000059021	GO:0030955	potassium ion binding	methionine adenosyltransferase II, alpha [Source:RefSeq_peptide;Acc:NP_997802]	mat2a
-1	38159824	10	ENSDARG00000040334	38172382	ENSDART00000059021	GO:0046872	metal ion binding	methionine adenosyltransferase II, alpha [Source:RefSeq_peptide;Acc:NP_997802]	mat2a
-1	38226336	10	ENSDARG00000068473	38243452	ENSDART00000082613				LOC569614
-1	38252270	10	ENSDARG00000009459	38261099	ENSDART00000011539	GO:0003674	molecular_function	hypothetical protein LOC550555 [Source:RefSeq_peptide;Acc:NP_001017857]	zgc:110140
-1	38252270	10	ENSDARG00000009459	38261099	ENSDART00000011539	GO:0008150	biological_process	hypothetical protein LOC550555 [Source:RefSeq_peptide;Acc:NP_001017857]	zgc:110140
-1	38252270	10	ENSDARG00000009459	38261099	ENSDART00000011539	GO:0016020	membrane	hypothetical protein LOC550555 [Source:RefSeq_peptide;Acc:NP_001017857]	zgc:110140
-1	38252270	10	ENSDARG00000009459	38261099	ENSDART00000075327			hypothetical protein LOC550555 [Source:RefSeq_peptide;Acc:NP_001017857]	zgc:110140
-1	38269278	10	ENSDARG00000053487	38325421	ENSDART00000075524				LOC794414
-1	38326845	10	ENSDARG00000020258	38351500	ENSDART00000024282	GO:0000166	nucleotide binding	Wu:fc04c01 protein (Fragment). [Source:Uniprot/SPTREMBL;Acc:Q6NUX1]	wu:fc04c01
-1	38326845	10	ENSDARG00000020258	38351500	ENSDART00000024282	GO:0003676	nucleic acid binding	Wu:fc04c01 protein (Fragment). [Source:Uniprot/SPTREMBL;Acc:Q6NUX1]	wu:fc04c01
-1	38326845	10	ENSDARG00000020258	38351500	ENSDART00000024282	GO:0005622	intracellular	Wu:fc04c01 protein (Fragment). [Source:Uniprot/SPTREMBL;Acc:Q6NUX1]	wu:fc04c01
-1	38326845	10	ENSDARG00000020258	38351500	ENSDART00000024282	GO:0008270	zinc ion binding	Wu:fc04c01 protein (Fragment). [Source:Uniprot/SPTREMBL;Acc:Q6NUX1]	wu:fc04c01
-1	38326845	10	ENSDARG00000020258	38351500	ENSDART00000073615			Wu:fc04c01 protein (Fragment). [Source:Uniprot/SPTREMBL;Acc:Q6NUX1]	wu:fc04c01
-1	38340780	10	ENSDARG00000035538	38384145	ENSDART00000054119			Vacuolar proton translocating ATPase 116 kDa subunit a isoform 2 (V- ATPase 116 kDa isoform a2) (TJ6). [Source:Uniprot/SWISSPROT;Acc:Q9Y487]	ATP6V0A2 (2 of 2)
-1	38340780	10	ENSDARG00000035538	38384145	ENSDART00000054117			Vacuolar proton translocating ATPase 116 kDa subunit a isoform 2 (V- ATPase 116 kDa isoform a2) (TJ6). [Source:Uniprot/SWISSPROT;Acc:Q9Y487]	ATP6V0A2 (2 of 2)
-1	38388607	10	ENSDARG00000003157	38393055	ENSDART00000049525				LOC794555
-1	38388607	10	ENSDARG00000003157	38393055	ENSDART00000059017				LOC794555
-1	38396573	10	ENSDARG00000068465	38404632	ENSDART00000099038			hypothetical protein LOC678590 [Source:RefSeq_peptide;Acc:NP_001035429]	zgc:158494
-1	38396573	10	ENSDARG00000068465	38404632	ENSDART00000059012	GO:0003674	molecular_function	hypothetical protein LOC678590 [Source:RefSeq_peptide;Acc:NP_001035429]	zgc:158494
-1	38396573	10	ENSDARG00000068465	38404632	ENSDART00000059012	GO:0005575	cellular_component	hypothetical protein LOC678590 [Source:RefSeq_peptide;Acc:NP_001035429]	zgc:158494
-1	38396573	10	ENSDARG00000068465	38404632	ENSDART00000059012	GO:0008150	biological_process	hypothetical protein LOC678590 [Source:RefSeq_peptide;Acc:NP_001035429]	zgc:158494
-1	38396573	10	ENSDARG00000068465	38404632	ENSDART00000099033			hypothetical protein LOC678590 [Source:RefSeq_peptide;Acc:NP_001035429]	zgc:158494
-1	38396573	10	ENSDARG00000068465	38404632	ENSDART00000099032			hypothetical protein LOC678590 [Source:RefSeq_peptide;Acc:NP_001035429]	zgc:158494
-1	38396573	10	ENSDARG00000068465	38404632	ENSDART00000099031			hypothetical protein LOC678590 [Source:RefSeq_peptide;Acc:NP_001035429]	zgc:158494
-1	38410463	10	ENSDARG00000053448	38411669	ENSDART00000099030				LOC794692
-1	38429305	10	ENSDARG00000034403	38430896	ENSDART00000059014				LOC561528
1	38442428	10	ENSDARG00000053446	38449359	ENSDART00000075485	GO:0003677	DNA binding	hypothetical protein LOC553561 [Source:RefSeq_peptide;Acc:NP_001018376]	zgc:109973
1	38442428	10	ENSDARG00000053446	38449359	ENSDART00000075485	GO:0003713	transcription coactivator activity	hypothetical protein LOC553561 [Source:RefSeq_peptide;Acc:NP_001018376]	zgc:109973
1	38442428	10	ENSDARG00000053446	38449359	ENSDART00000075485	GO:0005575	cellular_component	hypothetical protein LOC553561 [Source:RefSeq_peptide;Acc:NP_001018376]	zgc:109973
1	38442428	10	ENSDARG00000053446	38449359	ENSDART00000075485	GO:0006355	regulation of transcription, DNA-dependent	hypothetical protein LOC553561 [Source:RefSeq_peptide;Acc:NP_001018376]	zgc:109973
1	38453023	10	ENSDARG00000053443	38478544	ENSDART00000075474			Proline-serine-threonine phosphatase-interacting protein 2. [Source:Uniprot/SWISSPROT;Acc:Q9H939]	PSTPIP2
1	38645782	10	ENSDARG00000053210	38694740	ENSDART00000075211				LOC559329
1	38645782	10	ENSDARG00000053210	38694740	ENSDART00000046761				LOC559329
1	38645782	10	ENSDARG00000053210	38694740	ENSDART00000075208				LOC559329
1	38719143	10	ENSDARG00000029601	38728105	ENSDART00000042311			alpha3-fucosyltransferase [Source:RefSeq_peptide;Acc:NP_001012374]	NP_001012374.1
-1	38747480	10	ENSDARG00000068458	38849699	ENSDART00000099018	GO:0005102	receptor binding	neuregulin 1 [Source:RefSeq_peptide;Acc:NP_001038376]	nrg1
-1	38747480	10	ENSDARG00000068458	38849699	ENSDART00000099018	GO:0009790	embryonic development	neuregulin 1 [Source:RefSeq_peptide;Acc:NP_001038376]	nrg1
-1	38954709	10	ENSDARG00000053065	39011972	ENSDART00000074990			Werner syndrome ATP-dependent helicase (EC 3.6.1.-). [Source:Uniprot/SWISSPROT;Acc:Q14191]	WRN
-1	38954709	10	ENSDARG00000053065	39011972	ENSDART00000074986			Werner syndrome ATP-dependent helicase (EC 3.6.1.-). [Source:Uniprot/SWISSPROT;Acc:Q14191]	WRN
1	39020812	10	ENSDARG00000053022	39022769	ENSDART00000074984			Purine-rich element-binding protein gamma. [Source:Uniprot/SWISSPROT;Acc:Q9UJV8]	PURG
1	39050936	10	ENSDARG00000053020	39075188	ENSDART00000062146	GO:0005506	iron ion binding	protein phosphatase 2A, catalytic subunit, beta isoform [Source:RefSeq_peptide;Acc:NP_998458]	ppp2cb
1	39050936	10	ENSDARG00000053020	39075188	ENSDART00000062146	GO:0005575	cellular_component	protein phosphatase 2A, catalytic subunit, beta isoform [Source:RefSeq_peptide;Acc:NP_998458]	ppp2cb
1	39050936	10	ENSDARG00000053020	39075188	ENSDART00000062146	GO:0006826	iron ion transport	protein phosphatase 2A, catalytic subunit, beta isoform [Source:RefSeq_peptide;Acc:NP_998458]	ppp2cb
1	39050936	10	ENSDARG00000053020	39075188	ENSDART00000062146	GO:0006879	iron ion homeostasis	protein phosphatase 2A, catalytic subunit, beta isoform [Source:RefSeq_peptide;Acc:NP_998458]	ppp2cb
1	39050936	10	ENSDARG00000053020	39075188	ENSDART00000062146	GO:0016787	hydrolase activity	protein phosphatase 2A, catalytic subunit, beta isoform [Source:RefSeq_peptide;Acc:NP_998458]	ppp2cb
-1	39081396	10	ENSDARG00000053012	39094038	ENSDART00000074971	GO:0003674	molecular_function	hypothetical protein LOC554116 [Source:RefSeq_peptide;Acc:NP_001019583]	zgc:112045
-1	39081396	10	ENSDARG00000053012	39094038	ENSDART00000074971	GO:0005575	cellular_component	hypothetical protein LOC554116 [Source:RefSeq_peptide;Acc:NP_001019583]	zgc:112045
-1	39081396	10	ENSDARG00000053012	39094038	ENSDART00000074971	GO:0008150	biological_process	hypothetical protein LOC554116 [Source:RefSeq_peptide;Acc:NP_001019583]	zgc:112045
1	39094543	10	ENSDARG00000040128	39098495	ENSDART00000058695	GO:0003674	molecular_function	Zgc:103764. [Source:Uniprot/SPTREMBL;Acc:Q642J0]	zgc:103764
1	39094543	10	ENSDARG00000040128	39098495	ENSDART00000058695	GO:0005575	cellular_component	Zgc:103764. [Source:Uniprot/SPTREMBL;Acc:Q642J0]	zgc:103764
1	39094543	10	ENSDARG00000040128	39098495	ENSDART00000058695	GO:0008150	biological_process	Zgc:103764. [Source:Uniprot/SPTREMBL;Acc:Q642J0]	zgc:103764
-1	39106034	10	ENSDARG00000061627	39151578	ENSDART00000088056				LOC563316
1	39186355	10	ENSDARG00000043376	39222439	ENSDART00000063675	GO:0001568	blood vessel development	hypothetical protein LOC678640 [Source:RefSeq_peptide;Acc:NP_001035475]	zgc:136669
1	39186355	10	ENSDARG00000043376	39222439	ENSDART00000063675	GO:0001570	vasculogenesis	hypothetical protein LOC678640 [Source:RefSeq_peptide;Acc:NP_001035475]	zgc:136669
1	39186355	10	ENSDARG00000043376	39222439	ENSDART00000063675	GO:0003674	molecular_function	hypothetical protein LOC678640 [Source:RefSeq_peptide;Acc:NP_001035475]	zgc:136669
1	39186355	10	ENSDARG00000043376	39222439	ENSDART00000063675	GO:0005262	calcium channel activity	hypothetical protein LOC678640 [Source:RefSeq_peptide;Acc:NP_001035475]	zgc:136669
1	39186355	10	ENSDARG00000043376	39222439	ENSDART00000063675	GO:0005509	calcium ion binding	hypothetical protein LOC678640 [Source:RefSeq_peptide;Acc:NP_001035475]	zgc:136669
1	39186355	10	ENSDARG00000043376	39222439	ENSDART00000063675	GO:0005575	cellular_component	hypothetical protein LOC678640 [Source:RefSeq_peptide;Acc:NP_001035475]	zgc:136669
1	39186355	10	ENSDARG00000043376	39222439	ENSDART00000063675	GO:0006816	calcium ion transport	hypothetical protein LOC678640 [Source:RefSeq_peptide;Acc:NP_001035475]	zgc:136669
1	39186355	10	ENSDARG00000043376	39222439	ENSDART00000063675	GO:0008150	biological_process	hypothetical protein LOC678640 [Source:RefSeq_peptide;Acc:NP_001035475]	zgc:136669
1	39186355	10	ENSDARG00000043376	39222439	ENSDART00000063675	GO:0019855	calcium channel inhibitor activity	hypothetical protein LOC678640 [Source:RefSeq_peptide;Acc:NP_001035475]	zgc:136669
1	39210060	10	ENSDARG00000063740	39210146	ENSDART00000093441
-1	39230035	10	ENSDARG00000068437	39261962	ENSDART00000098984	GO:0003674	molecular_function	hypothetical protein LOC777624 [Source:RefSeq_peptide;Acc:NP_001071200]	zgc:153984
-1	39230035	10	ENSDARG00000068437	39261962	ENSDART00000098984	GO:0005575	cellular_component	hypothetical protein LOC777624 [Source:RefSeq_peptide;Acc:NP_001071200]	zgc:153984
-1	39230035	10	ENSDARG00000068437	39261962	ENSDART00000098984	GO:0008150	biological_process	hypothetical protein LOC777624 [Source:RefSeq_peptide;Acc:NP_001071200]	zgc:153984
-1	39230035	10	ENSDARG00000068437	39261962	ENSDART00000098983			hypothetical protein LOC777624 [Source:RefSeq_peptide;Acc:NP_001071200]	zgc:153984
1	39273092	10	ENSDARG00000059881	39293920	ENSDART00000083761				LOC567731
1	39273092	10	ENSDARG00000059881	39293920	ENSDART00000098978				LOC567731
-1	39307312	10	ENSDARG00000024037	39325248	ENSDART00000039388	GO:0008150	biological_process	hypothetical protein LOC550289 [Source:RefSeq_peptide;Acc:NP_001017626]	zgc:110246
1	39325479	10	ENSDARG00000040148	39326978	ENSDART00000058724	GO:0003674	molecular_function	hypothetical protein LOC406709 [Source:RefSeq_peptide;Acc:NP_998565]	zgc:73247
1	39325479	10	ENSDARG00000040148	39326978	ENSDART00000058724	GO:0005575	cellular_component	hypothetical protein LOC406709 [Source:RefSeq_peptide;Acc:NP_998565]	zgc:73247
1	39325479	10	ENSDARG00000040148	39326978	ENSDART00000058724	GO:0008150	biological_process	hypothetical protein LOC406709 [Source:RefSeq_peptide;Acc:NP_998565]	zgc:73247
1	39380953	10	ENSDARG00000053130	39423026	ENSDART00000075123			Pcp4a. [Source:Uniprot/SPTREMBL;Acc:Q45NF8]	pcp4a
-1	39431983	10	ENSDARG00000024865	39580313	ENSDART00000098970			Down syndrome cell adhesion molecule [Source:RefSeq_peptide;Acc:NP_001025395]	NP_001025395.1
-1	39431983	10	ENSDARG00000024865	39580313	ENSDART00000098963			Down syndrome cell adhesion molecule [Source:RefSeq_peptide;Acc:NP_001025395]	NP_001025395.1
-1	39431983	10	ENSDARG00000024865	39580313	ENSDART00000016401			Down syndrome cell adhesion molecule [Source:RefSeq_peptide;Acc:NP_001025395]	NP_001025395.1
-1	39637262	10	ENSDARG00000042247	39642733	ENSDART00000061958			peptidylprolyl isomerase A, like [Source:RefSeq_peptide;Acc:NP_956251]	ppial
-1	39637262	10	ENSDARG00000042247	39642733	ENSDART00000098955	GO:0001666	response to hypoxia	peptidylprolyl isomerase A, like [Source:RefSeq_peptide;Acc:NP_956251]	ppial
-1	39637262	10	ENSDARG00000042247	39642733	ENSDART00000098955	GO:0003755	peptidyl-prolyl cis-trans isomerase activity	peptidylprolyl isomerase A, like [Source:RefSeq_peptide;Acc:NP_956251]	ppial
-1	39637262	10	ENSDARG00000042247	39642733	ENSDART00000098955	GO:0005575	cellular_component	peptidylprolyl isomerase A, like [Source:RefSeq_peptide;Acc:NP_956251]	ppial
-1	39637262	10	ENSDARG00000042247	39642733	ENSDART00000098955	GO:0006457	protein folding	peptidylprolyl isomerase A, like [Source:RefSeq_peptide;Acc:NP_956251]	ppial
-1	39637262	10	ENSDARG00000042247	39642733	ENSDART00000098955	GO:0016853	isomerase activity	peptidylprolyl isomerase A, like [Source:RefSeq_peptide;Acc:NP_956251]	ppial
1	39776767	10	ENSDARG00000068420	39786918	ENSDART00000098953
-1	39859828	10	ENSDARG00000021065	39922804	ENSDART00000044837
-1	39924225	10	ENSDARG00000006005	39934610	ENSDART00000020817	GO:0003674	molecular_function	nudC domain containing 3 [Source:RefSeq_peptide;Acc:NP_998356]	zgc:77067
-1	39924225	10	ENSDARG00000006005	39934610	ENSDART00000020817	GO:0005575	cellular_component	nudC domain containing 3 [Source:RefSeq_peptide;Acc:NP_998356]	zgc:77067
-1	39924225	10	ENSDARG00000006005	39934610	ENSDART00000020817	GO:0008150	biological_process	nudC domain containing 3 [Source:RefSeq_peptide;Acc:NP_998356]	zgc:77067
1	39935545	10	ENSDARG00000042517	39940830	ENSDART00000062348			28S ribosomal protein S24, mitochondrial precursor (S24mt) (MRP-S24). [Source:Uniprot/SWISSPROT;Acc:Q502C1]	zgc:112331
1	39935545	10	ENSDARG00000042517	39940830	ENSDART00000087024	GO:0003674	molecular_function	28S ribosomal protein S24, mitochondrial precursor (S24mt) (MRP-S24). [Source:Uniprot/SWISSPROT;Acc:Q502C1]	zgc:112331
1	39935545	10	ENSDARG00000042517	39940830	ENSDART00000087024	GO:0005739	mitochondrion	28S ribosomal protein S24, mitochondrial precursor (S24mt) (MRP-S24). [Source:Uniprot/SWISSPROT;Acc:Q502C1]	zgc:112331
1	39935545	10	ENSDARG00000042517	39940830	ENSDART00000087024	GO:0008150	biological_process	28S ribosomal protein S24, mitochondrial precursor (S24mt) (MRP-S24). [Source:Uniprot/SWISSPROT;Acc:Q502C1]	zgc:112331
1	39935545	10	ENSDARG00000042517	39940830	ENSDART00000087024	GO:0030529	ribonucleoprotein complex	28S ribosomal protein S24, mitochondrial precursor (S24mt) (MRP-S24). [Source:Uniprot/SWISSPROT;Acc:Q502C1]	zgc:112331
-1	39945193	10	ENSDARG00000027464	39962105	ENSDART00000077954
-1	39945193	10	ENSDARG00000027464	39962105	ENSDART00000062339
-1	39945193	10	ENSDARG00000027464	39962105	ENSDART00000038459
1	39962683	10	ENSDARG00000042507	39976414	ENSDART00000062331			hypothetical protein LOC393218 [Source:RefSeq_peptide;Acc:NP_956542]	zgc:56122
1	39962683	10	ENSDARG00000042507	39976414	ENSDART00000063570	GO:0003677	DNA binding	hypothetical protein LOC393218 [Source:RefSeq_peptide;Acc:NP_956542]	zgc:56122
1	39962683	10	ENSDARG00000042507	39976414	ENSDART00000063570	GO:0003887	DNA-directed DNA polymerase activity	hypothetical protein LOC393218 [Source:RefSeq_peptide;Acc:NP_956542]	zgc:56122
1	39962683	10	ENSDARG00000042507	39976414	ENSDART00000063570	GO:0003912	DNA nucleotidylexotransferase activity	hypothetical protein LOC393218 [Source:RefSeq_peptide;Acc:NP_956542]	zgc:56122
1	39962683	10	ENSDARG00000042507	39976414	ENSDART00000063570	GO:0005622	intracellular	hypothetical protein LOC393218 [Source:RefSeq_peptide;Acc:NP_956542]	zgc:56122
1	39962683	10	ENSDARG00000042507	39976414	ENSDART00000063570	GO:0006260	DNA replication	hypothetical protein LOC393218 [Source:RefSeq_peptide;Acc:NP_956542]	zgc:56122
1	39989082	10	ENSDARG00000042503	39996304	ENSDART00000062328	GO:0003677	DNA binding	ventrally expressed dharma/bozozok antagonist [Source:RefSeq_peptide;Acc:NP_898897]	ved
1	39989082	10	ENSDARG00000042503	39996304	ENSDART00000062328	GO:0003700	transcription factor activity	ventrally expressed dharma/bozozok antagonist [Source:RefSeq_peptide;Acc:NP_898897]	ved
1	39989082	10	ENSDARG00000042503	39996304	ENSDART00000062328	GO:0005634	nucleus	ventrally expressed dharma/bozozok antagonist [Source:RefSeq_peptide;Acc:NP_898897]	ved
1	39989082	10	ENSDARG00000042503	39996304	ENSDART00000062328	GO:0006350	transcription	ventrally expressed dharma/bozozok antagonist [Source:RefSeq_peptide;Acc:NP_898897]	ved
1	39989082	10	ENSDARG00000042503	39996304	ENSDART00000062328	GO:0006353	transcription termination	ventrally expressed dharma/bozozok antagonist [Source:RefSeq_peptide;Acc:NP_898897]	ved
1	39989082	10	ENSDARG00000042503	39996304	ENSDART00000062328	GO:0006355	regulation of transcription, DNA-dependent	ventrally expressed dharma/bozozok antagonist [Source:RefSeq_peptide;Acc:NP_898897]	ved
1	39989082	10	ENSDARG00000042503	39996304	ENSDART00000062328	GO:0009953	dorsal/ventral pattern formation	ventrally expressed dharma/bozozok antagonist [Source:RefSeq_peptide;Acc:NP_898897]	ved
1	39989082	10	ENSDARG00000042503	39996304	ENSDART00000062328	GO:0030528	transcription regulator activity	ventrally expressed dharma/bozozok antagonist [Source:RefSeq_peptide;Acc:NP_898897]	ved
1	39989082	10	ENSDARG00000042503	39996304	ENSDART00000062328	GO:0031564	transcription antitermination	ventrally expressed dharma/bozozok antagonist [Source:RefSeq_peptide;Acc:NP_898897]	ved
1	39989082	10	ENSDARG00000042503	39996304	ENSDART00000062328	GO:0043565	sequence-specific DNA binding	ventrally expressed dharma/bozozok antagonist [Source:RefSeq_peptide;Acc:NP_898897]	ved
1	39989082	10	ENSDARG00000042503	39996304	ENSDART00000062328	GO:0045449	regulation of transcription	ventrally expressed dharma/bozozok antagonist [Source:RefSeq_peptide;Acc:NP_898897]	ved
-1	39998399	10	ENSDARG00000042502	40008041	ENSDART00000062324	GO:0000786	nucleosome	histone 2A family member ZA [Source:RefSeq_peptide;Acc:NP_001036788]	h2afvl
-1	39998399	10	ENSDARG00000042502	40008041	ENSDART00000062324	GO:0003677	DNA binding	histone 2A family member ZA [Source:RefSeq_peptide;Acc:NP_001036788]	h2afvl
-1	39998399	10	ENSDARG00000042502	40008041	ENSDART00000062324	GO:0005634	nucleus	histone 2A family member ZA [Source:RefSeq_peptide;Acc:NP_001036788]	h2afvl
-1	39998399	10	ENSDARG00000042502	40008041	ENSDART00000062324	GO:0006334	nucleosome assembly	histone 2A family member ZA [Source:RefSeq_peptide;Acc:NP_001036788]	h2afvl
-1	39998399	10	ENSDARG00000042502	40008041	ENSDART00000062324	GO:0007001	chromosome organization and biogenesis (sensu Eukaryota)	histone 2A family member ZA [Source:RefSeq_peptide;Acc:NP_001036788]	h2afvl
-1	40028530	10	ENSDARG00000005419	40035750	ENSDART00000015991	GO:0000287	magnesium ion binding	interleukin 1, beta [Source:RefSeq_peptide;Acc:NP_998009]	il1b
-1	40028530	10	ENSDARG00000005419	40035750	ENSDART00000015991	GO:0004427	inorganic diphosphatase activity	interleukin 1, beta [Source:RefSeq_peptide;Acc:NP_998009]	il1b
-1	40028530	10	ENSDARG00000005419	40035750	ENSDART00000015991	GO:0005125	cytokine activity	interleukin 1, beta [Source:RefSeq_peptide;Acc:NP_998009]	il1b
-1	40028530	10	ENSDARG00000005419	40035750	ENSDART00000015991	GO:0005149	interleukin-1 receptor binding	interleukin 1, beta [Source:RefSeq_peptide;Acc:NP_998009]	il1b
-1	40028530	10	ENSDARG00000005419	40035750	ENSDART00000015991	GO:0005576	extracellular region	interleukin 1, beta [Source:RefSeq_peptide;Acc:NP_998009]	il1b
-1	40028530	10	ENSDARG00000005419	40035750	ENSDART00000015991	GO:0005737	cytoplasm	interleukin 1, beta [Source:RefSeq_peptide;Acc:NP_998009]	il1b
-1	40028530	10	ENSDARG00000005419	40035750	ENSDART00000015991	GO:0006796	phosphate metabolic process	interleukin 1, beta [Source:RefSeq_peptide;Acc:NP_998009]	il1b
-1	40028530	10	ENSDARG00000005419	40035750	ENSDART00000015991	GO:0006954	inflammatory response	interleukin 1, beta [Source:RefSeq_peptide;Acc:NP_998009]	il1b
-1	40028530	10	ENSDARG00000005419	40035750	ENSDART00000015991	GO:0006955	immune response	interleukin 1, beta [Source:RefSeq_peptide;Acc:NP_998009]	il1b
1	40049330	10	ENSDARG00000068405	40053396	ENSDART00000098923
1	40065060	10	ENSDARG00000014878	40129559	ENSDART00000085747				LOC563236
1	40065060	10	ENSDARG00000014878	40129559	ENSDART00000085727				LOC563236
1	40065060	10	ENSDARG00000014878	40129559	ENSDART00000085737				LOC563236
1	40065060	10	ENSDARG00000014878	40129559	ENSDART00000050745				LOC563236
1	40065060	10	ENSDARG00000014878	40129559	ENSDART00000085739				LOC563236
1	40065060	10	ENSDARG00000014878	40129559	ENSDART00000085177				LOC563236
-1	40134420	10	ENSDARG00000052661	40155875	ENSDART00000074555			hypothetical protein LOC337237 [Source:RefSeq_peptide;Acc:NP_956352]	zgc:73197
-1	40134420	10	ENSDARG00000052661	40155875	ENSDART00000098894			hypothetical protein LOC337237 [Source:RefSeq_peptide;Acc:NP_956352]	zgc:73197
1	40158054	10	ENSDARG00000039016	40178999	ENSDART00000056951	GO:0005575	cellular_component	DCP2 decapping enzyme homolog [Source:RefSeq_peptide;Acc:NP_956446]	dcp2
1	40158054	10	ENSDARG00000039016	40178999	ENSDART00000056951	GO:0008150	biological_process	DCP2 decapping enzyme homolog [Source:RefSeq_peptide;Acc:NP_956446]	dcp2
1	40158054	10	ENSDARG00000039016	40178999	ENSDART00000056951	GO:0016787	hydrolase activity	DCP2 decapping enzyme homolog [Source:RefSeq_peptide;Acc:NP_956446]	dcp2
1	40158054	10	ENSDARG00000039016	40178999	ENSDART00000098885			DCP2 decapping enzyme homolog [Source:RefSeq_peptide;Acc:NP_956446]	dcp2
1	40219213	10	ENSDARG00000068388	40232051	ENSDART00000098882			mRNA-decapping enzyme 2 (EC 3.-.-.-) (hDpc) (Nucleoside diphosphate- linked moiety X motif 20) (Nudix motif 20). [Source:Uniprot/SWISSPROT;Acc:Q8IU60]	DCP2 (2 of 2)
1	40275295	10	ENSDARG00000028387	40280841	ENSDART00000031322				LOC566612
-1	40305808	10	ENSDARG00000052668	40323279	ENSDART00000074574	GO:0005515	protein binding	hypothetical protein LOC559336 [Source:RefSeq_peptide;Acc:NP_001025300]	zgc:114200
-1	40305808	10	ENSDARG00000052668	40323279	ENSDART00000074574	GO:0016021	integral to membrane	hypothetical protein LOC559336 [Source:RefSeq_peptide;Acc:NP_001025300]	zgc:114200
-1	40305808	10	ENSDARG00000052668	40323279	ENSDART00000074574	GO:0016485	protein processing	hypothetical protein LOC559336 [Source:RefSeq_peptide;Acc:NP_001025300]	zgc:114200
-1	40305808	10	ENSDARG00000052668	40323279	ENSDART00000074574	GO:0043085	positive regulation of enzyme activity	hypothetical protein LOC559336 [Source:RefSeq_peptide;Acc:NP_001025300]	zgc:114200
-1	40305808	10	ENSDARG00000052668	40323279	ENSDART00000074568			hypothetical protein LOC559336 [Source:RefSeq_peptide;Acc:NP_001025300]	zgc:114200
-1	40355643	10	ENSDARG00000068385	40400790	ENSDART00000098875			tropomyosin 2 (beta) [Source:RefSeq_peptide;Acc:NP_001002119]	zgc:86810
-1	40405911	10	ENSDARG00000005333	40597459	ENSDART00000013609	GO:0003779	actin binding	talin 1 [Source:RefSeq_peptide;Acc:NP_001009560]	tln1
-1	40405911	10	ENSDARG00000005333	40597459	ENSDART00000013609	GO:0005856	cytoskeleton	talin 1 [Source:RefSeq_peptide;Acc:NP_001009560]	tln1
-1	40405911	10	ENSDARG00000005333	40597459	ENSDART00000098858			talin 1 [Source:RefSeq_peptide;Acc:NP_001009560]	tln1
-1	40405911	10	ENSDARG00000005333	40597459	ENSDART00000098857			talin 1 [Source:RefSeq_peptide;Acc:NP_001009560]	tln1
-1	40602463	10	ENSDARG00000045282	40604278	ENSDART00000074601
-1	40605253	10	ENSDARG00000068376	40660847	ENSDART00000098853
-1	40605253	10	ENSDARG00000068376	40660847	ENSDART00000098852
-1	40605253	10	ENSDARG00000068376	40660847	ENSDART00000098851
-1	40605253	10	ENSDARG00000068376	40660847	ENSDART00000098849
-1	40643379	10	ENSDARG00000068375	40645201	ENSDART00000074615
-1	40654643	10	ENSDARG00000052725	40658461	ENSDART00000098846
-1	40654643	10	ENSDARG00000052725	40658461	ENSDART00000074620
-1	40654643	10	ENSDARG00000052725	40658461	ENSDART00000074855
-1	40668226	10	ENSDARG00000043423	40669852	ENSDART00000098844
1	40681220	10	ENSDARG00000052733	40685786	ENSDART00000074640
1	40681220	10	ENSDARG00000052733	40685786	ENSDART00000098839
1	40681220	10	ENSDARG00000052733	40685786	ENSDART00000098838
-1	40686142	10	ENSDARG00000052738	40702804	ENSDART00000074643	GO:0004421	hydroxymethylglutaryl-CoA synthase activity	3-hydroxy-3-methylglutaryl-Coenzyme A synthase 1 (soluble) [Source:RefSeq_peptide;Acc:NP_957379]	hmgcs1
-1	40686142	10	ENSDARG00000052738	40702804	ENSDART00000074643	GO:0005575	cellular_component	3-hydroxy-3-methylglutaryl-Coenzyme A synthase 1 (soluble) [Source:RefSeq_peptide;Acc:NP_957379]	hmgcs1
-1	40686142	10	ENSDARG00000052738	40702804	ENSDART00000074643	GO:0006084	acetyl-CoA metabolic process	3-hydroxy-3-methylglutaryl-Coenzyme A synthase 1 (soluble) [Source:RefSeq_peptide;Acc:NP_957379]	hmgcs1
-1	40714258	10	ENSDARG00000052749	40764282	ENSDART00000066603				LOC564899
-1	40714258	10	ENSDARG00000052749	40764282	ENSDART00000074646				LOC564899
1	40843704	10	ENSDARG00000053889	40847525	ENSDART00000054782
1	40843704	10	ENSDARG00000053889	40847525	ENSDART00000075994
1	40843704	10	ENSDARG00000053889	40847525	ENSDART00000098823
1	40853515	10	ENSDARG00000053869	40876608	ENSDART00000075977				LOC100006755
1	40853515	10	ENSDARG00000053869	40876608	ENSDART00000075982				LOC100006755
1	40887081	10	ENSDARG00000030498	40906924	ENSDART00000046045			Interleukin-6 receptor subunit beta precursor (IL-6R-beta) (Interleukin-6 signal transducer) (Membrane glycoprotein 130) (gp130) (Oncostatin-M receptor alpha subunit) (CD130 antigen) (CDw130). [Source:Uniprot/SWISSPROT;Acc:P40189]	IL6ST
-1	40914515	10	ENSDARG00000042071	40998263	ENSDART00000061639				LOC570822
-1	40914515	10	ENSDARG00000042071	40998263	ENSDART00000061628				LOC570822
-1	40914515	10	ENSDARG00000042071	40998263	ENSDART00000061635				LOC570822
-1	40914515	10	ENSDARG00000042071	40998263	ENSDART00000061631				LOC570822
-1	40914515	10	ENSDARG00000042071	40998263	ENSDART00000098800				LOC570822
1	41017281	10	ENSDARG00000018699	41033388	ENSDART00000027179	GO:0003828	alpha-N-acetylneuraminate alpha-2,8-sialyltransferase activity	Alpha-2,8-sialyltransferase ST8Sia IV (EC 2.4.99.8) (Fragment). [Source:Uniprot/SPTREMBL;Acc:Q6KC03]	st8sia4
1	41017281	10	ENSDARG00000018699	41033388	ENSDART00000027179	GO:0006486	protein amino acid glycosylation	Alpha-2,8-sialyltransferase ST8Sia IV (EC 2.4.99.8) (Fragment). [Source:Uniprot/SPTREMBL;Acc:Q6KC03]	st8sia4
1	41017281	10	ENSDARG00000018699	41033388	ENSDART00000027179	GO:0008373	sialyltransferase activity	Alpha-2,8-sialyltransferase ST8Sia IV (EC 2.4.99.8) (Fragment). [Source:Uniprot/SPTREMBL;Acc:Q6KC03]	st8sia4
1	41017281	10	ENSDARG00000018699	41033388	ENSDART00000027179	GO:0016740	transferase activity	Alpha-2,8-sialyltransferase ST8Sia IV (EC 2.4.99.8) (Fragment). [Source:Uniprot/SPTREMBL;Acc:Q6KC03]	st8sia4
1	41017281	10	ENSDARG00000018699	41033388	ENSDART00000027179	GO:0016757	transferase activity, transferring glycosyl groups	Alpha-2,8-sialyltransferase ST8Sia IV (EC 2.4.99.8) (Fragment). [Source:Uniprot/SPTREMBL;Acc:Q6KC03]	st8sia4
1	41017281	10	ENSDARG00000018699	41033388	ENSDART00000027179	GO:0030173	integral to Golgi membrane	Alpha-2,8-sialyltransferase ST8Sia IV (EC 2.4.99.8) (Fragment). [Source:Uniprot/SPTREMBL;Acc:Q6KC03]	st8sia4
-1	41046073	10	ENSDARG00000003317	41060933	ENSDART00000003775				LOC571576
-1	41046073	10	ENSDARG00000003317	41060933	ENSDART00000075811				LOC571576
1	41096224	10	ENSDARG00000068342	41137132	ENSDART00000061622			Peptidyl-glycine alpha-amidating monooxygenase precursor (PAM) [Includes: Peptidylglycine alpha-hydroxylating monooxygenase (EC 1.14.17.3) (PHM); Peptidyl-alpha-hydroxyglycine alpha-amidating lyase (EC 4.3.2.5) (Peptidylamidoglycolate lyase) (PAL)]. [Source:Uniprot/SWISSPROT;Acc:P19021]	PAM (2 of 2)
1	41247588	10	ENSDARG00000068340	41263695	ENSDART00000098789	GO:0003828	alpha-N-acetylneuraminate alpha-2,8-sialyltransferase activity	Alpha-2,8-sialyltransferase ST8Sia IV (EC 2.4.99.8) (Fragment). [Source:Uniprot/SPTREMBL;Acc:Q6KC03]	st8sia4
1	41247588	10	ENSDARG00000068340	41263695	ENSDART00000098789	GO:0006486	protein amino acid glycosylation	Alpha-2,8-sialyltransferase ST8Sia IV (EC 2.4.99.8) (Fragment). [Source:Uniprot/SPTREMBL;Acc:Q6KC03]	st8sia4
1	41247588	10	ENSDARG00000068340	41263695	ENSDART00000098789	GO:0008373	sialyltransferase activity	Alpha-2,8-sialyltransferase ST8Sia IV (EC 2.4.99.8) (Fragment). [Source:Uniprot/SPTREMBL;Acc:Q6KC03]	st8sia4
1	41247588	10	ENSDARG00000068340	41263695	ENSDART00000098789	GO:0016740	transferase activity	Alpha-2,8-sialyltransferase ST8Sia IV (EC 2.4.99.8) (Fragment). [Source:Uniprot/SPTREMBL;Acc:Q6KC03]	st8sia4
1	41247588	10	ENSDARG00000068340	41263695	ENSDART00000098789	GO:0016757	transferase activity, transferring glycosyl groups	Alpha-2,8-sialyltransferase ST8Sia IV (EC 2.4.99.8) (Fragment). [Source:Uniprot/SPTREMBL;Acc:Q6KC03]	st8sia4
1	41247588	10	ENSDARG00000068340	41263695	ENSDART00000098789	GO:0030173	integral to Golgi membrane	Alpha-2,8-sialyltransferase ST8Sia IV (EC 2.4.99.8) (Fragment). [Source:Uniprot/SPTREMBL;Acc:Q6KC03]	st8sia4
1	41247588	10	ENSDARG00000068340	41263695	ENSDART00000098785			Alpha-2,8-sialyltransferase ST8Sia IV (EC 2.4.99.8) (Fragment). [Source:Uniprot/SPTREMBL;Acc:Q6KC03]	st8sia4
-1	41312859	10	ENSDARG00000017168	41323909	ENSDART00000027242	GO:0003677	DNA binding	nuclear receptor protein [Source:RefSeq_peptide;Acc:NP_956886]	nr2f1l
-1	41312859	10	ENSDARG00000017168	41323909	ENSDART00000027242	GO:0003700	transcription factor activity	nuclear receptor protein [Source:RefSeq_peptide;Acc:NP_956886]	nr2f1l
-1	41312859	10	ENSDARG00000017168	41323909	ENSDART00000027242	GO:0003707	steroid hormone receptor activity	nuclear receptor protein [Source:RefSeq_peptide;Acc:NP_956886]	nr2f1l
-1	41312859	10	ENSDARG00000017168	41323909	ENSDART00000027242	GO:0004872	receptor activity	nuclear receptor protein [Source:RefSeq_peptide;Acc:NP_956886]	nr2f1l
-1	41312859	10	ENSDARG00000017168	41323909	ENSDART00000027242	GO:0004879	ligand-dependent nuclear receptor activity	nuclear receptor protein [Source:RefSeq_peptide;Acc:NP_956886]	nr2f1l
-1	41312859	10	ENSDARG00000017168	41323909	ENSDART00000027242	GO:0005634	nucleus	nuclear receptor protein [Source:RefSeq_peptide;Acc:NP_956886]	nr2f1l
-1	41312859	10	ENSDARG00000017168	41323909	ENSDART00000027242	GO:0006350	transcription	nuclear receptor protein [Source:RefSeq_peptide;Acc:NP_956886]	nr2f1l
-1	41312859	10	ENSDARG00000017168	41323909	ENSDART00000027242	GO:0006353	transcription termination	nuclear receptor protein [Source:RefSeq_peptide;Acc:NP_956886]	nr2f1l
-1	41312859	10	ENSDARG00000017168	41323909	ENSDART00000027242	GO:0006355	regulation of transcription, DNA-dependent	nuclear receptor protein [Source:RefSeq_peptide;Acc:NP_956886]	nr2f1l
-1	41312859	10	ENSDARG00000017168	41323909	ENSDART00000027242	GO:0006829	zinc ion transport	nuclear receptor protein [Source:RefSeq_peptide;Acc:NP_956886]	nr2f1l
-1	41312859	10	ENSDARG00000017168	41323909	ENSDART00000027242	GO:0008270	zinc ion binding	nuclear receptor protein [Source:RefSeq_peptide;Acc:NP_956886]	nr2f1l
-1	41312859	10	ENSDARG00000017168	41323909	ENSDART00000027242	GO:0031564	transcription antitermination	nuclear receptor protein [Source:RefSeq_peptide;Acc:NP_956886]	nr2f1l
-1	41312859	10	ENSDARG00000017168	41323909	ENSDART00000027242	GO:0043565	sequence-specific DNA binding	nuclear receptor protein [Source:RefSeq_peptide;Acc:NP_956886]	nr2f1l
-1	41312859	10	ENSDARG00000017168	41323909	ENSDART00000027242	GO:0046872	metal ion binding	nuclear receptor protein [Source:RefSeq_peptide;Acc:NP_956886]	nr2f1l
1	41349724	10	ENSDARG00000036028	41359677	ENSDART00000052307	GO:0003674	molecular_function	hypothetical protein LOC447866 [Source:RefSeq_peptide;Acc:NP_001004605]	zgc:92034
1	41349724	10	ENSDARG00000036028	41359677	ENSDART00000052307	GO:0005575	cellular_component	hypothetical protein LOC447866 [Source:RefSeq_peptide;Acc:NP_001004605]	zgc:92034
1	41349724	10	ENSDARG00000036028	41359677	ENSDART00000052307	GO:0008150	biological_process	hypothetical protein LOC447866 [Source:RefSeq_peptide;Acc:NP_001004605]	zgc:92034
-1	41384628	10	ENSDARG00000036030	41390668	ENSDART00000052311	GO:0004872	receptor activity	Toll-like receptor 8b (Fragment). [Source:Uniprot/SPTREMBL;Acc:Q6TQH4]	tlr8b
-1	41384628	10	ENSDARG00000036030	41390668	ENSDART00000052311	GO:0004888	transmembrane receptor activity	Toll-like receptor 8b (Fragment). [Source:Uniprot/SPTREMBL;Acc:Q6TQH4]	tlr8b
-1	41384628	10	ENSDARG00000036030	41390668	ENSDART00000052311	GO:0016020	membrane	Toll-like receptor 8b (Fragment). [Source:Uniprot/SPTREMBL;Acc:Q6TQH4]	tlr8b
-1	41384628	10	ENSDARG00000036030	41390668	ENSDART00000098776	GO:0004872	receptor activity	Toll-like receptor 8b (Fragment). [Source:Uniprot/SPTREMBL;Acc:Q6TQH4]	tlr8b
-1	41384628	10	ENSDARG00000036030	41390668	ENSDART00000098776	GO:0004888	transmembrane receptor activity	Toll-like receptor 8b (Fragment). [Source:Uniprot/SPTREMBL;Acc:Q6TQH4]	tlr8b
-1	41384628	10	ENSDARG00000036030	41390668	ENSDART00000098776	GO:0016020	membrane	Toll-like receptor 8b (Fragment). [Source:Uniprot/SPTREMBL;Acc:Q6TQH4]	tlr8b
-1	41417311	10	ENSDARG00000011825	41436835	ENSDART00000098774	GO:0005262	calcium channel activity	zgc:109972 (zgc:109972), mRNA [Source:RefSeq_dna;Acc:NM_001020499]	zgc:109972
-1	41417311	10	ENSDARG00000011825	41436835	ENSDART00000098774	GO:0005509	calcium ion binding	zgc:109972 (zgc:109972), mRNA [Source:RefSeq_dna;Acc:NM_001020499]	zgc:109972
-1	41417311	10	ENSDARG00000011825	41436835	ENSDART00000098774	GO:0005575	cellular_component	zgc:109972 (zgc:109972), mRNA [Source:RefSeq_dna;Acc:NM_001020499]	zgc:109972
-1	41417311	10	ENSDARG00000011825	41436835	ENSDART00000098774	GO:0006816	calcium ion transport	zgc:109972 (zgc:109972), mRNA [Source:RefSeq_dna;Acc:NM_001020499]	zgc:109972
-1	41417311	10	ENSDARG00000011825	41436835	ENSDART00000098774	GO:0019855	calcium channel inhibitor activity	zgc:109972 (zgc:109972), mRNA [Source:RefSeq_dna;Acc:NM_001020499]	zgc:109972
-1	41417311	10	ENSDARG00000011825	41436835	ENSDART00000025366			zgc:109972 (zgc:109972), mRNA [Source:RefSeq_dna;Acc:NM_001020499]	zgc:109972
-1	41476796	10	ENSDARG00000041204	41614431	ENSDART00000036277	GO:0003674	molecular_function	hypothetical protein LOC568877 [Source:RefSeq_peptide;Acc:NP_001034447]	zgc:152701
-1	41476796	10	ENSDARG00000041204	41614431	ENSDART00000036277	GO:0005575	cellular_component	hypothetical protein LOC568877 [Source:RefSeq_peptide;Acc:NP_001034447]	zgc:152701
-1	41476796	10	ENSDARG00000041204	41614431	ENSDART00000036277	GO:0008150	biological_process	hypothetical protein LOC568877 [Source:RefSeq_peptide;Acc:NP_001034447]	zgc:152701
1	41636081	10	ENSDARG00000041129	41638662	ENSDART00000060292			Zswim6 protein (Fragment). [Source:Uniprot/SPTREMBL;Acc:Q6PEJ0]	zswim6
1	41636081	10	ENSDARG00000041129	41638662	ENSDART00000098765			Zswim6 protein (Fragment). [Source:Uniprot/SPTREMBL;Acc:Q6PEJ0]	zswim6
1	41670806	10	ENSDARG00000060557	41676298	ENSDART00000085358
1	41704476	10	ENSDARG00000068319	41713701	ENSDART00000098762			PR/SET domain containing protein 8a [Source:RefSeq_peptide;Acc:NP_001038814]	zgc:153719
1	41704476	10	ENSDARG00000068319	41713701	ENSDART00000098759	GO:0003674	molecular_function	PR/SET domain containing protein 8a [Source:RefSeq_peptide;Acc:NP_001038814]	zgc:153719
1	41704476	10	ENSDARG00000068319	41713701	ENSDART00000098759	GO:0005634	nucleus	PR/SET domain containing protein 8a [Source:RefSeq_peptide;Acc:NP_001038814]	zgc:153719
1	41704476	10	ENSDARG00000068319	41713701	ENSDART00000098759	GO:0008150	biological_process	PR/SET domain containing protein 8a [Source:RefSeq_peptide;Acc:NP_001038814]	zgc:153719
1	41704476	10	ENSDARG00000068319	41713701	ENSDART00000098758			PR/SET domain containing protein 8a [Source:RefSeq_peptide;Acc:NP_001038814]	zgc:153719
1	41717209	10	ENSDARG00000044426	41719591	ENSDART00000065243	GO:0000166	nucleotide binding	hypothetical protein LOC569999 [Source:RefSeq_peptide;Acc:NP_001025412]	zgc:112337
1	41717209	10	ENSDARG00000044426	41719591	ENSDART00000065243	GO:0003676	nucleic acid binding	hypothetical protein LOC569999 [Source:RefSeq_peptide;Acc:NP_001025412]	zgc:112337
1	41717209	10	ENSDARG00000044426	41719591	ENSDART00000065243	GO:0005575	cellular_component	hypothetical protein LOC569999 [Source:RefSeq_peptide;Acc:NP_001025412]	zgc:112337
1	41717209	10	ENSDARG00000044426	41719591	ENSDART00000065243	GO:0008150	biological_process	hypothetical protein LOC569999 [Source:RefSeq_peptide;Acc:NP_001025412]	zgc:112337
-1	41797920	10	ENSDARG00000037229	41802945	ENSDART00000054153	GO:0003743	translation initiation factor activity	Density-regulated protein (DRP). [Source:Uniprot/SWISSPROT;Acc:Q6DH65]	zgc:92629
-1	41797920	10	ENSDARG00000037229	41802945	ENSDART00000054153	GO:0005575	cellular_component	Density-regulated protein (DRP). [Source:Uniprot/SWISSPROT;Acc:Q6DH65]	zgc:92629
-1	41797920	10	ENSDARG00000037229	41802945	ENSDART00000054153	GO:0006413	translational initiation	Density-regulated protein (DRP). [Source:Uniprot/SWISSPROT;Acc:Q6DH65]	zgc:92629
1	41805560	10	ENSDARG00000060627	41850816	ENSDART00000084863			Huntingtin-interacting protein 1-related protein (Hip1-related) (Hip 12). [Source:Uniprot/SWISSPROT;Acc:O75146]	HIP1R (2 of 2)
1	41805560	10	ENSDARG00000060627	41850816	ENSDART00000010056			Huntingtin-interacting protein 1-related protein (Hip1-related) (Hip 12). [Source:Uniprot/SWISSPROT;Acc:O75146]	HIP1R (2 of 2)
1	41805560	10	ENSDARG00000060627	41850816	ENSDART00000085556			Huntingtin-interacting protein 1-related protein (Hip1-related) (Hip 12). [Source:Uniprot/SWISSPROT;Acc:O75146]	HIP1R (2 of 2)
1	41805560	10	ENSDARG00000060627	41850816	ENSDART00000085569			Huntingtin-interacting protein 1-related protein (Hip1-related) (Hip 12). [Source:Uniprot/SWISSPROT;Acc:O75146]	HIP1R (2 of 2)
1	41805560	10	ENSDARG00000060627	41850816	ENSDART00000085546			Huntingtin-interacting protein 1-related protein (Hip1-related) (Hip 12). [Source:Uniprot/SWISSPROT;Acc:O75146]	HIP1R (2 of 2)
1	41872684	10	ENSDARG00000060635	41877161	ENSDART00000085670				LOC570815
1	41872684	10	ENSDARG00000060635	41877161	ENSDART00000085663				LOC570815
1	41904858	10	ENSDARG00000005785	41906629	ENSDART00000076686	GO:0003674	molecular_function	elongation of very long chain fatty acids (FEN1/Elo2, SUR4/Elo3, yeast)-like 1 [Source:RefSeq_peptide;Acc:NP_956072]	elovl1
1	41904858	10	ENSDARG00000005785	41906629	ENSDART00000076686	GO:0008150	biological_process	elongation of very long chain fatty acids (FEN1/Elo2, SUR4/Elo3, yeast)-like 1 [Source:RefSeq_peptide;Acc:NP_956072]	elovl1
1	41904858	10	ENSDARG00000005785	41906629	ENSDART00000076686	GO:0016021	integral to membrane	elongation of very long chain fatty acids (FEN1/Elo2, SUR4/Elo3, yeast)-like 1 [Source:RefSeq_peptide;Acc:NP_956072]	elovl1
1	41904858	10	ENSDARG00000005785	41906629	ENSDART00000014385			elongation of very long chain fatty acids (FEN1/Elo2, SUR4/Elo3, yeast)-like 1 [Source:RefSeq_peptide;Acc:NP_956072]	elovl1
1	41914792	10	ENSDARG00000060507	41919800	ENSDART00000085325			DEP domain-containing protein 1B (HBxAg-transactivated protein 8). [Source:Uniprot/SWISSPROT;Acc:Q8WUY9]	DEPDC1B
1	41936720	10	ENSDARG00000041100	41956333	ENSDART00000060199			Membrane-associated phosphatidylinositol transfer protein 2 (Phosphatidylinositol transfer protein, membrane-associated 2) (Pyk2 N-terminal domain-interacting receptor 3) (NIR-3). [Source:Uniprot/SWISSPROT;Acc:Q9BZ72]	PITPNM2
1	41936720	10	ENSDARG00000041100	41956333	ENSDART00000060194			Membrane-associated phosphatidylinositol transfer protein 2 (Phosphatidylinositol transfer protein, membrane-associated 2) (Pyk2 N-terminal domain-interacting receptor 3) (NIR-3). [Source:Uniprot/SWISSPROT;Acc:Q9BZ72]	PITPNM2
-1	41966069	10	ENSDARG00000058746	41968524	ENSDART00000081676	GO:0003674	molecular_function	hypothetical protein LOC393183 [Source:RefSeq_peptide;Acc:NP_956508]	zgc:56228
-1	41966069	10	ENSDARG00000058746	41968524	ENSDART00000081676	GO:0005575	cellular_component	hypothetical protein LOC393183 [Source:RefSeq_peptide;Acc:NP_956508]	zgc:56228
-1	41966069	10	ENSDARG00000058746	41968524	ENSDART00000081676	GO:0008150	biological_process	hypothetical protein LOC393183 [Source:RefSeq_peptide;Acc:NP_956508]	zgc:56228
1	41979886	10	ENSDARG00000058740	41990475	ENSDART00000081666	GO:0004842	ubiquitin-protein ligase activity	hypothetical protein LOC436873 [Source:RefSeq_peptide;Acc:NP_001002600]	zgc:92307
1	41979886	10	ENSDARG00000058740	41990475	ENSDART00000081666	GO:0005575	cellular_component	hypothetical protein LOC436873 [Source:RefSeq_peptide;Acc:NP_001002600]	zgc:92307
1	41979886	10	ENSDARG00000058740	41990475	ENSDART00000081666	GO:0006464	protein modification process	hypothetical protein LOC436873 [Source:RefSeq_peptide;Acc:NP_001002600]	zgc:92307
1	41979886	10	ENSDARG00000058740	41990475	ENSDART00000081666	GO:0006512	ubiquitin cycle	hypothetical protein LOC436873 [Source:RefSeq_peptide;Acc:NP_001002600]	zgc:92307
1	41979886	10	ENSDARG00000058740	41990475	ENSDART00000081666	GO:0016874	ligase activity	hypothetical protein LOC436873 [Source:RefSeq_peptide;Acc:NP_001002600]	zgc:92307
-1	41995622	10	ENSDARG00000058728	42000845	ENSDART00000081661	GO:0005575	cellular_component	hypothetical protein LOC436595 [Source:RefSeq_peptide;Acc:NP_001002323]	zgc:91915
-1	41995622	10	ENSDARG00000058728	42000845	ENSDART00000081661	GO:0008150	biological_process	hypothetical protein LOC436595 [Source:RefSeq_peptide;Acc:NP_001002323]	zgc:91915
-1	41995622	10	ENSDARG00000058728	42000845	ENSDART00000081661	GO:0008796	bis(5'-nucleosyl)-tetraphosphatase activity	hypothetical protein LOC436595 [Source:RefSeq_peptide;Acc:NP_001002323]	zgc:91915
-1	41995622	10	ENSDARG00000058728	42000845	ENSDART00000081661	GO:0016787	hydrolase activity	hypothetical protein LOC436595 [Source:RefSeq_peptide;Acc:NP_001002323]	zgc:91915
1	42001294	10	ENSDARG00000058725	42005815	ENSDART00000081652	GO:0005575	cellular_component	hypothetical protein LOC550435 [Source:RefSeq_peptide;Acc:NP_001017740]	zgc:112118
1	42001294	10	ENSDARG00000058725	42005815	ENSDART00000081652	GO:0006118	electron transport	hypothetical protein LOC550435 [Source:RefSeq_peptide;Acc:NP_001017740]	zgc:112118
1	42001294	10	ENSDARG00000058725	42005815	ENSDART00000081652	GO:0016491	oxidoreductase activity	hypothetical protein LOC550435 [Source:RefSeq_peptide;Acc:NP_001017740]	zgc:112118
1	42028727	10	ENSDARG00000055339	42061360	ENSDART00000098716			Hypothetical protein (Fragment). [Source:Uniprot/SPTREMBL;Acc:A4IGG4]	A4IGG4_DANRE
1	42028727	10	ENSDARG00000055339	42061360	ENSDART00000077633			Hypothetical protein (Fragment). [Source:Uniprot/SPTREMBL;Acc:A4IGG4]	A4IGG4_DANRE
-1	42063338	10	ENSDARG00000041811	42068544	ENSDART00000061274	GO:0030529	ribonucleoprotein complex	40S ribosomal protein S25. [Source:Uniprot/SWISSPROT;Acc:Q6PBI5]	rps25
1	42073826	10	ENSDARG00000055279	42078056	ENSDART00000077619				LOC564593
-1	42081550	10	ENSDARG00000068292	42108091	ENSDART00000098704				LOC100002804
-1	42081550	10	ENSDARG00000068292	42108091	ENSDART00000098702				LOC100002804
-1	42081550	10	ENSDARG00000068292	42108091	ENSDART00000098699				LOC100002804
-1	42251182	10	ENSDARG00000036005	42284758	ENSDART00000052268	GO:0005622	intracellular	phosphatidylinositol transfer protein, beta [Source:RefSeq_peptide;Acc:NP_957214]	pitpnb
-1	42251182	10	ENSDARG00000036005	42284758	ENSDART00000052268	GO:0006810	transport	phosphatidylinositol transfer protein, beta [Source:RefSeq_peptide;Acc:NP_957214]	pitpnb
-1	42251182	10	ENSDARG00000036005	42284758	ENSDART00000098695			phosphatidylinositol transfer protein, beta [Source:RefSeq_peptide;Acc:NP_957214]	pitpnb
